# Supplementary material for: De novo assembly and transcriptome analysis of five major tissues of Jatropha curcas L. using GS FLX titanium platform of 454 pyrosequencing
Source: BMC Genomics. 2011 Apr 15;12:191. doi: 10.1186/1471-2164-12-191 (PMC3087711; doi:10.1186/1471-2164-12-191)
Supplement: Additional file 3 — Contigs from de novo assembly of 383,918 reads from the current study. The contig sequences obtained from the de novo assembly of 3, 83,918 reads from Jatropha curcas were given as FASTA format in TXT file. [file 1471-2164-12-191-S3.TXT]

>contig00001  length=7173   numreads=165
ATATTAAAAAGGGGAAaTGCTCGATTAGTGCGTAAATTCCATTTTTTtATAAAAaTTTTG
ATTCAAAGGATATACATAGATATCTTTTTAAGtATCATTAATATTCCGAGGATCAATGCA
CAGCTTTTTCTTGAATCAACAAAAAAAaTTATTACTAAATATGTTTGCAATAATGAAAAA
AATCACAAAAAAATTGATAAAACAAAGCAAAATACAATTCACTTTCTTTCGATTATGATT
ATAAAAAAGTTACTTAATAATAGTAATATTGCTGTTATTAATAACAATTCACAGATTTTT
TGTGATATATCCTCCTTGTCACAAACATATGTATTTTACAAaTTATCACAAATCCAAATT
ATTAATTTATATAAGTTACGATCTATCCTTCAATATCATGGCCTTTTTCTTAAGAATGAG
ATAAAGGATTATTTTAGAGCCCAAGGGATATTTAATTCCAAATTAAAAGATAAAAATTTt
CAAAATTtCGTAATAAATCAATGGAAAAACTGGTTAAGGGGTCATTATCAATATAAATAT
GATTTAACTCAGATTAGATGGTCTAGATTAATATCACAAAAATGGCGAAATAGAATCAAG
CAACACCATATGGTTCAAAATAAAAAATTTAATAAATTCAATTTATATGAAAAaGACCAA
TTAAATGAAAAagACCAATTAATTCATTACgAAAAAAAAAaTGATAATGATTTTGCGGCA
GATTCATTACCGAATCAAAAAAaGAaTTTTCAAAAACACTGTAGATATAATCTTTTATCA
TATAAATCCATTAATTATGAAAATAAGAAGAACTCATATATTTACGGATTCCCATTACAA
GTAAATAAACAAGAGATTTCTTATAATTACAACACAAATAAAAGCAAATTATTTGACATG
TTGGAAAGTATTCCTATCAATAATTATCTAGGGGAAgATGATaTTAGCGATATGGAGAAA
aGCCCGAcTAGAAAaTATTTGGATTGGAGAATTCTCGATTTTTGTCTTAGAAAAAAGGTC
GATATTGAGTCCTGGATTGATATCGGAaGcAAagAAAAAAAAAaTACTAAGACTAGGACT
AATAAGTATCAAATAATTGATAAAATCGATAAGAAAAATcTTCTTTTTCTTACAATTCAC
CAAGATCAAGAAGTCAATTCATCCAATCAAAAAAAAaCCTTTTTGATTGGCTGGGAATGA
ATGAAGAAATACAAAATCGtCTCATATCCAATTTTGAACTTTGGTTCTTTCGAAAATTTg
TGATACTTTATAACACATATAAGATAAAACcATGGGCAATACCCATCCAATTTCTtCTTT
TCAATTTTCATaGAAATgAAAaTGTTAGTAAAAATACTAAAATCAACGAGAaGAAAAACG
GCGAtcTTTTtATATCATCGAATGAAAAAAAaTTCATTGAATTAGAGAATCGAAATCAcG
AAGAAAAAGAATCCAAAGACAAAATGGACTTTGgATCAGTTTTCGCAAATcAaagaaaaa
aaattATTGAaGAAgAccTTATATGGGaTTAgaTATgAAAAAaCATAGAAaTAAAAACAA
AaCAAAaGTCATaCGGAaGTAGAgCTTGaTTTCTTCcTAAAaCGgTATTTATGTTTTCAA
TtAAGATGGAATGATTCTTTAAATGAAAAAaTAATCAATAATATCAAAGTATATTGTcTC
CTGCTTAGACTGaCAAaTCCACGAGAAATTCTTATATCTTCTATTCAAAGaCAAGAAatA
AGTCTGAATATTCTGATGGTTCAGAAGGATTTAACTCTTACTGAATTGATGAAAAaGGGA
ATATTTATTATCGAACCTGTtCGTTTGTCAGTAAAAAaTAATGGACAATTtCTTTTGTAT
CAAACGGTAGGTATCTTATTAGTTCATAAGAACAAaCAACAAATTAATCAAAAATACAGA
GAAAAAATCtATATTGATAAAAAGAATTTTACCGAACCTATTGAAAGACATCAAAGTCTA
aTTGGCAaTAGAGACAAAAaTGATTATGATTTACTTGTTCCTGAAAATATTTTATTCCCT
AAACGtcGTAGAGAATTAAGAATtcTAACTTCTTTCAATTTTAAAAaCCAAAaTGATATT
CATAAAAATGATATTCATATAAATACAGAAATTTtCAACGTTAATAAAATAAAAAACTGT
GGTCCtATTTTGGATAAAAGTAAaCATTTTGATAGAGATAAAAaTAAaCTAATTAAATTC
AAATTTTTtCTTTGGCCCCATTTTCGATTAGAAGATTTAGCTTGTATGAATCGCTATTGG
TTTGATACTAATAATGCCagTTGCTTCAGTATGGTAAGAATATATATAtaTCCACGGgCG
CAATTTTAGTTTTAGTAAAGGTGCATTTTTCATTTTTCATATATaTCCCATAGCATATCT
AATCGAGTATATGAAAaCAAGGAGATGGGCACGTtATTTTTTTACACTCCATATTCATAT
GGAATTCAATCATGTATtAaTTAGATCTAgAAaCGAATCTTTTTTACTTTCAATTCCATT
TTAGATAGAATTTTTTtCTCTTTTGGAAaCGAAAAAaTATACCAtCcTTTTTGTATCTAT
AACTGAaTAAAAaAAAAaTGGAaTTGATTAAGgATAAATTGGATTTGACAAGATTTTGAA
TTATTAACAAAGAAAGATTATTGtGTATACAAAATTAAAaTGAACTGACATTATTATTTA
TTAATACATTTtCTATTATTACTGATTAAtAAAAAaTATCTTAAACtAAAAAAAatAAAC
TAAAAAaGTACTTTTTTTATGGTAAAAAaTTCaTTCATTTCGGTTaTTTCACAAGAAGAA
AAaaaacgAAaacAaagAaTCCGTTGAATTTCAAATAGTAAGTTTCACTAATAAGATACG
AAGACTTACTTCACATTTGGAATTGCATAGAAAaGaCTATTCATCTCAGAGGGgTTTGCG
GAAAATTCTAGGAAAaCGTCAACGATCGCTGTCTtATTTAGCAAAgAAAAaGaGagTACG
TtATAAAGAATTAATTAGCCGGTTGGATATTCGGGAGTCAAAAaTTCGTTAAACTGATAA
aTTGAGGAGTTTTTTTGAATTATTTGATTTATTAGATCTTGAGATGAATTTCTTTTtGTT
TTCAGTAATTCATGGAAGAATAGATCGAGGAAACCCCTATGAaTgTACCAGCTaTGCGAA
AAGACCTTaTGATAGTCAATATGGGTCCCCACCACCCATCAATGCATGGTGTTCTTCGAC
TCATCGTTACTCTagATGGCGAAGATGTTATTGACTGTgAaCCAATATTAGGTTATTTAC
ACagAGGCATGGAAAAAATTGCGGAAAATCgAACAATTATACAATATTTGCCCTATGTAA
CACGTTGGGATTATTTGGctACTATGTTCACAGAAGCAATAACAGTAAATGGCCCAGAAC
TGTTAGGAAATATTCAAGTGCCTAAAAGAGCTAGCTATATcAGGGTAATTATGTTGGAAT
TgaGTCGTATAGCTTCTCATTTATTATGGCTTGGCCCTTTTATGGCGGATATTGGGGCaC
aGACTCCTTTCTTCTAtATTTTTAGAGAGAGAGAGTTAGTATATGATTTATTCGAAGCTG
CCACTGGTATGAGAATGATGCATAATTATTTTCGTATTGGGGGAGTAGCGGCTGATCTAC
CTtATGGCTGGATAGATAAATGTTTGGATTTTtGTGATTATTTTTTAACAAGAGTTGCTG
AATATCAAAAACTTATTACGCGAAATCCTATTTTTTtAGAACGAGTTGAAGGAGTTGGTA
TTGTTGGTACAGAGGAAGCAATAAATTGGGGGTTATCAGGACCAATGCTACGAGCTTCCG
GAGTACAATGGGATCTTCGTAAAATGGATCGTTATGAGTGTTACGACGAATTTGATTGGG
AAGTCCAGTGGCAAAAAGAAGGGGATTCATTAGCTCGTTATTTAGTCCGAATTGGTGAAA
CGATGGAATCtATAAAAATTATTCAACAGGCTCTGGAAGGAATTCCGGGGGGGCCCTATG
AAAATTTAGAAACCCGACGTTTtGATAAAGAAGGGGATCCAGAATGGAACGATTTCGAAT
ATCGATTCATTAGTAAAAGAACTTCTCCTACTTTTGAATTACCGAAACAAGAACTTTATG
TGAGAGTCGAAGCTCCAAAAGGAGAATTGGGAATTTTTCTGATAGGGGATCAGAGCGGTT
TTCCTTGGAGATGGAAAATTCGCCCCCcGGGTTTTATCAATTTGCAAATTCTtCCTCAAT
TAGTTAAAAGAATGAAATTGGCTGATATTATGACAATACTAGGTAGTATaGATATCATTA
tGGGAGAAGTTGATCGTTGAAATGATAATTGATaCAACAGAAGTACAAGCTATCAATTCT
TTTTCtAGATTAGAATCCTTAAACGAGGTCTATGGACTTCTATGGGCCTTTGTCCCTATT
TTGATTCTTGTATTTGGAATCACGATAGGCATACTAGTAATTGTATGGTTAGAAAGAGAA
ATATCTGCAGGGATACAACAACGTATTGGACCTGAATATGCCGGTCCTTTAGGGGTTCTT
CAAGCTCTAGCGGATGGGACAAAACTTCTTTTCAAAGAGAATCTTTTTCCATCTAGGGGA
GATACTCGTTTATTCAGTATCGGACCATCCATAGCAGTCATATCAACTTTATTAAGCTAT
TTAGTAATTCCTTTTGGCTATCACTTTGTTTTAACTGATCTAAATATTGGTGTTTTTTtA
TGGATTGCCATTTCAAGTATTGCTCCCATTGGACTTCTTATGTCAGGATATGGATCCAAT
AATAAATATTCTTTTTTAGGTGGTCTACGAGCTGCTGCTCAATCGATTAGTTATGAAATA
CCATTAAGTCTTTGTGTGTTATCCATATCTCTACGTgTGATTCGTTGAAACaTAAATTTT
TCCCTATTCTTTTTAGGACTTTTTAGGAAAaGGGCGAAATGAATAGATATCTTCATTTTT
TATTCATCATTTGGGTTGATGAACTAAATTGGATAGTTATATGAGTAAAAGAAAaCAACT
TCGAAATTTGAAGTAAAAAATGGAGACTCATTTCCTATGTACAAGAGTAAAaCAgAAAAA
AaaaaGAAGACCGGTTGCCCCAAgaTTGGTTGATTAGTCATCCTGACTTgAaGCGGGCTC
AAAAGATCAaCCTTGTTGAGTTTTCTtGaGTTTTCACTATCATTTATATGTATTACCATA
ATTCTAAcAGGTGATTAAGCAAAAATgaGTGGATGGTTAGGAATACCAAGATACACAAAG
GATTAGTAATAGATTGAAAATTATCTAAATTATCTACAAAGGGTATTTCGGCCTAATtCG
GCCTAATAGATAATAGAAAAGTAtATTAATTGGGGCTTTAAGTTGGTAGAAATGATCAGG
TAGTACTCCCCATGATTCCGATCCaGAGTATGCTCCTACCCaCCGATTAAAGAAaTAACT
ATCAGGAACGAAaTAATCcTTTCATTTTTTTtAATCCCCcTTTTtCTTTTTTTTtCAGAA
AGAAGAATAGGAaCGAAAAAAAAGAAaTATTTTTTATtCTTTTTttCTATATCAATATTC
ATAAAGATGGAATTCGTGTcaTAATTCagAAtATCtAAcTTTTtCGTAATCGAAAATGAT
AGGTtgAAATATCTATTGGTATTTTTATAAGGAAtATTTtCCTTTTTACAAAGAgTATTT
TATCGAAGGATTTAAGTTATtACTTAAAAAaGAAAAaTTGAATAAAGGATGAGATCAATT
CAGAAGTACTTTTTTATTTTTAGTATTATAACAGATAGAATTTCGTTGCTCGAATTTTGG
AACGTCGAAAGATTTGATTTTGATCCTATCTATtCTATAACTATtCTATAATATAAaCAT
TCTATAAATATATCAAAATAAaTAATATCAAAATAAaTAATACGCTCTGATCCTtAAATT
TATTTATAGCTTTCGAGGAGCCGTATGAGGTGaGAATCTCATGTACGGTTCTGtAATAGC
GAtGGGAaCAGTGAtGTTATCACCGACtATAATTATCTAACagTtAagTACCGTTGATAT
AGTTGAGGCACAATCAAAATACGGTTTTTGGGGgTGGAaTTTGTGGCGTCAACCTATAGG
ATTTATCATTTTTTTTATTTCTtCTCTAGCAGAGTGTGAAAGaTTGCcTTTTGATTTACC
AGAAGCAGAAGAAGAATTAGTAGCAGGCTATCAAACCGAATATTCTGGTATAAAATTTGG
TTTATTTTATATTGCTTCCTATCTAAACTTATTAGTTTCTTCATTATTTGTAACAGTTCT
TTACTTGGGTGGTTGGAATATCCCTATTTCGTATCTATTCGTTCCTGAGCTTTTTCAAAT
AAATAAAATaGGTGGAGTCTTTGAAACAACAATAGGTATCTTTATTACATTGGTTAAAAC
TTATTTGTTCTTGTTCATTTCTATTACAACAAGATGGACTTTACCTAGACTAAGAATGGA
CCAACTTTTAAATCTTGGATGGAAATTTCTTTTACCTATTTCTCTCGGTAATTTATTATT
AACAACCTCTTTCCAACTCCTTtCACTATAAAaGAATAATAAaAAAAaaTTTCTAGATTC
ATGATCtaCAAGAGAAAAAAaCAAACATAAAATTATTCATAAATATTcACCATATGTTTC
CTATGGTAACtGGGTtcATGAATTATGGGCAACAAACCATgCAAGCTGCAAGGTaCATTG
GTCAAGGTTTCATGATTACCTTATCCCATGCAAACCGTTTACCTGTAACGATTCAATATC
CTTATGAAAAaTTAATCACATCGGAGCGTTTCCGCGGTCGAATCCATTTTGAATTTGATA
AATGCATTGCTTGTGAAGTATGTGTTCGGGTATGCCCTATAGATCTACCTGTTGTTGATT
GGCAATTGGAAACTGACATTCGAAAGAAACGGTTGCTTAATTACAGTATCGATTTTGGAA
TCTGTAtATTTTGTGGCAACTGTGTTGAGTATTGTCCAACAAATTGTTTATCAATGACTG
AAGAATATGAACTTTCTACTTATGATCGTcACGAATTGAATTATAATCAAATTGCTTTAG
GTCGTTTACCAaTGTCAGTAGTTGACGATTATACAATTCGAACAATTTTGAATTCAACTC
AACAAAAAAATCAacaaaaaaaaaaaaaaggCC
>contig00002  length=5465   numreads=114
TTTAATATCATTTCCTGGCAATGAACAGgTTCAAACgATGATGACTGTACCAAAaTACCA
GTGAAACAAAAAAAAAAaaaGAAAAaGGAAAATAAATCAGAGAGCAAAGATAATATGAAA
aGAcAAAATATAACTGAtACtCAGCaTCGTCaTTAAgcTATTGGGTCTGCAAATAtCTCA
TGGatCATTTTAACCGGCTTAAAAtCTCtGTATATACAAACAGCCGTGACTATGCACTCC
GAAAACAGAAATGCTAAcAACAAAAAAaGGAAAAaTTaTTAGTAAATCCTGTGTGGGGTA
TGAACAGATGGAAAGCCCATGGACGATCATCGTACATGATCAGGTACATTTTTACCACAT
CCATGTGGTGcTGGTGCACATTAATATACAGACAAAGTCACTGTGGGCCTATTTATCTGA
GAAGCCCCGGAAAAGGAGCAGTGAAGTATTCACATGGCGCCTTTCAGGCAGGAGCTGCTC
TgATTTTGAAACAGGTTTGACAGTTTGTTCCTTGTCAGGGAaTGGGAAtGAAagAGAAAG
GGAAaGGGAaGCGGAGACACCATCCTCCTCTTCCTTATCTGTCACCTTTTTATCTGGAGT
CTTGTTCTGGGTATTATTTTTCTCTACCATTCCAACAAAGAAAGGCAGGATTCCTTTGTT
TGGGGGTTTTGTCTCGGCACCTAAAGCAAGCTCAAGATTTGGGACCTCTTCATGGATTTG
ATCCTCATCATTTGATGAGTATtCTTTCCAGGGCATGGAGTTGCCCCCCAATTGAAAATC
TTTTACACGATGTGAATCCACAGGAAAGAAGtACCTTTCAGTTGTTCCCACATCCTCTAG
GATAACTTTCTCATCAGGAGCTTTGTCACAGCTTTTTTCCTCAATGAAGGAACTCGACCC
CAAGTCACATATCTGTGAAGTAAAaCCATCACCCAAACGATTCCCCCcTCTCACACTGCT
GCACGCATATTGTTCACTGCAACCAGACTTCAGCTTCTTGCCGATACTACTCTCTCCATC
TACCGTATCCCATGGCATTTTTTGTCCTGTACTACTCAAAGTCTGAGGGGCTGTCTCTGA
AAGATCCAAGAAAGGGCGTTTCCTGCTATTCGACTGCCAGGAGTCAAGCCCTTTGATGCT
TAGATCTCCTGAGGAAGCTTCTATATCCATACTTGTAGAATCTTCATTCAGATTCGTTTC
AACTTTAACCTCATCTCTATTCCTGTCCATTCTATCCACTGTTTTCTCCTCACAGACACT
TGTTGTGATGCTTTCATCTTGATTACTAGCCTGGAAAACCTTGGAGGATGGTGAGTCTTC
TCTCATACATGAGGCATCGACATGCACTTGGATCTCCTCCCTGCTACTAGAACCATTATT
GGATCTTGTTGCTTGAACAGACGATTTATGTTCTGTATCCAGCCTACATTCtGAAAGAGC
TGCTTCTTCCTGTGAAGGAGTGCATCTAATGTCTGAGCACCAAAGTTCACTGCCTGTGGC
ATTTTTTGGCAAGGATTCGGAGTTGAGTcTACCATCTTGTTGCTCcAAGCTTGTTTGTGG
ACCAGATGCTTTATCAAGACCCCCATTCAGTGAATTATATGGCTTGTGTGTACCATTCAT
GTCCACTGGCACCACATTAGGACTGGTAGTAACTGACTTACTTGCCGGATCTGAaCAATT
GGATTTCCTTCCCCTGAACACACCCCACAGAAAAAaTAGCATGTTCCAGCGCTGGGACTT
CTCAGGAAGCTGGGTGGATGGGAaTATTAAGAATTCAACACCCCCAAAATATCCTTTCAA
TGCCAAATCTCcTCTAATCATGTTATCCAACAGGTTCTTGTAGCTTTTTTCATAACTTTC
AAGATCCTTAGCAAAGAAATAAAGAGCAATATTATCTTCTTTGGCACCAAGTTCGTGAAA
CTgtcTTGGCCATGTACTTAAGCGAGGCACTTCATCCACAGTGATTTTCTGGGGAAACTG
ATTCATTACTTCTAGGACTTTAGGTGATGCACAAGTTGATAAATGcGCTTGAATTCCATC
ATGTAAGTCCAGTAGTCTTCCACCTCTGCGCACTTCAAAGGCCCCCTGCCAGATGTATTC
ATGCTCTGGGATGGTTAACATCTTTGAAAAAaaGGGGTGTTGCTGTCAAAGAATGACAGG
GTTTTCCACCAGAAGGGACCATTGTATCTTCCCCAACTTTTAAaagCAAAACAATatCTG
CAGAATTCACATtCAGCTGCTTGACATTATtAAtATTCATCTGTTtGCAaCTCTCAGACG
AACTCAGACCAATATTTGCTTGCCCTTCATCTGTtCCTTcATCAGAAATCATATTTCtCA
ACTtATTtGAAACTGAAAACTGATCATGCGAAGCTGCCTCAGAAGTCACATCCACATTTG
ATGACAaCAaGCCATCAGATTGATCAATTTCTTTcTTCTTTCTGAATATTCCAGGCTTCC
TAAGCATGGCAGCCTCAATTGCAGCTTTCAACTTACTACCTTTGCTCATGTCCtCCCTAA
CAATTCTTGCAGCAGATGTATCAGTACCAGAAGGCctAGGACTACAAATCGTGCAAAACT
CTGCAGCATGCCCAATTTCCTtGCACTTTTGACAGGTGACACTTTTTAGCCCAGCAGTCA
CAGCAGGCCTCAAGCGAGTAACAGAACTCTCCCTAGTTTTCTCACTCTGATCTGaTGATT
CCCGTGACCGAGATAagCCTTGTAAATTTTCATCGATATTATGGGACTGTCTctCAGCAT
TCCAAGAAGAACTGGAAGAGGGTTCATCCTTTGGAATAACTTGGTTtGAcTTTTGTTcAA
TAGAAGCACTAGACATCCCATTCATAGCTGAAGATcGAACAGAaGTAATaGGAAGCTCAG
CACTTTTACGAGCTATACTGCTGgTTGATCTCAATAAGCCACCCAATTTACCATCAGATT
GCAAAGCCTTTGGCTCTTTGTTATTGCTTGTAGATGATACAGCAACATTATCACCACGAG
GAGTGAGCTTTTGATTGACTTTAAGCGTAGAGATGTGAGAaTTAGTtGTCCCCGAAcTAC
CCACAGGACGATCCAATTTAGCCAAAGTCTTACTTtcAGATGCATTCCGTTCTTTCACTt
GTTTTAGTGCTTTTATATCTTGAGCTTGAGAatATTTTGATGAAAGCATTTtAACTTTTG
ACTCAGTAGCACCAGAACGGCTTGGATTCACAGATCTAAATGACATAGATTTGCTCATCG
TCCTGGCAGTCCCCTCTTTCATATCGAGTTCTCTATTGCCCTTcTGCTTTtGAGGAaCAT
CATCAACAAGTTTCACTTTTGGTTTGgAaTTTaTAGTGCTGAATGAATTGGACTTCAATA
AAGTACCCTTGGGTGTtCGAAGACGTGGACCAATAGGAGAACGTGCAATTTCCGGACTAT
CAATAGTAGAGTGATTGGCTAAAGATGTTtGATGAGCTGGTTTTACTTtCCCTTTATCTA
GGCCCTTGAATGAACTATCCCGAGACAGTGCAGCTATTTtGCTAGGGCTGGATGACTTTG
gTGATCCAAAACTTGTATCAATAGCTAGCCTTTTTGAAGCTGAAGCGACCTCTATAGTTT
CAAAAAGCCTCTTGCTGGAGCTCTGTGCACCTGCTCTGCTAGATTTTTtACCCTCAGCAT
CTgAaCCTTGCTTCTGGTTTTCTGTTTCCTCAGCCAACTTGCATTCTtCACACAGCCAAT
CACcTTCTGGGACCTTCtGAAGCATTTCTCGCATGCAATAAGTATGTTCTGCaCCATCAC
TGCACTTACTGCATATAGCAAGCAAATCCTCCCTACCAGCATCACCACAAATATCACATA
CTTTCACATCATGCTCCACAATTTCTGACTCGTCACTTTCATCACCAGATACAGATTGCA
AAGCAGCCtCCTGCAAATCAGGTAAATCAACTGACACATTCAACTTCTCATCTCGATCAA
CTTGGACAGGACAcTtAAATCTTTCATCtGGTGGGTCTCCATTGTCGTCTTTGGTATCAA
CTTCTAAcTTTGGAAAAaGTTGACTTGAAACCTTAGGAGTATCTACCTTTGCATCTTCCT
CCAAATGTGCTCCATTTGTGTTGGAGGACGTACACCTGCtCtGGACcTTtGGTGAGCTAC
TGCCAGCACATGCATCATTtGGAAGTGTCTCTAACAACTCTGGCTTAGGGGAAATTATTG
tcTTTCCAGTTCCTTCTGATCCTAAACTACAAACTAAAGCTGAACTACTAGATAAATTCT
TCCTGTCTaCaTtATTGCTATGATAACCTTCTGCTATATTCACATCATTAGCTCTACTGA
TGCATGAAATGTTATCATCATGACCTTCTACAaCTTTGGGATACTCATTCTTATTTGAGA
TAGTTTTATTTGAGATAGTTGCTAAAGTGCACTGCTGCTTTGGAGAAAGTTtATCCACCC
cAaCAGTTCCATCAAGGGGCACTTTCAGAGGCATCTTAGACTCAACTGAGGTATCAACTG
TAtCAGAACACCTCAAATGTACTTTACTTTCTGCATTTACAGATAAAGAATCTTGACTTG
AATTGGCACTGAGAAGGTtACTTGCTTCACAAGCCCTAtCTTTAAAACaCGAAACTTCAT
CCTCATTAATAGAGTTCTGACTTGTTGCAGTTCCACGAAAGGTTTCATCCGAAAATCCAT
CGTCCTTTGATTCCATACAGGAAATCTTAAGATGCATACACGATGAACAAGGAGCGGAaC
ACACGTTACACGTCCCAGACTCTACTCTTGCACGAACCTTCCGTCTCATGGAAGGTTTTC
CTAATCTCTTTTCAGACTGAGATGATAAcATATTCTTCTCAATATCTCGTTCaGTTTCCT
CTACTGGCCCCTGCATGCGATAACTCCCTTTCAAGACTGATGTGATCTTTGGTTTTCCAA
TCAAGTTCGTCGCATTGTATAGCTCCTCCACGCTCCGTTCCCTTTGCtCGGCTgCCATCC
CCGCCACCACCGACACAATCCGCCGCAATCCACCAACATCAAATCcAAaaTTATTtCAAT
CACCACAAATTGCTCtAATGTTTtCCCCAATTAACACCACACTCAATCCTAAATTGAACA
CGATACGTAACACAATCCTACAACCCCcTTtCTATCtAGgTTTTtCTCTCTTCTCTATCT
AATACTACAAAAACAAGGAAAaCCAACAAtCAGACGATATTCCTGCTACAAGaGGATCTG
ACaTACAAATATACaCCTACATGTGTATATATAcACACACACACACACACACACATACAC
ACACATAAATGTAAAAaTACTAATTGTTATTAATAATTATAGTTATTTCTATTATtATTA
GTATTATtATTTAATCtCTTTCAGAACACAcTCCCCCTGTATATAGTTTTCTCTCTCTAT
GATCTGCAGAGAAATtCTGAAATCAAATGCTCAGTTCAAGAAAATTGATAACACCTTCCT
GCTTC
>contig00003  length=5425   numreads=200
AAGCAAATTGAATTCGACATGTATATAaCAAATGTAtaCTGCATTGAtAATGTTTAGCTG
GAAAATGTAaGGgAAGAAATGCTGAGGgCAACAGCTTATTATTACTAGATTAGGATTCTT
AGCTTTCTCCTAAGCTAAAAGGACAGATTCAGCCTAACTAATCCAAGAAATGCTCTCTTA
AACATAACATCAAGAACATTTCAAAGAAACTTTAGCTTATAAATACTAGTAGGCTTCTCC
ATGATCAGTTACCTCAATCTTCATGAGTTGAAGGTCTTGCACATCCACAGAAACAACCTT
TCTTTCGCCTTCTGCTGCTTCTCTTGCTACCTCTGTAAATGAAGTCCTTCAAGATGACAC
CTGTTCTACTTCCAGGAAACCTGAGTTTACCTTTGCTTTTCTTTTCATCCTCCATTTTTA
GCAGAATGTATTGAATGCTTTGTACATCAAACTGCAGCCGTCCAATCTTTTCAGATCCTT
TCTGTGCCTGTTCCGTCAGTCTTTTTCTGCCGATGTTAGTCCCTTCTGATGCTGCTGAAG
TGTTTGCTTCTGAAGGTGAGGGACTCTCTTCGATGTCTTTTGTCAATTGATCATGAGCAT
CAACCAATTGTACAACAGCATCCTCAACTTCTTTTAGCTGTCTTTTCACCCTTTCAAATT
CAAGGTTATTGGCCTTCTTGCTCCTTTTCTTGGTTTCCATTTTCTTCTTCAAATCTGCCA
CAGCTGTTTGAAGAGATACTAATTTCTGTGCATCAGAAGCAAGTCTCTCCAGGATCTTTC
CTCTGTTCCCTCCTTGATTTGGCTCTTTATTCATGCTTGTAGACACCTCTAGCCTGTCAA
TGCCCACTTCCCTCTCTTCTTGTAACTCCAAAGGAGGATTTCGACTCTTATGGTTGGCAT
CTTTGAACTGATGAGGGGCATTAACATTCTCCAACTGTGAAGCTGCCTGCTTTTGTATAG
CACTGGACATTGGATTAAGGCTATAGTCTTGCTCAGCAGATTCCCATAGCTTGAGCATCT
GATTATCATTCTCGGTCTTCTCCATCTTGTTTCCCCTATACAATGAACAATCTGAAACCT
GATCAAGCGGAATGTCTTTCATCAAAGTTCCATTCTTCACTTCAGAAACATCAACTTTAC
TTTTATATGTACTAGCATTTTTGGTGGGCCCATTTTCAAGCTCTGCCTCTTCCTTCTGTC
TCATTTCCAACCAGTCAGCCTCTTTCACTGGATATTCTAGCTTGATGTTGGTGTTTTCTC
TTGCCTGCATTACAAGCCTATTCATTTCTTTGACCACAACCTTATCAACTGCTTTAATTC
TGTTTTGTATTTTGAGTAGATCTGAAATTCCATTTGGCACTTTTTCATTATGTGTGAGTT
CCTCTTTCTTCATTTCCAGAGGTTGAATAGCCATTTCTACACCCATTTGTCCTTGATTTG
CAGTTGCTAATAACCTTGTGCAAAGTAGGGCATTGCACTCAAGAGATTCTATATTTTCTC
TTAAAGAAGCTACCACTGGAGCATATGCAGACAATTGAGCCTTCATTTCTCCAAGTTCAG
TTTCCAAGAAGCCAAACCTTTCCTTCATCTGATCAATTTTGACATCCTTGGTAACTTTTT
CATCTCCAAGGTTCTCGCAAACTGCAGTCAGCTCATGAACTTTATTTTCAAGCAAAACCT
CACGTATGCATGATATCTGAAGATCAAAGTAGAATGATGAAGCCTCAGCCTCAAATAGTT
CAAACTCATTGCTTCTCTCTTGCAACTCCAAACTCAAGTTCTCTTCTCTGGTTCTTCGTT
CTTCAACTTCCTTGCATAATGAACTCACTTCTGACTCCAGATTTTCATTTGCTTCTTTAA
GATATTGAATTTCCTTCTTCTGACTTGTACTCTCTTCTGACAGCTCAAGGACCTGCTTCT
CTATATTCTCCTTAGTTATTTTTGATTCTTCACATTCCCTCTTCAGTTCCTCTATGGTTT
TACACAATTCTGCATTTACATTTTGTGTAGCCTTAAGCTTCTGTTCCACTTCTAAAAGCT
CATCAGCTTTCTGTCTGATGAAATCCTGTTTAATTACAATTTGATGGTTTAATTGATCAG
TCAAGTCTTTGCCTTCTTCTAGCTCCTGGTGCAACTTCTGAATTGTTTCGCTAAGATGCA
GGCTTTCTGTTTCTTTTGCTTCCAGCTTCCGCCCCAGCATCTCAATCTTCTCCTTGAGGT
CCTTGTTAATCACATGGAGACAGCTGAGATCTTCAGAAAGTGCTTCGAGTTCCTCAACTT
TCTCAGTCCCAAAGCTCTTGAAAACTGATGATACGTTACCAAGGGCTAGTACTTCCTGGA
GAGCATCATTGTTTTCTTCTTCAAGCATACGCATTTGCTCTTTCAGATCTGAAAATTTAT
CAAGCAAAGATCTGTTTTCACCAAGTGCCTTGAAGTTTTCCTTTtGCAATGCCAAGTATG
AaCCCTGTAAACTTGCAAAATTCACATGCTGACTTTCCAATTCAGTCTTtAGTACTTTCt
CATGCTGTTCTCCCTTGCTTATTtCCAGCCTCAaCTGCCTGTTGCTCTCCAGAAGTTCAT
TCTTATCCTTTTGAAGCAGACTACAATTCTCTGTTGTTATCTCAAACTCCTGCCTAAGGA
TTTTCTTCTCTGAGTCAAGTTCAGCACCCTCTGATCTTAGTTCTCCAAGCAAAGTTAAGA
GCACCAAATTCTCAACAACCAGTTGCTGCTTCTCATCCTCATGTCTCAAAAGTGAACCCT
TTAGGTCCTCAATGTTGTCCAATATGTGGAGAAGAGGAGTCTGCTCTGCTTCAATCCCAT
CCTCGTGCTTATTAAGTGGATCAAATTGAACAGCCTTGAACACTTGATGAAGTCCCATTC
TTAGCTTATCAATTTCATCTAATAaGAATTCTACTTCCACCTGCTGCTCAAGATTCTCAG
TCTCCAATTCTGACATTAGTTTGTTTGACAATTTGGATGCCTCAACATGTTTCTTGCATT
CAATCAACAAAGATAAGTTCTTCTCTTCCAAATCTTGTATAAACTTCTGCAAGATGAATA
TCTCAACCTGAGCATTTGCTGCCTTGTCTAGTTCTTCTtCAAATTCTTTCTTACTTAACT
TGCTTTCTTCTTTCAGAAGAAGGACCTGGTTCTCTAGATCTGCCAATCGGGATTCACTGG
ACTGCATATAACATGCCCGCTCTTGTTTTTCTATGCCAAGGTAACTCTGCAATTCTTTTA
CTTCACAAAGCGTCGATTCTTtCTCCTTCTCCAGATCAGTGTATTTCTCTTCTAATCTTG
TAAACCTTCTTTCCAGGTTTCCCAGTCTCTGTTCAACATTTTCCAGCTGACTCACTAGGG
TGCTTCTTTCATTTTGAAGAATGGATTTCTCATTTTtGAGCATTTCACAAAAGTCTTCTA
AACTTTTTGACTTTGCCCTCAAACCTTCGAGTTCAACATTTGCATGAGAGATAGAATGCT
CCAGCAATGCATCTTTATCCAGAAGTTTTTGCATATTTtCTGTCATGGTTTGTAACTGAG
AAAGCAGGATGGCTTTTTCAGCAACAAGACCAGATTTTTCTCCTTGAAGAAACTGACAGG
ATTCATGCAATTCTTTAACCCTCTCTCTTGATTCTTCCAACTTGCAATTCAATTCTGATA
GAGATCTTTCTAAagCAACATTcTTTtCCAGgAGCTCATTCATACCCCTCAGCTTCTCAT
AGAGATCTtCCTTTTCATATCTGTCCTTTTTGCAGACTTCTTTTAGCTTCAAATTCTCAT
CTTGCAAGTCCCTGATTGATGAAGTGATGCACTCaGGATCTAAATCTACTGACTTCACTT
GCTCTATTAAAGCCTGAtAtCTTCTATtCAAGCTTTCAATCTCCTCTTTCAAATGGTGAA
TCTCTTGCTGCAGGGAaTTACTTAGAGCCACTTGCAAAGCAAGTTCTTGTTCAAGTTTAT
CCTTAATTtCCTTCAAGCTAGAAATGTCATTTTGTAAATTCATTATTGAACTTTTGGAAG
AACtGTTCAATTCATTGAGACTCtGGTTCTCTTCCTTAACCCGTTGGAGATCTTCCTGCA
GGTCACTGTTGCGTATCTCCATGTCCTTCAACATTTGGAGCCTGTCCtGAAGCTCTTGTG
CCAAAGCTCTCTGTTCCTCTTGAGATTGAGAGTgcAACTTCTGCAAAGTTTGTAAAGCAG
CTTCAACTTGAACAAATTGTGATTGCTCATATTGCAGTGAAGTTTGAAGTTTCTCCAATT
CATGTTCCTTCTCTGACAGCTCTTCATCCTTTGTTGCTATCTTCTGCACCAGATTGTCTG
CTTCCAACTGTAGCGATTGATTCGATTTTTCtAGCAGAAGATTCTGTTGTTCTACACTTT
TCAGTTTTGCAGCTCCTGTCAGAATTTCACTGTTGAGTCTTTCAACATCTTCTTGGGCAC
GAGAAATTTCATGCTCCATTTTAGCTATTCTCTCCAAACACTGCTCATACCGAAGTTCAG
CAGCTTCTTTCTCTTTGTTCAACCTATCAAGAGCTTGCTTCAAGGCTTTAACTTCAGATT
CTGCTCTTTCACTTTGCTCATTAAGTATTCTAGAACTTGCCTCTGCAAGAGAGATTTTAT
TCTCTAGAACTGATATCATTTCAAGACATTGTTTGTACTGACAAAGACCAGCTTCCTTTT
CAGCTTCCAACGCAGAAaGTCCTCGCTTGAGATTTTGAGCCTCTATTTCTGCTTTAATTG
CTCTCTCACTAAGTCCCTTAGCTTCCTCTTGTGTTTCAGaGATCATAGTTTCCAGActAG
AAATTcTTtCCAAGCATTTATTAAACTGAAGAAGACGGACATCTCTCTCGGATTCTAATT
TAACAAGGgTTTCTTTCAAGATTTTAACTTCAATTTCAGCTCTGCTTGCTCGTTCATCAA
GTCCCCCAGCTTCTTtCAGCTCTCTCTCTAGGCTAGATAACTtCTGCAAGCTCTGTTGAT
ACTGAAGAACAAGAGCTTCTTTTTCAGCTTgAaTCTctGCAAGAGTTTTCTTCAAGTTTT
GCACTTCagTTTCACtcTCTGCCATTTCATGGATGTTTGAGAACTTTTTCAGCTTtCcTT
CGGAAACTTTTGAAACTGCTAATACTGACCCAAaCAGTTCATTGAGCTGTTTCAAACCTC
TCTTGCTTATtCCAGAATCTGATCCATCTGTATACCCTTCATTGCTTTTCATGgCATGCA
GGTCAGCTGAAGaGAGTCCCAGTGCATCCTTAtGCAAGTCATCaGGATCAAGAAAaGCAC
GAATTGGGTgaGGCATTTCTGGTGTGtGAGGCTCACCcTCAGGACCTGAAGAGCTTGaTa
GTGAATCATCATTCAGAACATAAGGTACatgATtGGGAAATGCTTCtGCCATGGTtCGAt
GGGCTTGGCGAAGCtCCaCAGTTGC
>contig00004  length=5088   numreads=92
CATTGctGtAgATGCAGTTATtGATCaTAAAAaTgTTGAAgTTGCaCCTTTACcTGCAGt
ATTTACTtcTtcAgaCAAGGAGgAagAAATtGCTACTAaGATTtCTaCAAAAGCAAGTTT
CTCTAACtGCAAGGCaTCTtCtCAAGCGACAGCTGGAGTGGAtCCTGTTTCTGAATcTGA
AAATGCTtCTtCTGGTGCTGCTgTACAGATGCCATCCGTGtCAGTTGATCATtCTTtGTT
AGCAGCAGATGCTaGTGACACAAAAGTCcAaGTTGAGCcTCAAGAAGTAGTAATTGAAAA
AGTcGACCAGGaGCGCTCCAAGGATAAAGAATTGTGTCAACCTCTtGGTGATTCAACTGC
AAACAAGGGAGACAGCActaGCAGTAGTAaaaGTAAACAGTGAAAAGGAGCCTAAAAATG
CTTCAGAAGTAAACAATGAGAAGCTTGAACCTGAGCcTTCAGCCTTGGAGGAACCTTGCC
ACAATACCTGCCAAAAAGGTGAGGAGGAAAACaGTGTCATGCTATCTGGAgATAaGAaTT
CTGCGCAAGTTGCTGTTCCAAAcACCAATGTAGTACATGAGgTTAgTGCTGATCTTGaCA
aGCCAaTGGGTGATTCCCcTATTGTAATCAAGACAaCTGAGCTTtcTCATGatGGAAGTA
aCAaGGAGGgAATCAAAAAATTGCCTGATCATAGTGTTTCCGTTtCTGAGGTAACTGATA
GCAGTGCCACCAAGGTGCAGTTTGCTTCTCAGGAACCAAATCAAAATGATGCTTCTAAAG
ATGAGAGTAGCTTCACGTTTGaGGTTACTCCACTGGCGAATTTGCCTCAAAAaGATGCTC
AGAAATGGCAGCCCTTTtCACATATGGGGGCTAGCAAAGCATCTCCGATTGTGGAtGAAT
CTACTTCAAGCTCTGGGTTAGGCCAATTAGATCCCAAGATATCTCCAAATCTTTCTCATG
GAAGTCCGAAGGTTTCTCGGGTAaCTACTGGACGTGCTGGTTCTAAAAGTAATTCTGAGC
GTAAAACAAGACGATCTTCAGGTAAGACGACAGCAAAAGAAACGGGTAAGAAGGCAAACC
CTATTAAAGAAACATCTTCTATGAGATTAGAAAGaGGggaCAAAaCAGCTAGTGTTtCCC
TTAGCCCATCTGGCGTTtCACAACTTGTGCAATCCAGTGAGATGCAACGCTAtGTGCATA
TCGATTCCAaTAGTGTGAAACCGTTTGTTCTCGcAACATCAACTTCTGGCCTGCCGGATT
TAAaTtCTTCAgTttctCcGGTTCCAGtGTTTCAGCAACCTTTtACAGACTTACAGCAAG
TGCAATtGCGTGCTCAGATATTtGTTTATGGAGCgTtAATTCAaGgAACCGCACCTGATG
AAGCATACATGATATCTGCATTTGGAGGACCTGATGgTGGTAAGAGTATTTGGGAGAATG
CCTGGCGCTCATGTATAGAAAGGCTTCATGGTCAAAGATCACCTCTGATAACCCCTGAGA
CCCCTCTGCAGTCTCGTCCAGGTGCTCGAGCTCCTGAACAATCAATCAAACAAAATTCAG
TtcAAAGTAAAGTAGTCTCACCTGCCAGTCGAGGTAGCAACAAGGGTACACCAACAATTG
TGAATCCTATTGTACCTTTTtCTtCACCACTTtGGAGTATGCCTActCCGGGTGACACTC
TGCAAAACAGCATGCCTAGGGgTCCTGTTATGGATTATCAGCGAGCACTTTCTCCTTTGC
ATCCTCATCAAACTCCAGCTATCAGGAATTTTGTTGGGCATAACCCTTCTTGGCTATCTC
AGGGCCCTTTTGGTGGTCCTTGGGTTGCTTCTCCACAAACTACTACTCTTGAGACGAGTG
GTCGTTTCTCTGTGCAATTGCCTATCACTGAACCTGTTCAATTGACACCTGTAAAAGAAT
CATCTCTGCCCCATTCCTCTGTtGCAAAGCCCACTGGTCCTGtGGCTCAGACTGGAGCCT
CTGCTACTGTTTTTGCTGGGACTTCTTCTGCACTTGATGTGAAAATGGTTACTGCATCAT
CTGGTCAAACTTCTGCTGATCCAAAGCCtAgAAAAAtgAAAAaGTCATCAGTTTCTGAGA
ATCATaGgCAGAaTATTTTGCCACCTCAACCTCAAGTGGAATCAGTTATTTCTTCTGCTG
TTATGAGTCCTATGACTAGTCCTATTGCCATTGCAACTCCTGCCAGCTTTGTTTCTAAAG
CCCcTACGGagAAATTCATTACCTCTGTAACTCCTACAtcTGCTGTGGATCTTAGGAAaG
gTGAGCAGAATGCAGAACCTAGGGCAGTTTTGTCAGAGGAGACCCTTGGTAAGCTAAAGG
AGGCTAAGGTGCAGGCAGAGAACGCTGCTGCTCTTGCTGCTTCTGCTGTTAGTCATAGtG
AGGAAAtATGgAATCAGTTGGATAAGCAGAGAAATtCAGGGTTGTCACTGGAAGATGAAA
CCAAACTAGCTTCTGCAGCTGTTGCAATAGCAGCTGCGGCTGCTGTTGCTAaGgCGGCAG
CTGCAGCTGCCAAGGTTGCATCAAATGCtGCATTGCAGGCAAAACTGATGgCTGAAGAaG
TAGTTTCTATTGgTAATCAGAaTCcTtGTGAAGTCAACGTTATTTCTGTTTCTGATGGAA
TGAAAAATTTGGGCAAGGCTACTCCTGCATCCATCTtGAAGGGTGATGATGGAACAAaCA
GTTCCAGTTCAATCCTTGTTGCTGCAaGAGAGgCAGCTAGAAGGAGGGTTGAAGCTGCTT
CGGcTgcATCgAaaCAAGCTGAAAATATGGATGCCATTGTAAAAGCTGCTGAGCTGGCTG
CTGAAGCTGTCTCTCAAGCGGGgAAAaTaGTAGCTATGGgCGACCcTTtGTCGTTGAGTG
AACTAGTAGCAGCTGGTCcAGGGGgTTATtGGAAagTATCACAAGTAACTtCTGAGCTGG
TTTCAAAaTCAAATCAGATTGGTGGAGAAAATGTAAATGTGGACTGTCGTGGAGATCCAG
ATACTTCTGCcAGGCaGTTAAAaGAGGTTCTATCTGATAAGAAAGAGAATCaGGTCTCTA
ACGTTGGGAAGTCACCTACTTCTACAGAGATAATTGGTGAGGACCTTGGGAGATTGGTGG
AGGGCTTGTCAGGTTCTGGTGCAACCACGATAAAAGATGGTAAAGCGCAAAAAGGTCGCA
AGGCATCTGATTTGGCTAAAACCATTGGGGTGGTTCCTGAATCTGAGAATGGATCCAGAT
CAAATGTtCAGAATGAGCATGGAAATCAAGAATTTTTGAAAGAGAATAGCATTAAGGAGG
ATTCCTGTGTTGAGGTTTTCAAGGATGGGAGTGGATTTAAAGCCGCCTGGTTTTTAGCTG
ATGTTTTGaGTCTAAAAGaTGGGAAGgCTTAtGTGCGCTACAGTGACCTTACATCAAGTG
AAGGCTCAGGAAAGCTAGAGGAGTGGGTGCCACTTGAAGGTGAAGGAGATGAGGCACCCA
AAATACGtATTGCCCGTCCTAAGACTGCCAtGctATTTGAAGGAAAGAGGAAGAGGAGGA
GAGCTGCAATAGGGGACCATAATTGGTCTGTTGGTGATAGAGTTGATGCATGGAGAAAAG
AAAGCTGGTGGGAGGGAGTTATAACTGAAATGAACAAGAAAGATGAGGCTGTAACTGTCA
ATTTTCCTGCTCAAGGAGAAACTTCAGTACTTAAATCGTGGGATCTTCGGCCTTCTCTCA
TATGGAAAGATGGTGAATGGATTGAATGCTCCAGTGCAGGAGAGAACAGACGATCACCTC
ATGGGGGTGAAACTCCTCAAGAGAAGCGACAACGGGTGCGAAGCCCTGCAGTGGAGGCCA
AGGGAAAGGATAAGGCTTCAAAAAGTATGGATGTGATGGAATCTGATAAATCTGATGATC
CAACATTATTAGATTTATCTGTTGATGGAAAACTATTCAATGTTGGCAAGAGTACTAAAG
ATGATAATAGGCCTAATGTGCTGAGAATGACAAGGACTGGGTTGCAGAAGGAAGGATCGA
GAGTGATTTTTGGTGTGCCCAAGCCTGGAAAGAAAAGGAAATTTATGGAAGTTAGCAAGC
ATTATGTTGCAGATGGGAGCAGTCAAATGAATGAAGCAAATGAGTCGGTCAAATTCACAA
AATATTTGATGCCTCAAGGAGGCGGACCCCGAGGATGGAAAAGTACTGCAAAAACTGAAT
cAACTgaTAAACGAGCAGCCTTGtCCAAGCCCAAAGTGCTGAAGTCTGGAAAACCACAAA
ATGTTTCCAGTAGAACAATtCTTCAGAAGGACAACCTATCAACCTCTGCagTTTCTGCTC
CTGATGATAGTGCTAGTACAGATCATAGCACAAAGACCAAGGATTCTGTAAACCGTGTTG
AGAACACTTTGGAAAAGCaGAACCCGATGGGCTTTCAATCATTTtCTAGCTCTGATGGGG
CTGCAgAGGGTCCAATCTTATTTtCTGCGCTTCCTCTTCCatcTGATACtGTTTCTTCTA
aGAAAaTGTCTAaTTTAAATGCTAAAGCTGAGCTTATAAGCAAAGGAAAACTTGCCTCTG
CTGGTGGAAGGTtGAATAAAATTGAGGAGGGCAAGACTTGGAATGGTAATTCTGCAAAAT
CAACCTcTGATCCTGTTGAGCCTCGTAGGTCTAATCGCAGAATTCAGCCGACATCAAGGC
TATTAGAAGGGCTGCAAAGCTCACTGATGGTTtCAAAAATTCCATCCGTGGCACaTGACA
AAAGCCATAAAaGTAGAACCGCTTCTAAAAGGGAATAACCATGGGTAAAAaGAGATCCCA
GGAAAaTGTTGGATCCATTACAAAGAaGCTTGATGGTCAGTGGAACACACTCAAAAGTAG
TTTGTGTATATTTATAATAGGGGAGATAGCTAGGAATGGAAATTCTTGCTTCCTTGGGTT
TTAATTATGAAATGTAGTTGGTAGATGTTCATATCAATTTTAGTGTATTCACAAATTATG
ATTTAATCTTCCTAGGCATTTTGCCTTAATAGGTTGTATATGGAAATTGtCcATGTAGTT
TGGGTTGAAATTTCAGgAAgCTTTtGcAAAAAAAAAAAaGGCCGCCTC
>contig00005  length=4790   numreads=192
TTCTTGGAAACTTTGTatCGGCCTTGAACAGATTTATTGCTGATCGTTATTCTTCTAATC
ATTCAGTGGCAGAATACCATGTTtATGAGTTCTTCAAGATATGGAAATGTTCCCATGATG
AAGCTAATATTCGTGTCCaTGAATTCTTtAAGACAtCAtATTtCAAGTCTGGGaTATATC
CAATCCCAGGTGCTCAGAAGGTGCTTCaTAAGTTGTCAAGACTGTGTAATCTGTctGTTG
TGACGTCGCGGCAGAATGTTATCAAAGaTCACACAATTGAGTGGATAGAGAAGCACTATC
CTGGTGTTTTTCaTGaGATTCaCTTTGGGAACCATTTTtGCTttGGACGGaGAGTCCAGa
CCTAAGTCAGAAATATGCAGGACCTTAGGTGCAACaGTTCtGATTGAtGaCAACCcAAGA
TATGCCATTGAATGTGCTGAAGCTGGAATTAAGGTTCtACTTTTtGATTATGAgAacTCA
TATCCTTGGTGCAAGACCGATTTGGTTCGTCAtCCCcTGGtCACTAAAGTTCATAACTGG
GAAcAAGTGGAGCAACAGTTAATTTCGTGgaTTTCTTAGTTTTTGATCATTTCAAAaCAT
GATTCACAaTATATATTATTGACCGATTCTTATGCCTGGAACACTTGTGCATGTTACCAA
TGTGGTTGACCTTTTGGTGTAGTGGCTTTTGGGAACACAGGAGATCAGCCAGATAAAGCT
CTGGTGTATGAGCAGAAGCAGAAAAAaGAaGAATTAtAATAGTTAAAGTgaTAATTTTGT
ATATGATCCCTCTCTTGAGGCATTAGAAGAGAAATAGGATAGCACGTTGCCAATTTGATT
GGaCAGGCTATATGTGACATGCTTACTATTCTGCgAAAGTCCTTTGTTCGTCGcATAGCT
CAGAGCATGGTCAGGGTTTTATTTGCCTGGATTTAGATCTACATAATAAAaTTCAACAAT
GTAGTTGCCTGATTTGCAATTCTTTTtGTTtCTTACTGTGATGGTTCGGTTAACATCTGA
GATGATATGCATATATTATATGTAaGTcTGTGATCTGAGTTGTAaTAACTCAAATATCTA
ATTGGCAAGCATAATAGAAGCTAGGCCGGAATTTCATTCATCATTTTATTGGAATAATGT
GTGACCATCGACGCCTTTAACCAAAAGGCTTACTATTCATCTGTCCACATAACCAGCTTG
TTTCTTATCAAGTGCGAACTATGCATCTGTACAGGAATATTGGAGACATATGTACTGATA
TTTTCTGTAGGAGAGGTGCTTGTGGATTTGCCCATTCTTCTTGACAGAAACTATGTTGGT
GTTGTGTCGGTCTAAGCCAAATCTCCAATGGATTAGCTTCTCAATCTCTGTCTTTAATAA
TCCACTTCAGGTTTGAAGAATGGTTATTGTTCGACAGACTTGTGCTGATTTTTCTGTGAG
GAATGAAAATGGTAGACCCCCTACTTAATGGGTCATCTGAGGTTACTCGACCTTCTCAAT
CAACTTTATACCATGGGCTTGTAAAATTTCCAGTGCTGGCATGTATACTTCTGGTTCAGT
AGGTCTCAGAACACCTCTTGACTTGATCTTGTTCTCTAGTAAGAGCAGTGCACCGATGGC
TGCTGGAATACCAACGGTCAGAGCCATTGCGGTAACTGTTTTTCCATTTTTTGACGTCCC
AAATTCCAATAAAGTGGCCGAATGACGCTCTGGCCGTTGGCCATCAGGGAATTCAACCAC
AATTTCGTGATGCAAAAGAACCATATCCTGTTCCGTACTGGAATACACCAACCTTTCTTC
CATCCGGTAACAGGTGACATCAAATGCACTTCGGCAGGAGGCAGGAATTTCCGTTTGCTC
ATCAAATCCCAGAAATATGATAGTTTTGGCTGCCTTTTCAGCGGTTCCTTTTTCCTTGCA
ATGACCAAGTGTAACTATATTTTCAGTGATGTCTTTCTCCCCTGATAGATTTTCACCAGG
AATCTTTAGTAGTTCACAAAGGAATGTTTTGAATGTGGGTCTCCGTTCACATCTAAGAAC
TGGATGAGGTTCGGTACGAAAAAAACCAATTCTTGCAAGTATCCCCATGATTTCGCCAAA
CCCTTCATAGCGGAGGGTTCCACGAAAGATCGTTGATGCTTCTTCTATTCCATAGACTTT
TTCGTAAACTAAAGAATCACGATTTGGAAGGCATTCCAATGCAAAAGCAGGAAGATGTGG
AATCCGAAGTTTGAAAGCTGAATCATAAAGGCTATCACCATCAATgTGTACAATTTCACC
ATTAAGTCTGTATGTGgCAGGATTGCGCCCAGCTCTTATGACTCCAGCAGGACTCCAACT
GAACTTATATGCTAGTGGGTTATTTGCAGCTGCAGGAgATGGAAGTGCCCcACAATAAGA
TGTAAAAGACTTTAATCTGCCCTTCCGAACATGAGCTTGATTAATCATCTTCATTGCCAT
CATATGATCTATGCCAGGGTCCATGCCCATCTCACCGAGAATTGTAATATCAGCAGCTTT
TGCCTTTTCGTCTAGTGCTGACATAGAATCATCAATGTAGCTAGCAGTGACAAGATGCTT
GCTAAGCTTGATGCATGCATTTGCTATGATAATGTGGCAACTAGGGGGGAGTAAGCTGAC
AACAACCTCAGCCTGTGAAATATACTTGCAAAGGCTTTCATTATCCATCACATCAAGTTG
AACTGCTGTTGCATTGGGAATTCCTTCAATAATCTCTTCAGCGTCTTTTAGGTAGAGAGA
TGCAACAAAGACTTGGACATCATTCTGCTCTTCGAAATCAGTATCAAGACAAGCTTTATA
ACATTCATGAGATGAAATGCTTCCGATTGATGCTAGGAACTCAACAGCAGGTCGACAGAC
ACGGCCTGCACCAATAATTAGAACTCCAGTCTTCCTTTTtGTATCACAGTCCTTCTTGAC
GTCATTCTCTTGGATTTTACCAACTTTCAAGGAAaTTTTATTTGCTTCTTTATTTACAAT
CCTTTTATTTTCTGGATTAGCAAGAGAAGTTAAAGAGTCAATAATTTGATCCAGAACTTC
CcTATCATCCGCACCAACTTCAAGTTCTGAGTATGAGGGAGTATTAGCACTCTGACCCAC
ATGACACTTGACTAAGTGAAAGGATCCACCAGCAGCTTCAATAATATCCAGTGCCTCGTT
AaTTAAAAaCTGATCAAATAGATGGCCACTCAGAGACACCGAGCTATTGAATTTcTtCTT
GCTTGAGTTTGAATTTACAGGATTTTCTCGCATATCTTCTGATTCAGAGTTTCGCATGCG
TGGAATATATTCAAACATGGGAGTAGGTGCTCCTCCATGGGCTATGCAAGCTCTCCGTAG
ATGTGAAGGTAACTTGGTAATGTCAGTTGTAGAAACCAGACTGCCAATAAATTGGGATAG
TATGTCTCCAAAATGTTGAGAAGCCTCTTTTGCGAACTCTGTAGGAAGAATGTCAACAGA
AGAACATATCAAACCATTACCGTCCATGTCATGATGGTATGAATCATTTAGGGGCTCATA
CCTGAAGAATGGACAGTCAATTGATGTGGTTTCATTAATAAACTCAATAGAGCCTCCAAC
ATCACAGGTTATATCAGCAATTCCAACAAGTGGGCACCCTTTCCTTGTTAGATCTTGAAG
CTGCTGTGTACTCAACAACCGAGGAAATCTTTTATCCCAGTACATGCAATTGACAaTAaC
AGATGCATATGGGgCTATTTTttCATGgAAAaTGGgTtCGTAGTGTtCTGGATGTGCATA
ATAGTCAGCTTTATCAAATGGTTTCGAAGGATCTATGTTTTCAACCATGTCTTGGCTAGT
CACGACACAACCATATACTTGATATGCCCTCTTTGATGTCCTTGAAGGTTTGGCTTGTGC
AAATAGTTCTGGAAGTCTACTTGGATCAACAAAAGTATGAGGAAGAAGTTTAAAGATCTC
TTGTGCACCTTGAGAAACATTTCCAGAACCAGTGAATATGAAAACAAGAGGGCAGATTCC
CGATGGCAACCCAGAAGTTGATATCTCTTCAGCCACAGAAATTACAGCAGCTTTGGCAGC
AGCCAAGGAAGAATACATGTAAGATGAACCCAAAGAAAGGAATGGTGTTGAAAACCCCAG
ACTTAGATATCGCTGTCCCAACCCGTGCAAGAAGTCAACAAGTCCAGCTCTACCAGCATA
TTTCCCAAAAGCAAGCAACCTTTTGCCATTGTCCCCAACAATTAGTTCATAATCATACAA
TGACACCCTTTCAGCTAGGATCTTATCAAGCAAaGGCATGTTTtCTTTTtGTGCCTTGTG
AGTATGGGAAAAGAAGGCATATGCTCTATCAGGAAGGATCATCTCCAACTTTGGTTGTTT
AATGCCCACAATTAGGCCACACTCAGATAAGTCTTCTGATATTTCACAACCAACATCCGC
ATACATTGCATCATGGTGGATTCTCTTTGTAGATGGCTGCACAATTATGCGAACCACCCC
AGTTTTATCCTTGCCACTGTGTAGAAGCCGAGCACAGTGTGATGGTGTCAGAGGCACCCT
TCTTTCCCACTTGTTTACCGACTCTGAAAGAATCCCAACGACTCCATTTCCAAGCATTTT
gTCCCTTTTTATtAAGATCGTTCAAAAAGGAAAAaaCAaTTCCTTCATGTATATTCTGTA
CTATACGATGTAAaTTAAGATTCCTTGTCAGAGAGAGTGAGGGGgAGAGAGAGAGAGAGA
GGTTGGATATGTGATCAGTGCaTAAAAGCGAATAGGAGTGTCTACACGTC
>contig00006  length=4750   numreads=177
GAGGCGGCCTTTTTTTTTTtTTtgAAGtAAAGAAAATGTAATTTCAGGAAATATAGCAAT
TACAAACTTACAGTAGCTTTGCAGCTTCTACTTGTATACAAGTAACTAAATAAAAGCTTG
CACAGTTACTACTAATACAAGATATTCAAAAATCAAATACAATAAATCAAATATACAAGA
ACTTAACAAGTCTCTTCTTCTCTACTTTGTCATTTTGTTGACAATTATGCTTAGCAAATC
TCTATATGCTTGGCAAATCTCTACCTCCTTTGGAAATTGAATGCCTTGATCGAAATTGCG
AAAATAAATGCGAAGAGCACAGTGATTCCAACAATTACACCTGCAACTGCTCCAAGAAAA
TCATGTTTCATACCATAGGATGACTTTAGAAACTCAGCCACAGTTTGACCATTGCCGTCT
TCAAGTATAGTATGTACATCACCAAACTGTGATGCGATtAGTCCATACAAGGTCCAGGCT
ATCGGACATGCCCAGTAGTACCATCTCCACCACACGGGCATACGAGGTCGGGGAACAATG
AATCCTGCAAATATATTCCATATTGAATAGAATGCTGAGGAGACTATGGCTGCAATGTGG
TGGTTTGGCGTGACAGCGACAGTCATCATTCCGTAGAAGGTGAAGTACAGCAATGTGAAG
TACAGCAAGAATAGATACCAGAAGAACTTGGCAGCGGTCCATTCAAATGCAATCATTGAA
TATGTAATAAGACTGTATGCTACAGATTGAGCGAAAACGTATGGAAGCTCAATCAAGGCC
TGTGCATATGCATAGGGCATGGCAGAATACAGTCCAGCAGCTCTCTCTCTATAAAAGACA
GTTCTTTCAATTGCAACTACAGGCTGCACACTACTTGCATTTTGCACACCGAGGAAGAAA
GTAGCTGCATATAATGCACCCATTGCATTCGCAAGATCTTGTTGCCTAGTCACTGTGGAG
CCAATGTCCCAGAAAATTGTCCCGAACATCAAGGCGACAAAGGTTGTGAaCCAAAATCTT
ACAGCTGTGTATGGTGGATTTCGCCAGTATGACCATTGTTGCTTCCATAAGCAAGCAAGA
GTTTGAGTGAAAAAGGATGTTGCGTATTGTGTGGGGAAATAGAGGTCCTTTGTACCAGGA
GCAGGCTTGCTTAGTTCCTGAATCATTGCCTTGTTTCTCCTGTAAAGATCAGACTTCTTG
TAAAGATCAGTAAAATCAACCCCCAAAGCTAACTCTTGTGCTGGAGTGGTAACTTCCAAC
ATCCAAGTTGCTGGGTTGTAGCCATCTGTAATTTTGCTAACTCCTTCAATTCCCTCAAAA
TAATTAACCAAATGGGTAGAATGGCGACCCAATGGCCCAACATATATCTCTTCACCTCCT
CTCTTCATCAGGAATAACTCATCAAAGGCTTCAAATATGTCAATGCTTGGCTGATGAATG
GTGCAGACCACTGTTCTTCCTGTATCCACAGTGTTTCTAACCGTTCTCATGACAATGGCA
GCAGCTCTTGCATCTAGCCCTGAAGTTGGTTCATCCATGAATATAATTGAGGGGTTTGCC
ACCAACTCTACTGCTATGGTTAGACGTTTCCGCTGCTCTGTGGTTAGACCAGTCAAACCA
GGTAACCCAACTAGTGAGTTCCTCAATGGATTCAACTCCACAAGCTCCATGACTTCCTCA
ACAAACATCTTTCTGGTGTCAGCATCAACATCAGGGGGTAGaCGAaGCCAaGCTGAGAAG
ACTAACGATTCATAAACAGTAACATTTGGAGAGTGGATGTCATTTTGCTCACAGTATCCT
GAAATTCTAGCAAAGGTTTCTTGCTTTTTtGGGTATCCAGAGATTGTGATATCCCCCTCG
ATATATCCACCAGTTTTCCTACCAGCCAACACATCCATAAGAGTGGTTTtACCAGCTCCA
CTAACACCCATTAAAGCTGTGAGAACACCTGGCCTAAAAGCACCACTGACACCCTTCAAG
AGCACCAATTTATCTTCAAGGACACCCTGACTTTTCATTTCCTGTGGCATGTCAACTGAG
TAGACAACGTTATCAAAGGTGAGGGAATGTGGTTCAAATGGAAGAACCATTCCCCTCTTC
TTGTTGTTTGGCTCATCAATTCCACTTGTTCCAGTATCTGTTCTGTGACTGCCTTCAATT
TGCGATAACTGAATGGCTCCTCCAGGTCTGACACTTGATTCAGGCTCATCAGATATAACT
GCCTGAGGCTTGTCAAATTCGTCAAAGACAGCAAGAGCGATTGCATAAAGGATGTTGAAG
ACGAACATAAACCCAACTTGTGCCCCTACTCCAATCCAATACCAATGTGCATCTGTAAAG
AACCCACGGCTTTTCAGAACTTGAACTCCTAGTGTTtCGTTAGTGCTTGAGCCTTCAGGA
ATATGACTCCAACTGTGCCCAAGGAACTCATTAACAACTATTGCATTCTGCCCATACATC
AGTGGTGATATCCAGTAACCCCATATCCACCATTTCTTAATGTCCTCTCTTGACAGGACA
AAACCACCCAAAGCAAAAAGAGTAAGCAGTGCAAATGAACCAAAGGTGTTAGCAACAATC
ATATTCCTTCCAATTGAAGCGATTAACCGAAaTAGACCAGAGGCCATTTGATTGACTAGC
AACAGAAGTAAGTATTGCTTAAATAGCCTTCCAACATTGGGATCAAATCCAATAACATAA
TATGTGAGGGCAACCCAAACGGCAACTTCCACAAATGAGATAGGAATTTTAAGAACCCAT
GAAGGTAGAGCATATGCCCATGCAGGAAAGAATCGGAAGTCCCTTTGCTTGTAGAATACA
GGAAGCTTTGCAATGGTCATAGACAGTTCTGACATGCCATTAAACATGATTAGGGTCGCG
GCGAAGAACAATGCACCCGTGTAAATCCCTCCATCAGTGACATCATTGTGTTTCATCTCA
GTCCTAAAGAAGAGTGTCATGCTAACGATTGCCATCATCACAAGTtGGAATAACTTGAAG
TAGTAGACGAATGAGTTCCTTTTCATGAGTAAGTATTCTCTTGAAAAATTTGCTTTAAGC
AGCTCCATCTTTCCAACACCATAGGGTCTGGTTGACAAAGCAGCTGGGTGGCTCTTGGTC
CTATCATATGGAGTTGAAAGATCTTCTGCGATTTTTCGACCCACTTCAAATGATTGAAAT
GCCTCAGCAAATTCGTTCACTTCGACATATctGTAAGGCTGATTTTtGCGTGCCCAATAC
TGTTGCTGATCTTTTTtAGATGTAACTTCTTGCAAGAaGTCAGCAaCGCCTTTTCTGTCA
GGACATTTgAaCCCCATATGTTCAAAAAACTCAAGGACACGCTCTCTAGGTCCATGGTAC
ACAAtcTGGCCATCTGATATTAGAATAATATCATCAAAGAGGTTATAGGTCTCCGGTGct
GGCTGAaGGaGGGAGATGACaGCaGTTCCaTTAAGAaTGTGAATTGATTGCCTcAGTGAG
TTCACAaTCTGGTAAgTTGTTGaGCTGTCCAAGCCAGTGgAAATCTCAtccAtAaaCAat
GCCTTTGCTGGTCCAACAaGcATTtCACCTGTTGTAaCACGTTTCCTTTGCCCTCCTGAG
aTACCCCTTATCATTTCATTCCCTACAAGAGTATCTGCGCAGACCTCCAATCCTAATATC
TTCAAAACaTAATCTGTGACCACaCTagTCtCCtGACCTTCTGTTGCTGCTGCCTTCATG
AAGACATCAATGTCAGGATCAGGCTTAATATTTGCTGCCTTTTCTCTTCTTGACAACTCT
GCTAACATTTCATGTTGGgTTCCAACTCCTTGGCATCTGGCAGAAAATGCCAAAGTTTCT
CTTACAGTCATTTCTCCAATATGGAGATCCTGTTGACTGATATAGGCAGCTGTTCTTTGA
GGAaCAAATTCATTCAGTGTATGACCATTATAAGTCACAGAACCAGAAACCTTTAAAGAA
GGATCAAGCTTTCCAGCTAGTGCCAACAAGAGTGTGGTCTTTCCAGAACTCGGAGGACCC
AAAAGCAAAGTCAGTCTTGATGGCTTGATAACTCCACTAACATCTTTAAGGATGGTCAAT
GGTCTCTTTCTACTTGGAAaGATAGGAATAAAACGCAGAaGgCCCTCTATCGCACCAACA
GTGGCGTTAATGAACGTCGGCAAaGCACGACTACTtCCTACGAAGGCTtCTGCTtCAATa
TTtAGATGCTCATATCTAACTTCGATTGTTGgAaCTTCAATTCcAACCCTATCAATTCGA
TtCTTGAGCTTTAACAAGAACTTCTCATTATCTTCTTCAGCAACTCTGATCAaTCTCTCA
ATCAAAGTTTtCCTTTCTTGTAATCCAAGATTATCTACATCAATCTCATTAGCTCCACCT
TTAGAAGCACTAACCAGTAtACCTTtCCTAAGACGATCATAGGTAGGTAACTTTTCAAGA
GCAGCCCATTTAAGAGCCTCCTCATCGTCTTCTTCTCTTGAAGATCTTGAAAAAaCCTCC
AGCCCATTATTCCTCCAACCCGAAGAGCTTCCTCTtCGTAAACTAGCACTTGCTCTGTAA
TGGTCCGTCCCCTCCATTAAGAagAACTTCAATAACTACAACAAAaTTTTAAAAaCCCAC
CAAAaCCCAAATCTTGTTTCTCAATTCTGTCTTGATTTAAAAaTATGAATCAAAGAAACA
CCAAAATTTCAAGTTCTtGAGCTTGAACAGGCAAAACTGTGgAAaTGGGTTTCTTAGTAA
AACTGAGTTC
>contig00007  length=4734   numreads=141
ttaaatttaaTtCaTgAaTTGATGATTAGcTTACAAaaTGATCGTTCACAAGTTAATAGA
ACACAATTAGAAAGTCTCGACTTGACCAATTCCAGTTAAGAAAAaTtGTGCTTcTTACCT
CATCCACGATATACTTCAAaTAATTACAACAGATGGTAACAGTAGAAATGGATAAGATTT
TCAAAAGCCGGTTCAtCAGCATAAAAaTATAAATATCTATATATATATACTACATTTTGC
TGTCAGAAAGGTTACTCCTTGTGGCGAGAAGCGCGATCCTTCCTTTGCCCGCCAAGAATA
CGTGAAATTTGCAGACCTCTGCTAAATgCTTGGTTGAAAAGCATACGAGTCTGGAACTCG
GACACAAACGGAAACCAGGCAAGGAATGCAACCGGAGTAAaCAAAAGCAAGCCCATAaCA
ATCTCATAACCACGTGCCAGTGTCCGAACTGATCCCCAAAAACCAGCACGTTGAACGACA
GGCTTACAAGCTTGTGCAATCAAAAGCATTCCCCAGCCAGTTGGCATGAAAGCAAGAATG
CACACAACAATGTCCTGAACTGTCATGTGAAGCAATGCCATTAAAGTAACCAGGACAGAA
ACGAAAGCAAGGAATATCATTCCCTTGATTAGCCGGAAGACAAGCTGGAAGTTTGCACTG
AACCTTCGCCTTCCAACAGATACAGTCTTCATGACGAACAATATCAAGAAGATGACCAGC
CATGATACTCCGTAGACCAGAAAACTTTGGGTATTCTTTGTAATCTTTAAGTGATATACT
AGCCCATATTGATAGATAAAAAATCGTAAAGATAACAATATCTCAGCCACAATTCCGCGT
TTTCCAGAATGACGGAGATGCTCTTGTTCCTCTTCCCACCATGATTCCCAaCTTTTTTCT
GGTGGTACACCTATACCCCCAAAGTTACTGATCCATTTGTTCCAATCAGTCCAATCATCA
ACAATCTTTTGCCACTCAAAACCAGAAGGATTAAATAGGAAGGGAGCAAAAAGCCAAGTT
CCAACCATGAACCACATAGATATAGTGATCAAAACATAGGCAACAGCACTTCTATAAGGC
TGACCAAAGATCTGATACACAACAAGCAAAATCATCATCTCAATTCCCTTGACAAAGTGA
CTGCGGGAATAAAGCCTATAGTTTTCAGCAAACTTGGCATGGAACACCACAAATCCTCGA
CCTGTAGGCCTGTATTTTGCACCTCCATGAAGCAAAGTCCTTCCATAATAGTGTGTCTTG
GTCCCAAGAGAAAATGTGAAAAATACTGGTGCCAATTGCAATTGCATTAATACAAATTCA
CTTAGCGCTGTCCGGAAACCCCTTTCCAAACCAATTTCCATCAGCATAGGCAAGGCCATC
AAAAATCCAATTTGAACAAAGGACTGAGAAGCAAGAGCCACCTGAAGAGGCTTGTTATCT
CGAAGTGCTTTCTGATTAATTAAACCTTCCTCAAGTCCACTGAGAACAAGATAAAGGCGG
CCATAGAGGAACACATACACAGTGAGGACAGTTATCAGAGTACTGAAGTAGAAGCCAACT
GTGGTGAAATAGCAAGACAGCaTaCGGAAAAaGTCAAAACGGTGTCCAAGTCTGTATATG
TCACGACTCAAAGTCTGTTCACCATTTCCATTAGCAATTTTGGCCTCAAACATAGAAATC
TGGTTGAGTCCCACATCCCTTCCCTTTCCAACTTGTATGTATTCATGATGAGTAACATTG
CCTTCACGAAGTGTAGAATTGAAACCAGCAAATATGTCTTCACTCAAATTGATAACCTTT
GATGCTTTACTGACACCCCCTCTAGTGAGGTGAAAAAGCCTATCAAACACATCTGGATGG
CCATAATGGAACCGAACCTTCAGCGGGTTGGCCAACAGTCTTTGACCTATAGTCACAAAA
CTGGTCTCTTGATTTGACATAAaCCATGCAAGAGATGAAACACTTCCTGTAAAGATATGC
TCCCTAAGCCCAAGTATAGTAGGATGCCTCACACCATCATGCCTTTTCAGAAATTCTTCG
AGCAAATTCCtCATTTTTAAGGCCTCTTCCATGTAGTTATCCTGGTTCATATCTATTGTT
TGCAAGCCTTCACCGCGTGTGAAGATAATAGCATGATTTTGATTTTCAGGTTTtCCCTCa
CCCAAAATGGCTGGTCCTGGAAGTTTGATTCGGTAAaTAACCTCATCCAAATTTtGTACT
GGCTCTGAAGAATCAATGGACTTGGGAGAGGCAGCCTTCACAAGAGCAGAGTAGTAAACT
TTTTGGTTGTTTTTCTTGGATTTGTCTTGGCTAGTTACTTCAACCTCATCAATATATGCC
ACACGGAGTGACGGATATGTTGTCATGAGCCTCAAAATGTCCTGTGCTCGAGGATCGCCA
GACCGCTTGTGAATCCCATATTGCTGGCATGACACCACATATGTGAACTTCATATCAGCT
ACAGCTTGACATTGTGTCAACAACGACCTTTCTCCCTTTGACTCATCCTCTGTATTCAAT
TCTATGGCTTTATAGCCCTCCATCAAATCTTCATGCTTGGCCATATCAAGGAAAGCCTGA
AGCTCCAAAGCCTTCCGAAAATACATCATACCTCTTACAGTTCTAGTTAAAGTTTGGCCC
CTGTATGATGCCCACAGACGAAGTTCTTCTTCTAATTCATCTGTTAATTTGAGTTCTTCT
TCGGAGCAATGTTGTACGCGCTCAAGAAAGTTGGTCCATTCATCTGGAAAGATCTTTTGC
AAGTAAAAGAGGATTGAAACACCATCTTCATTTGGCACTTCCAAATCTCGCAAGGAAAAT
AGTACCTCTTCCGTGTAGTAAGGAGTTAAAACAGAGAAAGAAAGCATATTGCGAACTTTA
GGAGCCCCAGGCATGTCCATAAACAATGAATTCGAAAAGAAAGAAATGCGTCTCCTTGCT
TCTAAGTTTGATGGTACATCCATGGCAGATTCTTTTGTTGTAAGCAAAAGGTAAAGCCGC
TTGATCTTCTCTTTCCATGCTTCTGTTACTGGATCAATAGGAAACTTGATAGCCCCATGA
GATGCAAACAACTGATAATCCGAGGAAACCATATGCTCATGTCCAGATCCACCATGTAAT
GAATCCAAACTCAATACATTATCCTCCAGTATATCTCTTTGCACAACCTCCAGCATGTCT
TGGAATAGAATTACAACTTgaTCCCTGTCCTCctGTTTGTTGTCCAaCAAaTATATGaTA
AGcTtCACAAAGTGGTCaTagAGgCTAGgAAGAgCAcTcAtCTtGCaTTCaCTtaTCAGT
GTaCcTTCcTCTATatgTTTGTCAaCctcAGTgAAtAaGgTATtgATCACTGgTTtaCTC
aCGgtaCCccTtGAACCAaGAACTTGATAATGTtcTtAAATGAAGcATAACATTCACGAA
CAGCaCAAGACATGTAATTGTCAGCTGCAATTCTCTTTTTCAGCTCTTTATCTTTACCAT
TACTGTCCTTGGCCATGTCTAAGGCAATTGGGAtCTTGCTAGCGAGCAAAAATGGAGGCC
ACTGTATGAGTTCCAAATCACGGTCAGCCCAATATGGAACAAGCAACAAGTCCATTTCCC
TATTGCTTATTAGATCTTCCTCTCTAAAGCTACAGATTATTTTGTTCCACAATTGAGCAA
ATCTTAGAGCCTCTTTATTTTTGTTAGATGGTaCCTCAGCAAAATTGCGAGACAAGGTGG
CCTTCAACCCTTTCTTCTTTGGCTCACTCTTCTCCTCTGGAaTTAAACAGGCATTGAAAG
CACCGGGCAACGATTGGAAACGAGATCTAAGCATTCCCAATGTCCGAATCTCTCCAAGGC
GTCTGAATGCACCATAAATACCTCCAAATAAAGTGGAAAATATAGCATACCAAATCTGAG
TATCCATgAAaTaTACAAGAATAATTGgAGCCCAGAgTGCAATCAcAaCTCCGATATtGT
tCCTtGCACGTGGAAAGaCTCAtGCCATTTGAAAGTgTAACATGAACaTCCATAACAGcT
TtGTtGgACCAacTAAaGGCTTtATCTCtATATAGTAaCTAAATGCCAaCTTTGTCaTTA
ATAGAAGaaCCcAAAaCATTGTATACTTGAaGAGAGAAAGTGTGCTCTCATGCATtCCTC
GCCCAACATAGAGACGTGGCTGCGACCACCACATCATGAGCATCACAATCCTATAATTTG
ACCTCTCAAGGAATCGACGAATGAagggAAAAAGAAaCAATAGTGCTGCTAGCATATTTG
GtgACAAGTAAAtAaCTACTGCCAAAaTAAaCAaGGATGGTGAGCTtGAATTGTTTCCAA
ACCAGCTTTTGATGGcttGAGCAAATCCTGGAGGATTCTCCCAGGTATAAGCATAtGTAA
CTGGTAGAACTACAACCcATGCAGCCGCTGAAACAACCTtCAGAATATATCTCAaTTTAA
CGTGGAATGACATGATCtGCCGTGCTTTCCAACTAAGGATTACAtcAAGGACAGCTTGCC
CAaGCTTCAATATTGCAGCAGTTaTAAAGACACTCAATACTTTCTTGAATaCATCACCAC
TAAAGATAGAACTTGGTTGtCCcGTACTATTCCAAGCAACAATGATCATAGCcTGTAAGC
ATAGAATGAAAAAACTCCACATTCGATCAAAGCTTCTAAAGACATGCCAGAATGTACGTA
TTTCAACAAAaTTAACTTTCCCCACCcATTGATCTCTAAAAGCTGGTTTGTtCT
>contig00008  length=4730   numreads=83
TGAAAGCTtGCTAAGGaGGAAagcaGCAAATcTGAGCAGCAAcaGAAAaGAAAAaGAAAA
aGAAAAaGAAACGATAGAGAGGTTAGTTACCCCCAAATTTTCTTGCAGACTTTCTCtCAT
TTtCTtGGAGGAGAGAGAAAGCTAGAAACTTtCTAACCgaTCCTCTTCGATCTGCaCACT
CTTTATCAATAAACAACGAGGGCAATAAATGCcTtAGATCCGAGTTTACTAACAAACATT
CTTTaCATTGTAATGTGCCTTTAAAGTTCTTCTCTGTCTTCCAATtcGAGATcctATTTG
CATTCAACGAGttttCAACTCTCTTTCAAGAATTTTGACTTtCGaGTTATTTGGGTaGtC
AaGTCAAGTGCTTtCACTGAGCTTGAAaCGGTGAGTTGTTATTTCTTTTTTtGCAATTTG
CGCTTCCGTGGAAGGTGATAAAGACTGATACAAGTCCAATTTGAGTATGAATTGGGGAGG
TGGGGGGTGAATGTGATGGTTTGGTACCATGGGATCATTCGGCTGATGGGAATTTAGGGT
TTTTAGATATTGTATTGCAAGTTGAAGGATTCGATTTGGTTCTtATTGGATATGTTGCTA
AGCTTCCACATTTTGAATGGTACAGTTGATTCAGTTATTTGTGAaTTATATGTGTATAAG
TTTTGGGTTGCTTGAAGTGGGTTTAAGTTAATGGAGCaTGTGAAGAaGGCAATTTGAATT
CAAGGATAAAATATTTTAATTTtATGCAAGTAATGGGCAATTGGATTTGGGAAAGGCATT
GTTTTGGTtGTGGTTTAAAGCGCAGGTTGAAGTAATCATTTTGGAaTTTTaGTTtGTAGC
GGAAATGCCTCCTTCTCCGGCATTGAGATATTCTCCCAGGAGGGAGCCAaGAGGTGAGAa
TCATAAGCGAGGTCaCAGTCTTgAAGGGGggaTTGGgTCTTCAAGGaGAAGGATGACGAT
CTTGCTTtGTTCAaTGAAATGCAGTCCAAAGAAaGaGAAAATTTTTTGCTCCAGTCCTCT
GATGACTTTGAAGACACGTTTTCTACAAAGTTGAAACACTTTTCAGaTttGAAGCTTGGG
ATTTCTATTCCTGTTCGAGGAGAGAGtAGTGAACTGCTTAATGCAGatGGGGaGAAGAAT
GACTATGATTGGTtATTAACTCCTCCCGACACTCCTCTCTTTCCTTCATTGGACGATGAG
CCGCAGCCAGTTAATGTTACATCCAGGGGCAGGCCTCGGAGTCAGCCTATTACTATATCA
AGGTCATCCACGATGGAGAAGAGTTACAGAAGCAGCAGGGGCAGtGCAAGTCCAAATCGC
TTAAGCCCATCACCTCGGTCTGGTAgCagTTCATATCAATCCAGGGgAAGGCCaTCATCA
GCACCTCTTTCTAGCCCCACTCATAGCCAACGACCTGCCACTCCATCACGCagACCTTCT
CCtCCTCCAACTAAAGCTTCAGCTCCTGGTCCAAGATCTTCAaCTCCAACTCCAACGAGA
ACAAACACAGGGTCAGGAGGAAGGGGAGTTTCCCCTATAAGAaCAAGTCGaGGAAACTCT
GCTTCACCAaAAaTAAGCGCATGGCAGACAAATATCCCTGGTTTTtCTTCTGAGGCACCA
CCCAATCTCCGCACTTCATTGGAAgATCGACCAGCATCTTATGTAaGGGGCTCTTCaCCA
GCATCCAGGAATGGTAGGGACTCGGGCTCAAAATTTGGCCGGCAATCAATGTCTCCAACT
GCTTCTAGAAGTGTTAGTTCAtCGCATAGTCAAGACCGAGACCGGATTAGcTcACATAGT
AGAGGTTCTGTAGCATCATCTGGCGATGATGATGTGGATTCTTTGCAATCCATTCATGTG
GGTAGcTTAGATCGcTtAGCGTCAAAGAGGActGGCaCTTTTCCAAATAATAGAGCTGTG
GCATTTTCTAAGAAAtcAActAGAATACTGTCCCCAAGTTCTGCTCCAAAGAGATCGTTC
GACTCTGCTCTTCGTCAAATGGATCGGAAGAGCCCTCAGAACATGTTCAGACCACTCTTA
TCCAGTGTGCCCAGTTCTACCTTTTATGTTGGAAAAaCAAATTctGCACACCGTCCTTTG
ATATCTAGGAATTCTTCAGTTACGACTAGCAGTAATGCAAGTTCTGATCAAGGTAACAGT
GGTGCACCTGATACTGAAGGAAGTGACCCCCACcAGGAAGATATGGTATTTGAAAGTGGA
AATACAACACACCCTGATGTGCAGGAAGAAATATTTGCGTTTGATAAGGTGGATAAATTA
AATAAGGATGTTGAACATGAAATGGGTGaTGGTTTGCTtCGGTTTCAGGTtGGTGATTTG
GAAaGAAaCCTTTCcACTGAATGTGAGCCTAATAATTCTGAAGAATTCCGCcACCAGGAG
ATTGATATGGAAATCAGTTCTGCTTCAgaCACATTATGtGCCAGAGCTGATTTTTCGGAA
GTTGGTAGTCTAGAAAACACAAAAGTTTGTTCTAAaTGTGGTTGTAGGTATCATGCCATT
GAAATGGTAGAAAAGCACATAAATCTTTGTCCAGATTGCAGCAGACAAGACAATCTTGTG
GCTGCCACCAGTCTGGATACAAGCATAGTTGCTCTTGAGAACTCTCCAATGTTGTCTATG
AATGTTTCTGAAGAATACGTGCCTTTTGATGAGCCTGAGACGCAAGTGGCtGTACCTGAG
TCACAGTCACAAGGTCTTGATGGGGTGGAGGCAAGGGTCATTCAGCAAGCAGACAATGTC
AAGCATGGCCGAACTTCATACTATGAGCAAATTACTTGCTCCCAAGAAGCTGGGTTGCTG
GTAGGAGATGATCAGAGGATCGTTAACCAGCATGGAGCTGGACAACCAGCTGGCAGTCTC
AAAGCATCTGATAGTGGCTCCGGAGTTCAGGAATCACTGCCTTCTAATGATTATGAAAGT
TTGAAGATGGATGGTTCAGAAGGTGCTGGCATTTCTGTCCTCCTTAAGAGGTCAAGCAGC
AGCAAGGGGCCTGTTGTTCAAGCCAGGACTTTTGTTGCCTCTACCATTTCTTATGaTAAT
TTCTCTTACAGTAGAGACAGTGCAAACAGTTtGAGAAACTCCACTGGATATGGCAGTACG
TCTGCTTCATCCTCTGTTGATTTTAGCTCAGCTAGGCAAGTAGAAACTCGTGTTCAACGG
CAGTTAAGTGGCAGGAAATCTGATATGGAGAACCACAGATATGACATAAGCACTAGACCC
CAAAGCAGCGCATCGTCTTTGTCTGGAACGTCAAACCACAATTACCTTGGTCTTGCAACA
AGCACCCATGAAGAGAATAGGGAGTGTTTTCTTGGTGATCTGAAACAaGATGGAATAGAA
GGAGCAACTGCAACTGCAaCTTTGCAAGTGTTGACATCAGAAAACAAaGAAAATGTTGCT
TCTAATGCATCTTTGACTGATGCAGTAGTTCCCGAGGTCGTCTCTTTTGAGCAGAATGAG
AATAATAGACTAATAGATGCTTCCTCATGCCATTCAGTTGGCACtCCTTTAGAGGAGAAT
TCAGCAGCATCATTTCCAAATTGTGAAGACTACCATTCAAATCAAAATGAAGATGATAAC
CAGAACAATGCAAGCACTGTCTCGGATTTAGACACatCAGTTATTCCTCCAGATCCCCCT
GCTGGAATGGAAGATACCATGTCGAGTACTAGTCTCGATAGGAAAAaTGATGCtGTGGTT
CCcACCcATAGTtCTTTGGCgTCAATATCAGAAATTGAAGCTGAGAaTTTTtGtCACAGT
AACCctGACTCAGAGAATGATGATGCCCCCAGAAATTCAAAGAGCCCcACAAATGAATTT
CCATCTGATAAGGATATGTCTACTTCTGTTCTGGAGCATGGCAaCTCGgATCATTtACAT
GGCATATTGGAAGATtCTACTGTAATGGTTCGGGAAGGAAGTAAGGCAAGAagCCTAACC
CTTGAAGAAGCAACTGATACAATACTTTtCTGTAGTTCCATTGTCCACGATCTGGCCTAC
CaGGCTGCAGCAATagCCATTGAAAAaGAAGATTCAGTCCCTTTGGAAGGTTCTTGGCCA
ACTGTTACAATTGTGGGAAAATCTACTGCAGATAGAAAGGATTCACGCAACAGGACTACT
GGGAAACGTACATCAAAGTCCCAGAAAGCTAGACAAAATAAAaaGACAGAATTAGATGTA
AAATCGCcTTCTAGAAAGACCGAgAATGATGAAAATGCCAACGAATCTAtGGTACGCAAT
GTtGGCGTTCCTAATAACACGGACAGTGCAAAGCCTCCGAAGCTGGAATCGAAaTGCAAT
TGCACAATAATGTGAAAGTCTTTCATTCACACAGCGCAGTCAGTGCCATGCACTGCATAA
CTCTGCTACTTCCTTCAGCCATTTGGAGAAGTTGCTGAGTGCTTGTATGTTAATGGTCTT
TTTTtCTGTGTTTGAGGGGCTGTTTAGaTTATTTTGCCAAATCGGTTTCTGTTGGTTCCA
ATTTATTTGTAAGAAACACCACGATGTGCTGGTGACATAATTGTAAAGTTTTTATTTGTT
ATTAGGTTGATATTAGTTAAGGCATTGGaGATTTGTGTTTGCTCTGCTCCATTTGCCAGA
TTCTTGTTAGTTACTCCCACTTGATTCAAGTCCTTGGTTAGAGAGAAGTGTGAACTAAAA
CCCcAACcATTCaTaTTTGATTGTTACAAaGTATAGCTTTGaTTTTGcaa
>contig00009  length=4690   numreads=107
AGGCAACTGAGGTCATTTTtATTTTtACtGGAtCCtCATCTATCcGAATTACTCTTCATT
TGGATtcAAATTGGTACATGACTcGCCcTTTCTTCTGTACATATTTGTTCTCGAGTCTAA
ATTCTGCAGCTtGTTTTtAAtGGTAACTGTTGTTTCATTCTGCTGCTAGTAACATGCAAG
ATTGGCTTCCTTTGGTTTCgAGGTTCTTGCAATGGGAGCCATCAGAAAtACAAAGGAAAC
ATCCATTCATGCACGCTCAGTTTCATAACACCCAGTAGATCTCATTCTGTTGATTCTACT
GGGTTCAACTAAAaCAAATTACACTTCCTTTCCTTCTGCTGGCTAGACACAAGCAGCTCA
GCATACATCGTGTTGCAAGGCCATCGCTTctAATGACGTATCACATGATATACATGGAGG
TAAGACTCaGgTATCAAGTTTTGATCAAGACTTCATATTTcGGATGTGTACAGTGGCAGA
ATTTATGAGTCGGGTTGTATGCTGTGatCATTTtAGCATAGCAGCAGCTTTGAAGGACAA
AGGAAACAACAAATTAGAGACTGATTGaTTtACTAGTCATAGCAGATCACTTTTTTCCTT
TTGCTGTGCAGATTCTATGTACTGTTCAGCAAGTTtCTTCACTTTCTCACCTTCCTTGAT
TAGGAAATTTGCATTCTTTGCATTTAGATGGTATTTCATAACTTTATCAGTAGTTTTTGC
AACAGCCCACCTGTATTGTTCAACAGTGATTATGCCACTTTTACACAATGGCCTGATGTG
CTCTTTGATGTAGGTTTCAACCTTCTTTGAAACAGAATTGACAGCATTACTCTGTTGGTT
ATTGTCAATTTTAGATTTATCATTCTTTGGAATATTTTCACTTGTTCTGGATTGGTTGGA
TGAATTTTCTCCATCACAGGAGTTTTGACTAATGGAGGTAACAATTGTATGCTTAACTTG
GCTTGGAACTTTTGTCTCAGCTTGACCTTCAGGATCAACCAACCCATATAGTTCTCCCGA
GGTCTCTTCTGAAAATTTTTGTATTAGTGGTTCCTTGTCTGGGCCATATAGTTCTTCACA
CTCTGCGAGAGAAAGTTCTTCACCTTcTTCATTGGGCACAaGCTCTGGAGGAGCACAAGA
TTTATCAGTTCCATCCTCTGTCAGGGAaCTAATGGTGCCCATTTCATTATGACCCTTCAG
TAAGGAGGGAGAATGCTTGGATTCTTTGGTTTCTGCCAACTCTTTATGATTTACCATATT
TTGATCCTCGTTCAACCTTtCAGATTTAAGAGTGGAGAAGACAACTTtCACCCTTGATTC
ACCTTCTTCTGGAGGTAGCTTTGGGGCTTTCATAGCAGCAGCACCAATATAGTCTTCATC
TtCcAAATCATATTCAAAATCGCCGTAAATATCCACCTCTGGGTGAGAATCTATTTCAAA
TATGTTATCTGGCCCTTCTTCTTCATTTTGCATTGGGGAATCAGCAACTTCAGTAAATGC
CTCCTTGTTATGGCATGGACTACTtGGAGGAGAATCAGACAAAAGCCCAGCATTTTtCAA
TGCATCCCTAACTTCAGGATCAGTCGGAAGTTTGTCACcAGTTTGTTCTGATTGATCAAT
AGGCTGTACTAACATGGGTGAACAATTTGACTCCTTGGCTCTActAGATTCTGTGGTATC
TGATCGATGCAATATTtCCTGGGAACAAAGGTTCAAATATACTAATTTGCTGTTTGACTT
ATCAGCAACCTCTTTCTCAATATTAATTGCATCTGCAACAGCCAACTCCGTTTCTGCTGT
TCTGCAAATCTCTGGCAGATTTACTTTCCTCAAGAAGTGCTCCGCCAGACGATAAAGCTG
TGtCTGCCTAACTGATATGGGAATTTTATTATGGCGACTGGGTGCCAATACTGGTCTCAT
GTTTATTGGGAGTTGAGCTAGTAAGGGGTAATTTCCTTTAAGTATAGCATTGTCTTCTTG
TTCTCCTTGCATTGTATTCGTAAGTGAAGCAGCCTTTTTTCTTGCAAGTACCTCCATAGC
CCATTTTCTTTTGTCAATTTTTTTATCATCAGATtGAACATCTGTTCCCTTATGtGAATT
GACTTTAGAACCACCTAAACAAGCCCGCAAGCTTCCCTGTGGGGCTTTGTTTGGATGTGG
TTTGCTAGAAGCAGCTTTACCCTTTGAATTTGGAACTTTATCCTTAGACCCATTATCATG
AACTGAAGGAACAGCAAACTTTGAAGAAACTTTATTTGCTtCTTTTCTTTTATGTGAACA
ATCATCAAGAGATGGATTCTGACCTTTTTCCATTGAATtGAGCTGtCCTTTATtCTGTTC
AGAATTATTTGTAACTGTAAgAGCTGAGAGAGGTTTTAtATTGTCCTTTCTTGGAAAAaC
AGATGTATCTGCTAAATACAATCTGGAGAGAATGGGATTTGTTGCCCGACTCTCGGACAC
ATGCTCCATTTCtGAGCCTTCTGGGTTCTTTCTCAGGaGGTTAAGAaCTGACTTCAAAGT
TGCAATCTTTTCGGGCTTTGTGCAGCGATGCTTCCAAAATTCAACTTCACAGTCCCGATC
CCATGCACGTCTtCGCCTACCATTAGAATTTCCATATATTTTCTTGGTCAGATTCTCACG
AATTTTACCTTTCTGCAGTATAGAcTtCTTTGCCTTCAGAGCAgAaGGGGGTAATTTCTC
AACAACTTCAGTTGTaCGTTCTGCTACGGCAGTACGGAATGCAGTAAGAAGCTTTGGATC
AAAAaGGTGTtCCCCAATATCTGCATTATTACGCACAGCTTCTCTTATTTCTGTTCtAAG
TTTTTGAACAACAACAGATGATTCATTGTCTTCTGTAGCTCTCCTCATGATCTTTTTGAC
TCTCAAGCCGGCTGCATTTTCTTTTTCTCTTGAAGACTTATCAGCCTGGCTCTGGTTTGC
AAGCCCTTTAGAAGTTCTACGACTAATCCCCTGAACTATGTTCATTATATCAGAAGGCAC
ATCTTCCTTATCTGAAGGTTTCTTTGATTTGACATCTTTGGAAACTGCTCTCTGGACAGG
ACATCTAGCCGAATCATCGGGAACAAATTCATCAGTTTGATCCTGAGGAGTCATTTGAAA
CTTGCCCTTGGTCCTAAATTTCTTTCCAAAAGTTGAAATTTCCTTCTTAGCATCATCTTC
CTCGTCAACAGCAGTCTTAAGAGCACCATCaCTGCAATTTGTAGGCTTtCTTTTTAAtCc
AATCATTTTGACAGCCTCCTCATTAGCATCAAGTaGAAtCTTCTCATCTTTTAaTGAAGT
ATCTTCTGAAAGGcTttgCTGATGTAcaTCCTCAGTCCCTTGATCTTCAGTTCCATCACT
CTTTGCATGATCAgcAGACaGAAAAGAGCTGACAGATAAACCAaGATGAAGACCTATACT
GCCTTCATTTTGGGACAGATCATTTCCAGCATCGCGGTCATTGAGCAACTTGCTCAAACA
ATCTTTAACACTATCAGAGTTATTTGGTTGATTCTTGATACTATCAGCACTTGTACAAAG
CTCGAAGGAAGTAGAAGGCAGTCTGAAGGAAGTATCACATGATAaGgACAGTTCAAGTCC
CTTTCCCTCCAAGATTGGTTGACCATCAGTCTTTTCACCAGAAGGTGTTTCTGCCTTAAT
ACTATGGCAATCAGCTGCaTCAACTTTCAgaTCCTTGTCAACTTCTGGGGCTGGGTGAAA
GTTCTCACCTTCCTCTTctGTCCTTTTATTTCCTTCCACCATTGAGACAACAACAGCAGT
CTCCCCGGCATCagCAACAGACACAGACAGCTTCCCAGAAAAAGAAGCATTGGCCAAACA
GTCAGTATGAGAACTTtGACCAGATAGGTtATTTGGCCTCTGTATAGgaGTTGCATCAGT
TTTATGTGGTACTTCACCAACCACACATCTTGGGCaTAGCCATGTATCCTCGGATGTACT
TTCAGGATCAAAGCCTACACAAAAGGCATGGTACCAAATGTCACAAGAATCACATGCAAT
TGAGGTATCCAAATTAGAATCATCCTCAATTGTTGTTGATCCACTtCGAATTTTGCACCC
ATCTCCATCCAAGCAGaTAACTGCATTTTCATCAATGtaGTATGaTGGAAAAGAGAGAGT
GTTATTCTTCCCTTCAATACACCACTCATCATCCCTGGAAAaTGAATCATCATCAaCCTT
ATTGTTTCCAATGATATCATACACTGGAACACATGtGATCAATtGAAACTCATTCTGGCA
AAGAGGGCAAAGGTTTGTAATTGTTGCCCAATTGTCAATGCAACCAAAACAGAACCAGTG
TTGGCAGCAATCAAGAaCCCCCCTGTCAaTGATAAtGTCCATACATATCCCACATCTTTC
GCCCTCAAAATTAGAATTATCATTGTTCTCCTCAACTTCAATACTCTCTTCTTCCAATAA
GCCACCCGTAACAAAaTCCACCTCCATTATCATATCTTACACTGAaCcAAaCTGTtCGaT
tAAaaTCTATAACTGAAGCTTATGCCACGGTTgATGAAAATCAGCATTTTTCGGTGGgTG
TATCAACCTCTGGAAGTGTCGCAGATTGAGCATTGAAGAGAAgAagAAAaTGGCAGGTGC
GTAATTTTGGATGTTTGGTtGCGTTTCTATGAGAAAAaCAGGTTTTGTtCATGAAAAaaG
AAAAAaCCGT
>contig00010  length=4669   numreads=500
GAGgCGGCcTTTTTTTTttTTtAAGAAaGCTTTCAAAACGCTTTTATTTAAGCTTTGATC
CTTGGATAATAAAACTCAAATACAAGGGGGGTATTTATAGATTACAAGAATCAATCTACA
CCATTCATTAAAATAAACACAAACTAATCTAGACCATTGAGATTAAAGAAATACTACCTA
ATTTTCACCTAACTAAAATGATGTAGGCAATGACATCAAATTAATTTGGTGTCCTAACTT
TGACCTAACTTTGAATTTCAACAATTGGGCTAATATTGATCTTTAACACTCCCCCTCAAT
GTTAGCCCCCCATTCTTTGAATTACGTCAAGTTGACAGCGGAAATGTTCAAACTTTCCAA
CATTCAAGCTTTTTGTAAGCAAGTCCGCAATTTGCTTATCTGTTTTGACTTGCCTCATCT
CAATTTCTTCTTGCAGAACTTTCTCTCTAACAAAGTGATAATGTACTTCCACATGTTTAG
TTCTAGCATGAAAAACTGGATTTTCCGCTAGACGAATTGCTGATTGGTTATCACAGTACA
ACGGAACTGCATAATCTACTGGTTGATGTAGATCATTCATCAGTTGTATCAGCCAGGTGC
TTTCTTGAGCTGCCATTGCTGCTGCTCGATACTCAGCTTCTGTGGTTGACAATGATACCG
TCGGCTGTCTCTTACTACACCAAGAAATCGTTCCAGAACCAAGCTTAAACAAATACCCAG
TTGTTGATCTCCTGGTATCATGATCTCCtGCATAGTCAGCATCACAGTAACCAACTAGTT
TGCAATCTTTACCTTTCTTGTACAAAAGACCGTAGTCAATTGTACTCTTCACATATCTTA
GTATTCGTCGAACTACTTCCAAATGATGCTTCTTTGGATTTTGCATGTATCGACTCATtA
CGCCAACTGCATAAGAAATGTCAGGTCGAGTCAGGGTTAAGTAGATCAAACTACCTACCA
ATTGTCGATACATCGTCGCATCTTCCAAATCTTTTCCTTCATGTGTACACATTTTGGCAT
TTGGTTCCATCGGCGTCGAAATTGGCTTGCACTCGAGCATTCCAAACCTCTTCAATAAAT
CTTTGGAATATTTTTGCTGACAAAGAAATATCCCTTCTTGTGAACGATCAATCTCTAGAC
CAAGGAAGTGCTTGAGTTGTCCAAGTTCCTTCATTTGGAAACGGACTGATAAATTCTCCT
TTGTCTGAAGAACTTCTGCCTCATCATCACCGGTTATGATCAAATCATCCACATACACTA
GTACGATAGCTAGTTTTCCTCCATTGGCTTTGACAAATAAGCTAGAATCTGCAGGTGTTA
CTGAATAACCACTTTGAGTTAGAAATTCAGCAATCTTACCATACCATGCCCTGGGAGCTT
GTTTTAATCCATAGAGTGCTTTCTGTAGCTTACACACATATTCAGGATGATCTTGACTCT
GGAAACCCATTGGTTGAACCATATAGATCTCCCGATCCAGCTCTCCATGAAGAAAAGCAT
TTTTAACATCCATCTGCCATAAACTCCAATCTTTGTTGGCCGCCAGTGCAAGTAGGACTC
GTACTGTTGTAAGTTTCGCCACTGGACTAAACGTTTCATCATAGTCTAGTCCATATTGTT
GAGAGAAACCAtGCGCTACCAATCGTGCCTTGTACCTCTCGATTGACCCATCTGGACGAC
GCTTTATCTTGTAAACCCACTTACAGGATATGGGTTTCACATCTCTTGGCTTTGGTATAA
GTTTCCAAGTTTGATTTTGCTCAAGTGCAGTAATTTCTTCTTTCATAGCTGTCATCCATT
CTGAACTCTGCGATGCTTCTTCAAACGTCTCAGGTTCTGTTACAGCTTCTTCTTTAATTA
TAGCTGCATTGGCGTATTTGGGATTTGGCTTTCTAGTTCTTGTTGATCTTCGGAGTTGAG
ATTGTGGAGTTGATTCTTCCGGTTCACTGGACCCATCTTCTTCATCTGGTTGTTGATATA
CCCCAGTTTGCCAAGGATTCTGGCTTACTGTTTGTTCATCATCATTCTTCCATGGATCTT
CAACTTTTTCTGGACTTGATTGAATTTGGACAGTATGCTCCCCCATATTCTGTTGCAGCT
TGTCTTGAAATTCTTTTGAGTCTGGCAATACTCCCTTTTCTGAGGTCCACCATGAGGATG
CTTCATCGAACACCACATCTCGTGATGTGTAGCACCTTCCACTTGTTGGATCACAACATT
TCCACCCCTTTCTCTGGTTATCGTATCCCACAAAGATACATCTGATTGCTTTCTTATCGA
TCTTGCTACGTAGATTGTCAGGAACAAATACATAGCATACACAGCCAAATACTCGAAGGT
AGCTAACTGTAGGTTTCTTTTTCCACAATTTCTCAAAGGGTGAAACAAAATCCAACCTTT
GTTGAGGAAGTTTATTGATGACATGAGCTGCAGTTCTCATAGCTTCGCCCcAAAATCTTC
CAGGTACGTTTTTCGCATGTAACATGCTCCGGCAAATTTCTGCAAGATGCCGGTTCTTTC
TCTCAGCTACACCATTTTGTTGTGGCGTGTTGGCACAAGTGTACTGATGACGTATTTGAC
ATGCCCGTAGAAATTGAGAGAACTCTCCTGAGCTATATTCTCCCCCATTGTCTGTGCGCA
AGCAACGAATCTTTTGCTCCACTTCTCCTTCAATTATCTCTTTGAACTCTTTGAACTTTG
AGAATGCTTCAGATTTGTCTTTCATGAAGAAAACCCATACATATCTAGAGAAATCGTCAA
TGAACGTCACCATATACCGCATTCCGCCAATTGATGTTTGTCTAACAGGTCCAAACACAT
CAGAGTGAATTAACTCTAATGGTTTCTTTGCTTTGAACTTTGACTCCTCATATGGCAGTT
GATGTGCTTTACCATATTGACATCCTGCGCAGACTGTATCtGTTCTCACATCAAGTTGAG
GAAGTCCTTCAAGCATCGACTTCTTCACCATCATACTTAGCTTGGAATAGCTAACATGCC
CTAATCGCATGTGCCATAGATCTGCTGTCTCATTTTTCCTTGTCTTGTCTACATATGCAG
ACTCTGCTGACATCACATAGACCGACTCCAATCGTTGCCCCTCCATTATCGGTTTTTCTA
AGATTTTAAGATAACGATATACCTTTACATCTTGAGGACCGAACAAGACATAGTGGCCTG
ATGATGTCAATTGAGCCACGGATAGCAAATTTTTCTTCATTCCCTGAACATGATAGACAT
CTTCGAGTGGAACTTGATTGGGATTATATCGAGGTGTAATAATAGCTTTACCAATGTGAG
CTATTGGTAACCTTGAGTTATCAGCCGTTATCACAACACGATTTCCCTTATACTCAGATA
GGTCTTGtAGCTTCTGTTTATCACCCGTCATGTGATTTGAGCAACCCGAGTCTACAATCC
AATCATTCTTATAGTCTATTCGTTTTGCTGTTGTTACCGTAAGAGCTAATTCTTCTTCCT
CCATAGCAAACGATGCTTCGGCATCCCAATCGTCTTCGATATTCTCCTTAGAACTGGAAG
TAGCAGCATTACTTTCAGCGGACTTTTTCTTGGACCAACAATCTTTTGCCATATGGCCCA
TCTTCCCGCAATTGTAACACTCGCCATCAAACTTTCTACTACTGCCGCGATTCTTCGAAG
CTCCCCCTGGACGAGAGCCTCCTTTTCCTTGGTGATTTTTCATCTTGTCACCACCCTTTT
TAGATCCACCTTTGTTGTATTGTTTTGAACCACCTCTACTTTGGTTGGTGTAGAGCGCTT
CCTCTTCACCCCTTAGCGAGACTCCTCCCATTTGTTTAGCCATAGCTTCTTGACCGGCCA
ACAAATTTTCAAACTCAACAAGAGATGGTTGTGTCGGCCATCCTTGTACTGCAGCAACAA
AGCCTCGGTATTCGGGTCTCAAGCCATGGATAATTATTCTTTTTATCCTAGCTTCCCCAA
TAGCAGCTGTCGGATCTAATTCTGAAATTTCGCGACATATCGTCTTCACCTTGTGAAAGT
ATTGGGCAACCGTCATATCACGTTGCGCCATTGATAGAAGTTCATTCTCCAAAAGTTGCA
ATTTTGTATCGTTCTTCTTTGAAAAGAGTGTAGCAAACGTGTCCCACGCTTCTTTCGGTG
TTTTGGCaTCCCGAATGTGCTCCAACATTTCTTCTTCTATTGTGGTCTTTAAAGCAAACA
TTGCTTTGCCTGCTTTAATTTTCCACTTCCGTAAGACGCCGTTGGCATCTTCTACTGCCG
GTTGTGTAACTTCACTACCACCGACGACTTCCCACAAGTCTTGACCTTGTAGGTAAGACT
CCATACATGTTGCCCACATGTTGTAGTTTTGGTTGTTGAGCTTCTTGATTCCTCCACTGA
CATGAAGATCACCCATCTTTTGCCTTAAGTCAAATAAAATACCAAGAAAATTTCTTTCAG
ATGTGGAAGATCGgTtTAAGCTGCAACCACAGTGCCTACTTAAAATTATCtGTGTATTTA
ACTTGAACCTAGGcTCTGATACCAAATGTTGAATAAATTAGAATAATAAAACTCTAATTT
ATCAAGaagaaGAAAAACACTCTTAAGAACTATCTAACAAAATTGCAAAGAAGAAGAACA
CTTAAGAAAGCTTTCAAAACGCTTTTATTTAAGCTTTGATCCTTGGATC
>contig00011  length=4663   numreads=156
AGAGAAGAGACGACGATGATgATGAAATTGTAAACcTCGGTCCTTCTGCAGAAGAAAGAA
TATTACCGGAGTCTTtCTTCGCACCTCACTAGCCAGTAAAAAGCAAAAGATAAATAATCT
ACGAGTATATATATATTCCTTGGATAAATACAATATAGTACTCGCCATCTGAGTTGTTGC
CTAGCCGAGCTGtATAAAaTATCCATCATCTCTATCCGTCTCTCTTTTATCTCTCTCTTT
TCACATTTCTgcAAACTTGAAACTGCACCTTGCTTTTCCTATTCCTTCTTCTTCTTGTTT
TTCCTTTAATTAGCCTTTAATACTCGCCTAATTACACATTTGCATGAAGCATTGGTCTGG
TTTGGGCGCTGTGAAGTTTTGGGATTATTAAAATTATATAGTATTATATGAAGTAAATTG
AGATAAaGGTAGGAGTGGTGGTTGTGaGGTGAATTTGATAaTTTATTTAtcTTTTGGTTA
GTGGATAATAGAGTGGGTATAATTAAAAATAAAATTACAAACTaTAAAAAAGGagAAGCT
ATGTCGATACCCAAGGAGTTGGAGCAGGTGATGAGGGGTAGAGGTGGATCAGTTTTGGGA
AAGAAGACCATTTTAAAGGGCGACCATTTCCCTGGCTGTCAAAACAAGCGACTTACTCCT
CAGATCGATGGCGCTCCTAATTACCgtcaGGCTGATTCATTGCCTGTACATGGTGTTGCA
ATTCCAACAACTGAGGGAATTCGGAATGTTCTTAAGCATATTGGAGCGCAAAAaGaTGGG
AGGCgAGCACAAGTACTTTGGTTTAACCTTCGTGAAGAACCGGTGGTTTACATTAATGGA
CGTCCTTTtGTTTtGCGTGAtGTtGAAAGGCCCTTCTCCAATCTTGAGTATACGGGAATC
AACAGGTCTAGGGTTGAGCAGATGGAGGCTCGATTGAAAGAAGATATCCTGATCGAAGCT
TCAAGATATGGAAATAAAATACTTGTCACTGatGAACTACCAGATGGTCAGATGGTGGAC
CAGTGGGAACCTGTGTCACGTGATTCTGTCAAGACGCCGCTGGAGGCAAACGAGGAaCtG
CAATTGGAGGGCtACCTTTTTGaCTATGAACGTGTTCCCATAACTGATGAAAAATCACCA
GAAGAGCAGGATTTTGATACTTTAGTTGATAGAATTTATGGGGCAAACTTGAATACAGAA
ATAGTTTTTAACTGTCAAATGGGACGTGGGCGGACTACCACTGGGATGGTTAtAGCAACC
TTGGTTTATCTCAACCGAATTGGAGCTTCTGGTATTCCAAGAAACAATTCAATCGGAAGA
GTTTTTGACGCTGGTTCTACTGTTGCTGACAATTTGCCAAACTCAGAGGAGGCAATTCGT
AGAGGAGAGTATCCAGTTATAAGAAGCTTGaCCAGGGTTTTAGAGGGTGGTGTTGAAGGC
AAAAGACAAGTGGATAAAGTCATTGACAAGTGTGCCTCCATGCAGAACTTGCGTGAAGCA
ATTGCCAGTTATCGCAATAGCATtCTTCGCCAACCAGATGAGATGAAGAGAGAGGCGTCT
CTTTCATTTTTTGtCGAATACTTGGAAAGATATTATTTTCTCATATGCTTTGCTGTATAT
ATTCATTCAGAGAGAGATGCACTCCGTTCTAGTTCTTTtGtCCATAGCAGTTTTGCTGAC
TGGATGAGAGCACGGCCTGAGCTGTACAGCATAATTAGGAGGTTGCTCAGGAGAGATCCA
ATGGGTGCACTTGGATATGCAAaGAAAAAaCCATCTCTGATGAAGATTGCTGAATCTGCT
GATGACCGCCCTCATGAGATGGGTgTTGTTGCCGCTTTAAGAAaTGGTGAAGTTCtCGGA
AGTCAAACTGTTCTAAAGAGTGACCACTGTCCTGGTTGTCAAAATTCAAATTTACCAGAG
AGAGTGGAGGGTGCACCAAATTTCAGAGAAGTTCCTGGATTTCCTGTTTATGGGGTTGCA
AATCCAACTATAGATGGCATTCTCTCTGTCATTCAAAGGATTGGCAGCTCCAAAGGGGGT
CGCCCTATTTTTTGGCACAACATGAGGGAAGAACCTGTTATCTACATCAATGGAAAACCA
TTTGTACTCCGTGAAGTTGAAAGACCATATAAAAACATGCTGGAGTACACGGGAATTGAT
CGTGAAAGAGTGGAGAGAATGGAAGCTAGACTAAAGGAAGATATCTTACGAGAAGCTGAA
CGCTATGGAGGTGCTATAATGGTCATTCATGAAACAAATGATAAGCAAATTTTTGATGCT
TGGGAGCATGTGGATTCTGATTCTGTTAAGACCCCACTTGAGGTCTTCAAATGCCTAGAG
GCTGATGGTTTtCCCATTAAGTATGCACGTGTGCCAATCACTGATGGTAAAGCTCCCAAA
AGTTCCGACTTCGACACCCTGGTGATAAACATTGCTTCTGCATCCAAGGATACTGCATTT
GTTTTCAATTGCCAGATGGGAAGGGGAAGGACAACCACTGGGACTGTTATCGCATGCCTT
TTGAAACTTAGAATAGATTATGGGAGACCAATTAGAGTCCTGGTTGATGATACGACCCGT
GAAGAGGTGGATAGTGGCAGCTCAAGTGGTGATGAAACTGGAAGCAATGCTGCCTcTtCC
CcTGCAAGTAATGCTAGAGTAAGAACCGGAGCAGAGCCAGGTCGTGCTTTTGGCATTGAT
GATATCCTACTGTTGTGGAAGATAACAAGATTATTTGTCAATGGTGTGGAATGTCGAGAA
GCCTTaGATGCAGTCATCGATAGATGTTCTGCACTGCAGAACATTCGTGAAGCTGTTCTG
CATTACAGAAAGGTTGTCAATCAACAACATGTCGAGCCGAGGGTAAGGAGGGTGGCATTG
AACCGTGGTGCTGAGTACTTGGAGCGGTACTTTCGATTAATTGCTTTTGCAGCCTATCTT
GGAAGTGAAGCATTTGATGGATTTTGTGGCCAAGGAGCAATGAGGATGACGTTTAAGAGT
TGGTTGCATCAGAGACCAGAGGTCCAAGCAATGAAATGGAGCATAAGATTGAGGCCTGGG
CGATTTTTCACTATCCCTGAGGAGTTGAGAGCACCACAAGAATCTCAGCATGGCGATGCA
GTTATGGAGGCCACTATCAAGGCCCGTAGTGGTTCAGTTTTGGGAACAGGCTCTATACTT
AAAATGTATTTCTTTCCTGGTCAGAGGACTTCCAGCCACATACAAATTCATGGAGCACCT
CATGTTTACAAGGTGGATGGATTCCCAGTGTATAGCATGGCAACCCCAACAATTGCTGGT
GCTAAAGAGATGCTATCATATTTGGGTGCCCACCCCAAGGTAGAAGGATCATATGCTCAG
AAAGTGATATTGACTGATCTCAGAGAAGAAGCAGTTGTTTACATTAATGGCACACCATTT
GTCCTCAGGGACCTACATAAACCAGTTGACACTCTAAAGCATGTTGGAATCACTGGTTCT
ATGGTGGAAAATATGGAGGCACGACTAAAAGAAGATATTTTATCCGAGGTAaGACAATCT
GGAGgTAGAATGCTTTtACATCGTGAAGAaTATAACCcAGCAACAAaTCAGTCCAGTGTC
ATAGgATACTGGgAAAaCATCTTtGCAGATGATGTAAAGACACCAGCTGAAGTTTATGCT
GCTCTAAAAGATGAAGGTTATGATATAACATATAGGAGAATACCATTAACTAGAGAGAGG
GAGGCtCTAGCTTCTGATGTTGAtGCAATCCAGTATTGTACAGATGACTGTGCAGGGAGT
TAtCTTTTTGTTTCACACACAGGGTTTGGTGGTGTTGCCTATGCAATGGCAATtACTTGT
ATTAGACTTGGTGCAGAGGCAAACTTCATGGAAAATGTtCCACAAGTATCGGTAGGCACA
GATTCATTTCCTGTGCATGAAGAGAATCTACTTTGTCAATCATCTGATGAAGAAACACTC
AGGATGGGCGATTACCGTGACATACTGAGTCTTACAAGAGTTCTGATTAATGGTCCAAAG
AGCAAAGAAGATGTTGACGGTTTTATAGATAAGTGTTCGGGCGCTGGGCACTTACGTGAT
GATATTCTATATTATAGCAAGGAACTCAAGAAGAATCCTGATGATGACGATGAGCAACGT
ACTTGCATCATGGATATGGGCATTAAGGCTTTAAGGCGGTACTTCTTTCTCATAACGTTC
AGATCCTACCTCTATTGTGCTAAACCAACAGAAACAAGGTTCTCATCTTGGATGGATGCA
AGACCTGAACTAGGACATCTTTGTAATAACCTCAGGATCGATAAGTAATTTGCACATATA
GCAATTTCAAATGTATTTATGTACAGCTAGTCATGCCTGTTGTAGCTTCTCCATTAATAG
TCTCCTTCACTCTTTGCCCTTCCCTGTAGTTGTTTCTGCAAGCATGCAAATAGATCCGTT
GCAGCTAATGCTTCAGTCAAAAAaTTTGAAAAaCCTGGTCAACTGGGTTTGGGTGGGTCT
TCTTATGCAAGTTACAGGGATACAGAATCCAGTCTGACCTACGATTAGGTTtGAGTGTCA
ATTCTATTTCtAGTATGATAAAGAATTATTAACTAGTTATTCTGTCCTTAAAGAGACCAG
TTTTGGGATTAAAGAAAAAAaagAAaaGgAAAAAGCAACaTTt
>contig00012  length=4594   numreads=96
GGAGGtcGTAATATCCGTGGTTACCTTTTGGGtGCGCGAGGAAGAGACGCCTCCTATACT
CCGCTTTCCTAACCGTGACCGCCGTCGcACGCACACATCGGCGCCTGGGAGATTCTCTGG
GTTATTTTGCTTTCCAGGgaGTGTTTATCGTCTTACCATGGTTTCTTCGTcAGCGCTTGG
TCAAGAATTTAACAACTCTTTCTCATCTAGAAAAAGGTtGAAAGTTTCAGATTTTGAGCA
TCAGGAaCTAGATTTGCATACCTGTATTGGTGCCGCATCACTTCAGTCGAACaCAAGCGA
ATGCTCATCTCGTGGGTGTTTTAATGCCAATCATGCTTCTTCATCATGCAGCAGTTtCGA
TGAAAAGATTTGTTCTAATACTGTGTTGGAGACTAGTTGTCAATTGAATGGAAATAGTGG
TGACGTGCCGGAGTCTAgtAATGCTGGGGGAtcATGGACCTCTTTCCCGGACAAGAATTA
CTCTGGTTATGTGCCCCcTGCTTTTGtGAGTGGGTGGATGTATATTAATGAAAaTGGACA
AaTGTGTGGTCCTTATATCCAGCagCAGTTATATGAGGGTTTATTGACAGGATTCCTGCC
TGAGGATCTtCCCGTGTATCCCAATGTAAATGGGGcGTTAATCAATCCTGTACCTTTGAA
GTACTTCAAGCAGTTTCCCGaCCaTGTTGCAACTGGTTTTGTATATCTTGGCATGGGTAG
TTCAGGAGCATCCTCACCTACAAATTGTTTTtCCTCTTTCAATATGGATTTGACTGGACA
TAGGCAGGAGGGCTTTTTTCCGCATGGTGCTCAAGTTTCTCAGCTGACATCCCATtCATA
TTtGCATAACCaTGCTTGTagCTCCAATCTGCCAAtcTCAAaTTCCAAGGCAGATACCCA
TAATACACCATTCCCACTACCGTCAGGGGAAGATACTTGTTGgaTATTCGAGGATGATGA
AGGGAGGAAACACGGGCCACATTCTCTTCTGGAaCTTTATTCTTGGCATCACTAtGGATA
TCTCCAGGATTCATtGATGATATATCATACTGAAAATAAGTTTAGACCACTTCAACTGTT
ATCTGTTGTGAATTCATGGAGAATGGAGAAGCCTGAATCTGTcTTtGTATCTGATGCCAA
AACTGAGACTAGCTCACTACATAGcTtCATATCTGAAATCTCTGATGAAGTTtCTTGTCA
ACTGCACTCTGGAATAaTAAAAGCAGCTCGTAGAGTCGCGTTAGATGAGATAATCAGAAA
TGTCATATCAGagTTTGTTAACGCAAAAAAaGCACaTAAGAACCTTAAGCTCAATAGTCA
AGTTGCCAAAACATGCTCTACAGATGAAAGAATGTCTGAAGTTCCTCCCGAGAGATATAA
TCATGCTCCTCCTGAGGCTGAAGCTGCAACCTGCAATCATAGCTCTGATCAGGCTCAAGT
TGATCAGGTGTCTGTGCAGTTCCATACAAGCACAAAATCTGTTGGAAGCATTGACAACTT
CTGGAGGTCATATGCAGTTGTTTGTAGAATTCTTTTCGATTGTTGCATGGAAGTCATGTG
GAaTGCTGTtGTTTATGATGCCATAGCGGAGTATTCTACTTCCTGGCGAAAGaGAAAACT
TtGGTTTTCTCATCGGAaGGTTAGAATTCCTACTAGCATCAGGGATCGTGGCAAGGaGAC
TGAAAAATCACCCcATGAACTTTtATCCAGGCAAGAGTCTtCTGGTTGTGATGTTGATTG
TTCTCCTGGTTCTGAAATTGTGACGGTTGAAAaGGATATTCATGCAGAATCaCCTATAAT
TGCTTCATTTTTTACTATGGGAGAGGAGTCATCTAAACTGGATGGCCTATCATGCAAGGG
TTTTTTATACAAtGGCATAAATTGCTGCTTAGAATGCGTGGAAAATGAGctACATTTGTC
cACAAAGGTGTCTTTGGTTGAATATGTTAAATTTCTTGTCAAAGAGGAAGCCATGAAAAT
AGTTAAATACTCAGAGGATGACAACTTGAATGAGGAGACTGTTGAATCTtcAGGTCAGTG
TCgCCAGACAACTGAATTTAGTTCtCCAGAGTTGGATGGGGAACTGAGGATTGACTCCAA
GATTGAGACATCCAATGATTCTCAAAGTTCATTGATAGCTGGAATGCCCTCTGGCTCCTT
TGTATCTGAAAATCGTTTTTCAAATTTTTtGGCAAGTATTTTTGAAAAaTCATTGGCATG
TGTCgAaGATATTATGGATGACCAAAATATTGATGAGTCACCACTACctGGACTTGAAGA
TAATGctGGAATTCTTGTCCCTTCACCTATATGTAAATTCCAACCTTCAAGATCAGATGA
GTCTACTCCTAGAaTCAGAGAATATGTtGCCATGGCAATaGTCAGGCAGAGATTGCATGA
TGATGCACTAAGaGaGTGGAAATCATCGTTtATtGACGGTATCCTTAATCAGTTTATtGG
ATTCCAGCTTAATTCAGAAAGGCAcTttGAACTTTCCAATGTGGAAGGTACATTTAATGC
AAAAAAaGCACATGATGGCAATACTTCACTGGaCAAAGTTAAGGATCGTTTAAGGAGGTC
TGATAGTTCAGATGCTACAGTGATGTCTTTGGTCACTGGTAAATaCACATATTACCGCAa
GAAAAAGTTGGTGCGGAagAAgTTGGGGTCATCTTCTCAGTCTATGACTCCAGTTGATGC
AGGGTTACAGCAACAGCCTGTCGAGAAGTCTCAAAAGCATCACATTATCAGAGATTTTGC
TGAGAACATAGAAGTCAAACCTGTTGTTGCAACTCCCAAGAAGAAGCAACTAACCAAGGT
CCAGGCTGTATTATCTTCCCAGTCTAGGTCTTCAAAAGCCATTGTTAAAAGCAATTCATC
AAATGATCAATCATTGTCCAAAAATGGTACTCATCAAAAAGTAATGAAGATTAAGCATGC
AGTTGCAAGACCTAATAATAAGGTCATAGAGCACTCTGTAAAACCTGCTCGGAAGAGtGT
TTCAGACTTCGGTAAGGATCGTGCTAATGTTAAGAAGGTTATTGATAGCAAAATCCATAA
TGCTGGAAGTGACAAaTCACTGACTCAaGATTGTTCCAAAAATAACCTAATTGCCATTAA
GACGTCAAAGTTGAAAaGGAAGCATtCAgaGGGTGTtGAGTCAACAATGCATCCTACAAA
GATTCTGAAAGTGGCCAATTGTGCTTCCAAGCAAGaCTGCAACTAGACAGGTTACAgTTG
CCCAAGACAAtGTCtAaGTAAATCCAAGAAATCAAATCCTTGCCCTAAATCTgATGGATG
TGCACGTTCTTCAATTAATGGCTGGGAGTGGCACACATGGTCACGTAATGCAagTCCTGC
TGAAAGGGCGCGTGTTAGGGgCATTCACCGTGTTCTTGCCAACCTTTCAAGTTTTGAGGC
TTATACTTCTCATTTGACGAATGGTAAGGTTCTTTCTGCGAGAaCAAACAGGGtGAAGAT
GCGCAATCTCCTTGctGCAGCTGATGGTGCTGaCCTTTTGAAAGCTACACAATTGAAGGC
AAGGAAAAaGCGCTTGCGTTTCCAaCGGAGCAAGATTCATGATTGGGGTCTtGTTGCCCT
GGAGCCTATCGAGGCtGAGGATTTTGTAATTGAATATgTTGGTGAACTAATTCGTCCTCG
AATATCCGATATACGTGAGCGTCTTTATGAGAAGATGGGAATTGGCAGCAGTTATCTTTT
TAGACTTGATGATGGTTATGTGGTTGATGCTACAAAACgTGGGGgAATTGCAAGATTCAT
AAACCATTCTTGTGAGCCCAATTGCTACACAAaGGTCATAAGTGTCGAAGGTGAGAAAAA
aTTTTCATTTATGCGAAACGACACATAGCTGCTGGGGAAGAAATCACTtACAACTACAAA
TTTCCTTtGGAGGAGAAAAAGATACCATGCAACTGTGGTTCcaGGAAGTGTCGTGGATCA
TTGAATTAGGAAGTATTCTCAGTTGCCATTTTTGGCTATACTTTGGAGTTTTATTCCTGA
CTCTGTATGTTTGCTATCAACaGATGTCGAAGCTGACGTTTATtAAGGAGTTGGATTGTT
CAGCTTGACTTCaGAGTGCCTACCTAAGAATCTGGTGCTTGGAAGTATTTCATGTTTGTA
ACAAGATGAATGAGCtGCAGTctGGTAGCAAAGTGCATTGGCTGGGTTTATCGTCAATTA
TAATCCATGTTTTtGCCGGTAATCTAGCCTCTGATTACTTGAGTCACTTGCGCTCATTTG
TTGGGACTGAGgATTGGTTCTGAATGATAGGCGTCAATAAAGGCTGGGTTGTGTGGTTGT
GGTGGTTTTTCCATTGAATTTTTCACCTACTGGTGTTAGATGATGTACAAATTACTCgTG
GATTCTTGTAGATCTCTCTCTGCTGCAGATGAGTTTCTCCTCTTAGAAAGTCCAAATCTT
AGAAATATGAATTTGTTtCATGCTTACATGACATTTTTTGgATTTCAGTTTGTtGTACAA
ACATGCATTGTTAAATCATATATtCGATAAAAaTgAAaTTTTATTtATAAGAagAATCAT
AgAAATTATAaCCgAAAAAAAAAAaaGGCGCCTC
>contig00013  length=4576   numreads=91
tttctttCGAtAAtttttCATACtCATAAAaTTGTTCCtGTAACTGTTCATGTAACCCGC
ACAAAACCAGAAGTCATTTTTTTGCCTCCACATAGTTAaGAGAAAAAAaTTTCAAGATGA
AGAAATTTTATTTACATAATACATTTAagAGGGTACAAAAaCCAATCTCCCTTCCAGCTT
TCATCCTTAACACATGAGAGCCATTGGAGCGACCACCAAACAATTGCCCACCAGAACCAA
CCACAACACCCTGACtACccTCATATGGATCATAGCATGGTGAATACCGCACAAGACAAC
CCGAGAGATCCACTTCGTAAGACTGGTTGGGAAGACCTCACATACAGAAGAAAACCTTTC
CACAGAATGGACATGCAAGCTATTACAACTCAATAAGACAAAAAGAGAGATTTTTTtCCA
CGCACTCCATTCACTCATCTGCACTATGCCCATATtAtAGCAACaCACCTCCAACTTGAC
ACAATGATTGACCTCTGAAAGtAAACATCAAACGAACGgAaCACATGGACTAACAAAGGA
AAAACAAAAGGCAATTGGTAACTACTTAAATAGGAATGCTGGACTGTGGTGGCGTGGTGC
GTACTtGATGAACAAAGGAAACGAATGACAAGTaGgAATAAGGgAAAAAaGGGAAGAACA
CACAAGCCTTAATCCCAGAGACATAACACAACGCAGAACAGGATCACACTTTTGCATATG
TCTGGATATCTTCGGCGTTCGACTAATACCCCCAAAACGATTATGCATCATGTGCTGAAG
TTATCTTCAGTTTTAACCATAATTTTCCATAGTCTTTATTGTCTGCCAGCTCAGCCTTTT
GTTTGACGAGTGTTGTACGACTTGCAATTCAAGCATTTCTGAGCTACAATATGATATTGC
ACTTGTGAGGTCTTTCCACAATCATTACAAAGTATCCAAACCATTTTATTTtGAAAAGGT
TCTGGCATTGGGGTAGCAGCAATTTCGATATCAAATTTCTCCCACACCTTGGACATATCA
CAAACCGACTTGGAACAGAGAGGGCAAGCATATTGGTAGTGTTCTCTCATCTCCTTCAAG
CACTTCTGGTGAATTGTGTGTCCACATGGCAAGACAGTTACATCATATCTTGACTCAAAT
AAAAACTCAAAACAGACAGGACAGTCATGGTGCATTGCTCCCTCTACACACGGATGGCTG
TTCTTCAGAAGAATTGAGTAGCAGCAACCACACTTGTAACAATGGAAGAAATTTTCACGC
CCTCCAATTCTGCAGATCCCACAGCCATCACAGTGATATTGTTTCTTACTTGTATCATCA
TCTAACAGCTTGCATGTCTCACAGAAGTACCTCCCCATACATACCCCACAATTAACGCAA
AATTGTTGAACCTGTTGTTCAGTGCCACAAAGTGAACATATCACCTGTCTAACTTCACGG
CGTGGCAAGTCATGCCTAAGCTTCTGGTCAACATTTATATTGTTCTTTGCCTCATTATGA
CAATGACGGCAATCAAAGATCTCATTACAACAAGGTGCTCTAATGCGGCACCTTCGGCGA
TAATGTTGGCATCCATATTTCATACATCCTTTATCCAATATTTCCAAGGTCTTCATATCA
CTTGATTCTTTTGTAGCTGTGCACTGTgCATTCAACTGCTGTGAaTGTGAACCCATAGAA
TCCATTCTGTTGTCTCCAGATGGCCCATGCTGAAAAGCTTTAGGCACCATTTGTTGAGAC
TCAAAATTCTCGATTTCTACTTcTCCCATTGGATACTGTCTTCTAATAACACCTAGAACA
CCTGCATGTAGGAATATATTTAGGAAAAATTCCAAATTTTGAAAGGTATCTTTAGTCaCC
GGATCAAGCCATGCAAACaTCCCATGCGTTTGCTGCTTTCTTCTAGACTGCTGCCAATCA
ATtGAAaTCAGCAACAACATAATCCAAGTAACGCTGAACAGCTGCAAAGTCCAATCAGCA
aTACTCCAACAGAAGAATCATCAAAcAAGTAGATTTACATGAATCCCATATAATAACTAT
TAATGCAGtaGTTtAGGAACTCCAGAGCCTTCAGCTTTGAATAGTAAAaCTAGAATTGCA
TTATCACTTGATTCCTTGAAGAAGCCCGGAACCAAAGTCCAATTATTCTGGACATGACCA
TTTAGAGGCCCCAACCTCGATTGACAACTCTGAACCAAGTCTCCTTCGAAAACTGAACTT
ACCAAAACCACCATTGTTTCAGGTAAAGCTTATTtGAGTCTCAGCTGGTTCTTTtGTtAC
CTAAAAaTCAGAGTTTCATACAACTAGAAGGTTCATGGCCCcATTGTACATGCaGGAAaG
AGATCTTGCTTCTTCAACTAAAAACTTCCCCAAATTATTAGAGTAAATCTCCGTCTCTAC
TAAGAAGGATGTGATTTTGtGAATTTGGAAAAGTATCGTAATAGGAACCAAGGGGAaTAT
TAATGCCTTGTGTCAGCTTTCATCAACGGTTAGATGGCATTAGTAAGCAAACACTTTATT
CAGATAACTCcAGTAaTAAAaGgACAGgTAGAGAGTGAAGTGGCTGATGgAGGAAaCTaG
ACATGAGgCcAGGCAAAAaCTTAaGTAATGTtATTAAaGAGCGGGTAGATCATTGTCAtA
tGTTCTGCATGTTTTAAtCcTTtGCCtCAATACAGTACCACTTTATAGTCTCAAATATGA
GAATAAAACTCGTGTACTTCCTGGTGTTGACATTCCCAAACCGGTTAGGAAAGTATATCC
ATGCAGAAAACTGTCATGCAAAGGCCTCCTAACTCTCTATATAGGCACTCTATCCGCCTT
GAACTTCCAGAATaCcTGCAACTGATGATGTGTATAATCGAAATCAACAAAATTAAATGC
ATTtACCCTTCATGGAGAATCCCTAAACAGAAGctCCCCcTGCATCGACTAACAAGTTaG
AAAAAGGAATCTGCATTCTGGTCCCACTTTCCTTTAAACTTGTGGATCTCATTAAGCATC
TTATAAACAGAGTCAACCTCATCCACAACACTAAAaGTAACTTCAAGAAAaTAAGAGTCC
TATTACAAGACAAGGGTTGCTTGGAGCCATGTCCCTCCAATTAGGTCTTTGAtAGTTTTT
TTTttttCTCcTTCAGTCAGGTTTCAATGACAgaCAAGAAAAGAGAGAACTGTCCACAAA
GCCAAACTTATCCAATTAATTTGATAAAATCTCAGACGATTTCTACGATCAAAGCAActC
CCTTCATAAACTACAaTACCTAGCGTATATCTGCTAGCGTTAAATtCCGAATCCTAACTT
AATATAGCAGATTAAAGAAGCCAGCATCAAaTTTAAAtaTCCAAAACTTTTTtCCCGGTT
AAATTACCGATCCGTttCCTTTTTCAGCTGTTTTGTATTtGCATCACCTATAACTTGGAC
AAAaCACACAGTAGGGATTACTACATGGGGAGATACAGATAGATAGGCAAAAaGAtGCGT
TTTTTtttttCTAATTGTTTTCAAAGATATGTTAAATCCAAAATaTAGTTTgCGCTTTTC
TTcTCCCCAATAAAGACAgCAGAATACAAGGAATATTTACGAAGGAGCTAAAACTACAAt
CTTtACGAAGCAGAAAATAGACGCAATCTTCTAACaCGGAAAACACCAACAAGCATCGAT
CTCATTCACCAACAGGATCAAACaCAAATGATATTAACAAAACACGCAATTATAAATATC
AAGCACCCTCAAACCAAATTTTGCGCCCAAACAGCTCCTAATTAACTGATCCTAATATCT
ATTAATTCCACAACAATTCCTACTCAAGCAACAATCAAAGTGACAATAAAAAaCACTGCC
AAATCGACAAATTAAAAAAATGATAATAAAAAAaTAAAaGATAAAATTTGAACTCAGTGC
ACCGAAGTTACTTAAGACaGCCAAAAAGAGAGAaGGAAAAGTGATTGAAAAACTCAAATT
TCCATGTGTAGTTCCTAAGACAGCCAAAACTCaGAAAAAAAaTTTCTCCAAAACTCATCC
AAATTTTGGTTTACTCAGGAACCACGCAAAgAaTGTCACATTTTCCTTCTCATCCCCTTG
TCTCCCGAAAAGGACACAGACCTAAGCAAAACGATCAAGAAAGCAGCACCACCATCATAA
TTCATACAAAAACAGCCAAACAGAAATTTAACAAAAAAaTAAAAAAaTAAAAAaCTAAAA
TATCTAGCATTTACTCAATACATTACCATACAAACAACAGCAGAAACACAGGAGAGAGGA
TCAAAACAGATTACGAAGATATATAACACAGGAATTCTTTTACAGAATAACGAACTTTCA
ATCTATTTGGAGAGACGAGAAGaTGATAAGGTcGCCGATCAGAACTTGGAAGTATTAAAC
GGTAaGGTCCTATTTAATATGATCcGCCGGAGCTCCGATTGAAAAcTGCTTTCTGCGTTT
ATATTTTTGCTTGTAAAGCGACGATGAGTGACAGAAAGCTATAAACGGGCGTCTGAGTTA
TATAAcAGAGCTGCTTTAGAaTGCTTCCAGTGGTATTTtAATTtCGAGAGACTTCGAAAa
TTAGCTGTTtAAagAC
>contig00014  length=4574   numreads=78
TGCCAACaaaGACTAATTGACAAaTTTATAGGTTAATGGTTGGGCAAATCAGAAATTTTt
GTATCGTATATTTACACCGGATTTGAAaGGGATAGTATTTGCACTATAGTCTGATGcAGA
gtGAAAAaGAAAGGCAAAGAAGCTTATATCTATCTATATAGCATATTACATATGTAGGTG
AAATtAGACTATCTCAGTGCTCTATATATCTATACCCAAAAATGAAAAAGAAATAAAAAT
GAAATACTTATTGGAGAaTGGCAGACTGGTAAAAATGACGAGCAACTGAGACACTTGCTC
CCTTGACAAAATTGGTTGCACCTGCAGTTttGAaTGCATtGgTagAactGATGgCcATAa
TTtGCAaGAGgCcAaTGAGATtAaCTtATATCATCGCTGACTtaCcAAGTTTCTGCTTCA
CGTAATCACAAATCCTCGTAGTTCTCATATCTACAAACGGAAGCGGTTTCAATAGTAGTA
GCCATtGTCCTTGtgaTTGGGAGTGTCCTTGCATAGCATTGAACGGACTtCCATGATCGA
TCTTGGTGGCTCAAGATCTTTATCTTGTAGTGCATTCCCAAGCAGCTGctGCATCTGTGA
GGCAAAGGTATCATCCAGGACAGATACTGCTATTCGCGATCCTTTATACCAGGACCTATT
TTCTTTtCTGTTCTCcAAGAAaCTAAGAACATCCTGCCCCATGCGGTCCCAATAGCCTCG
ACAGATTGCAACGAATaCATGTGTTTCAAAAaTAGActGGAGGTGATTGATTGTATTTGT
CAGCTGGTCTTTTAGTGGCTGCATTCTACCTCTTaTATCAGATtCTACcaCGGATtCCTT
TGCTTCCTGGAGAAtcTTTTTCAATTTTGTAGTATtCTGCAACTTTGTATTTTCtGCTAG
TTTTTCTACAACAGCTTGtAGATAACTTCTAAACTTCGCTCTCagCATTACAGTCACTTC
GCTAAGACgCTCTCCAGGAACTGCATTTCCACCaTCAGGTATGCAAGAACCCCATGACTT
GAACTGAGATTCTATCTTGGGACGCAAGACATCAAGCATCCTCTTCATGGAATTCAACAT
AATTCCAAGCTCGTCAGGAACTGTATATGAACATACAGATCTTTGTGTAAGCTTCATCAC
ATACTTGAAGCCAAATTTCTTGGGCGCCAAATTCTCCTTCAATGGTGCTAGCACATCAGC
ATATTGTTTGTCCAAAGCCTCCACTATTGCCTTCTCAACATCAGCAATAGCATTTTCTaG
gaCAAAAaTGTACTCTGGCCATCGGCAAGTGATGACTTCATAGTTGTCTAGAGTCTCTCT
AAGACGGTCATACATCTCATCGATAAAGGGAGTAGTAGAATGTTGCGTCCTGACTCCTGA
CCATTTtACCTtGTCTAGTTtACATGACTCTAGCAAaGAAAGGCGCTTGTCTTGAATCCA
TAGCATGATATACAAATGGAATAACtCTTTTGCATCAACTCCTCCTTTCACATGACTAAt
GTTCCAGCTGGCAAGGTCCCTCTGAAAaTCAGCTGTTGCAATAACGAGTtCcGCTACATG
AGGTGAAGGACCAGTTGGAGGgCATGCAAGTAGGAAAGCCCGcAaTCTATTGCAAaGCTC
TGTGCTGTATATGGATGAAGATAAATTTGGAaGGTCTATAAAGCTGGGAAGTaTATGTTG
ATTGTGGATTTCAATATCAGTACtAaTTTCATTTTtAATGTtCAAACAAAGGGAagTCAT
CTTctGGTAAGCTGTGGACATTGCAACCGAgtCCATCAAAGTAGCTTCATTGTTGCTAGT
AACAAATTCATCTGTCTCTGTCAAGTGCCTTCGTGACCTTTTCCTGGCAGCAGCCTGGAA
ATAATGGGTGAGATTTGTTTGTGCCTCAGGAGACAATATGTCATGAAGAAGGGTATATAG
CTTCACTGCAGGTTCTAGTGCAGGTGCTGCAAGTCCAGTTGCAGGCTTGAAAACATCCAA
AATACCAGaTAATGCTGATTCATCAAGAGACTTGTAGTTCtCAAACACTAGAGCTAGAAT
CTGTTCAATCTGATCCTTGATTTCtCCCAAAAGCCGGTTCTCCTGATGACTCAACATACT
CTTGTTATGGCCCTTCATAATCACAGGCATTAACAAATCATGCACCAAGGTCAGGCAGTC
AGCCGTGGGTGTAGCTACATCCATTATATAGGAAAGGTACCTCAACTTGGTATAGGCATC
TGAAACTCCATAATATGATGCAAATTCAGTAAGGAGCCATTTCCATGACCCATAAAGCAA
TAAATTCCTTTGCTGAAATTGTTGAATCTTCATAGCAACTTCTAGAACAAGGTCATATGC
AACCGTCTCAGCTACAGAGCCACACTTGAGATTACTGTCATCTGAACTCGTAGAGTAATT
AATGTAGAGTTGTAGTTTGCCCACAAGCTCATGTTCTGGTTCTCTATAAATAGACCACCA
ACGCAGCTTATCAACCGGATCTTCAGCAATAGTTGCAACTTGAGCAAGGACACGGCCATA
ATAATtCCCCTTAGAATCTTGGACTTCAACgaTtAAATCATCCCCTAGACTATCTGGAAa
gAACAgaTGGGTTTCACCAGATCCAGGCtGCATCCGGATGCTATCTTCTTCTGCTGAACT
TTTCAGTCTTAACAAACACGaGAATGTTTCTtGAACAACTtcATATGATGATGAACtGTT
ACGTAGACTTGTCACACCAATTTTAAGGAGTCCAGACACCTGTTTTAGATACTGAGTACT
GGCGTGCACATATGCCAAGCTTTGACGGGAAAAAGAACCATTTGCAGGTAAGCAATGTGC
AACGCGGATTTTTCGAAAAGCTTGCCAGGCAGtAGAAAgTGTTGACTGCAACTTGGAGAA
ACGATATCGGACAGATTCGAGTTTtAGCTTTGGTGCCCTAAGTGTCAGAGATGACATGCT
ACAGCCAGTAGGAGGGtcAAGAACTGTCTtcACTCTTCGCACTtGCACTTTCaTCTTCCC
AATGATTTTCTTAGGTTTCACAGCAGTACCCTCACTAACAAGCTCAGACGAGCGCTTtGC
CAGTAGTTCCTCTTCTGaTTGCAACAGGACAGTCTGTACACCGAATGCCTCCCGTAATAA
AGCACATTCATTTTCCAAGAACATAGGAGCTTCCATGCATCCCCGTGCCCAAGCATGAAG
ACAAAGCCGCACACATCCATCATATGCAATCACAGCATGCCAAGGCCCCAATGCACTTGC
ATGAAAGgTTGgAaGCCGAGCTGGGTTTGAGCCAGAAGGAATAGCAGCTTCCACACCAGC
AGTTGTTCTTAAAAACTGATCAGGATTCTTGTTTCCAGAGTTATCCTTTGGTTCACCTAC
AGAAGTAGGTTtCGTTTTGCTTGTCTCGTTAATGGTAGAGAAGTCAGAAGAATCTGTGAT
GCCTGTGGTTTTATGAACTCCAGATGCCAGTTCACCCGTTTCTTTAATTTCCTGACCAGA
ACCACAAAATGGAGGTGCACTGGGAACATCATCATCATAAGAAAGTTTCTCaTTCTGCAG
GTTTCTGGAATGCAAATCCCTTGGACCAATGGTTTCAACGTtAGCcTGAGAAGACACCAC
ACTCGAAGCATaTCCTTCAGAAaCACGAATTCTACTCCTAGGCAAAGCACTACTAaCACT
CCCAGCTTGAGTAGTAGAAAACTCAgAaCTACCAGCGGAATCTGATTCCTCCTCATCATC
CTCGGTATAAACATTCCTTTCAACCGGATACCTGCTATTTCCTCTAACAAACCTCTCCAC
CAcACTTCCGCCTCTCCCCGCCGCAACCGTCTCCATAGACGAACTAACaTCGGAGTAATC
ACTGACATAACGCGTTCCtCTTTGTGTAGCATTTCCATAtCTTTGCCtATTAACACCAGA
ACTaGGgATTCTTTCATGTTGAGGAGaGgAaTCAaGAGAaTACCGTCCTCCATAAaCATC
ATCTTCATCTGACTCAGTAGTTATgTCATTGtCGGAAGCAGACCgaCTATCGTCGACATC
GCCAGGtATTGTACGGgaCACCGGAATTGCAGTGGACGGCAAGTGTCCGCTTCTGAATTT
AGACGGCGGAGGCAAGCCAAATCCGCGGCCGCCATTTCTATAGTTAGCAATCGGATCTAT
TTTAGGCCTTAAACTCGAATGCGAAAGAGGAGTTTCCTTCTGGTTcTCACGAACCcAGCG
AAGGGCATTAGAGTCGAGTCCTTCCGTGAACATTCTCTGCTTCACatAAGAATCCAATCA
CAGgTTTtCATTCAAaGCTAAAAGAGCTGGATGAGGGTGATACAAGAAGAGAGAATCAGC
GTATGTTCTAAAtGTGAGAGAAAGAGAGGAGATCAACTTAGAGAAGTTGAACGTGGTGTG
AGATTTGAGAAAGGGGCAAAAaGGTTTGCTTCCCTCAAAAGCTTCTTTGCTGGTTCAGTT
TAGGCTGCTCACCCGCTCAGCTCTGAAGGaCTGCAGGAGACGCAACGCTTtGtCTTtGCA
AAATTGAGgTTTTttGTTTTTcGTTTTtCAAAaTTAAAaTGaGTGCaTAAaTtAaTAACA
AaTCAGaGTCAGGG
>contig00015  length=4555   numreads=93
GAGTCTgCATCtATTTTAtATTTGCTTCAACTTCAACCCCATTtctCTCTCTCTCTCTCT
CTCTCTCCcTaCGAAaCCGCTACTGCAACTACTGCTCTTAATTtCgACAAAaTCAAATCA
AatCCTTtCAATGTTACTaTTTTAGCAGCCCTGCAtCATCCaTGCTAGGGCTGCAAAaCT
AGAAGAAatAACAATGGTGTTTAAGAACAAACTCTTCTTTTCTTCAAAGAAATCGGATCC
CTCTAGTCCTGATGGATCATCCAaTAGTCCTCGATCAGTTGGCTCTAATTCTCCGATCCG
ATCCGACAagAAAAaCCCAAATCTACTTCTTCTTCATCTAAAGAGGAAAGTCCAACTGCT
CATACTACTTCTGGTTTTGCATGTAGACAAACGCAAGTCAAGGATGGAGTCAAGAAGAAG
GAATCATCGGTAAAGGGTAAGGAAACTGCTGCTCAGTCGCCACGTAGACTAGGTTTGTCG
AGTTCTGCCTCCAAAAAGCCaGCTGCTGCGGCGGACGCGAAGGACACTCCCGCCTCTTCG
GtGtCTCCGATATtGGCGTCTTCCTTAGGATTGAATAAGATAAAGACGAGATCGGGTCCA
TTACCGCAAGAGAGCTTTTTCAGTTTTAGAGGGGATAAAGGGTCTGGAGTGCTGGGGTCC
AGTAACTTATCGAGGCCTGGTGGCGGAGATGTGGGGCCCACTTCAACTTCTGGGTCAGGG
AAGAAGAAGGAGGTAGTTGGACAGAGTAGGATGATGGGATTTCAAGGGaGTAGTACTGGT
GGTGATAACAGTTATAACCGGGGTATTATATCACCTGGAAGTGGGCAGTCTAGAgaGgTA
AGTCCCAATTTGCAGGCAAGGTCCCGGTTGCAGAATGGGGATTCATCAACAGAGgcaGGT
AGACACGAGTCATCATGGAGTCGCTCTGGAGTCTTAAGAAGTTCAGATGTTTttAcTCCA
GAGGTATCAGAGACCTATGACTGTGAGAACCCAAAGGaGTCTGAatCTCcGcGCTTTCAA
GCTATACTTCGAGTTACAaGTGCACCTAGGAAGAGGTTTCCTGCTGATATCAAAAGTTTC
TCCCATGAATTGAATTCCAAAGGTGTACGGCcTTTCCCATTTTGGAAGCCTCGaGGGTTA
AATAACTTGGAGGAAATCTTGGTCGTGATACGGGCAAAATTTGACAAAGCAAaGgAAGAA
GTGAATtCTGATCTGGCAATCTTTGCAGCAGATCTGGTTGGAATCCTTGAAAAAAATGCA
GAAAGTCATCCCGAGTGGCAGGAAaCCATTGAGGACTTATTGGTCTTGGCTCGGAGTTGT
GCTATGACATCACCTAGTGAGTTTTGGCTTCAGTGTGAAGGTATAGTGCAAGAATTGGAT
GACAGACGCCAAGAACTtCcTCCGGGAATGTTGAAGCAGCTTCATACCCGAATGCTTTTC
ATTCTTACAAGGTGCAcTAGGTTATTGCAATTTCACAAGGAAAGTGGGCTGGCTGAGGAT
GAAAATGTTTTTCACCTTCGTCAATCTAGGCTTCTGCATTCtGATGATAAACGTATTCCT
CTTGGCCCTGGAAGGGAAGGGAAAAGTTCTAGTGCTGCTAaGGCATCAAAAACAGCATCA
ACTAGAAAATCGTATAGTCAAGAGCAGCATCATGGCTTGGATTGGAACAGAGATCAGATT
GCACAGCCGGGAAATTCACTCCCTACTACTGATGGCACTTCAAAGAGCATGGATTCTCCT
GGGAGTCGGGATCGGATGGCTTCTTGGAAGAAACTCCCATCTCCAGTAGCAAAAAACaTG
AAGGATGCTCCTTTAAAGGAGCTTGGTAGCAAGGTTGAACCTCTGAAAACGTTGAACAGC
AGGATTGGAATTTCTGATGCAGATCTGGTTGCCACTAAGCTTTCAGAGATTCCTACAGCT
AAAGATTCACATGAACATTCCACAAAGCACCAACATAAAGTTTCTTGGGGTTACTGGGGT
gATCAGCAGAATATTTTtGATGAGAGTTCAATAATTTGTCGCATTTGTGAGGAGGAGGTT
CCGACATCTCACGTTGAAGATCATTCAAGAATTTGTGCAATTGCTGATCGCTGTGATCAG
AAGGGCCTAAGTGTGAATGAACGTCTTGCCAGAATTTCTGAAACTCTTGAAAAGATGATA
GAGACATTTGCACAGAAGgATATCCAACATGCAGCAGGAAGCCCAGATGTTGCCAAAGTA
TCGAATTCCAGTGTGACTGAAGAGTCTGATGTTCTCTCTCCGAAACTCAGTGATTGGTCC
CGGAGAGGTTCAGAGGACATGCTAGACTGTTTTCCTGAAGCTGATAATTATATTTTTATG
GATGATTTAAAGGGTTTGCCATCAATGTCATGTAAAACTCGTTTtGGTCCAAAATCTGAT
CAGGGAATGGCAACATCATCAGCAGGTAGCATGACTCCTAGATCTCCATCATCATCATTG
ACACCTAGAACCAGTCAGATAGATTTGCTCCTGGCAGGGAAAGGAGCTTTTtCTGAGAAT
GATGACATTCCACAGATGAATGAACTTGCTGATATCGCTAGATGTGTAGCAAATACACCT
TTAGATgaTGATCGTTCCATGCCCTATTTACTTACATGCCTTGAAGACTTGCGGGTTGTC
ATTGACCGAAGAAAGTTTGATGCACATACTGTTGAGACTTTtGGGACACGCATAGAAAAG
CTtATTCGGGAGAAGTATTTGCAGCTCTGTGAACTTGTAGAAGATGACAAGGTTGATATA
ACGAGTACTGTAATTGACGAGGATACCCCTTTGGAAGATGATGTGGTCCGAAGCTTGAGA
ACAAGCCCCATACATTCTAAGGACCGTACCTCAATAGATGATTTTGAGATAATAAAACCA
ATCAGTCGTGgTGCATTTGGACGAGTTTTCTTGGCTAAAAAGAGAACAACAGGAGATCTT
TTtGCCATAAAGGTCCTCAAAAAAGCAGACATGATTCGTAAAAATGCTGTTGAAAGTATA
CTCGCAGAACGAGATATTTTAATTTCAGTTCGCAATCCTTTTGTGGTTCGATTCTTTTAT
TCTTTTACTtGTCGTGAGAATTTGTATCTTGTGATGGAGTATCTAAATGGAGGAGATCTA
TACTCCTTGCTTAGAAATTtGGGCtGCTTAGATGAAGATGTTGCTcGTATATATATTGCA
GAaGTTGTGCTGGCTTTGGAATATctACACTCGCTGCGTGTGGTACATCGTGATTTGAAA
CCTGATAATCTGTTGATTGCACATGAtGGTcATaTCAaGTtGACAGACTTcGGTCTTtCC
AaGGTTGGTCTCATtCAaCAGCACTGATGATTtATCTGGCCCAGCtGTTAgTGGGACCTC
TATGCTTGTGGATGATGAACCaCAAGTATCAACTTCTGAGGATCAGCAGGATAGACGGAa
GAAaCGTTCTGCTGTGGGTACGCCTGACTATTTGGCACCAGAGAtACTTTTAGGAACAGG
ACATGGcACAACTGCaGATTGgtGGTCAgTGGGTGTTATCTTATTTGAGTTGATTGTTGG
TATTCCGCCgTttAatGCAgAgCAtCCccaGAAaaTATTtGaTAatATtCtcAaCcGCAa
GaTACcTtGgCCccGGgTGCcTGAAGAAATGAGCCCTGAAGCATGGGACCTAATTGATAG
GTTATTAACGGAAGATCCTCATCAGAGACTTGGAGCTGGAGGAGCATCTGAGGTGAAGCA
GCATGTATTCTTTAAAGATATTAACTGGGACACGCTTGCTAGACAGAAGGCTGCATTTGT
tCCCAGTTCAGAGAGtGCGCTTGACACAAGTTACTTCACAAGTCGCTACTCATGGAATCA
TTCAGATGACCACGTATAtCcAGCCAGTGATTTTGAGGATTCTAGTGATGCTGACAGCTT
GAGtGGCAGCAGTAGCTGCCTAAGCAATCGCCAAGAtGAAGTGGGAGATGAATgTGGGGG
TCTAGCAGAGTTTGAGTCTGGCTCGTCCGTCAATTACTCATTCAGCAATTTCTCTTTCAA
GAATCTCTCCCAGCTTGCATCTATCAACTATGACCTTCTCTCCAAGGGTTGGAAGgACGA
TCCATCCACGAATCCTAATTCATGACCTCAGTATTGCATGTGAAGAGCTGCAACAGTGTC
TTTTGGCGTGGAtCAAATTGGGAaTTTATAAGGGTGCCCGATTGTTGGTGTTGTTTGTAT
ACCCTGTACATAAACAGAAGAGAAGTTGAAGTACTGAAGCTGCTTCGGGATGTGCTTTTT
ACATATTATAGGTGATGCATTCCGCGCTGGGGTTCCAATTTTATTGTCTGAGTTGTTTTG
TTTGAGCTGAGGATGTTAGTGTACCATAATTTAATGCCACAGTGTTGGTTCACTGTCGTA
ACCTATGGTGTATTGTTTGTGATTTTTGCCCCATACCAATGAGACACGTCCCTATGTTCA
GTtcAGTGTAACATGTTGTACATTACATTTTGATCAAACTTgCAAACTTCTTTTGAGTTA
CAAAATTGTTaCaatTCgacattggcctcaTataTCTATTATctattttcagggt
>contig00016  length=4519   numreads=98
TGCaTtCAGGTAAGGGATGATaTtGAAAAacAAacTCCcTTAaCAACAtCAAAGACCtGT
AAAAgCTACACAGTACACAAAACAaGCTtCcAGTATGGCTATGCATGGCAGAACtATGaC
AtCCaTAAAAAgAAAGGAACATTGATAAAGAaTAAAAATAAATAAaTAAAAAaTagaaaa
aaaaaaaaaaaaaagaaaGGAAAGAaGAAGCTGAATATATAGCAAGTCAAAATTCAGAAC
CAAAACTAATACCTCTTCCCGAGAACTACGCCAATGATGATAGATACAAATGCCACTGCT
AAAATAAaCTTTAAGTTGATGACAGGAGAAGCTTCTGCAGTTTGAGCATGtGTTTCGGAA
GAGGtCAAGGCTTCGGCAGAGGTAGTCTCTAACTTTTTCTTACTCTtCCTTTTTGTGGGA
GTGGAAAAGGCTAATCCGATGTCTCTGGATTTGATCTCCGTTCCATCCTTGTGAGAAGCT
GCTTCACCCTTTTCTAATAATTTTGCATCTGCAAGTTCCAATTTCTGCTCAAGCTCCTTA
ACTTGCTTCTCTAGAaGTACGATTTGCTTATTCTTAGATTCAAGGTCTTCAAGGGATTTC
TTCAAAGCTGTTTCTCTCTCTAAATCATTTTGCAAATTTGCTTCCTtCTGTTCAGTGACA
ATGCTCTGAGCAAGTTGCAAGTCTTTCTGAAGTTGTAGTACTTGATCATTTAATATaTCT
CTATCATGGATTTTATGTGCATGGTCCTCTAGTTTCAAAGTTAACTCTGCTTCTCTTGCA
GTAGCTGCTGCCTGAACCCTTTCAACCTCTTCTTTCAGTCGAGCCTCTGCTGTTGTCAAT
TTCTTTtCCAAATCCTCTAGACTGGTAACCAAAGCTGCTTTCTCAGCTGTCACCGCCTTG
AGATTGTTTATTTCAGACTTTAGGGCGTCTTCACTTgCCTTCTGCTCTTTtAGTTGCTCT
TCAAGCTCAGTGatCACTGATTGAAGTTCTTCCTTtGCATTTTGATATGTTTCATTAAGC
AtATTATTCTCTTCCATAACTGAAGATATCTGAGCCTGCAGTCTCTGTCCATctGCAAGC
TGCTGAGTTAAaTCTTCTATGGCTTTCTTTGAAGCGTGAAGCTGTGCTACAGTTTCATtC
TTCTCAGCATGTGCCCCAGATAGTTTTGCCTCTAAATCATCCAATTTCGACTCATACAAG
GCCAGTTCCTGAGTGAGCTTCAAATTTGCCTCAGCAAGCCCTCcACTCTCTTTTtCAAAG
TGACTTGACCTGGTTTGTAGTTCCTCAACTATACTCTCCAAATGCTTTAATTTCAGGTGA
GTCTCTTCCAGCtcAAGTTTtCTAGTGTCtGCAACTGCAGATGCTTcATGAGCCTGTTGC
TCATACAATTTTATTTGGCCTTCAACAGCGTTTAGCTTCTCaCTTAAAtcTTTTGTTTCT
GCGTCTCTTTGAGTCAATCTCTGAATGGCTTCTTGCAAaTCTTTTtCTGCTTGAACGATT
CTGGTCTCagTTGCAgAaTGAAGTTCTAGAGCCCTTGAATGCTTGTCTGATATTTCTGTA
ATAGTGCTCATGTGAGACGCAAGTTGTTGAGCTGATACTtCCTTCTCAGATACAGCaGCA
TTCAGCAATTCCTGAaGTTCATCAACCTTGCTTTTGaGCTGATTATTTGTcTCTACTAAG
AGTTCATTTTCTGAGGAAGAGTTGGAAGCTTTATTTTCTGCTTCAAGGATCTGTTTTTtA
AGTTCTTCATTGGATGTTTCTAAAGAAGACACTTTTAGCAAGCACAAATCCAACTCATCC
TTCAAAGATGCAGATTTCCCAGCTGCTTCAGCTAGCTGCTCTTCATATAACTTTACCTGG
TCTTCAAGAATCTTCAGTTTGTCAACCAGGAGTTTTGCCTCAGAATCCTTGTTAGTGATG
TTTGTGATAGCTTCTTGAAGTTTGATTTCTGAATCCTTTGCTAGTGATTCATTTAATGAT
TCAAGCTCCGACTTTCTTGCAGTAGCTTCCTCTATTAGTTTTTCTTGTTGCTCTAATTGC
TCCTCAGCAGACTTGAGTTTCACCAGAATATCACTTTCTCTCAATCCAGCAGCTTTTAGA
TCATTTTCAATGCCCTCTAACTTCTCTTGTACCACATTTAATTCATTGCGCAAGACTGCA
ACAAGATTCTCAGCTTCAGCCAGCTTCTTGTCGGAATTGCTTGATGCATCTTCTAACATT
TTCTTTTCATCAGTTATTGAATTCAGGATTTCTGTCAGCTCTCTCTCCTTTTCGTCAGCT
GTTTtCAGTGCAATCTCCAGGCTTGATGCCCTTGCTTGGTATGCCTCAaGCTCAGATGAA
AGTTCAGATACCTTgTCCAAGTGTTTGTTGGACTCAGATTCTGCATCTCCACATTTCTTT
tCCAATGTGCTAATCTGCTCTTCGAGTTCCTagATTCTGTACTtCTCTGCTTCAAGCAaC
AACTCCAACTCaTTTACCTTTTtGCTAGCATCTTCTACTTtGGAATGAGATGTCTGGAAT
AACTCTTCAAGTTCAATGCTGCGctGATGGTTCAtATTTGCTCGGTCCTCATGTTCAGCA
CCcTtCCCTTTAGCAATCCTCAACTCCTCCTCAaGcTCTGCACTCCTTGaTGaTGATTCA
TTTAGAGAGGATTCAAGGTGAGTtATTTTtGCCTGGTGTTCTTGATTCTGCTGACTCAAC
TGTtCTTTTTCTTCCTCCAATTCTTTCAGTGCaCCACTGAGTTCAGATAATTtcaCAgAG
AATTCTCTCGCTTCTCTTTCAGCATCACTGCTTTtCAaTTCAACTAAATTCAATTgTtGT
TCAAGCtCCAAACTCCTTtGTtCTGCTGCAATAAAGCGTCCCTCAAGcTCTCTCAGTTGT
GATTTtGCATTTtCTGCTGCTTGATTtGAAGCTTCGATTAGATCCTCAAGCTCCAGATtC
TTCTGAGTAGCAGATGCTGCAACAGCTCCAGATTCATTATGAAGATCTTCCAGAGACTTC
ACTTTCTGTTCAAGCTCTGCATTATTTGACAAAGCTTGGGTCAAAAGAGAATCTGCTTTA
GAGAAATTCTCATCTGAAATCTTCAACTTGTCTTCGAGCtCATTGCATAATATCTTCATT
TCTGCTGCATTACTAGTGAGATCTGTCACAGTTGTTTCAAGAGCTTCTTTTTCTTTCATT
ACCTTAGCCAGTTCTTCATGTATATTTGAGACCTGTGCCTTCTGGTCTTGCAACTGGGCT
TCAACCAATTCCCTTGCATCAACTTCcTCCTGCAGCTTCAACTtGATGCCTTCCAACTCa
GAAACCTTTGCTTGGAGaTCTtcTTTTgTtGCTCcAAGCAAaGTTTCCAATGCCAAGaCA
TCTTCCTTCATCTGAAATTCTGAAGCTTTCTTCAGGTCCAATTCTTGGGTCAATTCAGTA
ACAAGAaCcTCCTTTGAaGAGAGTCTTTGCTCCACATCCAGCAgTTGTGATTTTGAAAGT
GCCAATTCTTCATTAACTGCTGAAAGTTCTGCTGTTGTGCTCTTAAGGGCttccGTCAaC
TTtCTGGTTtCCcGCAAGCTTCTCATaCAAGCCCTTGACTTCCTCCTGAAGGGTAgTCAT
CTGATCTTCCACTGCTTTTGCaTTTgaTTTtGCCTCTTCAaGAAGCCTCTCAAaCTCCAA
AaCCTTTTGTGTCTCAGATTCGGCATGTAAACCACTTTGTTtGTGCAaCTCCTCGAACCT
CCTTGCCTCACCTTCAGAAAaTTGCAACTCTtGTTCCAACTGTTGCATCTTCTTTCTCGA
GTTCTCAAGATCGAGGCTGAGGCCATCAAATGCTtCCTTCACCTCAATCAATtCCTTGTG
CTTAGAGTCTTGtGCTTGCAGTGCCtCATGCAAAGTTTGGAGCTGTGCACTATATTTCTC
CTCagCCtCAATCATCTGCTGTTGCAaTTTCTTATGATCGAGTTCAAGCTCCTCATACTT
CTTTTCACTTGTTTCcAACTTCTCTTTTGCAAGCAAGATCTCCTCTTTCATCTGTGTATT
TTCTGATTCAgAaTGTTTAAGTTTTCCAGCTATGTTtCCCAATCCAAGTTCAAGTTCCTT
AACCTTCTCCTGTGCTTCCAATAATTCTCTGGTTGAACTAcTtAAGTTTCTTTCTATCGA
CAATGGcTtCTCATCATCAGCAGTCGCTGCCTCGGCTGCATGAGAGGTAtCcTTCACATC
AAGCAACTCCTTCTCTACTTTTATGAATTCTCCATCAGTCTCGTCATCTTcTTtCTTCCC
CTCTTTAgCTACTTTTAGCAAATCTCCATTTGTTGCCTTGATAATATCTGTTATTTCCTC
AGATTGAACTTTCaCAACAGGTATCTCTGAGATAAcTtGAGTCTCGTCTTCCATACTTag
ATTTGTACCTCTGAGAGATCGATCGAAAGTTGTTTTtCCTTTGGTTTGAAGACGAGCTTT
TCCTTTtCCTTTtAATTTATGAAAAACGAAGGGAAATGGAGTTTTCtGATATATGATGAT
GAagAAATTGAAAaTTGTC
>contig00017  length=4508   numreads=143
CCGGCtGTTGGACCTGGaCTGTTGaTtGCgaTTGGATATgTTGACCCTGGGAAGtGGgCA
GCAaCCATTGAaGGAGgTGCACGTTTTGGGTATGAtCTGGTAGTGCcTATGCTtATTTtC
AATTTTGCTGCtGTTTtATGTCAATaTCTCTcagCTCGAATTGGCGTGGTCACTGGAaGa
GATCTTGCCCAGATTTGCAGTGATGAGTAtgACAAGTtCACATGCATGTTTCTTGGAGTC
CAAGCAGCAGTTTCTATTATTGCATTGGACCTGACCACGATCCTTGGCATTGCACATGGT
CTtAATCTTCTCTTCGGggTGgACTTGTCCACTGGTgTTTTTTtaaCTGCCATtGATGCT
GTTTTATTTCCACTTTTcgCCACcTTCCTGgagCGATTCAAGGCAACCGTTGCATGCACA
TTCATTGCAGGCTTTGTAGtGCTTTtCTATTTTCTtGGAGTGCTGACCAGTCAAaCAGAA
AtCTCACTTTCCaGGAATGGGATGCTGaCAAaTCtGAGTCaGGAAAGTGCATTTGCCCTG
ATGAGCCTTCTTGGAGCGAATATCATGCCTCATAATTTTTATCTCCATTCCtCTTTTGTA
ATGCAGTATCAGGGtcGACAAAATATTTCCAAGGATGCCTTGTGTTATAACCATTTTTTT
GCcATTGTATGCAtATTCAGTGGCATTTATCTGGTGAATTATGTGCTTATGAACTCATCT
GCAaGTGtGTTCAACAGTACTGGCCTTGTGTTGCTTACTTTTGCCGATGCAATGTCACTG
ATGGAACAGGTGTTCAGGAATCCagTGGCACCCTTTGCCTTTTtAATCATTTTATATCTT
ACAAATCAAGTCACATCATTAGCCTGGAACCTTGgtGGGCAAGTAGTCTTACATGATTTC
CTCAGACTAGATTTACCTAATTGGCTTCAGCATGCTACAATCAGAATTATGGCCATTGTT
CCaGCTCTTTATTGTGTATGGACTTCAGGAGTTgAAGGAATATATCAGTTGCTtATTTTt
ACACAAGTTGTGATAGCTCTACTGCTTCCGTCTTCAATGATTCCGCTTTTCCGAGTTGCG
TCATCAAGGCTAGTAATGGGTGTCTACAAAATTTCTCAGCTTTTGGAGTTCATAGTGCTG
ATTATTTTCATGGGATTGTTAGGCTTAAAGATTATATTTGTGGTAGAAATGATTTTTGGG
GAcAGTGATTGGGTTGGTAACTTGAGGTGGAACACGGGCACTAGTGCATCTGTCCCATAC
GTTGCACTTCTCATCACTGCTTGTTCATCATTTTGTTTGATGCTTTGGTTAgCAGCTACA
CCGTTGAGATCTGCAACTCGCTTGGATGCTCAGTTATGGAATTGCGAAGTAACAAATGCA
CCTGAACTATCTCCTCAGGCAGAAGAAATTTTTTTGACTGAATCGGTACATGATGGTGAG
GAATCCATTCCAAATCAGGAACCATTACCAGCACCATATAATTCCACTGAGAGTTATTCT
GGTGTAACTGGTCCAAATGCTGGACTGGATTTGCCTGAGACAATTATGGAATCTGATCGT
GAACTTCATCTGACAaCTATTGAGGAAAAACATTCTGATGTTAATTTTCATAGCCCTCcA
CCAGTATCTTATCAAGaGgAGCCGACCTCTATAATAGACACATCAGTATCAAATGCTGTT
AATGAGGTTATTGATGCAGATCCACCAGATACAGCTAAGTTTAAGACGGAGTCAACGGAA
CCAATTGAAAAGACTGTGGAAATAGAGGGAGATTTGCAGATTGAAAAGGATGATGATGAG
GGAGATAATTGGGAATCTGAAGAATCATCCAAAATGGTTCCAGGAAGCATCTCGTCTGTG
ACATATGATGGTCCGCCATCATTTAGGAGTCTAAGTGGAAAAAGTGATGAAGGTGGAAAT
GGTGCTGGAAGTCTCTCAAGATTAGCAGGGTTGGGGCGTGCTGCGAGGCGTCAATTGGCT
GCAGTTCTTGATGAATTTTGGGGGCAATTGTATGATTTTCATGGGCAAGCAACTCAAGAA
GCAAAGAACAAGAAACTGGATGTGTTATTGGCTGATTCAAAACTTGCACATTCCTTACTG
AAAGTGGATGCTACTGGAAAGGAATTTAGTGGATATTtCCCTCCTGTAACTGGTAGAGGA
TCTGATCCTTTGATCAGTACAAGTTTATGCGATTCCCCCAAGCAGCTGAGGGTGCAAAGC
AGTATTGACTCATCATATGGAGTTCAAAGGGGGTCATCCTCTTTGTGGTCCAGCCATATG
CAATTGCTGGATGCATATGTGCAAGGTTCCGGCCGCAATGTTGTTGACGCTACAGAGAGG
CGGTGTTCTAGTGTACGCACTCTACCATCTTCTGATGGCTGGGATAATCAGCCAGCTACC
GTCCATGGTTACCAGATTGCATCTATTGTCAATAGAATTGCTAAGGATAGAAGTTCCAAT
TGCATGAATGGTCAGATGGAGTCCCCAGCGCCAATATCTCCATCCTTGGGCCCTAGAAAC
TATAGGGATCCACTTGCAGTTGCTTGGGGGCAAAAGTTGCAAAATGGATTAGGCACTCCT
CAAACATCAAGGTATCAGAATTTTGCTGCATCTGGAAACAGCCAACTACAATCTGAAAGA
TCATACTATGATGTTTCTTCTGGTTCTGTTGACAACACAGGAATGTCAGCCAATACAAAG
AAGTACCACAGTTTGCCTGACATTTCAGGAATTTCTGGtCCTTATAGGGATCTCTATATG
TCTGAAAAGAGTACTCAATGGGACAATACTGTTGGATTTGGAGCATCTGTTGGCAGAACA
AGTTACGAGCCTTCTTTCTATTCAAATACTGGATCAGGAATGGGAAGTCAGTTGGGTTTT
GACGGTGTATCAAAAGTTTATGGGGGTGCTTTCTCCTTTCCAATAAGTTCGGACCATGGA
TCCATCTGGTCCAAACAGCCATATGAGCAGTTTGGCGTTGCTGATAAAAGTCGTGCTGTT
GGTAGTGGAGTAAATAGGTCAAATTCAATCACTCGAGAAACTGTCTCTCTTGTGGATTTG
GAGGCCCATCTTCTTCAGTCATTCAGAAGTTGTATTGTTAAGCTTTTGAAATTGGAAGGG
TCTGATTGGCTGTTCGGGCAAAATGATGGAGCTGATGAAGATCTAATTGATCGTGTAGCT
GCAAGGGAGATGTGTTTGTATGAAGTTGAAACAAGAGAGATAAACCGTGTGGCTCACATG
AGTGAGCCTCAGTATTCATTTTCTGATAGGAAGTCTGGTTCTGCATTGAAGAATGATGAG
GCAGGCATAACCAACACTCTGGTTTCCTCAGTTCCTCATTGTGGGGAGGGCTGCGTTTGG
AAAGCAGATTTGATTATAAGCTTTGGGGTCTGGTGCGTTCACCGGATTCTTGATTTGtCA
CTCATGGAAAGCCGGCCAGAGTTGTGGGGCAAATaCACTTACGTGCTAAATCGTCTTCAG
GGGATCGTGGAGTTGGCATTTTCAAAACCCCGCAGTCCAATGCACCCATGCTTCTGCCTT
CAACTCTCTGCAgCATACCAGCGCAaGgCAAGATCACCTGTTACAAaTGGAATGTTGCCC
CCTGCTGtGAAATCAGGAGCAGGAAGTGGGAAATGCACAACTGGAGCGATGGTTCTTGAC
TTGATAAAGGATGTAGAGATTGCCATATCTtGTCGGAaGGgTCGATCAGGCACTGCTGCT
GGAGATGTAGCTTTTCCAAAGGGAAAAGAAAATTTGGCTTCTGTGCTTAAACGTTACAAG
CGCAGATtATCCAACAAACCAATTGGAaCTAAAtGAGCAGTCTAGATCAAGCAAGGCTGT
GATGTCAACTCCTCACAGCTCATGGCGTGGGTCGTCATTCTGCCTCAACTGGGTAAATAT
TTGGCTTTTTAATTTTgAAAaGCAGCTTAAATACTCTATAAGATCAGGAGTGTTCAGTTG
TGGGGCTCTTTTTCTTCAACTCTCCCCTTCTCCGATCTCTTGTGTATTAAAGTTATGTGC
TGCAAATTTTACTtGGTTGTATGTTATGTATACATAGGATAAAGATTACGGGAATATGTA
ATTGCAGCAGAATTAAAGAAAATGGGTAGGAAGGTGGAAAGTTGaTAAAATGCATTTCTG
ATTTCAGAAAAATTGTCAATGTTAaGGgAAATGTAGGTTGCATTGGGAAACTAGTtGAGC
TTGTTAAATGGTATATATTAGTTTCACAACATTGACaGAACTGATTATGTTTTTAGtGTT
CTTAATTCTAGAAAAGCACAAATAAAACAGGGTACTAGTTGGATTTTATTCAGCTAAAAT
CTGCTGTTGAAACTGAAACTAAAaGCTgAaGCtGCTGCCAAATGTAGATGGgATTCAGTC
ACTTGTATATGGTTTGTAACTTTTGCAACAgTtATTTAATTTGgTTTTGACttctttttg
TTGCTtATtGAAGTTGCTAataGAaTtccGTTTtATTGAATTCCTGAATGATCCAAcAGC
TCAGAaCT
>contig00018  length=4507   numreads=76
GAGAGaGAGTGTACATGCCATTtGTTATACCGGAGAGAGCACTATTCGGGTTCTCCAAGG
CcAACCACTGCTCTTCTctCTCTGAACAGAGCCCACTTTTAGTGCTCTCTCCATTTCtCT
TATCAGGATTCtCCTTTATCTATTTGTCTcTCCCcACTTTCTTCCTCTTATGAGAAAAAC
CCATCAaTTTTCTTTAGATTTCATACCCtAATTTTATGTGATTACTTAGCTTTTATTACA
GTTTGCAATCAAGATCATGACACATTAATGGGTGCCATTGCTTGTTAACATATCTAGTAC
ATTATCAAGTGGTTAGCTtGTTGCATTGGAGATCtAATTTGCTGTTGGGgTAGGCCTATC
TTGtGTctGAAGTTATTAAATAGCAAAGGTTAGAAACTGTGGGACATAGTAGtAAtGCTT
GACTCGAAATTTGAGGATtGGTGTAATGATGGCTTTGGGGGTTCAcATCATGAGAGCTGt
ATTTTttCAgAaGTTTTCTTCGGGAAAAAAAaCTGGgggaCACAAGTAAGGGgAGTCTTC
TTAGTGGTTCAATTAATTTTGAGAGTGAGGACAGTAGGACGGCTGATATTTTATGCTCCA
ACAGCGagAACTCAGCCATAACAAGTCAGTCCTCcTCCAAAAGTTCTTTGGTGGAGGATT
CTGATATGAATGAGAATTCTGGAGGaGCTtCTGCAGGTTgTTTtGAAGAAAGACTAGAGA
GAGAtGACCAGAAGATGAGTGtCAAGCGAaTGAAGTTTTCAGTTGATGGCCcATTCATCG
CTGAACCTGATACaGTtAAAAGTTTTtCCTtCATCTATGCAACCTAAaGaGATTGCTAAT
AaTGAGCCTGCtGTtGATGCAGACTCGGcTaCCCAAACTATAGCGTTATATAtAGTTGAA
TCATCCTgTCGGGgtGCGATATCTtGTTGCCATCTGCCAAAGCAaCAAGTaGAAATGGAC
AGAGGTGGTGATGCACATgAAAaGGaTACACCAAAaTGCAGTTcACCGAATGCTGATGGA
AATGCTGGCAAGGAGgTGGCTATtGTAAAGCTATTGCTTCACCTGTTTCCCAAGgGAGTT
TTGCAACCAAGCTTTTGCTTCCATATCCTTCGGCAGCAATTACAGATAGGCctGGGTCTC
CTATTCAtGTTAaGGAAAgaTTAAGGGAATTGGAGTCACCAGGATTGGATATATCCAATA
CCTTGAAGATGGATTCTAAGAAGGATCCTCGtCCTTTTCTCCAGAGCCATATCATTCATT
TACTTGCAGCATTGGGCTGGTGTATTGAAAGGCGTAAGAGACCTAGTCGGAAaTATCCAG
AGACTGTCTATCGATCTCCTGAAGgAaGGATGTTTCGTGAATTCCCTAAAGTTTGGAGGG
TATGTGGTCAAACTTTATATGCAGATAGATACAATTTGGTGAAAGAaGAAAATGTTAAGG
AaTGGACTGATATAAGTCATTTTtGGTCTGATCTCTCAGTTGCGTTATTGAATATTGAGA
AAGAGATAGATCAAACTGATTTTGTTAACACATTGGCTCATCAGTGGAGtCTTTTAGATC
CCTTCGTTAATGTTGTATtCATTGATAGGAAGATTGGTTTATTGAGAAAGGGAGATACTG
TCAAAACTGCAGGAAGCTTGGTGATtgaCAAGCATGaGAAAAATGATGCTATTATGGCCT
TGGCGAGTGAGGATGGTTTGCAAAACCAGTCTGATCtGAGAAATTTGTTGCCTTGGCATG
GTGATCCTTCTTTAAGTACTCAAAGTGCATCAGAAATTAATGAAAAAAATTACCATGCCT
ATATTCAGCAATCTGGCGACAGGAGTTTCTCAAAATATGATGAACAGAAAAATGGGGTTG
CGAGAGGTCAGGGAAATGATTCTATTTATGTAGCTGAGAAAGAAGGAATGTGTTTAGTTG
ATGCTGCCAATGGGATGGGAAATGAGCCTTTCAGAATGTGCATGGACAAGGTAAGCTGTG
TTGATGTGACTTCCTTACTACCTTGTGGGTCAGAAAGCACTTGCGCTCAGTTGTGTGGTT
GTGTTTGCGATGTCTCTGTCACTAATGGAAATATTAATGTGCTGGGGGgATCTGAATCTG
TTTCCCCTCATCAAGATAGTAGCTTGGTTGATGCTGATGATGGCGTTGGTCACTTAGATT
TTTCTtATGCTCAAGgTGAACCAACTTATACTCGACTTGTAACTTCGGATGTTGCGCAGA
AAACAGAGCTCGGTGAAGAGGATAGACAGTGCACTCAAGCTTCTAGTTTAAAAACtATGG
ATAGAACTGTTGTTATGAAAAAGAAGACACGCAGGAAGTCCagAAAGATATCTGAAATCA
gaTCAGCCCCTTtATGCCAAAGCAATGATGTTCAGTTGGAGCCAAAAGAACTGAAGGAAA
ACCTTGCTAGCAACTCAAGAaCTAAAAAGAGCTGCAAGAAGATCTCACCTCTTGCTACTG
GCCTACATCAGGTAAACAGAAGAGGCCCAAAGAAGAAGATGCATCATAATCTTGATGGTT
GTAAAAGCGGACGAAAGAAACTAAATGAATGCCTAATTAaaGATGATGACTTATTGGTGT
CTGCCATTATTAAAAACAAaGATTTCAGTGCGGATGCCATCAAATCTACTTACAAAAaGA
AGGCATTCAAATCAAGAGCTCGGAAAAAGATTAAGAATAAGAAAGGCAGCTGTAGTTTAC
TCCCTAGAAATTTTAGCAAAGTGGGgAAAGGTTACAGCAATGGTAAGTGGTCAATAATGC
AATCTAGAACGGTTTTGTCATGGTtGGTTGATGTTGGGGTTATATCTCTAAATGATGTGA
TCCAGTATCGAGAACCTAATAATGATGCTgTGGTGAAAGATGGTCTGGTCACAAAGGATG
GCATCATGTGTAAATGCTGCAATACAATGCTTTCAGTTTCTAAGTTTAAGAATCATGCTG
GCTTCAAGCTAAGTCGTCCATGTTTAAATCTCTTGATGGAATCTGGAAAGCCTTTtACTC
TATGTCAGCTGCAAGCATGGTCATCAGAATACAAGACcAGGAAAAACACGACTCCAGtGG
TGAGAGCTGATGATGATGATGAAAATGATGATTCATGTGGACTTTGtGGTGATGGTGGTG
AGTTGATATGTTGTGATAACTGTCCCTCAACCTTTCATCAGGCGTGCTTGTCTACAGAGG
AGCTTCCTGAAGGCAGCTGGTATTGCTCAAACTGCACTTGtCGGATATGTGGGGATTTGG
TTAATGATAAAGATGCTTCCAATTCTCTTGGTGCATTGAAATGCTCACAGTGTGAGCACA
AATATCATGAAACATGCTGGAAAAGGAAAAATATACATAAAGATGCGGCTTCTGATTCTT
GGTTTTGTGGTGGGAGCTGCCAaGAGGTTTGCTCAGGTCTTCATTCCTATGTAGGAATCA
GTAATCATATTGCTGATGGCTTTtcTTGGTCACTtcTAAGATGCATTCATGAGGACCAAA
AaGTTCATTCTGCTCAACGGCTTGCCCTTAAGGCGGAATGCAACTCAAAATTAGCTGTTG
CTCTTACTATTATGGAGGAATGCTTTCAATCTATGGTAGACCCAAGAACAGGCATAGACA
TGATACCTCACGCTTTATACAATTGGGGGTCAGAATTTGCTCGTCTtAATTTTCATGGAT
TCTACACTGCAGTCTTGGAGAAAGATGACGTTCTTTTATCTGTAGCCTCCATCAGGGTAC
ATGGAGCAACAGTTGCagAGATGCCTCTCATTGCAACTTGTAGCAATTACCGTCgtCAGG
GCATGTGTCGACGCCTTaTTACTGCTATTgAGgAGATGCTAGTCTCTTTTAACGTGGAAA
AGCTGCTTGtATCTGCCATTCCAGATTTAGtGGAGACATGGACAGAGGGTTTTGGCTTCA
CACCAGTAAGTACTGATGAAAAGCGAAGtCTGAaCCAGATAAACTTGATGGTGTTCCCAG
GAACAGTATTGCTAAAGAAACCTTTGCTTAAAaTAAACAAGGCAAATGCACAATTGGAAC
TCAGTGCTCCACCAAAGGTTGAAGGAGCAACTTTtAATGCTGAGGGGCATAACATTGAGT
CCTTGCAGCAATTCAATGAAAGTGATGTCAAAATGGAGGCTGAACTTGTTGAAAGCCAAG
ATATTCAAGAATCGAAAGTTAGTATTGATAGGGAAATAACTAATGGCGTCAATGGtGTTT
GTTCCAATCAAGAGGTTCCTATTGAATCAGTAGagCCATCTGACACAAAATTTTGCTCAA
ATGCAGATGCTGCTAGACTGGAGGaTAAGAATTTGACAGTaGGGGAAAACCAAGGTAGCA
ATTTGCAGGAACAATTTTCAAAGCTGTTCTGCATAGAATCTGTTTCAGAAGTAGGAAAAA
aCCAAgCTGAACTTGCTTGTAATATTCATTTtGTAAATGATAAGCcTTCTATAGACAGAA
AGCTAACAAGTTTTAAGATAAaTGAGAAGTAGAAATAAaTTTGCagaaaaaaaaaaaaGG
CCGCCTC
>contig00019  length=4467   numreads=66
AACAAATGAAGATATTTCATtAtCAAAGgTCAgAAaTCACAATCAACagTAAaTCTATAA
ACTaTATATACTCAtGCTCACCATCAAAaGTTCTCATCTTtACACCaCGGGgCTTCtATa
CAAGAGAGAATTAGCCAATCCCGGTGCTTGAAGATAGAAAGAGCTGCCCTTATGTACACT
ATTGATTCGTTGGTACTTTTGGCTTCATTGGTCTTGTCTGAATATTTTGTCCCTTTGCCT
GAAGCACCATAGACATAGCTCGAAGCCTATTtGTTATCTCAGTAAATGATGGCCGAGAAT
CAGGGTCAGGTGACCAGCACTGTTCCATCAACTTCcTCCACTCGGGGTCACAACTTTCCG
GAATAGGAGGTCGAAGAACATTTTTCACTaTCCCGCCAATGATTGCACCACAATGCATAT
CTGCATAAGGTTCCTCCCCAGTCAAGATCTCCCACAATGAAATGCCAAATGAGAAAACAT
CAATCTTCTCAGATACCCGACTGCTGCTTCCGTTCAaCAaTTCTGGTGCCATCCATGGAA
GGGTCCCTCGCaCACCaCCAGATACAAGAGTATTGTGTTTGATTCTCGAGAGTCCAAAAT
CACCAACTTTGCATATGGGTCGTAGGGGaTCCCTTAGATTGACGAGCAAATTGTCACACT
TCAGATCAAAGTGGACAATATTTTTTGAGTGCAAGTATTCCaTGCCAAAaGCTGCATCCA
TGGCAATTATGAGCTTCTTACGATGATCAAGTGAtcTATCCTTCTTGAGTAGGACATGtc
TAAGCGATCCATTCACCATATATTCAGTTACAGTTGCTAAGGTTCCTCCagCCCcATCTG
GAACTACCCCATAAAATGCAACCACATTTGGATGGTGAAGATTTGAGAGTATCTGTGCTT
CCCTCCAAAaGTCTTTTGTCAAACGTtcTTGCTCTGACGATCTCCCTGAaaaGCAGCTCT
TTTtAATTcTTTtAATGGCAACATCTGTTCCCcGCCATTTtCCATGGTAGACAGTGCCAT
AAGTACCAGATCCTAATTCTATTAGTTCTTCAAGATCAGCATTCTTTATAATCTGCAAGC
CATAtATGCTGGCTTCCATTtCAGCCATCACTGCGTCACTAATAGATGTATCCTTATTTC
CATCATCATCATTTATGTCCTCAAATTCAGTTTCTTGCAtGATACTTTCAtCTACTGTTG
CAATAGGCGATATAAAATCACTGTTGGTTGGATTGGCAACAGGTGGCTGAACATGTGGGA
TGATACTGTCTGACCCTCTTGAGCTAGGAGCCACAAAGTCACTAGTTGTTGGatCAGTGA
CATACACAGCAACATGTGGCATAATGCTTTCTGCCTCAGTTATTGTAGTTGATCTAAAAT
CATCACTGACAAGATTGGCAACATGTGGAACTGCATCAGAAGATTGAGCAGTAAgAGGTG
tAGCAGCTtCCCCAGTAACTAATGGTTCCCATAGATTTTGATATTGATTTTTACTTAATG
ATTTTATCTGaGCCAACATAAGATCCCCAATATTTGACTTATCATAAGCAGGTCCTCcAA
AaCCCAACTGCTCAACCTTTTGATCAAGGTAACTtCCATAGTTCTCAACAAGGTGAGAAA
CCTTtCTTTCAAATAaCGcATCCTTCGTAACATTATTAGTTTTGCAATGCAAGTCATTTG
CGTTTGTATTTGGACAGGAATCTTCACAGAAGCTAGATGGGATTTTAGGGCTTAGTAGCA
AGGAGTCTTTGTTAtCcATaTTCTGGCTTTCAaTAGGTtgAACTCGTGATGATTCATGAA
AAAaTTGATGGTTTAATGCCCCAGACACAAGATCAACTGACGAAATTtCACTGTGAGGCT
GCAGTTGACAAaTGCTAAATAACTCCTCAACATCTAGCCTGCCAGTcTTtGTTATGTGGC
TTCCTTGTTCACTATTCAGTTCTCCTTTCAAACTACAATACTGATTATAATCATTCCCCT
GGTCCATCAGTAGGAGATTAGAAGGGGCTTGGTAGTTGTGGGaGTGCTCCATGAAGTCAT
TTACAGAAGATTTGGAATTAATGCCCGGTGATGCAGTGaGCCTATCTTCAAATTTGCTCT
CATATTCAGTACCAGCAGCTCGTAATTtCTCCACAAAAGGCTTTTCACTTTGATGAAAAC
CTGGATTACTTCTGTCAAAtGCATTCATCATTTCTGAACTTAACAAGTATTCCTCACAAT
GGCTTGTAATTTGGCATTGGTCATCAGCATCGACAGTAGCTTTCTGAATAGGTTTATCCC
TTCCTGTTGATTCTGAGCATGAaGAAAAATTGAGCAAaTCCAaCCTGCTGCACGACTTAG
TAGACTCAATGTCtGATAACTtATTTTGCAGAGTAGGATTGACAACATTATTGTTCTCAT
GCAGTTGCACTAGCTTTTCTTGTgAaGAACTTGAGACTAGTGAAGATAACTGAGTCTTGG
CAAAGTTCAAGGGAGATGATGGACTCATTCCCTCTTGAGAACAGTAGGCAGACAAaCCCC
CATGCTCTtGTAGTTTTGAATCAGAAAAGGCATGTGGCATGCCATAATGaGAATCAATGG
AGTTCATAGATGCTGATAGGCCTGTAGGATCTTCCATGCCCAAGAAAGGCTTCTCAGAAT
GGAATGCCCTTTCcTtATGCATAAGCCTctCGAAATATAAATCATCAAAACTACcTTCCC
TCAAATTAAAAGCCCAAGGGgTTGCAAGTTGTTTGTCAaGGTTATGATTGTGGGATTGCa
CCCCATGTTGTTGGTGTGaCTGAACAACATCAACATAGGGATGACAATGATTCATGAAAG
CACCTAGACCCTGAGAGGGTTGGTTCATGCTACAATTATCAGGTGGAAACTGAGCAGAGG
CACAGGAATtaCTGTTCTCGACACTGGAGTTATTACAATGCAATTTTTtGTGAGAATtCG
CAGAATCTTgaTGCTGTAGAGGAATTGGAGAAAtaGgAGGAGACTGATGGGGAgATCTGG
GGGATTCATTTGAAAATTTAGGAGGAAAAAATGCACTCAAACCATTTTtcATCTCCAAAG
GAGAAAAAGGAGAtGgAGAATGTTTACGAAaGCCTGAATTGCAATCcAAAaTaCTTtCCG
gTTGACTGgCTTcACtAGTTGAAcAATCCCcACCTGAGTTTTTCTTAGgAGTAGTATCTA
AGATgCCATTTACAGCAACAACAAaCTGGTAACTGGGgCTATTTtGTTGGATGGtAGTTg
CctCAAAaGgTGAtGACTTTtCACATtCACACAAAGGAATCAAAATATTCGGAGCCTTtG
AGAACCTCCGAGCTTTTCAAGCCCATGGTATtCCTCTAtCATGTTTtGAAGGTCTTCATC
AGAaGAAACTGATATAAGAGCATCAAGAtCcTCACCTGGAAGTTGATACCTGATGgAGTG
AGGTTGGTTGCAAATACATTTCGTTTTCATGACAAGTTCTTCCCATGTAAGATTCTTAGA
AATGGAGATAATGCGGGTTTCTCCTCCCACATATCTGAGCTTCCCATCACTaGGCCTTGG
CAAAATTTTCCCTCCAGAACTGCAAAGGAACTTCATCTTTCCTGGTTGAGATCTATCCAA
ATTACTTGGCCCATCAAAaTTaTTAAAaGAAGGGGATTCTATTGCATGAACAGCTGAAGC
AGATGAACCCAAGCCAGCACTCCTATCACAACTCAATTCTCCAAAaGCCTTtCCTGATCT
ATGTATACTATCTCCATCTTCCACGTtCAGCCTTTTtAGTTtGTCAACATAAGCCCCGcT
TTCaGTCTCTCTTAAAGaaCCTTTTGCAGACACAAAATtAgAAATATCATCAGCAGATtC
AGAATCCATTCTCCTCAACCCAAGTATACTGGCAAGAtCCTCATATCCCCGTTGATAGTT
TTGATCATCAATATGTGCAaCTCTGTTTTCaCAATTTTGAGCTGGACTGAGTGGAGGGGG
ATGGGGgAATTCCTCTAGTGGTCACACGATCCTGGAGGAATTGCaTAGAAAATTCCTCGC
CcGtCtGCaCaGATATATTAtGtGCATTTTTCCtAtCTTGGGgaCAAAAGGTGCTGATCC
CTGTtATTGGACCCATtGACTGCAGGgaCTAGATACTTCTCTGTTTGCTGAATCCGCAga
TTTTTTtGCGATATTTAATAATTATATTAAAAGGATAAGAACATTGCTCTTCCAATTTAA
GGCACTATTAATTAACCTCTGCAACCAGAAAATCAAGAACACAGAACGAACCAGCTCCTT
ATCTCCCCAACACGAATTCAAATTCAATTTTAATACACCGTAGCAACGGGATTCAACTTT
CATAATATCAAATaTACCtCcATACTGTAATGGCCATTATCAAACCATAAACACAGTTCC
TAAGTTCACAATCAAATCAAATCAATGTGGACAGaGTGCTTGCAAGCTAGTACCAACTCC
AatCTAAATCAAACCCCAAACcTTTaC
>contig00020  length=4452   numreads=94
AGCAAGAGCaTtACAACATATTATATATTCCCCTTGTATTGATTATtCATatATGAATCA
GAAACACATCAATAATAGCCTGTTAATTGTGTACAACACACTCCGGAAATCAACACCTCC
CTATATAATACATCCAAGTAGTCACAAACTCACAGAAAACCTCCACTTCATAAaTAAAGG
AGAGAGGCAAAAAAaTAAaCAAAAAGCTCGCAAGAATGAATGAAATCAGGACATAATGGA
AACCAGAAATTCAGAACACATGCAGCATtCTAAAACCGACGCAATCAACACACCAGAAAT
CTACAGTTTCTACAATGAGAATGCTTCTGATCCTGTCATGGTTGGAAAAATTGCCATGGA
TATCAAGTAGTCTTTCTTTAGAAGCAAGAAGTACTTGCAGACTAGGCTTCTGATTCATGC
CCATCAAATGCGAGTCCTTCATTTGGCTCTCACGGTTTTACAATGTGGGAACTGTTTGAT
ATGTGCATGATCTCAATGGCAAAGTTAGAAAAAGTCTCTGTCAAGTCATGTCCAGGACGC
TTCTACCTAGATGCAACTACTCTTACTGCATAAGCAGCCACTAGCTTACTTTCCTTTCCA
TCCAGAAACAACGGTGGTCAATTATTTCGTATGAACAAACAAAAGTCAAATATCATTTAC
AAGTCAATGCAGCTCTCAtCcTTCAACTCAGCTGGAAATGAAGGAATTCCAGTTTCTgAA
aTCTCaTTtACACAGCTTACCaTAGTTTCTTCCATCAAATCTTTGACAaTGGCTTCaCTA
ATCTCAATAATCATTGTTTCACTATCATTCCGAAAGTCCATCCAAGTTCCAGTTTTAgCC
aTGtCTTTCCTGACTATCTGCTCTAATGTATGAGGCAATGGCAAaGGgaGGAGATACCAA
TACACTCCTTCCCATACCTCATGAATAGCATTTCTCAAATCCGGTGCAGGTCGGATGtGA
GGTTTTTCAAATgaTAACCCAAGGGGgCAACCAAAATAGCGCCCATaTACCTCCatCAGA
GCTtcATTAATACAATCAAAGAGAAGTTTCTTGTCACAACAAAGTTGGTTGGGAAAGAGC
CCTACCTCGTCAAATATTGATGGGTCAaGAAGTGGATCAGAAGAATTTGACATGATATAG
AACTCATCCCAGTTCAGTTCAGAGGCGTGCAACACTGCTTTTACATACTCGAATAGAGAT
TCCTTCTCCTGTATGCCTTTCAAATGGGTGACTATATCTTCTGCTAGTGGATCATTCTCT
TCAAACTGAATTCTCTGGGGTAGCATCGGTAGTTCAGCAGGTTGGGATCTAGTGCTTGCT
GGGCTAACATCCTCCTCTGTGAAAAGTGGTTCAAGAACAGATATAGGACTTGGTCGCTCT
AATACCTCTACGACTACAACACTCTCTAGATACCGATCCTTCTTGGTTATTGAATTGCTG
GATGGAGACGTTATTGGAGAATATGGGAGTTGATTTTCTTCATCTAAGTCATGTGTCGAG
CATTCAGAGTGTCTTTTTGCATCACAGACTTCAGAGATGTCAACATTCTTGTCTTCTCTG
ATCGTAGAAGAGGAACTTGACTCAGAGAGAGTATCCAACATATTGCTGTCTTCTTGAAGT
ACAATATTAGCTTCTTTTACAATATCCAAGTCACCTTCAGAAGTCCTCACTCCAGTAGAA
CACAAGAATTTCTCCACATCATTTTTCACAAGCTCATTTGAGGGATTTGAATTTGGTTTT
GGAGAAGCTTCTTTTTtATTATCAGCGGTGTCTTCAGAAACACACAaCTCAGCCTCTGCA
TTTAGTGCCATTCGACCAAGATGGCtGACATTGTTTtCTtGTTTCTCAAATTTGTTATCG
GTAGATAATCTCATCTGTGAaGAAaCAAAGTTTTGTCCCCAATCCCTTCCAGGACTGCCA
ATAGGAGAAAAATTGTATTCAGGAAGAGAgaGAATCCTTCCAAGGGTTTTTGGAACCTGT
CGGCTTGAAAAATCTGCATCCCCAGTCCCACCAGTAAGCATCTCAGACAGATGTTTCTTG
GCCTCAATATAAATGTTAGATAGTCTGTGCCTGGGATaGTTACCAGTTTTATGTTCcATA
CTTATTTCACATTCTTTCAACTTgtCCCCCTTTTTgaCACCAACTGGAGGCCGGGCAATT
TTTTCAaTAAAGAAATGTTCTTTGCTCGGAGAACTTCTTCCAACATTCTCCTTGTACTTT
TTGTCACTATCTCTCCTAGCCTTCCGCTCATTTGGAAATCTCTTTGAAATACCTTCTGGT
GAGATCTCTTGTTGCTCTTTTCCCATAGCCtGTTTTAACTTtCTCTTAATTTCAGTGaGA
AAAAaGTaGGGACTAaCTCTTTCATTTGGTCCCGTGTTTCTGACAATAGTTTGAGAGTCT
GGGGATGACCTAAGaCTTCTTTCAGTTTCAGGCTTTtCCAAGGtgAtAGGCCCAGGCTTT
AAAATAACAATCCTATTTGAACCTTCAGCAGCCTTAGGTTCCATTAAtGGATTCTTTTCT
ACTGATTTGGTCTTCCTCCTGAAAAaCTTGCGCTGTTTACTATGGACAACCTCATCAGAT
TGTTTCACATCATGAGTCTCATGTTCGGAAAAaTTTGATTGCTTGGAGATTTTTtCTTtC
TCTATATGAGCATTCCACAAaTTCTCAACATATTTCACCATTACAGACTTTTgACGTTGT
AAGAGATTTCGAAatAATTCCTCATCAGAACTTAGAAGCTTAAGtGCATCATTGAACTCT
TTGGGAGGGtGGATATCCCCGTCTCCGTTAACAtGTTtCCCATTGATAAGCCTCTGACTT
ATAAAAAGTTTGATTGCCTCACCCAATTTCTCTTCAACGTCAGGATTCTTCTGGTTTGGC
TGGTTGTGAACTTCATCACTctGTTCATGCCTTAtGCAACTAAGGCGATGAATctGGTGG
CAGAATTcTtCCAGCATATCATCCATATCAATATCATTAGTAGATTGCTTTTCTGAATTC
TGAATGCATGAATTTTCAGGTTCCAATTTCTCAGCAGCATCCAGAtcTTCTATGTATATC
tCACAACTTTTTGtGCGATTTCTACTTGTTTTTTtGCGGTTTTTCCTTTTGTGGCctCCA
cATTCGGAATTGGACTCTTTTGGATCCACTTCAGCACTGATTACCTCCTTATTTATGTCC
TTCTCGCAGAaCATCtCTTCTTCCATGAGTTTCTTCACACTTGGCTTACTGGCATCGGAT
GCAaTTgTGATctcTtcACcACcAGGAGTGCCTTGACAATTTTCAGCAAGATtGACCAAC
ATGTCAGCTTTATctCCTGAATTTCCGGAAGCAACAACATGCCTAGTCCCGCGCCTCCTA
TCtGATAGTAGCCTCTGAGTTGATCTACCTtGACggAaaTCAAACATACTAATTAATCCC
CACATGCATCCAGATTGGTCTCTTTCATGTCGCACAGGGCGCCTTTGAGATTtCTTTGCC
ATGACGAATGTCTGGTTCTTTAACTATATTATGCTTTGTTCATCCAAATTCCCTCACTAG
TATACCCGCTTGAAATCTTAAAATCGATGAGGACAAGAAGGACAACAATGTGGCTGGGTA
TACAGGACCAAGAGAACATGGACAAAAaCTCCAATATtAACAACTgAaGCTTCCTCAGAA
GCGTCAAGCTCAAGGTACCCAAAAAAGAAAAAaGCCTTCTTTGGATGGCAAGGTATTGAA
AGGCTTCTTTTTGtCTCCACAAGCCTTTACCAGCGCCTGAaTTTCCTCACTGGTGCCTtA
CACTTTGGAtaTATGGATCTTCCCTTTAAAGAAAAGAaCTGTAATGGTACAAACTCACGG
ATGGATGATGAAATTCACCTTAAAATTtCACCGATCAACAAAaTTAaCCAGTAAGCTAAC
AAaTtCGGtGgAGAtATTTGAGTGAaAGCTTGAAAGGACTAATTGACAAtCCcAGGAACA
GACGTATTtGCCTTCTTCTGGCATTATCAACTAAATTACAACCTTAATTTCCtCAaaTTG
GCAATCAACAACTCTGGGTCAACCTTTtcTTCAaCGCCCAAATCAATATTTACAAATTCT
GaGAGAAATAGAAGAAATTTCgCAGAATTGTAAGAagACAGAAAACAAGTGTCAAaTAtG
CCAGCAACAGTAGAGATCACGAGACAGAGACcAAAATGGTCtCCTTTTCATCAAAATCCC
AAAAAaTGCATTtAAaTAAAGCTAGCAGAGTACGCACAAAaGACCAGATCAATTTTCAAT
GAAGTTtAATATATGAGATGTTAAAAaCTGGACTTTTTAGGGTGaGGtGAGGTATATAGT
AAGTGGGCATCTTTtGACAaCGAAAAaGAGAGAGagggAGGgAGGTGGGAGAAGACTAAA
ATGCCTATCTTGCACcGACCCATTaTTTTTTAGGgAAaTTCTTCTCGTATGGgCAGGCAT
TAAAGACTGGAA
>contig00021  length=4406   numreads=132
TtAATAATGAtGACTCAGTGGTGCTTTCcATTTCCaTAAgCTcgAAaaaCCcATTaCAAA
ATAAAATAaTAAaCCATGAACCTAAtAaTaTTATAATGAGAAGaCAaTGaGAAAAaCaTA
aTCCTTTAAgATTTtGgATTTTTTTTttCaCCCAaTaaTAAAAatCCaTTtAAAAaTCta
GTAAACCTAATTTTAtCAaGAAAAAAAAAAAaaaGTAAaGAAATAAAAaTCTTTGTTTTA
ATTTCTTTTCTGAAATAAAGTAATCGTATAACCGCTGCTATGCTTCCCGTCCTGCATCGC
TTTACTTGGATATTTTGTTACCGTGTCCTTTGGTTTGGCCAGCAGCTGTAGACATTACTC
GCAATCGACCAGCAATTTCGGAGAAGGATGGCCTCACTGCaGGATTAGGCGCCCAACACT
GCTCCATCAGCCTTTTCCATTCTGGATCGCAGAAGCTTGGAATGGTTGGCCTCAATGTAT
TATTTACAATTCCTCCTATGATGGCACCATAGTGCATGTTGGCATACGGCTCATCACCTG
TGAGGATCTCCCACAAGACAATTCCAAAGGAGAACACATCAACTTTTTCTGACACCTTAT
TGCTGCTCCCATTTAGCAGCTCCGGAGCCATCCACGGTAgAGTTCCCCGCACACCACCAG
AAACCAGGGTGTTTCGTTTAATTTTCGACAGGCCAAAATCACCAACCTTGCAGATTGGTC
GCTGGGGATCTTTCAAGTTGACAAGCAAGTTGTCACATTTCAAATCAAAATGCACAATAT
TCTTCGAGTGCAAATACTCCATTCCAAATGCAGCATCCATAGCTATCAGAAGTCGCTTCC
GACGATCTAGATACTTGTCCTTCTTTAGTAAGACATGTCTAAGAGAACCATCAACCATGT
ACTCTGTCACAGTAGCTAATGTCCCTCCAGgTCCATCTTGCACCACTCCATAAAATGCCA
CCACATTTGGATGATGAAGCTTTGAAAGGATTTCAGCTTCCCGCCAAAACTCTAATGTCA
ATCTCTCCTGCTCTGATGACCGACCAGTGAAACAGATCTTCTTCAGCCTCTTAATGGCAA
CATCTGATCCCCTCCATTTTCCATGATACACAGTCCCAAAAGTACCAGAGCCCAGTTCTC
TCAGCTCTTCAAGGTCATCATTTTTTATGATCTGCAGAGCATTGATGTCGATATCTACCA
GAGATGGATCAAGCGGAGGTAGGCCAACATTCCTATTTTCGATATTTGCACCCTCAAAGC
ATGACTCAGGCGATTTTAGGTtCTCCATCATAGCATCAAACTGCATACTTTCACTATCCT
GTACTTGAGAAGGATCAAAATCAGAAAGCATTACTGAGTCGGCTCctATCATTCCTGGTA
AATTTTTCTTAATGTCTTCACCAAAATCAAGTTGGGAATACTCATGGGtCATTGATATCC
CATCAGTTGTCAAAGGTGCAAAATGATAAGAGTTCTGATCTCCTTCTTCAATTTTTGCAA
GTGCAGGAGGAGtACCAAGACGATCCTGGTCAATAAGAGAAACATCTTTTTGAACAAACC
CTTCCTGTGCCAACTTCTGAAAATATGACCAGTGCTTAGGCTCATGATTTTCCATGTTTA
CACTCACGCCAGGTCCATCTTTCTGTATTGGGTTAACAGCAGATGTGTCCTCAGCAAGTA
CTCCTCTGGTGAAAATTTCAGAAAGGAAATCTTGAGGAAATCTGTCATTAATATCTATAC
TGATGTCTGCCTGCTTTGTGGCCAGAACACCAACAGAAGGTATTCCATTATTATGATTAG
GGAGATCCTTGCCAGTTATCTCAACCCGTTTAGGGTCTGAAGGTTTTGAAGCAGGATCAG
GCACAGCAGCGGTTACTTGGTGCACAGCAAGATGTCCAGATCCAACTTCTCCCGTTTCCT
CAGCCTGGGCTTTCCTGTTATAACCCGTGTCACGGTTGGTCTTAAGAACTTCATCCTGGT
CAACAGAATCTTTACCATCTAAGTTACTTGGAATTGCCTGCTGTAACCCGCTATCTACAT
CTTCAGAATCAGAGAGATTTTTATTCATCTGAGAAACTGCATCAGCAAACTCCTTATACT
TCTGAAGTTGGGCAAGTCCATCATTGACGGTTTGAGTATCTGCATACGGTGGTTTTGAAG
TTGACACGGAATGCTCCATTTGGGGAGCCAAATTACTTTGATGCAACTTTTCAACAGATT
CTGCAATTGAACTAAGCAACTGAGAACCAAGAGAGTCATCAGACTTCGATAACCTATTCA
GAAACTCTGCTTGGTCCCGTGGTATTCGTTCCGAATAATAAACTCTCTGAGTaGGCACTG
ATGGTTCAGGGTAGTTCAAGTCAATGAGATTGGACACTGAATCAGCATTgCCTGGACCAA
ACATATCATCAGCTGTGGAACATTGATCGTCTTCACAAGATTTAGGAACCTGAACTGGAT
TCACAGCATCAACAGAAGAAGAGACCTTTACAGATtCTTGGCAATTTCCCTCATTTTTTG
AGGGCAGGGAATGAAGATCCAGCTGTGCTTCATCGATCGGAACAGGGTAAACATTTCCAA
TGGGATGAGTTTTTCCGGGATCAATGTCTTGCTGAACTGAACCATCAGCTTTTGTCTTCT
CCTCCTTTATTAGTGTCTGAGAATTATGCACCTGCTGAAAGCTAGTACTTGTCTGTCCTT
CATTCAAACCTCCTTGTTGATTTATATGTCCAGGGATTGAATGAGGAGTTTCTGCAACAG
GGAAGTAATCAGAAGACCTGTTTTGATTATGTGGCAGTAAGTGCTGATTTTGTCCATGAT
CTATCACCTGGCCATGATAAACCTGTGGATGAGTTTCATAGGCACTATAGGAACTTTGAA
GAATTGGTTGAGCAATCAATGGCAAAGTGCTGACTCCAACAGAGACAGTTGCCACTCTAG
CAGTCTCTCTGTCGGTATTTATTCTATCTAACTCATCTAAATTATTTCCTGAAGAACTTG
CCAAACCATGCAAGGTCGAGTTCCTTCTGGATCCAAAGTCCATACCATTAACAGCAACCA
CATACTGAACTTCAGAATCACCCTCCACACTGTCCAGGCCAAACTGTGCTTCATCTAAAT
CACTCATGGAGAATAAAAACATCCTGAGCTTCTGTGATCCTTCTCTATCTTCAACTTCAT
TCCATTCCTCCATCATATTCAGAAGATCCTCATCACTTGAAACaGAAACCAGAGCATCAA
GATCCTCTCCAGGTAGCTGATATTTTATCACATTAACCTGATCATAAATCGCtAAGGTTT
TCTGCTTCAGCTCCCGCCACGAAATGTCCTTaCTTAtGCGTATAATGCGtGTTTGACCTC
CAACatACCTGAGCTTTCCATCGCTAGGACGAGGTAGGATCTtACCACCAAAGCTGCAAA
GAACTTTCATCCTTCCAGACAAGCTATCAGAGgTTCCTGAGGAGGTATAACCAAGTACAG
GTCCTCGACTTCCAtAACCGGATGAAGTTCGTGGTACTGACTgAaCTGACCCATAGTTGC
TTCTCTCCTCGTGCAACAATGAGTTTGTCCTTTCAAATTCTTTTGGACCTTTCTCCACTa
TTGTTAGCATTGATATATCAGACCCAcTTTCAGACCCAGTATGActGATTCCTAAAATCC
CTTTTAGTtCCATATAACCCGTTGcATAATTGGGATCACCTACAGTATTTGGGATGAGAG
GAATCTTATGATTAACTCGATCACGCATAAACTCAAGAGCGAACTCCTCACCTGTCTGTa
TGGAATAATTAAGTACAGGCTTAACTTCTGGTACATTTAGGTCAGGAACTCTCACATTAG
TATTTCTGCTGCTTGTAGGGTCTCGCATAAATACTTGAGATGCAGGCGGCAATCCCTCAT
GTCCAGGTTCCCTGGAACCATGTTGAAGTTGTTTATGCATGTCTGGTTTTtCCATTCCAA
TATTGTTCAGGTTCCTCTCCATTTATATTGACTTGATTGGGATTAACCCcAATGCCATGA
AAAaTAGATGAAAgATGCaCATGAACAACCCATCAAATATGTAACAAGTTACAAACTTTG
CCCACAGGTAaGgTCAGTAACCATGGTgaGATGCCGAAAAaGATGAATTTGCCTAAAaTA
CTGAACAGGGAACAAGCTCTTGTCACTTTCCAGGTTCAGTTACACTtCAAGAGATCTTCA
GTAGTAACATCAGAAAGCCTTGACGACCGGAAGCAATTACTGTATAAATCCACCTCTCCa
TTTTCCCCCTcACTTTCtCTCATTTTCCATAACCTCCTCTCATTTTCCTTCACTTTtcTA
TCTTCTTCATTATTGATTCATCTTTCTTCTCTGAACTTGTTTGATGCAAATTTGAAAGTA
CTTTCGGACAATAAAAGTGAATCGTC
>contig00022  length=4380   numreads=113
GAAGAGAAGTTGAGGaaaacccAGACTGCCTTAcccTTaaaCAGATTGTTTTTAGTCACG
TTTCAGGGGTTGaCGTGGTTGTTGgTGGGTTTAACCATtAGCCTTCAAGGTAAAAaTCTT
CCAAGGAAGCCTTTGCAGCTATTGTCTGTCCTTGTGTTCTTGTTTGCTGGATTTGTATGT
GCATTATCCCTGTTTGCTGCCATTTTAGGCAATGGGATATCAGTTAAGACAGCTTTAGaT
gCTGCGTCTTTtCCAGGAGCAATATTATTGCTGTTCTGTGCTTATAAGGCCTGTAAACAG
GAGGAGATTGATGAGAATGAAAATGGCCTTtACGCTCCTTTAAAAGGTGACCAGGCcAAT
GGAATTAGTAAAACTGATTCTGTTGTCCAAGTTACTTCATTTGCTAAAGCAGGATTCTTC
AGTACAATTTCATTTTGGTGGATGAATTCACTGATGAAAAAGGGTAGAGAGAAAACTCTT
GAGGATGAAGATATACCCAATTTACGTGCAGCAGATCAAGCAGAAAGCTGTTATATTCAT
TTCCTAGAGAAATTAAATGAGCTAAAACAAGCAAAACCATCTTCTCAACCTTCAATCTTG
AGGACGATCGTATTATGCCACTGGAAAGAGATTCTCATTTCTGGGTTCTTTGCCTTGTTA
AAGATTCTTACTATGTCAGCAGGTCCTTTGCTTCTTAATGCCTtcATTTTAGTTGCTGAA
GGAAAAGCAAGTTTCAAaTATGAAGGGTATCTATTAGCTTTAACACTTTTCGTTTCAAAG
AGCTTGGAGTCCTTATCACAAAGGCAGTGGTATTTtAGGtCTAGGCTTATTGGTTTGAAG
GTGAGGTCTTTGCTTACGGCTGCAATCTATAAGAaGCAATTGAGATTATCAAATGCGGCT
AGATTGATGCACTCAGGCGGTGAGATAATGAACTATGTCACTGTAGATGCTTAtAGAaTT
GGTGAATTCCCCTTTtGGTTTCATCAGACATGGACTACAAGtCTTCAGCTTtGTTtCTCT
CTTGTCATtCTATTCAATGCAGTTGGGCTGGCAACAATCGCAGCCTTAGtGATTaTtATA
ATTACTGTCCTATGCAACACTCCATTAGCAAAGTTGCAACATAAATTTCAGTCTAAGCTT
ATGGTTGCACAAGATGagAGATTAAAGGCATGTACTGAATCTCTAGTTAACATGAAGGTC
TTGAAATTATATGCCTGGGAAACACATTTCAAAAATgTTATAGAAACTCTAAGGAAAGAa
GAGTACACATGGTTGTCAGCAGTACAATTGAGAAAAGCTTATAATGGCTTTCTCTTTTGG
TCTTCTCCTGTTTTGGtCTCTGCTGCTACCTTTGGTgCATGCTATTTCCTTAAAATtCCT
TTACATGCTAATAAtGTTTTCACTTTTGTGGCAACCTTACGTTTGGTTCAAGATCCTATC
AGATCAATCCCTGATGTTATtGGAGTGGTCATCCAAGCAAAGGTAGCTTTTGCGCGTATT
GTAAAGTTTCTTGAGGCACCAGAATTGCAGAATGGAAATGTCCGGCAAAGGCAAATCATG
GAGAATGGGAACCTTGCCATTTCTATTAAGTCAGCCATTTTTtCATGGGAAGATAGTTCA
TCAAAGCCAACACTAAGAAATGTAAATTTGGAGATTAGACCTGGCGAAAAGGTGGCTGTG
TGTGGAGAAGTTGGCTCTGGCAAATCAACACTTTTAGCAGCAATTCTTGGAGAAGTTCCT
AATACACAGGGAAGTATTCAAGTTAGAGGAAGGATTGCCTATGTCTCTCAAGTGGCTTGG
ATCCAGACCGGAACAATACAAGACAACATTTTATTTGGATCAGCCATGGATAGCCACCGG
TACCAAGACACACTTGAGAGATGCTCATTAGTAAAGGATCTTGAGTTGCTTCCTTATGGC
GACCTTACAGAAATAGGAGAAAGAGGAGtAAACCTTAGTGGCGGaCAAAAGCAGCGAATT
CAACTTGCTCGTGCTCTCTATCAGGATGCTGATATATATCTCTTGGATGATCCATTTAGT
GCTGTTGATGCACAAACTGCTACGAGCTTATTTAATGAATATGTTATGGGGGCACTTTCA
AGGAAGACTGTCCTGCTTGTGACGCaTcAAGTGGATTTTCTGCCAGCATTTGATTCAGTT
TTGTTGATGTCAGATGGAGAAATCCTGCAAGCaGCTCCTTAtCATCAGCTATTGGCCTCA
AGCCAAGAATTtCAAgaCCTTGTCAATGCTCATAAAGAGACAGCTGGTTCTCAGAGGCTt
GCGGAGATTAGTACTCcACAAAAAAAaGGATCATCTGATGTGGAGATCAAGAAGACATAT
GTAGTGAAGCAACTTAAAGTATCTAAAGGAGACCAATTGATCAAACAAGAAGAGAAAGAA
GTAGGGGACACAGGATTTAAGCCTTACATTCAGTATCTGAATCAGAACAAAGGATACTTG
TACTTCTCCCTGGCTGCTCTtGGTCACCTTACGTTTGTGATTGGACAGATATCACAGAAT
TCTTGGATGGCAGCTAATGTTGACAAGCCTCACGTCAGTCCATTGCGGTTGATTGCAGTC
TACCTGATCATTGGATTTTCTTCAACACTGGTTTTGCTATGTAGATCTCTGGCAACAGTT
GTTTTGGGTCTTGAATCATCAAAGTCTATTTTTtCACAACTATTAAATTCCCTATTCCGC
GCACCTATGGCTTTTTATGACTCCACACCACTTGGAAGAATACTTAGTCGGGTATCATCT
GATCTAAGTATTGTTGATCTTGATGTTCCATTCAGTCTAATCTTTGCTGTTGGGGCTACT
ACAAATGCTTATGCTAATCTTGGAGTACTGGCTGTTGTCACCTGGCAAGTCCTGTTTGTC
TCCATACCAATGGTTTATCTGGCAATTCGTTTACAGAGGTATTACTTTGCTTCTGGAAAA
GAGTTGATGAGGATCAATGGTACAACCAAGTCTTTGGTAGCAAATCATTTGGCAGAGTCT
GTGGCAGGTGcTATGACAATAAGGGCTTTTGGGGAGGAAGATCGATTCTTTGCAAaGAAT
CTTGACCTCATTGACACAAATGCTAGTCCTTTCTTTCACAGTTTTGCAGCAAATGAGTGG
TTAATTCAACGGTTGGAAATGTTCAGTGCAACTGTTGTTGCCTCTGCAGCACTCTGCATG
GTTTTGCTTCCTCCTGGAACTTTTAGCTCTGGATTTATTGGAATGGCACTTTCTTATGGT
CTTTCATTAAACATGTCCCtGGTTTTTTCAATTCAAAACCAGTGCACCCTAGCAAATTAT
ATAATTTCTGTTGAAAGGCTTAATCAGTATATGGATATACCAAGTGAAGCCCCTGAGGTA
ATAGAAGATAACAGTCCtCcAGCAAATTGGCCAGCAGTAGGTAGAGTGGATATCTGTGAT
TTGCAGATTAGATACAGGCCTGATGCACCACTAGTGCTTCGAGGAATCAGTTGCACATTT
GAAGGGGGGCACAAGATTGGTATTGTTGGCCGTACTGGTAGTGGAAAGACTACTCTTATT
GGAGCTCTATTTCGTTTAGTGGAGGCTGCAGGTGGAAAGATTATTGTAGATGGcATTGAC
ATCTCTAAAATTGGGCTCCATGATCTGAGGTCGCGATTTGGAAtAaTACCTCAAGATCCT
ACTCTTTTTAACGGGACTGTCaGATACAATTTGGACCCCTTATCTCAACaCACAGATCAG
GAGATATGGGAGGTTCTTGGGAAGTGCCAGCTACGAGAGGCTGTCGAGGAGAAaGAGCAa
GGGCTAGACTCCTTGGTGGtGGAAGATGGAGCAAATTGGAGCATGGGACAGCGACAACTG
TTTTGCTTGGGGCGTGCtCTTTTGAGGAGAAGTCGAATATtaGTGCTCGATGAAGCAACT
GCATCAATTGATAATGCAACTGaTATGATCCTGCAAAAAaCTaTTCGAACTGAATTTGCA
GACTCAACTGTGATCACAGTAGCTCATAGGATACCGACTGTGATGGATTGCACCATGGTG
CTCGCTATAAGCGATGGAAAAATaGTAGAGTATGATGAGCCAATGAAGTTAATGAAGAGG
GAAaGTTCACTGTTTGGACAGCTTGTAAAGGAaTACTGGTCTCATTATCAATCTGCAGAA
GCACATTGAAgCTGTTAATCTTATCTAATGTTAATCTCATGTCAGTCTGTCTAAGCAGCA
AAGTGGGgAAATAGGAACGTATGATATTGTAGGATTGGGGTGgAAAAGATAAAAGGGAGA
AAAGAaGTTCCCATCCAATGTGTGGCAGTATTTGAaCATCAAGATTATTTCTAAAGGCAA
TTGATTATAATTGGCAATAGCCAtCCccnaaaaaaaaaaanaaaaaaaaaaaaaaaaaaa
>contig00023  length=4348   numreads=70
TCTACAGTTTCATCCAACAGCCCGATACCTGCAGCACAAATTTAACTGGGATTCAACACA
ATGCTTTATCTTCATATCggAAAATGCCTGCAGTACTCTTTCCAAGCATTTTCAAGAAAA
AGaGGACTGAGAAGGGACAAAATTCAACAACATCCAGCACGTCCAgTGTGACAGCTGCAA
AAGaCaTAGTGAGACAAGAAATAaCATGCCCGCAAAgAGATGCCAAAGGAaaTCCTTCTA
TATCAGAAGTTAATGGCTTGACTTCTGCTCCTTATTtCAATGCTAATGGACACCTTCAGC
aTAAGCTACAACCTTCTAGTTCCGACTTCTGTCAAATAGAGAGGTCAAGAAAAAaGAGAT
CCAGAGGTCCTACTCGGGCTCGAGACTTGGCTTCACTGaCCAAAATTgTAAGGGGCGAAA
TATCAAATTTTGCTTCGACACAGGTACCATTAGATTCTAATGTGCTGCAGgTTGGGGgCT
CCAACAGCTCTCATGCATGTATAGAAGCTCTAGTTGCAGGTATGCGTGGAACATTGacAA
CAAAGAaGCGAACCAAGAAGAGAGTCTCTCTtGTTAATTCTGTGTCATCCAGTACAAACT
GGGAGCAAtCCCAaGGAAAAATCATCTTAtACAATCAGAACCAAttCtCAGCCAAGTCAT
TAGGtGCTCCTGCAGAaGCAAtATGGGAACaGATGTTTTCtATtGAtGCAATAGCTGAAC
AATTACaGCATCTGGACATCAGTAGGGAAAgTAGTAGAaTCGTGCGTAAaGAACaGAATG
CACTTGTTCCTTATGTTATAGAAAATAACCAACAGAGTGCACTGGTACTTTATAGAAGAG
CTGGCACtATTGTACCATTTACTGCATTTGAaCCCATCAAAAAACGACACCCCCGGCCTA
AGGTtGACCTTGATGAAGAAACAAACaGAGTgTGGAAACTTTTGCTGGGAAACATAAATA
GCGAAGGCATTGATGGAACCGATGAaGagAAGATAAAGTGGTGGGAAGAAGAACGAGAAG
TTTTCCGAGGCCGCGTAAaCTCAtttATAGCACGGATGCATCTtGTACAAGGGGACCGAC
GCTTCTCTCCATGGAAGGGatCAGTTGTGGACTCAGTGgTTGGAGTATTTCTTACtcAAA
ATGTTTCTGACcaTCTTTCAAGTTCTGCATTTATGTCAATGGCTGCACGTTTTCCCcTCA
AATCGAAGAGCAATAACAGACCAAGCTATGAGGAaGGGaCAAGCTCAATAATtGAGAAAC
CaCCAATAGTGTGCATGCCAGATTTAGAaGAtGCCATAAAATGgAATGAGGTTCCAAATC
AATCAATTTGtGACCAAAGTTCTATGAACCTCCATGACTTTGAGCTTGATGAAGAAAGAG
AGGTAGTCAACAGCAATGAATCCTCTACAAGCAGTATTGGAATTGTtAGCTCCAGATGTG
GTCTGGAAACATGCTACGAATCAaGATCAACCACAGAGATCACCAAGTCAGTAGATACTC
GTTATATTGGAGACATGAGAagAGCAACAAATGATGCACTCTCATCTCAAAATTCTGTGG
TTTCATCTCAAAACTCTGTGGACTCAACAAGTGCTCAAACTGCTGAAAGAAAaGAAGCAA
TCTCCGgAAACAACTCAGAAGCAGATCCAGTTGATGGGTGCAAGTTCAACTCTTtAGCGA
GCTCTAGTTCTTTTATGGAGCTTTTAATAAAaGCTGGTtCCAACAAGCTACATGAAGTTT
ACAGTCCTGGCAaTGGCATGGTcTTATTTGATCAGAACTCAAAATATGAGTTCAaCAAAA
CCCAGAAtGTGGGAAAtGACTTCCACATGGAAAACaCATACAATGTAGATAGTTCTAAAA
TCTCcTTGGATGGGCCTGTGACCCCATCCAATAACTGTCATTCACATCCTATCTCTAACT
TGGGAgTTTTGGCGgATGAGTGCTTTAAGATCATTACTGAGGAAACAGGGTGTTACAAAA
TATCCAAGAGCAACAGCAGAAACGATATGAAAGAACTAaGTTCCTTTGCAGAAGAATCCG
CCAGTCAAATTACAGATGAAAACAATCTGACCATGACAGCTCAGGAAGCACCAAGATCTC
CAACTGCAAATGGCCCTTTTTGCAGCGAGATTCAAGAAGATATGCATTTGACTACCCAGA
CTCAAAGTGGGCTTGTTGGAGACGTTAACATTGTCAGATCACTGACTCAGGTAGAAAACA
ATGAAATGCAGCAAAACTTCTACTTGCCAAATCTGTCAAGAGAAACCCtGAGTATTGTGG
AAAGTATTAACAAgAAAGAAaaGAATTCACaGAAAAcaGCGGAATCAAACTTGATTGagC
ATGGATTTTCAGAAATTAAAGAGCTTAATGAGAAGAATGCTGCTGCTACCAGGAAAGCAA
AAaGCAGAAGGGTTGGAAAGGAGATAAGAGCTGATGTTGACTGGGATGAGTTGAGAAAAC
AGGCAGAAGCAGATGGGAGGAAAAGAGAGAGAATACCGAACACAATGGACTCGTTGGACT
GGGAAGCTGTACGATGTGCAGAAGTTCATGAAATTGCAAAAACAATCAAAGAGCGTGgAa
TGAACAACATGCTTGCAGAACGAaTAAAGGATTtCcTTAATCGATTGGTAAGAGAACATG
GAAGCATTGAtCTGGAATGGTTGAGAGATATTCCTCCTGACAAAGCAAAAGAGTATCTGC
TAAGCATAAGGGGATTGGGACTGAAAAGTGTGGAGTGCGTACGGCTTCTGACACTACACC
atCTTGCTTTTCCTGTTGACACAAATGTTGGACGCATAGCTGTGAGATTGGGCTGGGTAC
CCCTTcAGCCACTGCCTGAATCACTTCAGTTGCACCTGCTAGAGCtGTACCCGGTGCTGG
AATCAATTCAAAAATaTCTTTGGCCCcGgTTGTGCAAAcTTGACCAAAGAACaTTGTATG
AGCTACACTACCAGATGATCACATTTGGAAAGgTATTCTGCACCAAAAGCAAACCCAATT
GCAATGCATGTCCAATGAGAGGAGAATGCAGACATTtCgCAAGTGCATTTGCAAGTGCAA
GACTTGCCCTGCctGGGCCAGaGGAAAAAGGTATAGTGAGTGCAACaGAAAACAGAaCAA
ATGAGCAAAACCCTGCTACAATGGTTGATCAACAGCTACTTCTTCCACCCCAGGAAACTg
AaCAATCAGTTCAAAATCAGctGTCACAATCAAACTGGCAATCAGAAGCAAGATATGGAG
TCAGTTATTGTGAACCAaTTGTTGAAGAGCCATCGTCACCAGAACCAGAACGCAAaCAAA
TAACAGAAAATGATATGGAGGACACCTTCTGTGAGGATCCTGATGAGATTCctACAATCA
AACTTAATATTGAAGAGTTCACTCAGAATTTGCAGAACTATATGCAAAACAATATGGAAC
TTCAAGAAGGTGACATGTCAAAGGCATTAGTTGCTTTGACAGCAGAaGCTGCTTCTATTC
CTACACCCAAGCtCAaGAATGTGAGTCGACTACGAACAGAGCACCAaGTATATGAACTTC
CGGATTCCCACCCTCTCCTGCAAGGGTTGTATAGGCGAGAACCTGATGACCCGTGCTCAT
ACCTGCTCGCTATATGGACACCGGGTGAAACGGCAAaCTCCATTCAACCACCTGAAAGCA
GGTGCAACGCCCAAGAATGGAAAACTGTGTGATGAGAAGACATGTTTTTCTTGCAACGGT
GTACGGGAAGCAAATtCACAAATTGTTCGGGGAACTCTTTTGATACCATGTCGAACGGCA
ATGAGAGGGAGCTTTCCCCTGAATGGCACATATTTTCAAGTTAACGAGGTATTtGCCGAC
CAtGATTCTAGCCTGGATCCAATTgaTGTTCCTAGATCTTGGATATGGAATCTACCGaGA
CGAACTGTATACTTTGGGACATCCaTACCGACGATTTTCAAAGGTTTGACAACAGAAGGT
ATTCAACACTGTTTCTGGAGAGGATATGTTTGTGTGAGAGGATTCGACCAGAAAACAAGG
GcACCTCGTCCTCTAATGGCCAGGCTGCATTTTCCAGCCAGCAAGTTAAAACAGAATAGA
GGCAGGGATTCAAATGATTAGAATACAACGCcAACCAATAATCAACAaTATTtCCAGAGT
AGATGACATGTTTGGATAACAAtAaCCCGTAGCATCACATCTACATTCGACCAATGTAAC
TTGTTTCTCATAGTAACTTGTACGATCCCATGATGTATGAGCATGTAGCGTGTACATGGT
TAACAAAGTTGTAATTTtATCAaTTTtCTtAATGTTATGCTCGTATTTGAGCcATTCTTC
TGAaacAAAAAAAAaaaGGaCcGaCcTC
>contig00024  length=4344   numreads=113
TGCcTTACCACTTTTtCTGAaGCAgTAGGTCCaagATTtATTTTtGAGAGACTTTACAAG
ATCATGAAAGAGCACAAGAATCCTAAGGTTCTCAGTGAAGGAATATTGTGGATGGTTTCA
GCAGTTGAGGACTTCGGTGTATCTCTTTTAAAGCTTAAGGATTTAATTGATTTCTGTAAA
GATATTGGATTGCAATCTAGTGTGGCTGCTAGCAGAAATGCCACTATTAAGCTTTTGGGC
GCTTTACAtAAATTTGTTGGTCCAGATATTAAAGGATTTCTGACCGACGTTAAACCTGCA
CTGcTTAGTGCTCTTGATGCTGAGTATGAAAAGAATCCTTTTGAGGGTGCTTCTGCTGCA
CCAAAGAAAACAGTTAGGGCAtcAGAATCTGTGACTTCTGTATCTGCTGGTGGATTGGAC
GGCCTGCCACGTGAAGACATTAGTGGGAAAGTAaCACCTACtCtGCTGAaGAGCATGGAA
AGTCCTGATTGGAAGGTTcGTTTAGAGTCAATTGaGGCTGTCAATAAaaTTTTGGAAGAG
GCTAaTAAACGTATTCAACCAACTGGAACTGGTGAACTTTTTGGTGCTCTTAGAGGACGA
TTGTACGATAGCAaTAAAAATTtGgTCATGGCAACTTTGACTACTATTGGTGGTGTCGCT
TCTGCTATGGGACTGGCTGTTGAGAAGTCGAGCAAGGGCATTCTTTCAGATATTTTGAAG
TGTCTTGGTGACAATAAGAAACATATGAGAGAGTGTGCTTTGACTACTATAGATTCTTGG
GTAGCTGCTGTTCATCTGGATAAAATGATTCCTTACATTGCAGCAGCATTGATGGATGCT
AAGCTTGGCACTGAAGGGCGTAAGGATCTTTTTGATTGGTTATCAAGGCAACTTTCAGGA
TTAACTGATTTTTCTGATGCTGTGCTTCTGCTGAAGCCATCTGCCTCTGCTATGATGGAT
AAATCATCAGATGTTCGAAAGGCAGCAGAAGCATGCATCACTGAAGTTTTGAGGGTTTCT
GGACAAGAAGCAATCGAGAAGAATCTAAAAGATCTTCATGGGCCAGCTTTAGCTCTTGTT
CTTGAAAGGGTGAGACCTTATGGGGCTTTTCAAGATTCATTTGAATCTGCAAAAGCAATT
TCCATGGGCCCCACATCCAAGACAGCCaCGAAGGCTGGAAAATCTGCTTCCAATGGCGTC
TCAAAACATGCAAATagATCCACCTCTTCAAGAGTtGTACCAACAAAAGGTTCGAGGCCA
GAGCCAGTGATGTCTGTACAGGATAGAGCTGTGCAGTCTCAAGCTTTGTTGAATGTCAAA
GACTCAAACAAGGACGACAGGGAAAGAATGGTAGTTcGAAGGTTtAAGTTTGAAGAATTG
CGGATAGAACAGATTCAAGATCTTGAGAATGATATGATGAAATATTTCAGAGAGGATTTA
CACAGGCGGCTGTTAAGTGCGGATTTTAAGAAACAAGTTGATGGGCTTGAGATGCTACAG
AAGGCTATTCCATCCATTGCTAAGGAAaTAATTGAGGTTTtGGATAtCCTTTtGaGGTGG
TTCGTTTTGCAGTTTTGTAAATCGAACACAACATGCCTTTtGAAGGTGCTGGAATTCCTT
CCTGAaCTTTTTGacATGCTGCGGGATGAGGCCTACACATTGACAGAATCAGAAGCGGCT
ATATTTCTTCCTTGCTTGATAGAAAAGTTGGGGCATAATATTGAGAAAGTTCGAGAAAAG
ATGCGGGAGCTTACCAAACAAATAGTTCAATCATATTCTGGGACAAAAACTTTTCCTTAT
ATTTTGGAAGGTTTGCGCTCTAAAAACAaCCGTACACGGATCGAATGTGCAGATTTAGTT
GGGTTCTTGATTGATCATCATGCGGCTGAGATAAGTGGACAATTAAAATCCCTTCAACTT
GTTGCAAGCTTGACAGCAGAAAGGGATGGTGAAACTAGGAAAGCTGCTTTAAATGCACTT
GCAACTGGCTATAAGATTCTTGGTGAAGACATATGGCGTTATGTTGGAAAGCTCACAGAT
GCTCAGAAAAGCATGTTAGATGATAGATTTAAGTGGAAGGTCAGAGAGATGGAAAAGAGA
AAGGAAGGTCGGCCAGGTGACGCTAGAgCTGCTTTACGCCGTTCTGTTAGGGAAAATGGG
TCTGATATAGCAGAACAAAGTGGGGAAATTTCACAGTCTCTTACAGGTCCAATATTATCT
AGGAAAAACTATGGTCCTCCTGATCTTCACATGGAAAGACAGGTTATGCCCCGACCAGTA
ACTAGTGTCAATGGACCTACAGACTGGAATGAAGCTTTGGAGATCATTTCTTTTGGCTCC
CCAGAGCAGTCAGTTGAAGGAATGAAAGTTGTATGCCATGAGTTGGCACAGGCTATTGGT
GATCCAGAAGGTAGTACAATGGATGAACTAGTGAAAGATGCTGATAGACTtGTTTCATGC
TTGGCAAGCAAGGTAGCCAAGACTTTTGATTTCAGTTTGACTGGAGCTTCATCGAGGTCC
TGTAAATATGTCCTTAACACACTGATGCAGACATTTCAAAATAAAAGACTTGCTCATGCT
GTCAAAGAAAGCACTCTTGACAGTCTGATAACAGAGCTTCTaCTTTGGTTATTGGATGAA
AGGGTTCCCcATATGGatGATGgCAGCCAGCTCTTAAAAGCACTGAATGTGCTGATGCTT
AAGATTCTGGATAATGCTGATCGAACTTCATCTTTTGTtGTCCTGATTAATCTcTtGCGC
CCATTGGATCCATCAAGATGGCCCTCTCCAGCATCAAaCGAGGCATTTGCCATCAGAAAT
CAGAAGTTCTCTGATCTTGTTGTCAAATGCCTTATCAAGCTCACAAAGGTTCTTCAAAGC
ACGATCTATGATGTTGATCTTGACCGCATCCTTCAAAGCATCCATATATATCTGcAAGAA
TTGGGGATGGAAGAAATTAGGAGAAGGGCCGGAGCAGAtGACAAACCATTGCGAATGGTg
AAAACTGTTCTGcatGAACTTGTTAAGCtGCGTGGAGCTGCAATAAaGGGTCACCTTTCT
ATGGTTCCAATAGACATGAAACCTCAGCCAATTAtCCTTGCCTACATCGATCTTAACCTT
GAGACTTTAGCTGctGCAAGGATGTTAACCTCCACGGGGCCTGTGGGCCAAACCCATTGG
GGTGATTCTGCAGCCAACAATTCAACGTCTGCCACTCATTCTGCTGATGCCCAGTTGAAG
CAAGAGCTTGCTGCCATATTTAAGAAAATTGGTGACAAGCAAACATGTACTATTGGCCTA
TATGAACTATATCGCATTACACAGCTATACCCTAAGGTTGATATATTTGCTCAACTCCAG
AATGCTAGCGAGGCATTCCGCACCTACATTAGAGATGGTTTAGCACAGATGGaGAAAAAT
GCTGCTGCCGGAaGGACGCCATCTAGTTTGCCATTGTCAAcTCCCCCACCATCTTCCTTA
AATGTTTCCTCCCCAGAATTTGCACCTCTTTCTCCAGTTCATACAAACTCCTTGACGGAT
GCAAAATCATTGAATGTGAAATcTGAGCCAaCAAACTTCCATCTACCTCCTTCATATGCT
GAAGACAaCAGAACTGTTAATTCCCTCATGTCAAGAGGTCTCATGTCAGATAATtcTTTA
GGTGACCAAAGAAATGAGAAATTTATAAGTGGAGTAACCagCGGAACATTAGATGCCATT
AGAGAACGGATGAAGAGTATGCAGTTAGCTGCCTCCaCCGGAAATCCAGATTCTTTGAAC
AGGCCATTAACAGCTGTAAATGACAACGTGAACAATGGATTCTCTGGTCAAAATCTTGGC
GGATCAGATCCTGTTGGGATACAGAATCCAATACAGGGAGGtGTTCTCCCTATGGATGAG
AAGGCATTATCTGGGCTTCAAGCACGGATGGAGAGACTTAAAAGTGGTGCAATTGAtCCt
CTGTAGATTAAAGCTGGGAgTGAGAGCTGTGATCTCTTAAGATGTCAATCATGTAAACaG
AGTCAAGTCCTATTGCATTCGAAAATaGAATAGCTTATAGCACCCGCaTTCTAGGGTGGA
TCAGTACCGGgATTTAATTTGATACAAGTTTTGGGGAAGCTGCACTATATATCGATGTGC
TAATTGGTTtaTGTACTAGGTTcTTtAATATAGGTGATTGTATATTGTAGGCTGTTTTtG
GCTATTCAATTTATTtAATACAATTGTATACAGTTTCCAGGAAATGTGTTGTATACAAAT
GAAATGGTGCGTACAATATGAATATTAGTACTGGTACTGCATTACAGTATTTtGATTTCT
ATCCAATTTTGTTTGAGCTTTTTA
>contig00025  length=4336   numreads=76
GAggcggcctttttttttttttttcAAAAAAGTAGCTGCACTATTATATTCAAAAACAAA
TATACGTACATGCAAGGGAAGGCTCCGCTCGTTCATCTAAAAaTAAACTTTTCCCATACG
GTCTGCAAAATTTGTAAATTTACAATTTGAGATAATTTGCACCTGTGTAAACTATGAATT
TCATcTCCTCAAATGGTGAAAGAACATCTGTACACTGCATTTTATAAAAATTTCAATGGC
TTAAACATGTTGACAATGCAAATAAATTACCTtATTTCAATGTCTAATGCTTCAATCTTG
CGcTtGaGCTAATTATAATTTGAGAAAGAGGAGGCACAtaTCAGTAAGTAGACTTCGATA
ATCtcTGAAGTGGGGAAAAAaGgaTAACATTGCATTTCCAGTAATTGCCATTCTGATAAA
AGTTCAGTTGCTGCGTCGAGCCTCTAATCTCCACCATTCAATTAATTGCATCACCACACT
GATATACAGGAAGGTTAAGTCGTAGGCCTTGTCATTGTAGaTAAACCGCGTCCTACTGGT
ATAaCCCCcGGATAGCTGTTGCCTGTTTCTTCTTCTAAGGGAGCAGTAATCTCatCGCCA
GCCTGACTGCCAGCAaCCCCAATGcATGAATAGAGAGAATCCTCATCTACCTTCAATTGT
TCATATGCAAGGTATATGTCCTCAATAGTAGCAGCCTCATACAGTGAAGTGAGATCTTTA
ATGCAAGAGATGTTCTTCCTTGGAACagAAGAAGCctGCAAGTGAGCCATCAATCCGAGC
CAATAGGGGTTTGACTTGATCTCAGCTTCATGTCTCATCAGAAGCGTTCGTTTAGCCCTA
TCCAACTCTCTTTGGACGATCTTGTTGCTATGCAACCCTCTTAGAACACTCTTGCATGCA
TCAACAGCTTTATATACCTTGCCTGGAgTTGATGTTACAGATATCACATACCATCCAAGC
TTGAGTCTATCAAAAAGGCTCAACTCAAATGACACATCATATGTCAATCCAAGAGAATCT
CGGACTGTGGTAAAAAGTCTTGAATTTATGATCTCAGCAAGCAGCCCcATtGTTATGCCA
AAGAAAagCGGATGACTGCGAAGTTTTGCTTGTGAATATTTCTGAACATCCTTCCCCtcT
ACCAGTTGTTCCTCTGATATTGGTTGtACaTCTGAGGCTACTGAAAAGTCACTGATTGAC
TCGAACAGGTCTTTTCCATCAACTGTGAACCCCCAGCGGTTTGGTGCAGGACCAGCAATG
TAAGCACATGCTCTTTCATCtGTATCCTTCAGGAATACCTGTTGAAAcTGTAGATCAGAT
GGGGATGGTCGAAACaagACTGGGCTGAACTCTTGTTCTCCACAGGAATCTCTTGTTGCT
CCAACCGTGCCAAGGTAATCAaTAATACAAGACTCAATCtCCTCCCGAGAAAaGTCGCCC
ACAATACTTACCTCCATGTtACCACCTACAAACTGATTCATCACTGCAtCCTTTACAGAT
TTCAATGTtAAATTTTGTAATGATTGTGGTgTTGGTTCAACAAATCGCTCATCACCATTC
AACATTGCTTTCATGAGTTTATGAGCAGTTGCACGTTCCAAGCTTTTCGGAATGGACCGG
TaGTAAGACAAATACAATTGCCTTGCTCTATCAAATGCATCATCCAGCCAGACACTATGC
TCGAGCACCATGTGAAGTAGCTCAAATGCTGCTCGCATACCATTGTCTCGTAAAGTAAAA
CGGAACTCCATACAGATGAATTCCTCTGTTGACTCCAAAGAGCAATTTATCAGGTGATTC
ACACAAAAAAGTTCTACCTGCTCCCTGGAAAAGTTTCCAACACGACCTCCCTCACTGAGA
GTTCGAaCACCCACAATAACAGCTCcTTTtGACTCGGAAGTTTCATTAGCTCGCCCTCCA
CCAACTATAAGCCGCATTACGCCTCCCCGGGATTCaCTTCTTGAAATCTTGTAGTTTACA
GCAATTCCATTTGAAAGACGACATCGAGTGATtCCTGTCTCCATGTCATGCAAtCTTtCG
ACATTTtCTGGAAGTAAAGGAACAAAAGAAGGTTGGcGTTTtGATAGTAACTCTTCTAAC
TGTGACGAAGATATCAGTTCTTTtGGCACTTCAAGCTCTGGCTCAGCCTCAATTGGTTCG
TCTAATCCTGATTTTATAGCGGCCGtAATTTcACTTGGTGATATCTTAAATTCAGTTTCA
CCCACTCCATCAATGTGCACTTTATTTGGAACACATGCAACAATTGCTGCAGGAAGCGGT
GCAGTGGGTTTCCCAAAATCTGAGATAAATTCTAATACCTCCGCACCAATAGAATTAACC
TCTTCAAGAGAGACCGTCCCAGCGACAGCAACCAAActCTCATGGCCTTGTCTCTGATCC
ATCACAGTATGGCCCAGTGCATCACTCTCCATAATAAATTCCAGATTATCAACagAAGAC
ACATTATCAATCATAGCTGCTAGaTGTTCaCtATCTTTtAGAAGTGCATCCATGTAACGA
GTTAATTCACCGTTTGTAACACCAAATTCTTtAAGCCTTcGgACCTCTTGAaCAGCAACT
TGAaTTGCACCCTGCCAATTCTTGGGCTCCGCAGTTACTGTAAGTGTtGTTACAGTGCAT
CCTTCCCTTCCAGAATCGCTATGATCCAATTCAATTGAGGtgAAGGGTGGATTTGAACTC
TTGTATCGCGTATTAATGCGaaaatGCAAGGCAGATAGAAaTaTTCTCTTCATCAAAACa
TTACGcAAGTCACCATATGTCTTGACCTtCTTCACTGGAaTCTTGCAGAACATATTAATt
GCGAAATTCtGAaGCAATTCaTGCTGAAAAaTCTGTGGtGGTTTCgTatGTACaTTGCTT
CCAGgAAGAGaCCAATTATGCTGCACAGGTGGaCGAACTGCATGtCTTtCTTtCTTCAaG
ATTTtAGATTGAtCAAcAGAGCCAGAAGACTTAtCTGTAGATGAAGGCAGCCCAACTGAA
AGCTTGGGAACaagAAAACTAGCCATTGCACCAAAGGCACTAGAAGATGGAgTAGGAGCA
GGAGCTGTCTCATTTTCAAGgCCAGTTTGTCCAAAGACAGTTTCAATCTGGTGAACTGTC
TTTGAGATGTTATCAATGTCACCAACAATGTACAAGGTTGCATTTGCAGGGAagTACCAT
CgCTCATGGAATTTCCTAATTTTATCTgCATCCCACTtcTTAATCTGCTCTTCtAATCCA
ATAGGGAACCTTTTGCTCAGTTTGTTTtCAGAATGTAGATGTTGTAATAACTGGCAATCG
ACACGATATTCTATTGTATTCATCATCTGCAaTTCTGAAAGAATAGcACGCCGTTCTTTT
TCAACACGAGAAGAAAGGAATTTAGGGTGGAATGCAATCTCATTCAAGGCATCGAGTACG
GATGGAAGTAGATCACCATCAGCATCCTTTGTTGTAGTTGGTGAATGGATGTGGAAAACa
GTATGGTGGAAATCaGTGTAAGcGTTAGATCTGGCGCCTGTCCCAAGAAGTTTCTCACGT
TTCTtGCTTCCGAGAAATGCAaCATGCTCAATCATATGTGCAaTtCCTTGCTCaTCATCT
TCCTCATCTATCGATCCCACATGAACTTCCATGTGTGCTTCAAACCTGTTTGGGGgAACT
TTATTTGGTAATACAaGATAACGGaGaCCaTTCTTCAACTGCCCCCGAACCAACTTTGGG
TGAGATGGAAGTTCAGTACTTAAAAATTCAGCTAATCCTGGCcttACTAATTCAGGATAT
AATAAATCTGAATCTTGTCTctCAAGTATACCATCtGGACATGACGTACTTGCTGCATGT
GGCTCATTTGGACCAACTGATGCATACAGAATATAAGCAGGCTTCACAGAAGCAGCAGGC
AAATGAGATGCAGATTtGTCAACAAACACAGCAGGTAAaGCTCTTGATATCCTAGAATGT
TTTCCACGGCGGTTGTTCAGGAAGCAaGAAACGCAATTATGCTGTTGCGAAAAAGaTGTC
TTAGtCACAGTCTCACAAAGCAACGAACTATTACGTTtCCAGACATTATTCTTCTTCTTT
CTATAAACGCCTGATCCTCCATTAGCAACCTGGTGCGGCCaTCTCTTCGGATAAAAGaTA
GATTGAgAGCTGGAACTGAAACGAACCAGAGGACCAGTAGAGAGTCTAGGATGCAAGCGA
GGCGGCTGTACCGGGTTGACCAGACGATTTTTTGAATAACCGtCGTCTCTTGGACTCAAA
CATGTACGGATTTGAGGAACGCTCGTTAAGAGAGAGGATGAAGAAGCCGTTGAAGTTGGT
GCAGTCATTGAAGTAC
>contig00026  length=4316   numreads=160
AGAGTAACATTAGGCTGatgTtgTCtGCTATGTACCAATCTGTATtCcAAATCCAAATTA
CACATGAAAATCTACAACATTGTTACATGCACATCTCAGCTGGATAAAaTTAAGCATATG
ATGGAATTTTTATCATGGCCTTGTCTACTGTTTCACTATACACTATTATCCTTCCTAGAA
GAACAAAGTGAAAGTTACTTCTGTGGCCAACATTGCTACTGTCCAATTAACAAGGCCTAT
TTCTACCTGTATGTCTCACTGAAGAAAAGGAGGAAAAGCAGAGGAAATACACTGATAAAC
CTGAAACTGCTACCAAATGCTAGTTGATGTCAAATGGAAATAGTACAGTCTAATTCTTTG
GCAGCAGCATCAAGAAACTGAATGTCCAGTCCTGTTGCAAGTCGGCTATGAGCTTCCCAA
GTTAAGCATTTCTCTATATCAGCTTGCCAATCAATGACATCTATGTTAATGTACTGGCAA
GAGGGACCGCGAAAACCGTTTATGTCCACTTGGTTAACAGTAGGTCTTATTGAACCAGTA
TGCAAAATACTGCGGAGAACTGATGCGCTAAGAGCACGGACATGTGCGCTTGGATGAGAA
AGGCATCGGATAGTAGCTGGTAGCCGACACTTCAACAGGTTTGAAAGGCCATCTGCAACT
GCAAATCCAGATTCTCCCCATTCCAAAACAGGCTGAACTGCTCTAGCTGTCGCCTCAAGT
AACTCTAGCTGTGGTAAAGTGCAAGCTTCTCCATCAACAAGCATCCCATCTGTTGCACGT
AGAAGTAGGTCTGACGCACTTGCTAATATTACCAATGATTCTGGTGTATCATGATTTCTC
ATTAATTCCACGATTAATCTGACTATTCGCTGGTTGATTCTCCACATTTTCTGACCCTGA
TCGTCATCTTTGGCAATCCAAGGTTGTAATTCCCTATCCGCCTGAAGAACAACTGCTGTA
GCTGCTTTTGTAGGTGATGACGATACAACATTGCATAGTGCATCAACAACCTGTCTCCAT
CCTTGTTGGGCAGACGTGCTTTCAGCGGTAGGTTGAGTTTCGGGTGTGACAATCAACTTG
TGCCACAGCAGTGAAACGACAGAGAAACACAACTCTTGTTTCTCTGCAAGCACTGATCTT
AAAAGAACTTGTGCACTACAATTGAATCCGATGTGCCTGTCCATTGTTAAGAAATTGGCC
AAATCTGAAGCATCTAATGGGAACCCGGCAATACGCTTACCCAAGGTACTTCCTGAACCT
TCTTCTGATTGTGACAGTCTCTCACTTTTAATTCTAGGTTCTGTACAAGCTGATTCTTCA
CACTGTGAGGTAGATGACTCCCCTGAATTGAAGCAGTCTGTGCTTGCACTTTTGTTTCGC
TTTTTGCCATCTAAACGCACGAGGGAATCTTTCCAAACTGGAAAATGCAAGTGTGCCTCT
AACGGCTCAGCCTTGGTAACTATTGATGCAACAGCTTTGCTATGAATATCAATGAGGTTA
TATAGTGATGACGCCCTGGTATAAATTTCTTTGTCCCACTTGCACCGCATCAAAACAGAA
AGTGCATGCATGCAAGCCTTTGACCGTCTGAATAGTTCAGAAACATGAGCAGCAACCATA
GCTGCAGCTACTATCTCATTTGAACTGTAACTCCAAGAGGTACCAACAGAAGATGGTTTC
AAAGAAAAAAGTGCCTCCAAAATTGCTAAGATTCTATGAGTATGATGAATTGCAGAGTCA
ATACTACTTTGGAACTCACTACTAGATCCATTTAATTTTACAGGCTTGGCCACCGTCTGA
CAATCTTTAGAACTTGAATGATTACTGCCCCTTGAAATGAAAGGGAACAACTGAAGCTCA
CaGgAAAGAGCACATACAGCAGCCAAAACATAAGAATCAAATGCTGCGACAGGACCTTGT
TTTTTtATCTTTCTAGACTTCAGCATTTCAGATGTTAGTTGGTGCGAGTCCTCATTGCTA
TCATCCGGTGGATAAATTTCCTCACCTCTTGGTCTCTTGCTTCCATTAGATTGAGCCTCA
TGACTCACACACACAGTTAACACAACAAATAGTAGGCGTGAAGCAAGCTCTATGGAGGCA
CATGATTCCAGAAAGAGAGAATGGACCATTGTACGAAGTTCTGCCACTGCAAGGTTTTTG
GAGGCAGATCCCATGCTAGAAAGATATCTTGATTTTCTGGTTTGTTCCCGGGAAGACACG
GGTGGAAATGTTCTCTGAAGAATAGCTTCAACAGTAGCAACAAATATTTTCATGAGACAT
GCTTCAGATGGACTTCCACGAGGAAGGTATTCCAAGACTTTAAGGAGAGGTATATACAGG
TTCCATGATAATATAGGAGTCTGTAATGGAGTGGCCACTATGATTTCAGGAAGATCGACT
GCTGAGGAACCTAAAGGAATCAGGCCATAAGCAGCTTCCCAAATGGTGCAAATTCTCCAT
TCAACCTCTGGGCCATGGGCACAAAGCATAGATGCAATCCCCTGGGCAGTTGCTTCAATA
GTCGCTTCAGCTGCAGGCACTTCTATCTGCTTTCTGTAGTTTGAAATATAACCGCCCAAA
AGCTCATGTTGAACTTCAACACCCTCAACTTGCCTTAGTGGTGGAAAAAGCAACGCAGGC
TGTGAGAGAATGCGAAAAAGTAAAGCTGCAGCGGCATCAGCAGCTATTCCTGCTCTCATT
GACATTGCAATCCCAATTGCACGCAAGAAATGCAAGTGCATCCAATTCCTGGGAAGCCTT
ATGCCAGATGCATAATCTTCAGCAGCTCGGAGGAGTTCCACAAGCTGTACAGCAGCATCA
AGTGCATCTGGAGCCCATGAAGGCGGTGCTTCCAAAAGTCCAAGAAGAAGTCGCTGGGTG
GCACTTGGAGTTGCAATTGCATAATACCGATGAAATAAACGTGCATATGGCTCAAGAGCC
GGTAGCCCAGCAACTAGATGTTCATCCAAAGCTGTTGTTGGAGGGGGAAGTAAAAGTGCA
GGGACAGCAGCTGCAGTTAATGTAGCAGTCTCATAACGAGCCACTTCATCATCACACACA
CTTAATATAACCCCAGCACCGTTGGCTACAGCCCATCTtGGGGTTGATGGCATGAGCTGA
GGATGTTTCCCAGATCCACGAGATGAAGCAGTTGTTGGTGGCTTGAGCTCTCCAGCCGCA
TATTTACCCATGACACCACTGCACCAACGGAAGTAATCACTTCTAATACCCAGAGGTGCA
GCAAGTAATATATCCGTAATCCAGGGGGACAAAGGCCTTAAAGGTTtCCTCTCCTGTTGT
ACTGAAGGTGCGTGACaGGCTTCCCCATCAACCGAGCCACTACTTGTAGCAtAGTTtCCA
TCATTTTTTCTTtCCATTTCACTATTCTGTTGTtCCACCTTATATACTGGACGATTGTAA
TGAGTCAAAATTCGCAAAATCTCTCCACATGCCAGAGCCCATTGTTCAGAATATTCATTC
TCACTACTTGGGCAGACCAATGAAATGAAAGAAGCAAATGGAGGACTACTCCTATCATAC
ACCAGCGTACCATCAATTAGACATGAAATAATTGGAAGAACAACAGCATGCCCATGTTCC
GGATGATGGAGGACAAAAGTAGCCAGGACATCaTCAAACAGGCGTTTTTCCTTtGATGGA
TAACGATTACGAATCAGCTCAGCAATATCGTCAGGAAATTGTTcTGATGTGAACTGCCCA
AAGTACTCAACATAGGCAGTAATTTGTGCcTTTCGTTGCTGGACATCTTGAGGAGCTGGC
CAGAACAaTGACGAGAACTGAaGaCCAtCAATCCATCTCTCGGAaGAGCTTGCCATAAAA
aTATCTTATTTCTtCcaaaaaaaaaaCcctttcTtAagCcAatAaacAacAAaaCcAaCA
agagAaCcacAaacTtCCcctCcAacagTtaCcAatcAagAatcAatatgtcgtagTtca
gcataCcGACagAATAACTTCCTGAGGCCCCAGAATTCTCAGTTCAAAAAACTAAGAATT
GAGCTTCAATCTGTAGCTGATTTTTGCAATGCAAATTACAATTGGAATCAACAGCTAGGT
ATCTGAACAGGCTTTTGATTTTGCTGGTTGGTTGTAGATATTTGCCTCTATGgTTTTTtC
ATGTACAGACAGAGGGGgCTGTAAAAAtGaGATTTtCTTTtCTTTTTTTtttCTAATTtC
TTGGAAAaTTGtCGTTTTTTTTtttCCACTTtCTTTTTGTTCTTAGCTTAGAAATTGTGA
AGAGGTTGTAAGCTTTtGGCAGAGAGAAAGAgagagagagagtgagagaggggaga
>contig00027  length=4317   numreads=117
aagtgggcaattcaccagaggaaatagcagcattccTTAAAAATGcGTCTGGTTtGAACA
AGAcACTGAtCGGTGaTtATCTGGGAGAAAGAGAGGAGTTACCATTGAAAGTAATGCATG
CCTatgTGGATTCATTTGAcTTCCAAGGAATGGAGTTTGATGAGGCTATAaGAGTCTTCC
TACAGGGCTTCAGGTTACCTGGTGAGGCACAGAAGATTGATCGCATTATGGAAAaGTTTG
CGGAgCGTTATTGCAAATGtAATCCAAAGGTTTTTACtAGTGCTGACACAGCGTACGTCC
TTGCTTACTCAGTGATCATGCtCAaTACTGATGCTcAcAaCCCcaTGGTgAaGAaCAaGA
TGTCAGCtGATGATTTTATAaGAAACAATCGTGgTATTGATGATGGAAAAGATCTAGCTG
AGGAGtACTTGAGATCATtATTTGAACGCATATCCAGAAATGAGATCAAAATGAAAGAAG
ATGATTTAGCTCTTCAACAAAAACAATATATGAACTCAAACAAAATTTtAGGCTTGGACA
GTATCCTGAaCATTGTgaTCCGCAAGCGGGGTGAAGATAAGAtGGAAaCCAGTGATGATC
TTATCAGGCACATGCAAGAACAATTTAaGGAAAAAGCTCGCAAATCTGAGTCAGTTTATT
ATGCAGCAACTGATGTGGTgaTACTtCGGTTTATGATTGAGGTATGCTGGGCTCCAATGT
tGGCTGCCTTTAGTGTGCCTCTTGACCAAaGTGATGATGACGTGGTGATAGATTTATGTC
TTGAAGGTTTCCGATATGCCATCCATGTGACTGCTgTAATGTCCATGAAGACTCACaGAG
ATGCTTTtGTtACATCATTAGCAAAGTTTACCTCTCTTCACTCCCCTGCTGATAtcAAGC
AGAAAAACATtGACGCTAtcAAGGCAATAGTTACAATTGCAGATGAGGATGGAAATTATT
TGCAAGAAGCTTGGgAGCATATTTTGaCTTGTGTCTCACGCTTTGAACACCTGCATCTGT
TGGGTGAGGGTGCTCCTCCAGATGCCACCTTTTTtGCTTTtCCtcAGAATGAATCAGACA
AGTCAAAaCAagCTAAGTCaacTATCcTCCcTGTTTtGAAAAaGAaGGGaCCtGGgAGAA
TGCAGTATGCAGCTTCTGCTGTGATGAGAGGTTCATATGATAGTGCTGGCATTGGTGGCA
GTGCTTCTGGGGCTGTCACTTCTGAACAGATGAACAATTTAGTCTCTAATTTAAACATGC
TAGAACAAGTGGGAAGCTCTGAAATGAACCGCATATTCACACGGAGCCAAAAACTGAACA
GTGAGGCGATAATTGACTTTGTCAAGGCTCTTTGCAAGGTCTCTATGGAGGAATTGCGCT
CTGCATCTGATCCACGAGTTTTTAGCCTGACAAAGATTGTTGAGATTGCGCACTATAACA
TGAATCGCATCAGACTTGTATGGTCAAGCATCTGGCACGTGCTTTCTGATTTCTTTGTAA
ACATAGGTTGTTCTGAAAATCTTTCAATTGCAATTTTTGCAATGGACTCCTTACGCCAAT
TATCAATGAAATTCCTAGAGCGAGAGGAGTTGGCTAACTACAATTTTCAGAATGAATTTA
TGAAGCCTTTCGTCATTGTTATGCGTAAGAGCAGTGCTGTTGAGATCAGAGAACTGATTA
TCAGATGTGTCTCTCAAATGGTTCTATCTCGTGTCAACAATGTTAAATCAGGGTGGAAGA
GCATGTTCATGGTCTTCACAACTGCAGCTTATGATGACCACAAAAATATTGTACTCTTGG
CCTTTGAAATAATGGAGAAGATTATTCGAGAATACTTCCCGTACATCACTGAGACTGAAA
CCACCACCTTTACAGATTGTGTAAATTGCCTCATTGCATTCACTAACAGTCGATTCAACA
AAGACATTAGCCTTAATGCAATAGCTTTTCTTCGATTCTGTGCTACAAAACTTGCAGAAG
GAGATTTGGGATCAGCTACAAGGAATAAGGATAAGGAAGCATCTGGAAAATTTTCCCCAT
CTTCACCAAAAGCTGGAAAGAATGGAAAACATGAAAATGGAGAGATTACAGACAAGGAAG
ATCATCTTTATTTCTGGTTCCCTTTGTTGGCAGgCTTATCAGAaCTTAGCTTTGATCCTA
GACCTGAAATCAGGAAGAGTGCACTGCAGGTTCTGTTTGATACTTTGCGCAATCATGGCC
ACCTTTTCTCTTTACCTCTGTGGGAACGAGTCTTTGAGTCAGTTCTGTTTCCAATATTTG
ACTATGTACGGCATGCTATTGATCCGACTGGGGGTGATTCTCCTGGGCAAGGGATTGATA
GTGATGCAGGTGAGCTTGAACAGGACGCATGGCTTTATGAGACATGCACATTGGCACTCC
AATTGGTTGTAGATCTTTTtGTCAGATTCTATAACACTGTCAATCCTCTTCTGAGGAAGG
TGCTGATGCTTCTGGTTAGCTTTATTAGACGCCCACACCAAAGTCTTGCTGGTATTGGTA
TTGCAGCATTTGTTCGTTTGATGAGCAATGCTGGTGATCTATTTTCAGAGGAGAAGTGGC
TAGAAGTGGTTTtGTCACTAAAAGAGGCAGCCAATGCAaCACTTCcTGATTTCTCTTACA
TTGTTAATGGAGATTCCACAGGAAGAagCCATCAAGCTtCAACTGGACAGACTAATGGAG
AGTCTACTGTATCTGGCATGCCTGATGATGATCCTGAGAGACAGATGACGCGCCGTCTTT
ATGCTTCAATATCTGATGCAAAATGTAGAGCTGCTGTTCAACTCTTATTAATTCAGGCAG
TGATGGAAATAtATAACATGTATCGAGCTGACCTTTCAGCAAAAAaTACCTTAGTCCTCT
TTGATGCTTTGCATGATGTGGCATCTCATGCTCACAAGATCAATACTAATTCCACGTTGC
GTGCAAGGCTACAAGAGTTTGGCTCTATGACCCAAATGCAAGACCCTCCATTATTACGCT
TGGAAAATGAGTCGTATCAAATTtGCCTCACATTCTTGCAAAATCTTATATCGGATCAGC
CCACAGATTTCAACGAGGCTGAAGTGGAATCTCATCTCGTCAACCTTTGCCTGGAGGTGT
TACAATTTtACATTGAAACTtCCCGCACTGGACTGGCATCACAGGCAtCTCCCAGCTTAC
AAACCCAGTGGCTGATTCCTGTTGGCTCTGGAAAACGTAGGGAATTGGCTGCACGGGCAC
CCGTTATAGTTGCAACTCTCCAGGCCATCTGTAGTTTGGGAGAGACTTCATTTGAAAAGA
ACTTGAGTCATTTCTTCCCCCTTCTTTCCGGCTTGATAAGCTGTGAACATGGGTCAAATG
AAGTCCAAGTCGCTCTCAGTGATATGCTCAGCTCTTCAGTGGGACCTGTTTTGCTTCGGT
CATGTTGACCTTGGTGAGATCACACTGCATTTTCTGACGTGTCATACCTGATCCAATTCT
TAGTTTCAAATTTTTTTTTTttCAAAAAGAAATTACAATTGTTATTGGAAATAGAAGTCC
GTAGCGTATGAAGAGTTAGCAATGGTTTTGGATTGTGAAGTGCTTCTGAACTTGATTTAG
ATTACTCAGAAGCTCCTTTGTTCAGAGTTGATAGTTATCATTAGGAGTTTTGTTGTATGC
TAGTCAAATGTTTTCTTTTCCCTCGCTCTTTCCAGTAGACAaGTTTCAGAACAATAATTT
CCTGTAAAAaTGTGTTTATTGAAAATGAACCGGTAgAGGCTCGTCTCTTTtCTTgttagg
cattattttcctttgtttaattctcgtactagtcagaGTCAGAGACGCcTCATTCGGTCA
tCaTTACATtACTtCaCTGAGGTTGGTTTTtGATTGATTAGGAATTTtGGATAAGCTTGG
TTgAaTtCCACGTTGGCTATTGAATATTTGACAAATTGCAACTATCATTGAaCCAGTACC
AGTTTTGtGAAAAGCaGAGTGCAACTGATTGtGCAGATTAtAGAAaTTTTaTCcGTATCG
CATGTGGAAAGGGCAAGTTGCAATGTGTTTCCTGATTTCTTCtcTCtaTACTAATCCACA
TTGaCtACTTCATGGCCGcTGCaCCAAaTTaCcACCGAGAaCTGCCTGCGGTTTTTTtAA
TTTTtCAcTTttCAATTCGGCTtGCATGATtGCAGCCACTGGTCAGGAaTTGTTGAAAAA
aGaTTGGTTTAGGCGTTTAGCTCTGATAGTTGATGAGtAATtGGGATTAGCTTATGTATG
AAaTTACtAGTtACAACAcAATTTATTTtGaTATAATATATtAgaTATCTTGTAGTa
>contig00028  length=4313   numreads=173
cACTAGAAAagCAAATTaGCCAAAtGGCATGGAATCTTGAATACACTGATATTGATATAT
AGTTTGTCCTGCCAATAAAGATCATCTAATTTAACAAGAGCCCTTGACCATTCTTGTCTA
TGAACAACTAACAAGAATAGCCTAAAAGTCAAAATTCTGAAGTTGTTTATTACATTGAAA
ATCATAATCAACCAAGTAAAAAGGAGGCAAAGAAGATTAAGGGAAAAAGGCAAAAAAATA
GAATGTAAAAAGAAAAGACGGCACAAACAAATTCACTGGGTACTTAAACTCTTCTATAAT
CTCTCTTACCTTTTCTCTAGCACACAAGAAACAATCAAGTTGACCTCTTCTGCTGCCAAT
AAGATGAGCTGGAAAATCTTCTAAGTTCAGCGTCTCAATTATCGTATCTGGGAAGGAGAG
CAGAGCAATCCTGAAGCATCTGCACCAACAACTGCTAGATCACAAACAGTACACAGCTGA
CCTTCCTGGCTAGGCACAAACCGTGAACTaCAATaTGGGCAAGAGACATCCTTTTGTCCT
CGGTAAATTGGAACATATGTTGCGCCACACGTCACAAATGGGTTTCTGAAATCATAATTt
AGCTCCGAGGCATCTGTCATATTCCTTTCtGCAGCCTGCAAAACTTGTCTGGCCGTCTTT
GCCTGGTTCTCAATTGTGGGATTTGTCTCCAATAGCCGTCTAGCAAaGTTAGCTGCAGTG
GCAAGGTTCTTCGCCTTGTAGCAAACTGTCATTGCATTTAACAAAGCAAGCCTTAAATGA
GGCATTTGAAGGTTGCAGTGGGTGAAGTAGGCGGCTAGTTCCTGCTGGCGCACTGGATTG
TCTTTCATTTCCCTCCTTTTGAGCTCCATCTTCAGACCCAGAACATATTCTTTAACAATA
ATAATCAACTCCTTGACTTCATCAACCTCCCTCCTTGAGTCAACAACAATTAAAGGAATC
GTATGAAGAATGCTGAGGAAGAGTCGAAGTGCCTCAGTGAATTTCCCAGTTGTTGTGGCT
TTGTAACCAGCCTTTAGCTTCTCTTCCAACTGAGAGAAATTAAATACCAATGCTGGAGGC
CCCCTCACATTAGGGCTAGCAGACTCATTCCAACCTCGTTCAACTGCTAGAGATATCACT
GGAGTCGATGAAAATGCACGTAAAAAGGTATGGCTACCTGAATGAAGATCAAGAAACATG
GATTTCAGTGGAGCAAAATTCCGAATACCAAGTTGCCTGTTGAGCAATCGCATAGCTGTA
TCGAAATTGCCAGCTGCAGCATGTTCGGCAGCAAGTGATGATCTTTGGATCCAAATCTGG
CTTACTGGCATACCAGGAGTTGGAGCAACAAAAACTGAGGAGCGAGTAGTGACAGAGGCC
CTTGGTGTGTCTGCCTCAGGTGGGAGCTCCAAATCTTCAAGATCCCATCCTCCCTCCTCT
TCATTTTCTTCAGCCACTTCCCCATCCTCCAAAATAGCTGTAATGTCTCCATTTTGCAAG
CCATCCACATCAACCATATCCAGTTCCTCACCCCAATCACCTTCAGCAGCCTCTTCATCT
TCATCAACACCACCTCTACCAGCATTATCCAGTCCACCTTCAAATATACCTTTCATGACT
CTCAGAAGTGGCCAATCACCACCACACATAATGGGAGCTGGAGGCATCAGAAGGGAAGGC
GCTTTACCCTCAGGTAACGATGGAACATTTTCTCCTAATTCAGCAGCTAGACGTTCAGCA
ACATCTTCCAGCCCATGGACTTTAGCAGTTATATAAGCAAGTGGCAAATGGCCGGCACTC
TCTAAGATCTTCACGCGTTCTTGCACATCACCCAAATAAAGGGCATTGTGAAACTGACCC
ATAACATCATTCTTTACTTCAGCAATTTTCAGCATTTTAGAAAGCTTTTCCAGATTTCCG
GTTATGAGATACAAGAAAGATAACCTCTCAAAATTTTTGGTCCTCTGATAGGCATATTCA
ACTATACCTGCATTACCTTGGCGAAGAGCTTCCACCCCCAATCTATACCAGTGATCTTtC
TCATCAATTTCCTTCGCTGAAGCAACAGCTATTTGAATATTTCCACTCTCAAGGGCCAAA
TTAAATCGAGTTCTCTCATCTTTCACAAAATGCAAAGCAACTTCAGGAAAACCCTTCTGT
TGTAAATAGGCAATCATTGCCTGCCCACAAAGCTGAGAGTTCCTAATCATGCTCATAACA
TGGTCATACCTCTTCCTCAAGAGAGAAAGTTTGAAGATATATTCTGTTGCATCAATGACA
ATAGCTCTACTCTTTCCATCCCGATCCAAGCAAAATATGGTGTTTCCAGAAACCTTTGTA
ATGTATATTGGGACATCAAGAGTTCTAATTATACCACTATCACCATTAGGAAGACAGTAT
TTTATGTGATTTAAAGTTGTATAAATGAAAACACCATTATCATCCCAGGCTCCACTCTTT
ACACGGATTGTCTCATGAAGTGTGCACTGGTGCACAAGCTTCTTGCTAGCAATGATGATG
GCATGTTTGCTGAGCAAGGCAATGCTTTCCATGTCATTAGACCAAACAACATACTTCACA
AAAGGCGTCTGAAGATCTCCAAGAACAAGCCTTTGCTGGAGATCAAATATGACTACTCTG
TCCTCTGCCCTGCAAAGCAAGTTACCTGTTCCAGCATAGAATATTGCGTCTGCAGCAATG
GGgAgACCACTCTTTTTAACAACCTCATTCTTCAGGTTTTTGACCAAGACTTGGTTACTG
CTTTtGTCAAGCACTGCAAACCTATTCCTAGCCACAAAGATGGCTGATCCCCCAGCACCC
CTCTTtGCCTCCTGCACAGTATCACCCCTACCAATGCTGTCTTTAGGTATGACATACAAC
TCATAAGATCCACCATCCACATCTGAGCAAACAAGAACAGCGTTTTCTGTAGGACTGTAA
GAAAGTGTCCTTGGACTTTGATTCAGGCTGGTGGTACCAGGTCGCCGAATGGGAATGACT
TGAGTATCCCTTTGAGTTGAAAACTCAAAGAACCGCAGAAAGCGATCTTTAGCATAGAAC
AATGAGTCACCACTGaCTGCAAAGGCAGGCCGTTCTCTCTCTAACTTAAAGACAATCATG
CCACTGtCATGGCCTGCAGCAAGGAGATTCATCTCCGGGTGAGATGCAAGGATCCAGAAC
CGGTCATGCTCTCGACGGAAAGTCTGAACTCCAGTTCGTTTAGTTACATCCCAAACaCGA
ATGCTTTTGTCTTCTGAATTTGAAACAATGATATCCTGTTTGGCATGGAACATAACACAT
GACACATTATTCATGTGTCCTCTCAAAGTGTCAACTTCCCAAGCCTTTGTGTCATTCATA
CGCcACAATTTCACTTGTCGATCATCTGCTCctGAGaCAATCAAGGGAAGGTTGGGATGG
AATGCAGCCCAGTTGACTCCTCGATCATGGCCTTCCAaGACATATTtAACAACAGCATcT
ACCCCCCAAAAAGGTCTGTATTCATCtGACTCAACCGCAGTATGTCATCAGCAGGGgACA
CTGTCTTCTTTCTCAGGGCACCAaTATCCCAAACGCgAaCAGTCTGATCTAGAGAGGCGG
AAACCACTAGGTCTTCTTTAGGATGGAaTGAGGCACACATGACATAGTGATTGTGACCAG
TCAACACagAAATACAAGTTCGTGACTGCCAGTTCCAAATACGAATGGTTtGATCATCAC
TGGCACtCACAAtCcAGGGGTACTCGTGATGGAACTGCACAGTACGGATGTAATCAAGGT
GACCAAGAAGTGTAAACAGGCACCTATGCATCTTGTAGTTCCAAACTTTAATCTTATAAT
CATCGCCTCCAGAGACAAATAGAGGCTGAGATTTGTGGAAATGAACTCCCCGAACAGGCC
CGTCGTGCTCATCAAATCTATCAATTAGCGTTCCCATTCGGTAGTCCCATAACTGGATCA
CGCCACTGTGTAGACTCGCAAGGATCCACGGTCTCTTACTGTGGAAACTCAGTCCTTTCA
CTCTATTACTCTTCGTTTCAAACTTCGTCAACATATTTTCTAAGCAACAAAAAACCCTCC
CCTCAAATCACTTAGATCTGATTAGATCAAAGAGGAGAGACCAAATCGCATCTACAACCC
AAAAAGGAGAGTATTAGATGTAGGATTGTAGCATATAGAAAGGGAGATATAGAGCTTATA
TCCAATTGAGATAAACGAATAAGCAGAGGTAGATCGGAGAGAAGAAGAGAAAGAGAGAGA
CCGAGAGGGGTTTTtCAGTTCTCCCTTAGATCTGTGTCTCGATgaTGAGTAGT
>contig00029  length=4309   numreads=145
GTATTTCcAAACAAAAGTGGGTTTTAGAGTGAGAGCGAGTCACTGAAACAAAAGCATCAG
GAGCAGAAACAAAAGCATCAAAGTAGAAACAACTATAAACAGATCAATTTTACTTTCGAT
AATACAATTTCTCAATCAATCAAGCTCTTCTTTTCGCGGTTGTAATATCAAGGGAGCATT
AAAATCAGGTTTGAATTCTGAGAACACTGCAAGCATAGTTGCCAAAGATGGCGAATTTGC
AAATTACTGGTATTCTGGAAAAGATGACGGGTAAGGATAAAGATTACAGATATATGGCAA
CATCTGACTTGCTGAATGAGTTAAACAaGGAGACATTTAAAGCTGATACTGATTTGGAGA
TAAAaCTGTCAAATATTGTTCTGCaGCAACTTGATGATGTGGCTGgtgatgtctctGgaT
tGgctgtgaagtgTCTTGCCCcATTGGTGAAGAAGGTTAGTGAGCcACGAGTTGTGGAGA
tGACTAATAGGCTTTGTGATAAATTGCTCAATGGCAAAGATCAACATCGTGACATTGCAA
GCATAGCTTTGAAGACAATTGTGTCTGAAGTTACAACACAATCTCTTGCTCAATCCATTC
TTATTTGTCTATCTCCACAGTTGATAAAAGGAATAACTAGTCCAGGAATGAGCACAGAGA
TAAAATGCGAATCTCTTGATATTCTATGTGATGTGCTCCATAAATTTGGAAATTTGATGG
CAACCGACCATGAGTTGCTTTTAAATGCTCTTTTGTCCCAGTTGAACTCCAATCAAGCCA
GTGTCAGAAAGAAGACTGTTTCTTGTATTGCATCTCTTGCTTCAAGCTTGTCAGATGATT
TGTTGGCGAAGGCAACAATTGAAGTCGTTCAGAGCTTAAGAAGAAAGGGTGTAAAGCCTG
AAATGACCCGTACAAACATTCAAATGATTGGTGCTTTAAGCCGTGCTGTCGGTTACCGAT
TTGGACCTCATCTTGgaGACACTGTGCCAGTTCTGATTAATTACTGCACAAGTGCCTCAG
AGAATGAtGAGGAGCTTCGTGAATATAGCTTGCAGGCACTGGAAAGTTTtCTTCTTAGGT
GCCCTAGGGACATTTCTTCTTATTGTGATGAAATTCTTCATCTTACTCTAGAATACCTAA
GTTATGATCCAAACTTCaCTGATAACATGGAAGAGGATACTGATGATGAGAGTCATGAAG
AAGAGGAGGATGATGAGAGTGCAAATGAATATACTGATGATGAGGaTGTCAGCTGGAAAG
TTCGAAGGGCAGCTGCTAAATGCTTAGCAGCATTAATCGTTTCTCGTCCTGAGCTGCTCT
CAAAGCTTTATGAGGAGGCCTGTCCTAAACTGATTGATAGGTTTAAAGAAAGGgAGGAAA
ATGTCAAGATGGATGTGTTCAATACATTCATTGAGCTACTACGTCAAACTGGAAATGTTa
CAAAAGGGCAGATTGATaTAAATGAATCGAGCCcAAGGTGGTTATTGAAGCAGGAAGtGC
CAAAGATTGTTAAATCTATAAATAGGCAGCTTCGCGAGAAATCTATCAAGAcAAAGGTTG
GTGCATTTTCtGTTCTGAAAGAACTTGTGGTCGTCTTGCCAGACTGCCTAGCAGATCaCA
TtGGATCACTtAtaCCAGGAATagAGAAGGCATTAAAtgACAAATCTTCAACCTCGAATT
TGAAGATAGAAgcTCTTATATTTACAAGATTGGTATTGGCATCACATTCTCCTCCTGTGT
TCCATCCTCATATAAAGGCTCTTTCTAGTCCTGTTTTATCAGCAGTTGGAGAGCGGTACT
aTAAGGTAACAGCTgaGGCTTTAAGAGTATGTGGCGAACTTGTTCGTGTTGTACGTCCAA
ATATTCAGGGATTGGGTTTTGACTTCAAATCTTACGTTCATCCAATATATAATGCCATAA
TGTCTCGCTTGACAAACCAAGACCAAGACCAGGAAGTCAAGGAATGTGCTATTTCTTGCA
TGGGACTTGTCATTTCAACATTTGGTGATAACCTCAGAACAGAATTACCTGCATGCCTTC
CTGTACTTGTTGACCGGATGGGGAATGAAATAACACGACTTACTGCTGTGAAGGCTTTTG
CTGTCATTGCTTCTTCTCCTCTTCGGGTTGATCTATCTTGTGTTTTGGAGCATGTAATTT
CTGAGTTAACAGCATTTCTGCGGAAGGCTAATCGGGCTCTAAGGCAGGCAACACtCGGGA
CACTAAATTCCCTAATTGTTGCTTATGGTGATCAGATTGGTTCATCTGCATATGAAGTTA
TTATTGTTGAACTTTCAACTTTGATAAGTGATTCGGATTTGCACATGACAGCTCTTGCTC
TGGAACTTTGTTGCACTTTGATGGCTGACAGGAGATCAAGCCCAAATGTTGGCTTGGCTG
TTAGAAATAAAGTTCTTCCTCAGGCCCTAACATTAATCAAAAGCTCGTTGTTACAGGGTC
AAGCCCTTTTGGCTTTACGAAATTTCTTTGCTGCATTAGTCTATTCTGCAAATACAAGTT
TTGACACATTGCTGGATTCCCTTCTTTCAAGTGCTAAGCCGTCTCCCCAGTCTGGTGGTG
TTGCAAAACAGGCATTATATTCAATAGCCCAATGTGTGGCCGTTCTCTGCCTTGCTGCAG
GTGATCAGAAATGTTCCTCTACAGTGAAAATGCTGACTGACATTCTTAAAGATGACAGCA
GTTCCAATTCAGCTAAGCAGCACCTTGCCTTGCTATGCCTTGGGGAGATTGGGAGAAGGA
AGGATTTAAGCTCACATGTACTGATAGAAACTATCATTATTGAGTCCTTCCAATcTCCAT
TTGAAGAGATAAAGTCTGCTGCTTCCTATGCTCTCGGCAATATTGCTGTTGGTAATCTAT
CCAAGTATCTGCCTTTTAtCTTGGaTCAGATTGATAATCAGCAGAAGAAaCAGTATCTCC
TGCTTCATtCTCTGAAGGAGGTTATTGTAAGGCAATCTGTAGATAAGTCAGAGTTCCAAG
ATTCTAGTGTTGAgAAGATACTTAAATTGCTATTTAATCACTGTGAGAGTGAGGAAGAGG
GCGTTCGAAATGTTGTAGcTGAGTGCCTTGGTAAAATTGCACTTATAGAACCTGCAAAAC
TTGTTCCTGCGCTTAAGGTGAGAACAACTAGTCCAGCTGCATTCACCAGAGCAACAGTGG
TCATTGCTGTAAAATATTCAATAGTTGAACGGTCAGAGAAGATAGACGAAATTATATATC
CTGAGATTTCTTCATTCCTTATGCTCATCAAGGATCATGATCGGCATGTTAGGCGTGCAG
CTGTTTTGGCCTTAAGTACATTTGCACATAATAAGCCTAACCTTATTAAAGGACTTCTTC
CAGAATTGTTGCCACTTCTCTATGATCAAACAATTGTTAAGCAAGAGTTGATACGGACAG
TTGATCTAGGCCCTTTCAAGCATATTGTTGATGATGGACTGGAGTTGAGGAAAGCAGCAT
TTGAATGTGTAGATACATTGTTGGATAGTTGTCTTGATCAAGTAAATCCTTCGTCTTTCA
TTGTTCCTTACCTCAAATCTGGTCTTGATGATCATtATGATGTtAAAaTGCcTtGTCATC
TtATCcTCTCAAAaCTtGCAGATAAaTGCCcGTCTGCTGTTTtGgCAGTGCTGGACTCTT
TGGTTGACCCTCTTCAAAAGACTATCAATTTTAAGCCAAAGCAAGATGCTGTCAAGCAAG
AAGTAGATCGTAATGAAGATATGATCCGCAGTGCTCTTCGAGCAATTGCTGCGTTGAATC
GCATAAGTGGAGGGGATTGCAGCCTTAAATTCAAAAACCTTACGAATGAAATTTCAAAAT
CGCCTACACTTTGGGACAAATACTATTCCATTCGGAATGAGTGATGACCAAGTTGATCCT
ACTATGAAGTGGTTTCGGTGAATTGCACGAGGGAGTGATGATTATCATTGTTTTGATGTG
TTGTGCTATACAAGCTCCCTTGCATAGAAAAGCAAAAGAAATGGAAAGGTTATAGCCCCC
AGTTAAAGATGTCTGATGGGGTTGGATTAAGAATGCTGAAGTTTTGGTTGAAGAAGCTGA
TACTTATAATGCAAATACAGGCTATGGATTTTTATGTATAGGGTCAAGTACTGATCTTTT
GATAGTATTTGCTATTGTTAGAGTTGCAAATGCAAATGCAAATGTCGCTTTTTCCATTTG
GGGAAAATGCAGTTCTTATTACACAATGGTTGTACTGATTATTTCATATGGATCAAGATA
GAAGATGACTGCAATTTTTtagaTtCAAAAAAAAAAAAAaGGCCGCCTC
>contig00030  length=4299   numreads=106
GAGGCggCCTTTTTTTTTTTTtGCtAcaCAAATATATGAATCCATTAAgtAAATAACAAT
ACTTAACAAGTAtcAACAGAAagATCAATGAGGAGAAAAaTGAGTTGAAGAAAaCTGAAA
TTATTTTATTAATGAAGATGTCCTTAACAGTGACCAAaGTATTGAAATGGGCTTGGACGC
AACAGCGAGTtATTTAAAAAaGAaGGCAAACTTGGAGGGAAACGCACATGCATCCATTGT
CTCTCATATGTTGCCAAGTGGCTCCATCCGATCTCATCAAGCAGTGAGAGCTTCAGTTCG
TAAAACTTCTTCTTTGGAGGATCAGCATCATCTTGAATCATGTCATTCAACACCTTCAGA
GCTGTTCCAAGCCTTCCaCATCGCCGTTCACGTATCACTAAGAGGGTGCCGTATTTAGAG
GAcTtCACATCAACCCATTTTCGTAATTCTTTGAAATTCTCCTCAAACAGATCTTGCTGG
CCACCAGGTGCATATTTTCCACCTTTCGTGCCTTCTGGTGCAGCTACCGGTTCAGcTTTC
TCTCTCTCCAGAGACTCGATGTCTGAAATTGCTAGCCCTTTTTGGTATAGGGCctCTGCT
AATTGatCCCGGGTCATCTCCATCTTCTTTTTTATCTTCTCTGCCTCCTCATCTTCTGGA
TCACTCTTGAGGGAAAAAAaTTTTGCCAACTCCTCAGTGTCAATACTATCAATTACCTCA
TTTGCTGCACCTATAATATCTTCACCATGAGCAATTTTGTCCTCAACATTGCTCTTAGAA
ACCAAGCCTTCTAAAATCTTAGCAAGCAGCGGAGTATAATTTGGGTATTCAGCCTTAAGA
GAGATGGACAACTTTTTCCATTCTGAGCATTCTTCATCCAGGTCTTGTTTtAGGCTGGCA
AAAaCTTTAaTCTTAGCATCTCGAACCTCTTCTTCCAAACGTTCAGAAACaGTTTtAGAG
GAGGTTGAAGATGACCCTTTTCCCTTGTCCTCATCAACCTTATTCGGAGGCACTATATAA
GAGACTTGATAAGATATAGGATTCTtCTTTGGATTTTTCCCTTCTCCCAGACCAACAAAT
GATAGCTTTCCATATGAGATCGCCCCAAGCAGTAGAGATCCTTGCGGAGCATTCTTTGGA
AGCTTGTCTTTCACTGGTGGGCCCAAGTAGATTGCTTCTTtCTTTCCTGGAACTAAAaCT
GTGGATTTAAAAGCACCATTTCCCATGACAGGTCCGTCTGGTTCGGAGAAAAAGTTCAAT
CGAATGaCATCCTTGTCATCCAACTTTCTCACAATAAACAATACCAACTGcTTCATTTTT
TCcAAATATTGCACATTGTCATgCCTTAAGTATAGCTGTAAATTGTATTCACCTTTGGGA
AGTTTTGAtGaCTCTGGATAGGCGTCACCAATTGCATACACACGCTTGTTAGCGTCAGAG
ATCACATAAAATTGCGACTCAAATTTAGTGTCATAAATGCGATTATTAAGCAATGGAATT
TGGGGCTTTATGTTGGCTGCATCCTCCAATTTGAACTTGTAAGTTAATGTCAGTGCTAGT
GTCTGTTTTCCGGAGGGCAGTTTGTCACGATCTGTCGTGAGAGTGCTAAGTTTAGCATCA
ACAGGTCGATATGGAACTCTTATCTCACTCAAAATAGCAGCAGGGACAAGTTTCTCAGAT
GCCAGTACAGCTTCAGCATCAATTCTGACAGGTGCTTCACTTCCATCAAGCATGATATCC
TCTTTATTGATGTCAATCCCATGAAACACAATCTCAAAGTCAATGATAGCAGTTTCATGA
CTTCCTATGCCACTTGACCAAAACTGAGCAACAGTTAACTCCATTGTCTGACCACCCACC
ACAGGAAATGCAAAGCTTTTGGCATAAGGGGAAGAAAATGTCACAACACTCTCCCACTTG
ATAGGTCTTTGTAAGGGGCAGATCTGAACAGTATCAaTAAAAAaTCTTCGAGCAGTATCA
AACCCTGATGTTCGCATGGTTGCCTCAACCCAACTAGCACCAAGTGGCACTTCAACATAT
CTCCTTTCTATATGGCCTGGCAGAAACGACATCCTTGTAAAGGAAACAAGCGGAGGCCGA
GTCTTTACTATCATAGGTTTTGTAATTGTAACTGGAATCCTGAAAaTGGGACCACGCCAT
GgTGCTTTGCAATCAACTCCATAGACTTCATAATAATGTAAACCATCACTCaGCTTTGTT
GGATCTACCACAATATtGAAGCTACGCCCATTATGAGTAAGGAGGAGGTActCAGGAGTC
ATCACAACAGCCTTTTCAGTAGAATGTAACTCAATGCACTCCTCAAAGGGAACCAATTCC
TCCAAATTACTTGCACCTTCATGAAACTTAGGTTCAACTAGCACTGTCCACTCTGTAGGT
TGTTGGCAAACGCTAGCCTCCCTCAAGTaGATGCCTCGAGAAGTAGGCATTGATTTTCCA
GTTCGATTGATCTTTAcTTCATACCAAaCACTCGGAATATTCTTGGATTGtcGTATATAT
TCATGAGCCTTGTCAACTTGCATGAGCCCTTGTCCTGTGGaTAGTTTATCTGCCAGCGAT
TCACCAACTGGAATAGATGTATTCTCAAGGGCCTTCCTTACACTGTATGGGCTTACAGGA
ATGCCCTCTGCCTTCATTGCACTAAGGAGTAATGCAATTCCACCACAAGCACATGGagAA
GCCATAGATGTTCCATTCATAAGCATACGTTTTTGTAGAGTCCATGTaGGGACTGGGGCA
ACAGCCCCACCAGGAGCACTTACAGAGACTCCAAGATCTCCATCAGCTGTCGGTCCTCTG
CTGGACCAAGTATATTCAAGTCCCTCAGAAGGAGGTTCAACCACACAATGAGCACCAGCA
GCCATTGCTGGAGaGACAtAtGCACCGACTCCTATAATGCTGGAAGATGTACCGCCAGGT
GCACCAACAGTGTTTAGTGCTGGACCACTATTACCAGCACTGCTAACAAATATGAGACGG
TGCTTATTTACCACTtcATTAACAAGGTCAACAAAGCGGCCATAATCTGgCAGTAACGTG
GGTTCACCATAACTCATATTGATGAGATCACATTTATGCTCCACAGCACCAATCAGGGCC
CTCGTCAAGCCAGTGCCtGTCTCCATTGAACCTAAACGTGAGTCTCCAaTTTTGCATGAT
aTTAaCTGTGCTCCGGGGgCAACTCCATTCAGTAACGTCtCCTTTGGgTGGAAGGCAGTA
GCAATAGCAGCTACATGaGTACCgTGGGGGGAGCTATCAGTTACAATACTTAAGACATTt
CCCTCATCATATATATTAAGTACAAATGaGCATGCATCCAAGTTGCTGAATATACCAAAT
TTCCTTTCAGCCCTATAATTTGTAAGAGGTATGAAATTAGCAAGcTTTCCACATTCTGGG
TCATCCTCAAGACTTTGTGTGTCAAGAGCAGCCCTCCAGAATTCTCCATCATGCCATACA
ACAGCATCTATGACCGGTCCCTTGTCATCATAACTATCAGCTTGCTTTCGCAGAATATCA
ATTCTGTTCTGAAGGTCTTCTCGAACCTTCTTCAAATTTGCATCATCCGGACTGGAGTGT
TTCTGATTGAATTCGTCAAGATGCTTTACTGCCACAGCAATTTCTTCCTGGTTTTTCTCA
TCCCACTTCTTTTttCTTTCTTTCTTCAAACGTGCAGTTAATGTGGCAGTAAATAGTTCA
TACACCAACTTATAACCAACGTGCCATTCACCGGAAGGATTTTTCCATGAAGAATTGACA
GCCAGAGGAGCCCCTGAAGCCCCGCGGATGCAACAAtcTGCATCAGCTTTCACGACTTTC
GAAGTATCAATGTCTCCACTCCCAGTGCAGTCAATAACATCGAGGATCTTCGGCTTCCCA
TCCGAGGTCAATTGCAATCCAGCAGCAGCCGGGTCAACTCCAGAATCGAAAATAGCTATA
ACTACGCCACGTCCGtCAAACTCAGgaTGAGCATCAATGAaGCGATCGGCGCCAATCTCC
TTCTTAGGCATGAGAGAAGCCAAAAAAGTGGACTCGTTCAGCTTGAAGCGACGAAGCGAa
CCATTATCATCTCCGCCTCCTCCACCACCAACACCACCAGATACAGTGCTAGCAGAGGAA
CAAGGCATGGCACTTCtATTGCTCTTATAATTGCTCCTCCTCCtCcTACTACCAGTACTA
CTCCACTGTCTCTCCTTTATCTCTCCTCCCcTTTtGCTGTTAAaCTTTTtCGgtCTGaTg
AGTAGAgAGGAAGAAagAGCATcAACTTGgAAGCaaaaa
>contig00031  length=4297   numreads=112
GGGAAAAaGAATAGCAAtGTtaCATATAAACTATTTTCACAAGCTGTTAACTTCTTAAAT
GTTGTAGGTAGTGTACATACAAAGGGTCGAATGCTTTTGTATAATGAATGGGACTTGAAC
AAAGTCCACTTAACCAGATAAAAAaTTAATTGCAAAATGAATGGTTACAGGGGCCATGAT
AGAAAACTGCAAACGGCTAAATAACCCTAAAAACTTAAAAAAGAAGAAGAAAAATAACTG
AAAAATATTAAACTATGATGGTGAGGATGCATAACTAGGCGGCAACGTTGAATGTTTCTT
ATGCAGCCTTCCCTTTAACTGTCTGATCTTTGCATCCACTCTTGCTGTGAaTCCAaTCTT
GGTTtCTTGTCTTGCCTTTGACCGTTCTCTTCTCCACATGTGTTGATCCTCGACGTCCTT
CCTATAGTACTTGATTTCTTGGATGATATGATGATCCATTGGATGGATACATCTTTGAAA
TGATATGTGAACCAGGTAAGGCAAATTACATGTCACTGTTACTAATAAGATAGAACACCA
GTATAAAGGTGCTGGaCCAAGGGCTTCCACTAAAATTTGGTAGGCATTCCCAGAATAAAT
TGGAGATAACATCCCATAAAGCAAGAGAAACAAGAACCAAGCTGCAATGCTGCCCCAGAC
GAAAAGGTGTTGAATCCATGTGAAGTGGCTCATTGTAAGTGCAATCTGGAAATTGACAGC
GCAGATGATGCAAGAGAACATGGTGGTGCCCACAGCAGACATATCAGCAGTTTGACCTTC
AGCGCGGAATGGTTGCTCAAAGAGGATGATAAGATTGAGGAAGAAAATAACAAGAGAGGA
ATAGAGACCATTGCCCATCCATCCCAGTATCCTATACCAGTCGAAGAACAGATTTTTGGG
TCCTTGCTGATACAGTGCTGGGAACTGTAAGCAGACGTCAGAAGAAACATCTTGTTCGAA
AACTCCAAGTGAAATAACAGGCAGTGAGGTAAGAACGACATTGAACAGTAACATGAACCA
GTCATCATAAATTGATTGCCCAGAAAAGGCTGTGAATGCCTCGAAGTAAAACAGGgTGAG
ACCAAATGCTATGTTTTTGTAGAAGAAATAGCAAATCATCTGAGCAATTCTCTTGTAGCA
CCAGTGTCCATGGACCACAAGAAGTcTTTCCAAATACCGAAACTGGGAAATAGAGAAATC
ACTAGCCATCaCAGCCTGCatACCTTCCACTCCACTGATGCCAACCCCAATATCAGCTTC
TTGAATCATTCCAaCATCATTTGCACCATCACCTACTGCCAAGGtGGTTCTTCCAGTTCC
ATCTTtCACCAACCGTgTTACcAATGCCTtCTGCTTGGGaGAGACACGACAGCATATGAC
AGATGCaCAaTCAACTGCTAATCCCAAGAACTGGtGCTTCATATCATCCTCCAGAGCAAA
CGTCAGaGTTTTCCCATCAATAATTAATGCAAATGCTGCATGTGGATCCTTTtCTAGCTT
AATCATTTGAGAGGCATTGGTGATTTGATTCAAAACATTATCTTTTGCAGCTTGTTTGGA
ATCTTGGGCTATTGTATCTGAGTTTGTCACtGTAATaCAAATCTGCTTCATTCCCTGGCg
AaGCAAACTACAAGCATATCCGATATTGATTgCAGTTTCCATCTTATCCCCTGTCAAAAC
CCAGATTTTGAGACCAGCTTGGGCAAGTTTATCTATGCACTGGGGCACCCCTTTTTGTAa
TTTGTCCTCCACAGCAGTAGCACCCACAAGAATCAATTCCCTTtCcATAACATCTGCCAC
TCGCTCAAGCATTaCATCTCGATCAGCACctatagAagTTttGgcTttAacAaacTcaTt
aTtCcATGCaGtatACTcGgCcTcATCAaGCTTTttgtatgcAagTgctAatgtCcgcAa
CccagcTtcaCcataTtcaTtcAagtgtctagtagtagattCctcatatgttcttCcatt
ctttgctagCcggtcaaaatgatgCTGTCAGCACCTTTGCAgAaGAGTAGAATCTGTCCA
TCCTCATCTCTCAAAATTACAGACATTCGCTTCCTTTTGCTAGTAAATTCCAACAAATTG
AGAATTTTGAACTCTCTTTCCACATACTGTCCTGATCGAGCATGTTTTTCATTGATAAAC
ACACTTGATTGAGTTCTTTTACAAAATTCAAAACCAAATTCTCTAGCTGCAACGAGAAAG
GCCCCTTcATCAGGAGATTCTGCTTCATATGTGAAGCCTCCAGTGTCTTCATTGAGCTCT
GGAACCGCACTCTGGCAAACTGCTAATATCCTAAAAAATAACAAAATCACATCTGTATTG
GGCTCCTTCAACCAATTTCCATCCATTAAACGGCTGTCTTCAAAACTGAACCCCTTTATC
GCTCCTTTCTGATCCTTTTCATCCTTAGAAGTAATGACAGTCTCCAGTTCAATTTCTGGT
GCTCCACTGCTTTtctCCCATGAATTACTATCTCGATTTGTATGCCTGGAACCATTAGCC
ATTtCTGCATCGTGCTCCtcAAGGTCCATGGCCATCTGTTTCGCTGCAGCAAGTTCAACT
TCACTGgAGCGCACACCATATGCAATaCCAGCTATGGAACACTTAAGAAAaTCCATCTGA
TTACAGGTCAAAGTGCCAGTTTTATCaGAAAGGATCGTGTCCACTTGGCCCAACTCCTCA
TTTAAGTTTGATGTtcGTGCTTGAGCAGTATTGCCAGTTTCCTCGTCATACATGCTCCGG
TCTTCATCAATAAACCTTGCTTGACAAACTTTCACAACcTCAATtGAAACATAAAGAGAG
ATGGGTATTAAATACCCATAAAGGATGAGAGCAGTGATCaGATGGGCAAGACCTGACTTG
ACAGGGGCATTGGGATCATACAAATTTTCAGGTTTTGACGGTTGCATGTACCACCAATCT
GGCATTTGAAGCTTTATCTTCACTGCAAAACCGATCGAGCTTATTAATGAGATCAATAAT
AGGAGGCTGAAAAGGACGTATATAATTTTATCCATTTTTCTTTCTATTCTGCTCCTCTTT
GAAGGGGACTTTGTTGAGTTCTGCATGACTTTGCTGTCAAAACCAGTGAATATAACAACC
CcATAAACAAAGGCTGTATTCCTGAGTTTGGAATCTCTAAGGaGAATCTGACTAGGGTCA
AGAGCATAAACCTGACGCTCATAATCAAAATTACCAATGAAGGTGTAAAGACTGGGATTT
GGGTCTTCGCATTTTATCATTCCTGTAAAATTCTtGAAAACCTcATCATCATCAAGAGGC
AAGGTTACCTCCAAAGCCCTCTTCGGCTTCAAGTtCGTCTCACCATCTAAATTCATAGTC
TCCACATAGCAAATTCCATCTTCATAACTACTGGACAATAAAAGCAAATCAGCTGGAAAA
AACTGATCCTTTTCCACTTTCAACACATCACCAACTTGAATCTGCTGCCATGGCTTAAAA
CCAAAAaCCCCATCCCCTTtATGAaCACTAGCTTTCCTGGAATTAACCTTCATATCCTGC
ATAAATCTACGCCAATCTTCCAAAGCTtCCTTTGCCATGCTgaTACCAACAaCAAAAGCC
AAAGGAAAAatCATACtCACAGCAGAGAATGGGGCAACAGGTGTAAGtGAAAGAATTGCA
GCCAAAAGAAaGTAGATATTGGCAACCCGCCGGAACTGCTCAAAGaGCGCCTTAGGCAGG
AAGgtGACTGCATTAtATTTTGtGGTGGATATGTAATTTGAACAATATTTCAAGGGCTTT
TTCCtGTGCATACGGGGTTGgTTACAGtgAACAATTCTTGAATATCCAGGGCCTTCAATA
GGATGTGGTCCATCATCATTTTCTGTTCTTGGTCTCATGCACGAGAAtGGGTGAAAATGG
CTCCGACGGAGCTTCGACCTTATCCTACTTCGTCCCATCTTTtAAATTTTTAACTCAGAG
CAGCTGTAATTGACTCAAAAaCAGCAGAAAGGGAAATCCACAGCCCTGCCTTCAATGCAG
ATATCAAAGGCGTCCCTTTCAAACAATTtCTTTtcTAAaGCCTATCATgaGGCTGGTTCA
TCTAGAGCAAAAATTAGCAAAGaCCCATTCGACCAGAGAGACAAAGAAACAAGAAGAACA
ACAGCTGGAGAGTTGCAGATCAAgAAaGGACAAAaCAAAaTCTAGAGAGAGAAACCTTGT
TtCAGAGAGAGAAATTTgATTTtATAAGAAAGAGAAAGTGGAGGAGAGAATGGGAGAGAG
AGAAGAGGAGAGAGAAAGAGAAAGACAGGGTTTTAGg
>contig00032  length=4292   numreads=93
agacagaataaaattttattaaGAGACTAGcccTGGCAgggTGACCTAATTGTAGGTTAC
AGTAATCTGTAGGAACCTGAGaaaTTGTAATATAcTTAcATAcACAtATTTAcTtCCAGT
GGGAgATGCAATTtGATCcAAATGCAaGATtGTTtATCATGGAAGCCTCtACAATAAaCT
tATGAGATCCATTGTTGCTTCTTATGTACACTACCACATTCAGATCTCACAAAACCATAT
CAGCAAGATCGGTACACTTCTTGGCAAACaTTAACTGGCTAGCCCGACAAGGTAAGTTTG
cGATTTAGACCAGTGTCAGTAGACTAAACAAGCATCAAACATGCTTGAGATTGATGGAAT
AaGCAGTTGTCTTCCTAAGGATTAGCCAAATTGGTGGCCTCGGTACAAGAGTAAACCTTG
TAACTAGGTTTTGAAAACAGTTCTCAGTAAATTGAACCGCcAaTATGAGGTCAAAATTgT
GAAAGCTCTTCAACATATCTCCAGGGCTAAACATtCTAATCAACACTTTTAGCACCTCTC
TGACACAGGGGAAGATCGAGGATAACTAAGAAATAACATCTTtCTGACTCTCTGATGTAT
TGGACTTCACCTTGCATAAGCTTCAAAATTTTCCTGCACATACTGAGTCCTaGgCCTTCT
TGaGTCGTCCATCGGCAGCTGTGGAACaTGTCCtGGACTAGTtCAGGAGGAAGACCTTCA
CCGGGgCAAaCCATCCtGAATtCCATATGCACAACAGATAGCCCATCGGAGGTCTGCTTC
AGTTTTGGGCAAACATGAATCTCTACCCAACCTTcTGAAGATGGTGCACAACGAACCATA
TTCAACAAGAAATCAGCCAACACCTGTTGAATTCTTACTTGATCACCGTATACAGCCAGA
GATTTTACTTCCTCTGGAATATCACGAATCAATTGTAGATTTCTTTCCCTCAGCAGTAAC
ATCACTTGGCTAACTACAGCATCTATGACATTCCCAATGAAAAaTTCGGCCTTCTCAAGC
TCCAGTGAACCATCTTCAATGCTCTCCAGATCAACATCTCGAATGATCTTAAACATCTGC
TTCTCACAAGCAGCACTCGTTTCAAGAAACTGCTTTTGGaCCTCGGTCAAGTCTGTTGCC
TCCAAAAGTGAGTTTGTAAACCGTATACCGCTTAGAGGATTCTTTATTTCCTGGCAAATA
TAAGCCAACTCTTTCATTCTTGTAAAGGTTTTTCTCTCCTGTTGCCTCTGGACTTTCAAA
GCTTGTTGTAACTCAGGACTTGCAATCTGCAAGAAGCAGAAGGCTCCAATAATCTGTCCA
TCCATATTTAATCTCTTGTTTGCTGTCAAAAGAGCTTGCATGAATTTTCCATTCCGGTCA
AAGAAAGAAAATGGAAACTTGTCAGTATCCTGTCCTCCAATTGCATTGTGCAACACAATC
ATAAATTtGGTCAATGCATCAGGGCCCTTGAGCCGACAGCAACTGCCAAAAACCTCCCCA
ACCAGCATCTTCCCAATAATTTCACTTCGGCCCCACCCGGTGAGCTTTTCCATGGCAGTG
TTCCACTCCAAGCAGCAAGTGTTTTCATCTGAAGCAAATATTGGAGGTATTAAAGGATTG
GGACTATGAATAATAGCCCTGTAATCACCTTCGATATGGATGAATTTGTCCATTACCACT
TTTTGATCAGTAATATCCTGACCAACAAAGCAAACTCCAACtATATtGTTCATGTAATCT
TTGCTAGAACAAGCATTCACCACTACGAAAACAGCCTtCTTTTCATGTTCGGAGCCAAAT
GTCCTCATTTTTATCTCTACATTCTTATCTTCTTCGCCTCTTAAAGCATGATGAAGAAGC
TTGTCAACAGTTTCTTCGTATTCCTTATAAATAAGATCATGAACCAAAGACTTCCCCATA
GCTTCCTCAACTGAAAGCCCCGTTAACTCAGCAACCTTTGCATTCCACCCATTTATGCGG
CCATCAGCATCAaCAGCAAATATTGGAGCAGTTGCAGTCTCTATTAACCTAACCATTTCT
CTTGCAACTGAGCTGAGTTCATCCATCCCTTGCAACTCCAGATCTCCAAGCTGTGCATTT
GTAACAGCCTTAGAATTGGTtGCTTCAGCATCCCTAAATGAGTCTCGAaGAATAAGCTGC
AAAGAATGAATAGCATCCATTTCTGCGTTCTCCCATGGTATACTTCGGCTTTTTACCACT
TCCAAGAATGCCTTGAATGAAGAGCGTGGATGCATCCTCTGCCCATCGTCCTTGTCCTCT
GGaTGATGCTTTGCACCACCCCATTTGATCTCCTTCGCTGTGTGAGATCGGAACCAAAAT
AAGAAATCCCTCTTAGTGATATAAGCAACAGCCATGCCGCAAACTGCATCACCAAGTGAT
ACTGCCCCAGGGTACCCAGCATCAGCCAAACTGTCTGTgCTTAAACCTGTAGAGTCTCCA
TGAAATCTCAGCAACCACTCCACAATATCTTTTATTTGAGCTTCAGCTGGGGTTACACCT
AGTGGGTAATACTTTCCTTGGTAATAAAGTGCTGCCCCATCACATTTCACAAGGTCCATG
ATACTTGGGCTTTGAGTAACAATGCCAGTAGGAGAGTCACGCAGAAGCATATCGCACAAG
AGCGTTTGAGTCCTCAGAACACGCTTCTCTGAAAGCTGTGACGCCAATTGTAATTCCATA
TTCAACTGAaGCCCAAAGGCCTGCATTAGGAACTCGCAAGCATAACgAaGTGGAAAAGGA
ATGCTCCTTGCAGAAGTGtGATGACAAACAACTAAACCCCAAAGCCTCATCAAATTCCTT
CCACCAATAGCTTCCTCATCATTTCCATTAATAATGACCGCCATTGCCAATGAGGCAATT
GAACCCATATTCGCCATATATTGAGCATGACAACCATGAGGGgCACGAAGAGTTGAACCA
ACCAAGCACAAAGGCTGCATTAgtGCTTCATCTTGAATAaTACGGACAGGTGTGGCATGG
CAATCCACTATCATTCTAACCCTACTCTGCTTAAACAAAAACCTAGAAGCCTGAGGTATA
TCAGTTGCAGGATAATGTAAACCAATGTAAGGTTCTAAATCAGACCTTTTGTTCTCTGCT
ACAACCTCACCATGTTCAtCCtCATGAAACTTGTAAACCATAACTCTATCATACCCAGTA
AGCTCCCTCACACAGTCCACCACAGTATCACACAACAGCTTAATATCCCCACCAGGAAGT
GACTGTAAACGAGAAATCGCACGAACTGCTAACTTCTGTGACTGCACAGCCCCGGCTATT
GATAAAGCAGGGTCCTCCGTCCTAGCAGGCTCCAAATCAATAACAATCCCAACATCTATC
CTATGCAAAATCGCGTAAAAGGGTTTTCCCGAGTTCTTGGAGTGAATCCATAGAGGGTTG
AGTAACGTGATTTCTCTTGCCCCAAATGCTTTTTCCAGCAAAACCGCACTCGAGGGCGTG
AAAAGGGTGCGCACATCAGTCCCAATCGAAAGGATTTCTGGTTTTTCAAGAGAAGGTACT
GATTGAGGCGTTAAACCGAGCATTTCACGTGCGTTTTCGCTATACCCAGTAaCCCTAAAa
GAACCTTCATCAaCaGTGaTCaTGCACCCAAAAGgCTGGATATGGCCACCACGTTGGATT
TtAGATAGGTAAGCAGTGATTtGCTGTtCAGGGACTGACTGGTTAGTGGTTCTCACcGAT
TGCGAGTAATCAAaCGACTTACCcGACTCACCTGATTGTtCAAAAaCCGCATGGAGCTGC
GCGTCCACTGTGTACTGAGCAATTGCTTTACTTACAGACTCGGTGTTGTGGACCCTCAaG
TTGCTGGTGCCCGAGGACTGAGGAGCTACTTGCTGGTGGTTTTGGCTTTGATTTTGgTGC
AGGTGCCGTTGGGGTGACTGCCCCGcTGCTCTGCCACCAGATGCCATTACTGGAGTGCCT
GTTTCTTCTCTGCCTGCAATtaTGtCTGAATTTAgtGgTtGaTAAAGAGCAAATGAACTG
ACCCAGTAAGGGCAAATGAAGATAGtGAAGATTCtGTGTCAAAATAAaGTaaGAAATCtA
TTTTATGTGGCCTTTCGATAATGGAAAGAGACTACATATAGCTAGCAAGAGGaGAAAaGC
TGTTCCGAATAATGAGTTGGTAGGCAATGTTtCtGTCTATGTTCGTTtGAAAAATTGAAT
CACAGAAAGGGAAGCGAcTTTGGCATTTGCATATTTTtCTTtCTTTctCTTCGCTTGTGT
AATTTTGTTTtCTTTTtGAATAATAcTTCTAC
>contig00033  length=4292   numreads=67
CcGGtCcGGaGAAaGGAaGCTGTAaTGGGgTCGTtGAAAAaCGAGGgAGAAGTGGAGCAG
ATTGgAGAGgAaTCagCcAAGGAGGCAaTCTTgTACGTTAAtGgAGTTCGAAGGgTGTTG
CCTAATGGATTGGCCCACTTAACTCTACTCGAGTATCTCAGAGACATTGGTTTGTCGGGG
ACAAAGCTAGGCTGTGGTGAAGGTGGTTGTGGGGCTTGCACAGTTATGGTTTCTCATTAC
AACAAGAGGCTGAAGAAATGTGTGCATTATGCTCTCAATGCATGTTTGGCTCCTTtATAC
TCCGTagAAGGGATGCATGTAATTACAGTGGAGGGAGTTGGGAACTGCAGAAGTGGCTTG
CATCCAATTCAAGAGTCGTTGGCATGCTCTCATGGCTCCCAGTGTGGATTTTGTACTCCT
GGGTTTATCATGTCAATGtATGCACTATTAAGGTCAAGCCAAAAaCcACCcacAgAagaG
gAAaTtGAaGAgTGCCTTGCAGGAAATTTATGTCGCTGCACTGGTTACAGGCCAATtCTt
GATGCATTTCGAGTTTTTGCCAAAAGTGATGATGCATTATATGTTGaTAATTCTACAGTA
AaCCTTCAAGGAGGTGAATTTGTGTGTCCCTCAACTGGTAAACCcTGCTCATGTACATCT
CAAGCTGTAACTCATCCTGGAAACTGCATACataaTACAGCTTGTGGTGaGAGGTATGGA
CCCGTCTCATATAGTGAGGTAAATGGtaGCACATATACAGACAAAGAGTTtATTTTTCCT
CCTGaGTTGTTATTGAGGAAaTTAACtCCCTtGAATTTAAGTGGGTTtGGTGGACTCAAG
TGgTACcGACCCTTGCAAcTCCAGCAGTTGCTGGAGTTAAAATCAAAATACCCTGATGCA
AAaTTATTGATAGGTAATACTGAGGTTGGAATAGAGATGAGATTGAAGAGAATCCAATAT
AAGGTTTtGATTTCtGTtGCACATGTACCTGAACTCAATGTTTtGAATGtcAAGGATGAT
GGCTTGGAGATTGGTGctGCAGTAAGACTtACtGAAATTATGCAAATGCTCAGAAAGGTT
GTAAATGAACGTGTTGCTCAGGAAaCATCTTCATGTAAGGCCCTTATTGAACAATTGAAA
tGGTTTGCAGGGACACAAaTAAAAAATGTTGCATCTATTGGAGGTAATATATGTACTGCC
AGTCCAATATCAGACTTGAACCCACTGTGGATGGCTGCAAGAGCCAAGTTTCGAATTGTT
AATTGCAAAGGTCACATTAGAacAGTCCTGGCAGAAAATTTCTTCCTAGATTATCGGAAG
GTGgATCTTGCAAGTGaTGAAGTTTTACTCTCTGTATTCTtACCCTGGACTAGGCCTTTT
GAGTATGTGAAAGAATTTAAGCAGGCTCATAGGAGGGATGATGATATTGCAATTGTCAAT
GCTGGAATGCGTGtCTTTCTtGAGGAAAAaGGAAAaGAaCTAGTAGTTTCagATGCTTCA
ATTGTTTAtGgTGGTGTAGCTCCtCTTtCTTTGTCTgcAATAAAaGCAAAaGAaTTTCtC
ATTGGGAAAAaTTGGAATCAGGAACTTTTACaGGgTTgTTTGAAAGTCCTAGAAaCAGAT
ATCTTACTTAAGGACGACGCTCCTGGTGGGATGGTGGAGTTCCGTAAATCTTTGACCCTT
AGTTTTTtCTTCAaATTTtTCCTCTGGGTTTCACATCAGATGgACAGCAAGAAATCAATT
GGGAATATTATACCATTATCCCATTtATCCGctGTACAACCATTCTGCCGGCCcTCAGTt
GTGGGAAgTCAGGATTATGAAATTAGAAAACATGGGACAGCTGTGGGTTCTCCTGaGgTT
CATCTCTCATCAAAACTTCaGgTTACCGGAGAGGCAGAaTATGCTGATGATACTCCAAtG
CCTTCtAATGGtCTTTATGCTGCATtAATATTGAGCAAAAAGCCACATGCTCGGaTtGTT
TCGATAGATGATTCAGAAGCGAAGTcTtCACCTGGATTTGCAGGCAtATTTTTAGCCAAA
GAtGTTCCAGGTGATAATCACATTGGCGCAGTGaTTGATGATGAGGAGCTATTTGCTTCA
GAGTTTGTCACTTGTGTAGgTCAGGTCATAGGAGTGGTTGTTGCAGATACACATGAAAAT
GCAAAACTGGCAGCAAGAAAAGTTTCTGTGGAGTATGAaGAGCTTCCAGCTATATTATCT
ATACAGGAAGCCATTAATGCTGAGAGTTTTCATCCTAACTCGGAGAAGTGTTTGAAAAAG
GGTGATGTTGAACTCTGTTTTCAATCCGGTAAATGTGACAAAATCCTAGAGGGGGAAGTT
CAAGTGGGtGGTCAGGAACACTTTTACTTGGAGCCACAGAGCAGTTTGGTTtGGACAATG
GATGGTGGTAATGAAGTCCATATGATTTCATCAACCCAAGCTCCTCAGAAGCACCAGAAG
CATGTGGCCCATGTTCTTGGCCTTtCAatGTCAAAAGTAGTTtGtAAAACCAaGAGAATT
GGTGGAGGCTTTGGTGGAAAGGAGACAAGGTCAGCTTTCATTGCTGCTGCAGCTTCtGTC
CCATCATATCTGTTgAaTCGCCCAGTGAAAATCACTTTAGACAGAGACGTAGACATGATG
ATTACTGGGCAGCGCCACAGCTTTCTTGGGAAGTaCAAGGTTGGCTTTACAAATGATGGA
AAAGTCCTTGCATTAGACCTTAAAATCTACAATGGTGCTGGAAATTCTCTGGACCTGTCT
CTTGCTATTCTTGAACGTGCCATGTTTCATTCTGAAAATGTCTATGAGATACCAAATATC
AGAATACTGGGGAGGGTTTGCTTCACTAATTTTCCTAGTCACACTGCCTTCAGAGGATTT
GGGGGCCCTCAAGGAATGCTTATAGCTGAGAATTGGATTCAAAGAGTTGCTGTAGAACTC
AACAAAAGCCCAGAAGAGATAAGGGAAACCAATTTCCAAGGTGATGGATCAATAACGCAT
TATGGCCAaCAACTTCAATACTGTACACTAACCCAGCTCTGGAATGAACTGAAGTTATCG
TGTAACCTTATGAAGGCTCGTGAAGACACTAAACAATATAATCTTCATAATCGATGGAAA
AAGCGGGGTGTTGCTTTGGTACCAACAAAATTtGGCATATCCTTTACAACAAAGTTCATG
AACCAGGCGGgTGCtctGGTTCATGTCTACACAGATGGAACTGTtttAGTtACGCATGGA
GGGGTTGAGATGGGgCAGGgTTTACATACAAAAGTaGCTCAAATAGCTGCTTCTGTCTTT
AACATCCCTcTCAGTTCTGTGTTCATATCTGAAACAAGTACTGACAAGGTACCTAATGCA
TCACCAACAGCAGCTTCTGCAAGCTCTGATATGTATGGAGCTGCAGTATtGGATGCATGT
GAGCAGATAAAGGCACGGATGGAGCCTGTTGCTTCAAAACATAATTtCAGCTCATTCGCT
GAGCTCGcAAGTGCATGCTATATTCAGCGAATAGATCTTTCTGCTCATGGATTTTACATT
ACACCTGAGATTGGCTTTGATTGGAGCACTGGTAAAGGAAaTCCATTtAGGTACTACACC
TATGGGgCTGCATTTGCTGAGGTTgAAaTTGATACATTGACTGGAGATTTCCACACAAGG
GCAGCAGATGTTATCTTGGATCTTGGGTATTCACTCAATCCAGCCATTGACGTTGGACAG
ATTGAAGGAGCATTTATACAAGGCCTGGGAtGGGTAGCCTtGGAAGAGCTAAAGTGGGGA
GATTCAGCCCATAAGTGGATACGACCAGGCTGGTTGTATACATCTGgaCcTGGAGCTTAT
AaGATTCCTTCCATAAATGATGTGCCGTTCAAATTCAAAGTTTCACTTCTAAAGGGTCAT
CCAAATGTAAAAGCTAtCCATTCATCTAAAGCTGTTGGTGAGCCTCCATTTTTTCTTGCT
TCGGCCGTCTTTTTTGCCATCAAaGATGCTATTAAGGCTGCAAGAGCAGAAGTTGGGCAT
CACGAGTGgTTTCCTCTTGATAATCCGGCGACACCTGAACGTATCCGGATGGCTTGTTTA
GATGAATTCACaGCTCCGTTTAtAAACTCCGACTACCGCCCCAAGCTTAGTGTTTGATAA
GCTAGTGTAGTGGCCaTTATTGCTTGGTTGTTGCATCATTGGCATGtATCTTGATCATGC
AGCTTTGTAAATaCAGTGACATTTTCCGGAACAGTGTatAAAAATAAAaTAATCACAAAT
CCAGGTCAAattGAGAAAATGGGATGATTCAA
>contig00034  length=4278   numreads=87
CATTGGTTGAAGGAGAAGAAgAGAGAGAAaGAAAaTTGTCTGGGTAATGTAGGGGAAGAG
AgggggCAAAGCTTCGGCATTTGGTCTTtGCTTCTATGTCTTTGTCGGTTCTTTCTCCGG
CGACTACTTTTTATCTTTCCCATTTCCCGGCAACCTCGTCGGAATTTCTCgCCGGAACTA
ATTCAGTTGTTGACTTTTTTttATTTTCTTTtCATTGATGAGCTtCCTTTtCtACTTTTA
AgCTGATCTAACTAAGTTAAGAAAATCTTAACCGCTTTCTGGTTCTAGCCTTTTTGAGTT
aTTAAAAAaTAAAAGGCATACTATGAGCAAGTGACAACTACTGGATCAAACTTtCCTTTT
tAGTTAGTTAGCTTTGCCGGAGGAAGCAATGAAGTCgCCGGCAAACGGTGCAGGAGCAGC
ATCCGCCGCCGCTTTAAATCCAGCTGAAGGAGGAGGAGGAGAGAAGAAGAGCaTAAACCC
AGAGCTATGGCAAGCATGCGCTGGGCCTCTGGTCAGCTTGCCGGcGGCTGGGACGCTTGT
GgTTTATTTCCCTcAAGGtCATAGCGAACAGGTTGCAGTGtCAATGAAGAAGGaTATAGA
TGCTCAAATCCCAAAcTATCCAAATCTtCCTTCAAAGCTATTGTgTCTGCTTCACAATGT
GACATTGCATGCGGACCCAGAAACaGATGAAGtctAtGCTCAGATGACTCtCCAaCCtGT
tCcttCTTTtGatAaaGaTGCTTTGCTGAGaTCAGATCTTGCACTGAAGTCAAATAAaCC
GCAGACAGAGTTTTTCtGTAAAACATTAACTGCAAGTGACACGAGTACTCATGGAGGTTT
TTCtGtGCCTCGACgTGCagCCGAAAAGATTTTtCCTCCTCTTGATTTCTCTATGCAACC
ACCTGCTCAAGAAATTGTAGCCAGGGATTTGCATGATAATGTCTGGACCTTCCGTCATAT
ATATCGTGGACAACCGAAGCgTCACTtGCTTACGACAGGATGGAGTCTGTTTGTTAGTGG
AAaGAGGTTATTtGCTGGCGACTCGGTTTtATTtATCAGAGATGAAAAGCAGCAACTTCT
CTTGGGCATCAGGCGAGCAAATAGACAAACTACTAATTTATCATCATCAGTTTTGTCAAG
TGACAGCATGCACATTGGGATCCTAGCTGCTGCAGCCCATGCAGCAGCAAATAACAGCCC
CTTTActGTGTTTTAtAAtCcAAGGGCTAGTCCATCAGAATTtGTCATCCCGTTGGCCAA
GTaTTACAAGGCGGTGTgCAGTAATCAAaTaTCACTAGGCATGCGCTTTCGGATGATGTT
TGAAACTGAAGAGTCAGGAACAAGAaGGTAtATGGGTACAATTACTGGCATTAGTGATCT
TGATCCTGTAAGATGGAAGAACTCACAATGGCGTAACTTGCAGGTTGGAtGGGATGAGTC
AACTGCTGGTGAAAGGCGCAATCGAGTCTCAATCTGGGaGATTGAaCCCGTGACTGCTCC
ATTTTTCATATGCCCACcTCCATTCTTTAGATCTAAGCGTCCCAGGCAACcTGGAATGCC
AGAAGgTGATtCTGCCGATTtAGACAACTTATTtAAGAAGACCATGCCTTGGCTTGGTGA
TGATATGTACATGAAAGATCCCCATTCTCTACCTGGCCTGAGCTTAGTCCAGTGGATGAA
CATGCAGCAAAACCCTTCCCTTGCTAATTCACTGCAGCCCAATTACATGCAATCCTTGTC
GGGATCTGTTCTGCAGAACCTTCCTGGGGCTGATCTTtCCCGTCAGTTAGGCTTGTCAGC
ACAACAATTGCCTCAGCCAAACAACTTACAGTTCAATGCCCAGCGGCTGCCCCAGCAAGC
ACAGCAGCTTGATCAGCTTCCAAAGCTGCAATCCtCACTAAATCCACTAGGTTCCATCAT
TCAGTCACAGCACCAGTTAGGTGACATCACTCAACAACCGAGGCAAAATTTGGTAACTCA
AACCATACCGTCAAGTCAAGTTCAACCCCAAAATCTGCAGCCACAAACTCTAGCCCAAAA
CACTAACATTCTTCAGCAACAGCCATCTCTTCAAAGCCATCAGCTTCCTAGAAACATTTC
TCAGAACctGCAGCAACagCAGCAGAATCAACAGCagCATATTATGGGACAGAACCAACA
GCAAAGTTTATTGCAAACTCAGTTGCCTGATCAAGTAACCCAACATTTACAAATGCCTGA
CAATCAGATTCAGCTTCAGCTGTTGCaGAAGCTTCAACAGCAACAGCAATCGCTTTtGtc
GCAGCAGTCTGTATTGCAaCAACCTAGTCAATTTTCACAGCTTCAGGATCCACAAAGGCA
GTTTTTAGAGGCATCCAAGAGCTTTGCAaGgTCCATgCCAGCCAATCAACTATTAGAAAT
GCCTCAAACAACTCCTGCCTCGCTTCCTCAGTCAAATaTTATTCAACAGCaGATGACAAA
GAATGGCAACCAGACTAATGCCCGGCTCTCACATATGCCACAGCAGCTGAAATTCCAACA
ACAGCAGCCTGGCACACTGTCTGAAATGCCTGGACATATGGGCCTTACCACAAGCTCAGT
TGTCAATCACTCAGTTGCCAATCATCTCTCTATTGCTGGTAATATTATATTAACTTCAGC
TGCAGGAGCAGGTCTGTCTGGAATTACTGAGGAGGTCCCATCTTGTTCAACTTCACCTTC
CACAAACAATTGTGCGAATTTGGTTCAACCAATGAACAGTCGGGTGCATCAAAACACAGT
TTTGGGAGATGACGCGGCTCAGTCTGCTGCAACACTCCTAAGTCCCAATGCCTTAGAAAC
AATGTCATGCAGTGCTAACTTGGTTAAAGATTtgCAACAGAAATCTGATGTTAAGCCCTC
ATtGAACATTGCCAAGAATCAAAGCCAAGGATtCTTTCCtCcACAAACGTaCCTAAATGG
TGCAACTGCCCAGGCAGATTATTTGGATACGTCTTCTTCTACAACTTCaGTTTGTGTTTC
TCaGAAtGATGTCCATTTGCAGCAGAACAACTCATCTTCATACAATCCACAATCAATGTt
GTTGAGAGACACAAGCCAAGATGGGGAgCTCCAGGCAGATATTAGGAATAGTGTTCCATA
TGGTACTAATGTTGAAAGCCAGTTGGGCGTACCTATGAACTCTGATAaTGTGTTGTCAGA
AGGCGTTATAGGTTTGGGAAAAGaCTTACCAAACAATCTCTCGTCAGGTTGTATGCTTGC
TAACTGTGAAAACTCAAAAGATGCTCCATCTTCAATGGTTTCCCAGTCATTTGGAGTTCC
AGATATGGCATTCAATTCAATCGAcTCCACAATCAATGATAGCAGCTTCTTGAaCAGAGG
TCCTTGGGCCCCTCCACCACAGTTTcAGCgAATGCGAACatATACAAAGGTTTACAAACG
CGGAGCTGTGGGAAGGTCAATTGATATAACCCGGTATTCAGATTATGATGAGCTTAaGCA
AGACCTGGCTCGGAGGTTTGGTATAGaGGGACAGTTGGAAGACAGACAGAGGATAGGCTG
GAAGcTTGTCTATGTGgaTCATGAAAATGATGTCCTGTTAGTTGGGGATGATCCATGGGA
AGAGTTtGTGAACTGTGTCCGctGCATTAAGATCCTATCGCCTCAGGAAGTCCAGCAAAT
GAGCTtGGATGGAGACTTTGGGAATTCTGTCTTTCCAAATCAAGCATGCAGCAGCTCGGA
TAATGGCAATGTGTAAAGTAGTCTACCAAAATGCTAACCATATTCTTCCACGCTGGGACC
GTAAATtATTTGTTCAATTATGTCAATAGCTTTTCTATATGATGTTTACTTTGGCTGATG
GTTTGTCATTGATTTGCTGGCTAGCAAAAGCACCGGCAAACAGAGAATATTATGCCGACC
TGTCTGCTTGCACGAGTAGCAGGTAAGCTGAAGTTGTATTTtGGCAGTTAGGGTTCTTTT
tCAaTTTGGCCTAGGTCTAAAaTaTAGAACAAaGATCAAAAGCaGAAAaTCAGAGATTtC
TTCATCAGATCAATTGATGGTATGCAACTGGTACAAGACTtGTTAAAGGTTTtgtCCGGC
TTtAtAAaGAATCCAGTTtaGTTtATGCCtGTAAaCtGGTTGAGaTGTTTgaTGTtGTTG
TAAtGTTtAAtaCTcAACTtgTTTtAtgtCTTTAGTaGCCAAGAATtCTCCACTCAGATA
TGTtGTAGAaAGCAAAagCAAGCAATTGTATGCCctgTTTTTtGAGTATaTAAATGTGTa
GATTTCTTCATTTTGCAg
>contig00035  length=4271   numreads=80
GGGAGTAAAtGTtGATAATGATGTTGGTAATTTATGTGGTTCgCCCAGCTTTGGGTCACA
AACCAATAATGAAGGCCTCTCTTTTAACTTAGAGGTTTTGGATGCTACTTCAATATCTAA
TTTGGGCGCTTCGCTTGTTGAGCTGCTTCAATCTGATGATTCTAGCTCAGTGGACTCAAG
TTTCGtGAGGTCAACTTTGATAAATAaGTTGCACATGTTGAAGGGTGaCATTtCAAaGGC
TTTGgAGGTGACTGAATCTGAAaTAGACTCGCTTGAAAGTGAACTGAAGTTGCTGAAATT
TGAACCTGGAAGCAtGTATCCTGGTCcAGCAGCATCAAGCTTTTtCCAAGCTGTGAATGA
TGCAAAACCTTGCAGTGAACAGGGGGCTGTTtCCAATGATATCCCTCGATCTTCTCCATT
GCATGTTATGGCCTCTGGGTCTGGaCAAGTGGAAAaTAGTTCCCTGgaTGATGGtGTCCT
GGAAGAaGTTAATGTTGCTATTAAGGaTGATGATGTTGaTAGTCCTGGAACTGCCACATC
GAAaTTCGTTgAACCATTGTCAGTGgTgAAgATGGTTTCTtCatCTGaTAtGGTGAAaTT
aGATCAcTGTTCGGGtGATATAGgTGTCCTTCGGaTTCAGaCCATGGCATTGAAaCCcTG
TGTGCCTTACACCAaTAAGGAGgATGATAATTGTGCTGCTTGTGGGgATGTTAGTATGCT
TaTaGAAaGTAAaGaTGTTGTGCCTTTTCCAAGTGATGTGAGTTTTGCAGAAGATAATTT
ATGTAACctAATATTGGCTGCCAATAAagAATCTGCTAACAGGGCCTCCGAAGAATTGTC
TACTTTATTGCCTAGGGATCAaTGtAAGGTTGATGTTTCAGAAGTTTCAAATGCTGCTTT
GTGGAAGGCTGATGCATTAaTTAAAGAAAAATTtGCTATGAGGAAGCGGTTTTTAAGATT
TAAGgaTAGAGTTGtAACtCTTAAGTTTAAAGCCTTTCAGCACCTGTGGAAGGAAGATAT
GCGCTTGCTTTCaGTAAGGAAATACCGTGCAAAGTCTCAGAAAAAATaTGAATTAAGCTT
GAGGACGACACATAGTGGgTGTCAAAAAAaTCGTTCTTCAATTCGCACTCGATTCTcTTC
TCCTGTTGGAAATTTGAGTCTGGTGCCAACAACAGAGATGCTTAACTTCACGAGCAAGCT
GCTGTCAGTTTCTCAGAaCAAGCTTTACAGGAATGCTTTGAAAATGCCAGCATTAATTTt
GGACAAAAAAGAGAGGATGGTTtcACGGTTTGTCTCCAGTAATGGATtAGTTGAAGATCC
CTGTGCTGTTGAGAAGGAAAGAGCTATGATCAATCCCTGGACCTTAGAAGAGAGGGAAAT
TTTCATTTCTAAGCTAACCACTaTTGGCAAGGATTTCAGGAAAATTGCTTCTTTTCTTGA
TCATAAGACAACTGCAGATTGTGTTGAATTCTATTATAAAAATCACAAATCTGATTGTTT
TGAGAAAACAAAAAAGAGTAAGAAAGTGAAGTCCTCTACtAACtACTTaatGTCGTCGGG
CAaGAATTGGAATCGGGAAATGAATGCTGCCTCGCTTGATATtCtGGGtGCAGCTTCAGT
AATAGCGgCTGATGCTGACAATTCTATGGGAAATCGACAgAtGTGTTCTGGTAGAATCTA
TTACGGAGGCTACTGTGAATCCAAAATACCACATGGTAATGATGGTAATTTAGATCGGTC
AAGCAATTTTGATGTTCTTGAGAATGAAagAGAAACtGCTGCTGCTGATGTGTTAGCAGG
TATTTGTGGTTCAATGTCCtCAGAGGCAATGAGTTCTTGTATCACTACTTCTGTTGATCC
TGGGgAGGGTTGTCGGGAGTGGAAGTCACAGAAGGTAGATTCGGTCAAAAAaCGaCCTTC
CACATCTGATGTTACACAGAATGTTGATGAAGaTACTAGCTCAGATGAGAGTTGTGGGGA
AATGGATCCTTCtgaCTGGACAGATGAGGAGAAGTCgaTCTTCATACGGGCTGTTTCATC
CTATGGCAaGGATTTTGCTATGATCTCACGATGTGTCAGGACAAGGTCTAGGGACCAATG
TAAGGTTTtCTTTAGCAAGGCTCGTAAGTGCCTTGGACTGgATTCGATACATCCTGCACC
AGGAAACCTAGGAACACCAGTGAGTGATGATGCTAATGGAGGTGGAAGTGACACGGAAGA
TGGTTGTGCTCTTGAGACTGGCTCAGTTATCTGCAGTGaTAAGTTGGGCTCCAAGACAGA
TGAGGATTTGCCATTGCCTGTCATAGATGCAAAGCATGAGAAATCGAATGCTGCAGAGAG
GGAAAATGTGACTGCTGACTTAAATAATCCGAAGGAGAGCAATGTTGctAGATCATTAGA
GCAGAATGACTCTAAGGATGAAATATCATTtGTTTCTGATGCTTGCAAGATGGGGgACAA
ATCTGAGCTAGCTTTTGAAATTGATACTCACCAATCTGAGGTTGGGCAGGCACAGGAAAT
TTCAAATGAATCAGTTAATTCAGAATCTAAGAGAGATAAACCGATTGAACACAGCACTTC
TGTTGGAGAACCAATGTACGTGGATGCAGCTGATCCTGGCCCATTAAATCCAGTTTCtGG
TATTGAACTtAAaGTTATTGCTGAGGTTGCTGCTAATGGAAGCGCAAaTCATGTGgAGCA
AAAaGAGGTTTtGTTGCCTGAAAATAGTTTGAACAGTAAAAGTGGTTTgaTGAAAGGTTC
GAGTGCTAACagAGATGCATCCTGCTTGCCTTTGGATAtGGGTTCTAGTTCAAACTTCAG
TGTAAATGTGGAGAACATTCATCATGTGTCTGGGgAGTTCGATtCTGTGGCTGAGTCTCC
TACTGTCTCATTGCCACaGGAAAaTAATATTGCTTCTGGTGCTCCTATGTTACAAGACAC
tGTTTCCATTCAATGTGaGaGAaTGCaTACCcATGAGAATaGAGATGGGCAGGgTAAAGA
ATCAGGTAgTGGGGATGATCATTTACAGcACCCGCCAGGGAAATCTTTAGTGAACTGTAG
CGAGTCCTTGCAGATTCTGAGGGGCTATCCGCTGCAAATTCCAACAAAGAAAGAGATGAA
TGGGGATATTTCTTGCGGACTGCTTTCTGAAGTTCAAAAGAGCTTTTCAACTTCAGATTA
TTATCTTCAAAAGTGCAATAGCAGTTCAAAGACCCAGTCCTCATTGCCTGAGCTTCCACT
ACTCTCCAAGCACGCTGAACATGGCAATGATCATTCAAGAGACCACTCTCGGAGTTTGtc
agATACAGAAAAGCCATGCAGGAATGgTGATGTTAAACTGTTTGGCAAAATTCTGAGTAA
CCCCTCATCTTTGCAGAAGATGAGTCCCAGTGTACATGATAACGTGGAACATGGCCCAAA
GGCAAGTAGCAAGTCATCAACTTTGAAATTCACTGGTCATCAAaCTACAGATGGAAGCAG
TAAtGTTTtAAAGTTTGATCGTaGTAATTATCTTGGCCTTGAGAATGtCCCtgTtAAGAG
TTATGGCTTTTGGGATGGTAACAAGATACAAACTGGGTTTTCATCTTTACCCGAGTattt
tttAGCCAAGtaTCctGCAGCATTTAGCAATTATCATGTTTCCTCGTCCAAAATGGAGCA
GCAGGCTTTGCAGGCTGCTGTGAAGTGCAATGACCGTAATTTGAATGGTGTATCAGTTTT
GCCTCCAAGGGAAGTGAGTGGTAGCAATGGAGTTGTGGATTATCAGATGTACAAGAGtCA
TGACAACAGTAAAGTGCAGCCATTCTCTGTAGATATGAAGCAGCGGCAGGATATATTCTC
CGAGATACAAAGGAGAAATGGGTTTGAAGCAATCTCGAGTTTACAGCAGCAAGGAAGGGG
AGTGGTAGGAaTGAATGTtGTAGGACGAGCGGGAATTCTTGTTGGTGGATCCTGTACGGG
TGTTTCAGATCCTGTTGCAGCCCTTAAAATGCACTATGCTAAAACCGAaCAGTTCAGTGG
GCAAAATGGGGCTGCCATCATCAGAGAGGAGGAATCCTGGAGAAGTAaGGGTGATATAGG
CAGGTAGGAGTGGTGAGAGGGCTTTCTTtCTCTTTCGTTCTTtCTTTCTTTATTAAAGCA
AGTCCTCAACGGCAAATAtcTTCTTTtGCCGaGCCCTGTATAatAGTTTTTgTATtGTTT
CAaTGGAATGATAGAGCAgTTGACGACGGTTCTcAGGTCCGTCTTTTtGgtaaaaaaaaa
aaaGGCCGCCT
>contig00036  length=4277   numreads=132
agAAAGCTaTTCCTCaCATTGGCAAAGTTGTACTACACTTGTTGGAAaTATACAAGCCAA
AAATTCATAGAAAATTTGATCCCATCAATTTCCATAATTGAAAAGAGCTAACTGCGTACA
TTAGGATTTATTCAGCGTCCTATTCTTAATTTtAATTCGAAATCTAGGAGCAGAGTTACC
TTCAGATGGCTCAGGTTTTGTTtCCACATTGGGGTTCGCCATTTTGgAaCCACTGGATTC
GCTTGGCTTCaCTTGAACAGTTGCCAATTTAATGCTGCTGGgTTCCTGTATTTtAACAaG
TCCTCCcATTGAAGAAGCATTTGCCTCAtCACCAaGCAACTTTGCCATTTCCTTTtCCCT
CCGTTTTTTCTCTTTCTTCAACCGCTtCCTTTCCAGGTACTCAGGATCATCCTTGTGCCC
TTTATGATCTTCCCGTTTCCGTTTCTTTtCCTTGTCTTTTTtCTTGTCCTTTTCTTtCCT
GCAGTGAGGAGATACCAAAGCTCCTGATGAACcACCATCACAATCTAATCTTCCAACTGA
AAGGTTTTgAAGACTAGCATATTTTTGTGCCCCAGTATCCACATTATTATCTTGCATGAC
ACTAGGTGATGGTGGATCCTCTGGCCGAGAGAGCaCAAAAACTTTGCTCGAATCAGCAGT
GCACTGAAGTTCCTTCCCATAATtGTCCCCATCACTTGCAACTTTCGCACTGCCAATGCT
AGCAGTCATCCGAGACCCATGGTCAAGACATGAATTGACTTCCTCAACGTTTTGATTGTT
TGCACTCACTGCCTCAGTGGAATTCCTAGGGGGTgCATCCACAGAAACAGAACTGCTGGC
CCCACGATCAATTTCACGATGCGCACCTTGAGATCTTTCAACAGTTTGATTATCAGCCTC
ATCTGCTCTACTAGAAGCAGCAGATTTTTTttACTCTAATCTTGACAACTGGCATCTTAC
GCTCTTGATTGTTAGAGATTGTATCTGCTTCTTTtAAAGGTtCAGGAACGGTCAAATCCA
TCTTCTGGTCATGATTATTGGAGATCATACCAGGTTCCTTCATGTTTTCTGTAATTACCA
AATCCATCTTTTGTAGGTGATTACTGGAGATGGTGTCTGCTTCCTTGGGAGCCTCTGGAA
TAGCGATATTATCCTGATCAGATTTTGAAATGACCACAGGAGGATCTAGAGTCTTTGGCT
CCAGAACAAGTGTTGCAAAAATGTTCCTCGGCTCACCCAATGTTTCAGTATTACCAAGAC
ATGATGTTTTATCTCTGGGAACCCCATAAAGTGTTGGCATCCTTCcTGCAAGGATTTGTA
AGATGCAGAACAAGTAGTGCCTAAGATATATGTTATTGAACGCCACGTGGCACTCAAGCA
CACCAAGCAAAGCCAGAAGAGTTGCGTTCTTGATGACATCCTTCGAATTAGATCCATCTC
GTATCTGGCATAACCGCATAGCATGCGCAGCAAGTTTTGCCTGCCCTCTTAGGCTTGGTT
CCTCCTTCAAATATATGATGAACAAAGACAATGCTGCATCAATGCCCCGGCAGTGAAATT
CCAGATCAAGGAGTGCTCTGCTTGATTCAATTCGAATTTGCCATATTGTTTTAAAATTTC
GAAAAGGTTTTATAAGTTCAAAAACGTGATCAAGATGAACAGATCCAGAAAGCTTTGATG
CGATCTGTACCAAAGTACGGATGCAGCTGATTGTCAAGATCCCATTGTCGCTAGGCATCA
GCCTGTCAAATTGCAAAAGCCTATCGATGCGCTTGAGAAGGGATGATAAAAGCATCACAC
TCTGTTGCCCAAATTCAAGTTGACCCACAGACTGGACCAATGCAGCAAGCCAGAACACAT
CAGAATAAGGATTTCCAGTATTATCATTATACTTTAAAAGTTGCaAAACAAATTCAATAG
CTTCCCTCGGGCtCTTTTTGTCTGCAGCTCTAACCATTGCCACAGCTTGAGGAATGGCCT
CAAGAACAAAGTACTCTGGAAAATCATGAAAGTCATTTGGCTTGGGGAGTCCAATTGTTG
CATCAAACCTTTGACTTTTGTAAAATTTTACCAAGTGAAGTAAACCAGACCAATCAGTTT
CCTCGGATGCTGTATTAGCCAATGCAAAAGCCGCCTCAATCCGAACTCTCCAGAAGGCCT
TGGAGTCGATGAGGAAACTATTCAGGGCAGTTACAACAGAAAATGGCAGCTGTGGTAATG
CTTCTAGTGCTGCAATTGCTTGTGCCTGAGCCACAACATCCTCATCCTTCTCCAGCTGAT
TGATCCACATCTGTACAGGCTGATTAAAGTGAATTTCAGCGAGGTATTCCATTTCTGGAT
CAGCTCTAATCCATAACAAGGGAGATTCCAAACTGGAGCGCATATCTGTTGCAGGTACAA
CATCAGCATTTTCATCAGAGCCATCAGGTTTAGAACCCTTTTTAGGCTTTTGGAAGCGTC
TAGCAGCAAGCTTTGAATGGCACTGTATTTCCAGAAGCTGCCACATTTCTCCAGCCAAGG
GAaGAATAGGGTGGTCATACATACCGTcAAGTTCATAAACCCTGATACTCATCATCCCAG
GCCATCCAATATCACCATCTCGATTATCAGAATCAGGGTTAAGAACTGATGCAcTAGCAT
CAGGAGCAGCTGTACACTCTCTTAGaGCCGCCAGTTCAaTCATATTTTTCTTTTTGTTaT
ATGAGAACCCCATCCTCAACaTTGGACACCCGCATGACCCAaCCCACCGAGGAAAAAATT
CTTtCAAGAACGGACGCTCAAGATTTCCAACCTTAGTAGCAAAATGCCGAAACTCCTTTG
TACTAAGAGATCTCACAGGGATTGTATCTTGAGCCCGCAAGacAACTTTCTGCAAAATTT
TGCGAAAGGATTCTGGCCCCATTTGCTTTTCCAACATTTGCAGAaTTGCCACAGACTTCC
AAGACCGTATTTTCCCATATATACCAATGCAATTGGTTCCATATAAATCCTTACAAGAAG
CAGAGGAGCTTAAAGTTGTAGCACCACTATCATCTGCTTTGCAAACAGCACAaTTAGCCT
TGTATCTCCTGTAACGTGCTTCATTATTTCCTAAAAATTTCTTGATAAACAAATCCGTCA
GAAAACCAGCAAGCCCATCCAGAAGCCATTCGTCATTGGGTTCCTCAGGAACTATATAAA
TTCCAAACCACTGTTTCGCAAGTGCAAAAGCTAGTTTGATGCTCGTGTCTATGGCCTGAT
CAATAACCCTGTTGTCATATAAAACTTGAGAACTAAAAaTGCTAATGGAAGCTCCCAAAC
TACATGAGGATAACACCATCTCAGGAGCTAAGAACACTTGCGTATACGATCCAAAAGGAA
ATTTTGCATCAAGGTATTCTTCATAATGGTTGAATGCATTGTGAAAAAATTCCACAGTAT
TCTGAAGCTTTGCTAGATTAGCTGGCAAGCACATGTGTGATATGAAACCAACATGAGGAT
CAGGAAGGATCTCAAATGGTGCAACCACTAATGATATCCATTGAGCAGTTACTGGAACAT
CTAATCTGTAGACATAAGTTTTATGAGGAGGATCATCCTTGCTCAAAACCTGATATAGTA
AGTTGCCAGTACTGACGGCGACAAGGTGATGTGCAACAGAGAACTCCAGATCATAACAGC
AACGCTGAGAACCTTCATCCACACAAGGGAACCAACATCTTGCACGCCTAATCTGGTTAT
CTGTATGCAGCACATTTTCATTAAATTGAATCCCTGTTTCTGCTTTCtCtACCCAATAGT
TGATACGAACCAATTTCACATTCTGCTTAGCTTCACCATTCTCTGAGTTCGCTTGATCCT
GTTGTTCAATGGGAGCCCTAAAGGCTGGCTTGCAACAGTTAATGAGTAAATTAGGAACCA
GTTCTTTCTCGAGCGCCGAAACATAAGCAGAGCCTGCAGCATCAGCAGCTGAGCTAGGAG
AAGACACCCAACTCCATCTCTTTtCGCATTCTACCCCATCTTGCTGGCGCGGATAGTATT
CAAACTCCGTAAGCTCACCATCCACAAACACATTCTCGATACCTAAATTCTCCGCATGTA
AACCCACAATTCCTATATCTGGGACAGCAATTTCCAACTCCGTATAACCATAAATTTGGC
GCTTATCCATGTCGATAGAGAGGCAGAGCTTCTGATGACGGACTACAGCTCCGGAATTAT
CGGGCTTAGCGTCCTCATTCTTCGGCTTACGCGGCTTCGCCATGgCTGATCTCTCAATCT
TTGAGTGTCTTAGCGCC
>contig00037  length=4247   numreads=123
AAACACCTCCTCTGCTACAGTACttcGGAACACTTCTAACAAGGGGAAaGCTtAATGCAT
TTGAGTCATTGgAATTATCAcGTCTTGTTGTCAACCAAAACAAAAaGAAtCTTTTGGAGA
aTTGGTTGGCAGAGGACAagTTGGAGTGCAGTGAGGAACTTGGAGACCTCGTGAAGACCG
TGGATAATGACCTAGCaCTCAAAaTATATATTAAaGCTAGAGCAACTCCTAAGGTTGTTG
CAGCTTTTGCTGAGAGGAGGGAGTTCGACAAAaTTTTGATTTACTCGAAGCAGGTTGGGT
ATACTCCAGACTATTTGTTCCTTCTTCAAACGATTCTGCGTTCAGATCCTCaGGGAGCAG
TGAATTTTGCTTTGATgaTGtCCCAAATGGAGGGAGGTTGTCCTGTTGACTACAACACCA
TCACTGATTTGTTTcTtCAGAGGAACaTGATCCGTGAGGCAACAGCTTTTCTGTTGGATG
TTTTGAAGCCGAATCTTCCAGAGCATGGTTATCTGCAAACAAAGGTCCTGGAAATCAATC
TGGTAACATTTCCTAATGTAGCTGATGCTATtCTGGCCAATGGAATGTTCAGCCaCTATG
ATCGCCCTCGTATTGCTCAACTTTGTGAAAAAGCTGGTTTATATATCCGGGCCCTACAAC
ATTATTCAGAGTTGCCAGATATTAAACGTGTGATTGTCAATACACATGCAATAGAGCCAC
AGGCACTTGTTGAGTTTTTTGGTACTCTTTCACGAGAATGGGCTCTGGAGTGCATGAAGG
ATCTTTTGCTGGTCAATCTGAGGGGCAACCTCCagATAATTGTGCAGGCTGCCAAGGAAT
ATTGTGAGCAGCTGGGTATTGATGCATGCATAAAACTTTTtGAGCAATTCAAGTCTTATG
AAGGACTGtATTTTTtCCTGGGATCATATTTGAGTTCCAGTGAGGATCCTGATATACACT
TCAAGTACATTGAAGCAGCTGCTAAAACGGGACAAATAAaGgAGGTTGAACGcGTCACAA
GagAATCAAATTTTtATGATGCTGAAAAGACAAAGAACTtCTTGATGGAGGCTAAACTTC
CAGATGCTAGaCcTctGATTAatGTTtGTGATCGTTTTGGTTTTGTGGCTGACCTCACAC
ACtACcTCTACTCAAACAATATGCTTCGTTATATTGAAGGTtAtGTtcaGAaGgTAAACC
CTGGTAATGCACCTTTAGTTGTGGGGCAGCTTCTGGATGATGAGTGCCCCGAAGACTTtA
TTAAAGGCCTGATTCTCTCCGTCCGTTCTTTGCTTCCGGTTGAGCCCCTTGTAGAGGAAT
GTGAGAAGAGAAATCGgCTTCGTTTGCTCACTCAGTTCTTGGAGCATCTtGTGAGTGAGG
GAAGCCAAGATGTACATGTCCATAATGCTCTGGGTAAAATCATTATTGATAGTAATAACA
ATCCAGAGCACTTCCTCACAACCAATCCTTATTATGATTCCCGTGTTGTTGGTAAGTATT
GTGAAAAACgTGATCCCACCcTGGCTGTTGTGGCTTACCGAAGAGGACAATGTGATGAtG
AACTTATTAATGTAACGAATAAGAATTCATTGTTCAAATTGCAAGCAAGATATGTGGTTG
AAAGGATGGATTCTGATCTTTGGGAGAAGGTTCTTAATCCGGAGAATGAATATAGAAGAC
AGCTCATTGaTCAAGTTGTATCTACTGCTTTGCcTGAAaGCAAGAGCCCAGAACAAGTTT
CTGCTGCTGTCAAGGCTTTCATGACTGCTGATCTTCCGCATGAATTAATTGAGCTGCTTG
AAAAGaTTGTGCTTCAGAACTCTGCGTTCAGTGGAAATTTCAATCTGCAGAATCTACTTA
tCTTGACTGCCATCAAGGCAGATCCATCTCGAGTAATGGATTATATTAACAGATtAGATA
ATTTTGATGGACCTGCTGTTGGGGAAGTGGCTGTAGAAGCCCAGTTATATGAGGAAGCAT
TTGCAATTTTCAAGAAGTTCAACTTAAACGTCCAGGCTGTCAATGTGTtACTGGACAACA
TTCGAAGCATTGACCGTGCAGTGGAGTTTGCATTCCGTGTTGAAGAAGATGCTGTTTGGA
GCCAGGTGGCAAAGGCTCAACTCAGGGAGGGATTGGTGAGTGATGCAATTGAGTCATTTA
TtCGTGCGGATGACGCTACTCAATTCCTGGAGGTCATTCGTGCTGCTGGGGATGCAAATG
TCTATCATGACTTGGTGAGATACCTCCTGATGGTTAGGCAGAAGGCAAAAGAGCCCAAGG
TGGACAGTGAGCTTATATTTGCATATGCAAAGATAGATAGGCTAAGTGACATTGAAGAAT
TTATTCTTATGCCAAATGTGGCCAATCTCCAAAATGTGGGTGATCGTTTGTTTGACGAAG
CTCTATATGAGGCTGCAAAAATAATATTTGCTTTTATATCAAACTGGGCCAAGTTGGCTT
GCACACTTGTGAAGCTGAAACAGTTCCAAGGTGCTGTTGATGCTGCACGAAAAGCCAACA
GTGCAAAGACATGGAAGGAAGTTTGCTTTGCTTGTGTTGATGCTGAGGAGTTCCGTTTGG
CTCAGATATGCGGTCTCAACATTATTATTCAGGTGGATGATTTAGAAGAGGTCAGTGAAT
ATTATCAGAACAGAGGTTACTTCAATGAATTGATCTCTCTTATGGAGAGTGGTTTAGGGT
TGGAACGTGCACATATGGGCATTTTCACTGAATTAGGAGTATTGTATGCAAGATATCGGC
CTGAGAAGCTTATGGAGCACATTAAATTATTCTCAACCCGTcTCAATATTCCCAAGCTTA
TACGAGCTTGCGATGAGCAACAGCATTGGAAGGAACTTACCTATTTGTATATCCAATATG
ATGAATTTGATAATGCGGCAACCACCATAATGAACCATTCCCCTGAGGCATGGGATCACA
TGCAATTCAAGGATGTTGCTGTCAAGGTCGCCAATGTGGAGCTATACTATAAGGCAGTGC
ATTTCTACTTGCAGGAGCATCCAGATCTTATTAATGATCTCCTCAATGTGCTGGCACTCC
GTGTGGACCATACACGTGTTGTTGACATTATGCGGAAGGCTGGTCACCTTCTTCTGGTGA
AGCCATATATGGTTGCTGTTCAGAGCAATAATGTATCTGCTGTGAATGAAGCTTTGAACC
AGATTTACGTAGAGGAGGAAGACTATGACAGATTGCGGGAATCAATTGATTTGCATGACA
ACTTTGATCAGATTGGCCTTGCACAGAAGATTGAAAAGCATGAGCTTCTTGAGATGAGGC
GTGTtGCTGCATACATCTACAAGAAGGCAGGAAGATGGAAGCAGTCCATTGCGTTATCAA
aGAAAGACAACCTTTACAGAGATGCTATGGAGACAGCATCACAATCTGGAGACCGTGAAC
TTGCGGAGGAGTTGCTTGTTTATTTCATTGAACAGGGCAAGAAAGAATGTTTTGCATCAT
GCCTCTTTGTTTGCTATGATTTGATCCGGGCAGATGTTGTTCTTGAACTTGCCTGGATAA
ACAATATGGTTGACTTTGCCTTCCCATACATATTACAGTTCATCCGCGAGTATACAGGCA
AAGTTGATGAACTCGTGAAGGACAAAATTGAGGCTCAGAAAGAGGTTAAGGCTAAAGAGC
AGGAAGAGAAGGAAGTAATTGCTCAGCAGAACATGTATGCTCAGTTGCTGCCTCTTGCTT
TACCTGCACCACCAATGCCAGGTATGGGGGGACCAGCACCAATGGGCGGAGGTTTTGCGG
CACCACCACCAATGGGTGGAATGGGAATGCCTCCAATGCCTCCTTTTGGAATGCCACCTA
TGGGCAGCTATTGATACATGCAAGGCGACCCTTTTTGTAGATTTTAGCTGTGAATCCAAG
TTGGTTACAAAGGGCTTTTCCATTTGGTGGCGTTTACTGGGCTTTGGCGCCTTTAAATTT
CTTTTTGTGTTTGTTTTGGTGGGATGACGGTGTAGTTGAATAATGCCATTTTTCATTTTC
AAATCTTCATTTAGGTGTGGATATGTGTTGTAATATTCTTTTGGTAGGAGAGGCATTTTT
TGGCTGCTCTTAGATGGCAGGCCGAGGATTTCATGTATCTGTATTCTTTTTTTtCCTTTt
ATCTTGCACTCTAGGAACGACCTGAGTATAGTACGAGATGTTTCATAGCACCAACTTCAT
CTATAATGCTTTTTTtGgTTtAaTaGCATCATtccccttttgcttct
>contig00038  length=4241   numreads=86
AAATCAGCTggaGTAATATTtCTTATAGTTGATAAGGAgTtGCATAATtgtCAGGAATCA
AGTGAAGATTTTCCTCTTGATATTTAAACAGTAGGCAACTCCCTTGTCACGGGGATTAAA
TTACATCATGGACTTTTATAAACAAATTTTACATTtcAAGtGTTCCAGGAAATTGCGTCC
ATTCAATTACTAGCATGAAGAGAAGCAACTTCAGACTCATCAGATTGGATCATTtGAATT
gaTATTTCAACTCAACTCTATAGCATTTCGTTTACCTATTTACCTATCAATTCCTTCAAT
CTTGTCTTCAACTTCTGAGTAGAGCTGTCTCAACCTCTCAATATTTtCCTGTGTTGTTTC
CCAGTAACCACGGCCATTGGCCTCTAAGAATGTCTGCACTAACTTCCTAAATGAATTTGG
ATTAGTGCTCATCAaTCTATTAAGCATTTCTTCaTCTTGTATGAAAGTGGTGTTTGCCtC
TTCaTAAaCCCaGTTGTCGACTTGGCCAGAAGTCGCACTCCATCCAACTGTATTTGTCAG
CCTCTTCTCAATTTCACGAACACcTTCATACCCGCTAGACAGCATACCTTCATACCACTT
AGGGTTCAGCAATTTGGTCCGTGCATCAAGCCGGACAGTCTCAGATAGTGTGCGGACCTG
AGCATTAGCTGTTGTTGTGTCTGCAATGTATGCACTCGGCTTCTTTTTGTCCTTCCTTAA
GTTCTGCACTAAGTTTGTTGGGTCTGAATCAAAGTAATGGCTTACATCAGTGAGTGAAAT
CTCTGAGGAATCCAGGTTTTGGAATGTGGCATCCGCTGTGCTCAGAGCCATCTCAAACAC
TTTTCTTTTCTCCATCATTCCAGCACCTGGGGCATCACAATCGAATGCAAAGGACTTCCG
GCTCAAGTACATGTCCTGAAGTTGCTTCTCATCATTCCAAGAAGAATTCTCCACTGCAAG
GTTTATGTTTGAGGAGTAGGATCCTGAGGCATTGGAGAAAACTCGTGTTGCAGCTTCTCG
AATGTCGATTCCAAGGGTTTCAGCTTGTtCTATAGCATGCTTCCTGACATAGTTTTGGTC
AGCTGGCTCATCAAGCTCAGCAACCATCTTCACTGCACGATCAAGCAGGTTCATCTGATT
TATGAAGAGATCCCTGAAAACTCCCGAGCAATTCACAACAaCATCAATCCTAGGCCTTCC
AAGCTCTTCAAGACTTACGGgTTCAACTCGgTTAACCCTGCCAAAAGTATCAGCAACTGG
CCTCACTCCAATCATCCATAAGACCTGAGCCAGAGATTCACCATAAGTCTTGATGTTATC
AGTTCCCcAcAGCACAAGTgCGACTGTCTCGGGATACTTTCCTCCGTTATCAGCCTTCTG
CCTCTCAACTAaTCTATCCACCACTACTTTTGCACTTTGCATTGCTGCTGTTGTAGGatA
GCTTgtGGGTCCAGTGCATGAATGTtCTTTCCTGTAGGCAACACCTTTGGGTTTCTAATA
GGGTCACCACCAGGACCTGGCTCAACATATTTGCCCtCCAAAGCTTGTTTTAGACTCCCC
AACTCATTATCAgCAACAACTAATTTCAAACATTCTCCAAGAAATtGGAACAAtGTtCTC
AGCTTATCTCTATCTGCCCGGTAAAATTTTGTGTTTGACAAGTACTGAATCCAAGGTTCA
TTGACACCAAATCCAAGGATTGTCGTGAGCTTATCAGCAACATCTACAACTTGGCCCTTC
TTGTTAGTTGTTCGTTCTACAAAGGCAGTTATGGCACCACGTGATGCCTCAGTTATTTGC
CGAAGAAGCTCTACATCCTTCAAGATTCCCTTGTCACTCCCTCTATAGACTTCCTCAATT
TCTCGTCCAACAGTTTCAGCTAAAATaGATGGGAgTGAGCAAATCTCATCTTCAGGACGA
TCAAGTGCAGCAATGTTGACAAGAGTTGCAACTGCTTCCATGGCAGATGGAGGCTCGCCT
ATCACATGAAGCCCACATGGCAAAAGCCGGGATTCAATCTCCATGATCTTGGAGTATACC
TTTCCAACCACAAGATCTCTCTCTTTAGCAGGGATCTCCTCTCCCTCATCTGGAAGTTCA
ACATCCTTGTCGAGATTACACTGCTTAGCAGTGCTAATTATGGagCTCaCAaTTTGAGGT
CCACGACCTGTGTCTTTAAGGGACTGGTATGAGGAGATAaGCTCACTCAACTGCTTGAGA
CCCTTGTAAAGACCTGCATTTTCtgCTGgAGGGgTCAAATaGCTAATAGtGTTAGCATAG
CTTCGACGTTTTgCTATTGTAGCTtCAGATGGGTtATTtgCTGCATAATAGTAGACATtA
GGtatGTtCCCAAtGAGAGAAtCTGGATAGCACACATCACtcATTCCCACCTGCTTTCCA
GGCaTGAATTCAAGCGAACCATGAGTTCCAAAATGCAGTActGCATCAGCTTTGAAAATT
TTCTCAACAAaTGAGTAGTAAGCAGCAAACCCATGATGTGGGCTGGCAGATTTTGAGAAA
AGCAaTCGCATCGGATCGCCTtcATAACCAAAAGtGGGCTGGACGCCAATAAAGACATTT
CCATACTGCTTTCcATACACCAATAGGTTCTCACCATCAGAATTCAAATTCCCGGGAGGT
TTACCCCAGTTTTCTtCCAATGCTGTTGCATAGGGAgTAaGgCTTTGGTACTCCCGAAcA
CCCATTTTGTAAGCAACATTTAAGTTtGGACTGCTGAACTGAGCctCTTTAtCaTGAAGT
ATGTCTTCAaTTAAGGCTTCTGAAGTCTCTGGAAGGCCcTcAACATTGTAACCAtCTTTT
TtGAGATCCTTTAGAACTGAGAAGATGGAGGAGAAGACATTAAGGTAGGCTGCTGTTCCA
ACATTCCCCTTGTCTGGAGGGAAaCTGAATACGGTGATTGCCAGCTTCTTCTCGGTCTTT
GATTtCCTTTtCAGTtCTGCCCATCTGATTGCCCTGGTGCAAAGCTGCTCCACCcTCTTG
TGAaGAGCATGTGATTTTCCTGTTCTTGGGTCCCGGCCGGCAAAAACAATTGGCTCCATt
CCACCATCAAGCTCAGGAAGagCAACTTgCAATGCAACCTGGATTGGGTGAAGCCCTAGG
gTACTGTTTAACcATTCCTCAGTTGTTTGAAAcACCAAaGGCAAGGCGACAATATAAGGC
ACATCAAGCTTACTCAATGCCTCAACAGCTCTAGGATGGTCCTGCCTTGCTGGGCCACCA
ACAaGTGCAAAACCaGTCAATGAcACAACTGAATTCACCATAGGTTTCTTCGTAACAGGA
TCAATCAAATATCTCTCAACTGGCCCTGAAAAATCAAGCCCACcAGCAAAAATtGGTATC
ACTTtAGCACCTTTtGCCTCCAACTCCATAATCACAGCAACATAGTGACCCTCATCACCA
GTTACAaTATGACTTCTTtGTAAAaTCAgCCCGATAACTGGTGCATtAGCGTCTTTAAGC
TTctCATTAGCATCTTTTCtAGTTCCATACCAATTCAAATACtCCTTAACGTCATCATAC
ATACAAGGAGCCAAAGGGTGCCATATTCCACTATCTAAGAaCAAAACTGGATCAGAATAC
TCAAtCTTTTTCCCTTtCAATGCAGGCACATAAGAGCCAGaTATCATTTTCAAGAAATTC
TGCAAATtATCAGGAGACCCTCCAAGCCAAAATTGCAAACTCAAGATATAAAGCCTGGCA
TCTTGAGCTTtATCACTAGGCAAGTACTTCAAAACCTTAGgTAAAGTCCTTACCAACTTC
AACATACTGTCaGCAAAACCTGCCCcTtGTTTCTTCCTCTTGAATAACTGAAAAAATGGA
CTTTTtGATTGGCCAAGTTGTGACATACTAAAAGAaCCCAATTTGTtAAGTCTCATTACT
TCAGGCATTGAAGGgAaCACCAGAACTGCATCAAGTCTGTCCCTTtCTTTCTCCACAGCA
TCTTTAaCCTtcAATGCTAACTCCTCAACAAAGATCAATGAACCAATAAAGATATTTGCA
TCTTCGATGTCTCTGCAGAAAGTTTtGTAtGTAGATTCATCTCTAAGCTCCTCTActAAG
TAACCcaCCACTTCAAATAAcGcAAATTTGgAAgTCTtgTTtAAAGCTTGAACTGCAGCT
gTAAGTgAAGaCTGGTATtGGGCTTCAAGAACTACatAGACAATTTtGACTGTGGGGAga
tttgattctcattcttctcagggacaattcttcgaacttct
>contig00039  length=4251   numreads=126
tttttttttttttttttttttGTTTtAAACGTTtCATTCATTCATTCCCACTATTATTTC
TACGGGgCAAAAAaGAATGTTCTGTTTCcTGCTTACCTGTGGCTTTTTtCCCAATTCGTA
TTTTtGTGAAAAaaTAAAAAAatGAAACCAGTACATTGAAATAATAATTtACAAGGCAAA
GGTTACAAAAATTAGTCATACAACGGTAGTACCTGAAACTGTCGATGGAGAAACGCGGCC
AAATCtCAATCAGATTGGAGAACAGTAAGGTAGTATGGATATCCAGGGCTTGTTCCCATT
GTCTGTTTTGTCTCTTTTACATTtCCTTGATCATTAACAGGTAGAAGTTTCCAATTCAAA
ACATAGTTTGACAAATCATATGTACCAGGCGAGAATACACAAATCTGAAGAGGAaTTTCT
GaTGATGACATTGGCTCAAGTtGAACTCTGGTAGAACGCGTGCCAGACCAAAtGAATGGC
GAGACACTTTCTTGTGATGCCGATTTTGCAATATTGGTtCCAGGAaCATCAGAAGTCACT
TTGATGTCATCCGATAGAGATAGGTTGTGCCACCCTACTTGATTTCCAGAAGTACTTGTG
TCGTCATCGCTTAATTGACCATTGCCACTCGAGGAATCAAGGGTAATAATGCTTACAGAT
ACAACAGAATCTGATGAGTTGTAAATAGTCATTTTCAAGTTTaTTTCACAAAATGAAGCA
GAAAAGTTATGATGTCTGGTCCGAGGCCCATCCAACACCCATGATATTGCGCTTGCGCTA
GCAGTACTGCAGTGACACGCATGATGAGAGAATAGATGAGTTGGATCAGAAGTCCCAGGT
TTGATATCACTTTTCAGTAGCCTAGAGATCAAAATGAAGTCCACTGTATTTGCTTCGTCC
TGATTAGAAGTTTCATGTTGCAGTCTTTCACAATAATGAAAATTAGCCAAAGGTGACCTT
GATATGTCAAAAAGTGTATCTTTGCAACCCTCAGGAGTCAACTTTACATCACTTCCAGGG
AAAGAGGAAAGAaGCAAGAGTCTTTCTTCAGCAGTTAATGATTTCCTACGGCTCTTGATC
ATGAAGAAGCAAGATAATGCTTGACCAGCAATTAAaGATTCTGAAGGAAAAATGGATTCA
ACAGGTTGAAGCAGTGAAATTTCCCACTGGCAtCCAACAGATGTTAACTGATTAACCTGG
AAACTTTCCGAACTAGTTTtGTTGACGACATCCATACGCACAAGAAACTCTTGCAATCTT
GCTGGACAAGGACTTACTGTAAAGGACACATCTAATGACGGTAATACCtGCAAATTATAC
TGCATTCGTAGAGTGCGGTATCTCATGACGCTCGATGCATCCCCcATCTCATAGTATATA
ACTATATGCAAGGAAATATTTCCAGGATCAGCAGCTCGAAGCCAAAGAGGCCACAATAAA
GGTCTTTCCCTTTCTATTGAGATATCCTCTGGAAATAGAAAAACACCATGAgACACTTTC
TTGGAATCGGCTGGTACTCCATTTTGTTCAATACTTGTCTTCTTTTCCAAGCAATCAGGA
AGTTCTAGGTTTAAATCCTCATGATTCCCAATATTAAGGAATCTAGGATGACTGATCTTC
ATTTTCAGATTCTTTACAGAAAACTCTGACCGGTTCCTTAACTCTAAGACAACATGTCGC
AAATCTCCTGCATATGCTTTCTCAGGCAGAGAGCGTATGAAGCCCTCCAACTTGGGTAGA
TTCTTGATCACTATAAATTTAAGGTCATGACTAAGGGAATGCTTAGCCTTCCTCCTTCCT
TTTGCATTATTTTtCCTCTTCACAAGATTGGCCTCTAAGTTGTAATAACCAACCACTGAA
CCTGATAATTTCCATCTAATTCCTACAATGTTTAGATTGCCTTCCACTCTGGGAGTAACC
GTTAGTTGCACTGAATTGGTTTCATTCCCTCCCAATGTGAAGTCAACCTCTGACAGAGTA
AAAAAaGAAGTGTCTGGTTTCATATCCCTTTTATAGTCTTCGTCATTCCAGAGGTCAGTG
GCTGAGCTACTTACATCAGATTTCAACTCATCTGACCCTGAAAGCTCACATATCAAGGAA
ACACCAGATAAGGAAATAGGTATTTTCAAGGGATTCTCAAACTCAATATCCACCTTTATT
GCTTCTCCAGCCACACAAATGTTAGATTCCTTATATTTTTTtGGCAGAAGCTTTGATTGT
AAGTCCAACCAGTTAGTCCTGGCAGTGGACAATGAAGGAATCATGTCCTCCTCTAATGAA
CGCCACAAACTTTCTCTAACAGTAACTACTGCAGGTGATGCATAGGTTCGATGATCTTCA
AAAACAACCTTGAGTGATGAGATATTTATAACAGGCAACTgAaGTCTTAATACCTCAAAT
GTTTTCCCCGTTTtCTGAACAATTTGAAGAAACTCTCTGAGGAATAGCTCCTGTGTTGTC
TTGGACTGATGACTACAGGTCAGGACTTCCAACATATGACTGGCAGCCACATCATACAGT
CTAAGAAAAGCATACCATTGTCCGATATGGAAaTAAaCATGATCTTTGATGTAGCTCCAA
GTAGTTCCTTTGTAAACAGAGATAGCacTTCTATATGTACGAATTGCATGTTTAACCTGg
TCACATTTTTTATAACGATCACCAGAAAGAACAAGATGAAaTCCATACTTGTGTAACATG
GGGGGTTGAGACAACAAGTAGCAATAAGATGCTTGCTCAAGCATAACAGCCGAATGTAGC
ATCTCCTCACTGCTGATGCGGAAGTAAACTGTGGCAGCCTCTTTGTATTGATCTCTTGTC
TTTAACATTTCCACCCACCAAAGACCACAGCGTGTAGCATTTTGCTGAGCAGATGGCCCA
ATTTTTAAAtAAGTAGTAAATGCATTCTCCATGCAATATTCAGCTTCCTTTCTGGACTGA
TCCGACATAAAGTACGCAAGGCCCATCATTTCCtGTACACCAGCATATCGCTTCCAAGCC
TTATCAAGCTTATAATCTGTGGAAATAAGCCTATAGTTTGACAATGCAAGTTCATAATCT
CGTAACATGAAAGCAAAGTCACCCAGAACTCTAATCTGAGACTCAATAGAACTGAAGGTA
TACATGGGGCCATTGGCCGACTCTGGTgTGTCTTCTTTCCCTTTTCTCCACCATAAGTTT
TTAATTTGGTTTCTAAAACCTTTCCTTGTAGCAGATACCTGTTGATTGAGCACACGGACT
TTCTGCTCCATGTAAGGGATGACATGTTTAGATGATAaTTCTTGCATCAAATCCTTTATC
TCATTAACATCATCAaTATTAAGGAAaCAaCCAAGATGCTGATTTGGAGAAGCAACAGAT
TTACAAGAAGCCCACAagTTTTCTTGATGCTCTATTGGCCCATCTTGAGAAGAATTAATG
CAAaGCACATGGCAGTCATTTGAaCCAAaTGTATTTTtCATCTCTGTTAAAAGTTTTGCT
GCCTTCTCTGAGGAGCCATCTTGATTATCATGCACcAATAGATAATGTTttAAAATCTTC
GGGTCCATGGCGCCATCATtAAGAAGAgACGGCAACTTGTTAGTATTGAAAAGGTCAACA
AATCTATTGATAGGTTGTTCAtCCTTTGAAGAAAcAACCAAAAGACATGACACAGGGTGA
tcAAAAGCTTCATGATCTGAAAAAGACACAGTGCGCACAAGCTCTTTATTAAAAAaTTCA
AACCATGATGGTAGAACTTCAGaTCCAGTGCCAATAGGAGGTGGGTCCGAGCACAaTTCA
GAaTTGTCTATCTCCCcAGCTTGGGTTATAACCTGCTTtAGTCTctCCTTTGCTACCTCC
AGATTTGGCTGCCGAATATCTGCCTCGTAAAACAACCTCAGCTTGAACTTCTGTAGTCTG
tAGGGTTGATCACTCGACGTCCGTACAGGCACGTCGATGTTACTGAAGTTGCAGAAAGGA
CTGAGCATATCTATAAAGGAGAGACCGTTTTTGAGGCAGGCCTCTTCTACAAGAGGCGTA
CGGAGAACCATGACCACCGGAGTGATTtCCTCCAGCAACATTTTGCCTAGCGGCGTTGTA
GCTGGATCCATCCTCTACAGGTACCGAGTCACTCGACGCACTCACTGCGTCAACTCGTCT
tgTAGGGtATTtCCTTGATTGGATCTCTCGCCCTTCGGCGCTAACGGCAGAGACtGAAAC
GGGAGAGATATTCTTCAGTCGttAAAAGgaCGGGTTACCGAcTAGCGTATC
>contig00040  length=4232   numreads=82
aataaagaatttGcAAaCcAtCATAtAGCcATCcaTAAAaGgAAGAAGAACATTCTAAAT
GGGAagaGATGTGCACCATGAATCACTACATACAAGATTACAAAATTtcACTGGAAATGC
ACTACACCTCAAAAATCTATGCCACtCCAACACAATTTACACCTGCCAaCTTACTAaTAA
AATATTACATACAATTTTGATTGGTAAAGCGCTTGCACGCTGAGCCaTTCTTGTAAATAC
ACATTTCACCCTAGATTCCTCCTGATCATAGAGCAGGGGtGACATATCAACCAGTACACC
TTCAACATATGTGtGTGACAATTTAAGACAGGAGAAGAGAGATTATACATGAATATAGTG
TAGAGGAAAAGAATAACCAAATTGCAAACATTGATATCCACTTTAAGGGATGATCAATGC
GTATCTAAAGCATTTCAGGTTATTAACCATCAAGGTCAAATGCTGCATGTAATTAAGTTT
TTTCAAGAATCACTCCAGCTGTCTGTATCATCGTCTTCGTCACTTCCAGCCAAAGCCTGT
CGAATTGCATTTGCTTTCTCTAATATGGCAGCAACCTTCAAGTtGGTTTTTGGTCCCTGA
ATACCCTGAATACTGGGCCTTGTCGCTGCTGCAGGCTTCAGGTTAAAGGACTTGGTTCGT
ATCTGCtCTAGCAGTgAaTCTCTTtcATCAACCTTAGGTCCAATCTGAGGACGAACTCGT
TCTGTTACCCTTCTCAACTTGCTTTTGTCATGTGCAGCAACAGCATCAATGAGaGGATTC
CTGGGgCGAGGCAGCTTGCTCCCATTtGCTTTtCCAACTtcATAAGTTGGCGGCAAAGCT
AATGTAGTTGGCAACCATGTTGTTTcTCTCTGCAAAGTTTCTGAATCGTGTTGAGGCTGG
TCTTCTAGCATAGTTGGCGGTGATGCAGGTTTGTCCAGaGAATTCTTTTCTTCTCCTTCT
GAATTTTGTACGTTGTATTCTGGTGTCTCTGCCTCTACTATTGATTCTGGTGTCGCTTGG
TTCAAGAGCTTAAcTGGCGGGCCATGTGAGGGTACAGGATCACATCCAATGGATGTATGT
TCTGCAGTTACCACTGCCGATGACATGTCTGGACTAGACCCTATTGGTCTTCCTCCTGAA
GTAAGGAAACCATCCTCAGGCCTCTCGTTAGTTATTTCTGGTAAAGTCAaGAATGGGTTC
ATCAATTGTGTtCCCTCTGATGAGTGAGAAGTCTGTTGACTGTTtGCATCACTAACAACA
GTTGGCAACtCcAATGAGCCTcGAGTTGGCTGCAAGCAATTTtCGACTGACTCtGCATAC
AAGTGGTCCGACCTCTCAATATCAGCTTCAGCAAATGACACAAATGGGTTTGGAAGCTGC
ATAATCTCTCTATCTGATGATAGAAAATCAGATCGGGATTTCTCATCAGCTTTAAACGGT
TGAATTGGCAGAAATGTACCCTCACCAGGACCAATCTCTTcGACCTGTGATGACGGCAGA
GCAGGTTGAAATTTCCCTATTCTCCATTGCATAGGAGgTAGAGGCGGCAATGGCGGCATC
TCCTCCAGATTCTGAGGGAATGGGCCCAAGCTAGGGAAGCCAGAGTCAAATGGATTCCTT
GACAGCATGGTATCATTATCCTgaCTTGCTGATGGCATCAGAaGTTCTTGGTtAGGAATa
GCATCTTGTTTGGAAGAaGCATCAGGGTATCTTTCCcAACTCACATCACTCATAGTATGT
ATCTGTTCAGACTGCATATCTGATGATTTAGAACGTGCTTCATCCACTTGCAGACCTCCT
GAGTTAAGATGAATGGATCGCAATTCCAATGACTGCTCCGATAGAACTCCAGGCTCTCCA
AGTTGACAAGCaGgTGAACTCTGAACATTTAATGATGCAgAaTTTTttCCAGACCGCAtA
TCTGCTGACTTAGAACTTGCTTcACCCACTTGCAGACATCCTGTGTCGAGATGATCAGAT
tGCAATCCCAATGACTGCTCTGAAGGAACTCCAGGCTCTTCAAGTTGCTGAGGAGGTGAa
CTGtGAAGTATTAATGACAGAGACTTTtCTtCATCCATGACTGCATGTGCAGATTCTACA
GAATTTTGATCTACCGGCAACTCCATAAAGTGTTCTAGAGAAGTTtCTACCTGCGGCTCA
TAACAGGTAAGTGAACACCCGGCATCTtCACCAATAACAGCAGAATGCCTCCAGCAAGAT
TCCAACTCCTGGTCGAGTGGTTCTGCaGATGGCACTGCCCTAACATCTCCCATATAAGAG
CAGTTTtGTACTTGATCaGTAAGAGCTGACTCACAAACAAGTTCAAGCACTTCAAAATTG
GAATGATCATCAGAGGCTGATTTGTGTGGACTGGAGGCCGAATCTACAGGAGCAAATTCT
AGTTGTTTTACTTCCTTTtGTTCCACTGGTTCAGTATGGAATTCTGGAAGAACTCCCTCG
TTAAAGCCTAACGCTTTCTGATGAGGACTCTCATTTCCTAAGTGAGTCTCTTGAATATCT
ACAAGATTGCCAGATGAAGAGAATACCAATCCTGTAGATGGACAACCAGCACTGTTGACC
CCATCATTAGCATTAGTAGCAACCACAGAAGTAACAAGAGATGCACCCAAATCTTCATCT
AAGTTTACATGCTCATCAAGGACATTATCTGAATAATTGGCTCGACGCTCAAAGGGAaCA
GAATCTTCTCCAAGTACGTTCACATTGCTGGTGAaTGTGCCCACTTCCTCATTGCCACCA
GCCCCAGAAATTTCTTCAAGACTCAtATTTTCATCAGAACATGTTACTCCAGTCAAGCCA
TCTGTAACTTGTGAAACaTCAACTTCTATATCTGAGCATTGATGCTCCTTAATGATAtcA
GCCTCCAAAGTTTCCACCATGCTCATAGGATTTTCTGAGCTTACTCCTGTAGCTCCAATG
ATACTATCAACTTCAGAATCTCTGTGAACAGGCTTTaCAACAtcTACACTCTCaGaCaCT
AATGTgCCATCTGAACCCACATCAATTtCTGGTAAAACTGAACAAGAAAACTGCTCCTTT
GATGGTGCCATAACtGAAGGTGGAGAGTCCATTTTCCCTTtGACCAAATTCTCAtcATgA
aTACCATCTCCATTTAAATCTGTTTGAAGTGCTTCGTTCAGaGAAaCATCATTGTCTTCC
TCTACGAAATCTGGCATTTTtGGTGTATGCACAAAATCCTTTGGATCTTTATGAtCcAAC
TCTTCCACAAGACATCCTTCAGAAGAAGCTGCAAGCATATtATTaTGCAtCGtCTGGAAA
GTATCATCGGAACTTCCAGTAAAAGAATGAGGCAAACCcACCCcACTTTGGTCGATTTCT
GGTGATTCAGGaGAAAGTTTAACaCAGTCAGTGGTCATTTCATCtAATTTtGCTTCTGCC
AAGGAAactACAActGAATTTGAaGAAGGAACTGATGGTTgAaGGTCAGAATCTGAAAGA
TGTGAACTGCAAGATGCTTTTCCAGCATTAGAGATTGCTTCTTCCTGCATGCACTTATTA
TTGAACACTAGAAGCTCACTGGATTGAGTTCCTAGAGTCTCCACAACACCAGATGTTGAA
TTCACAATCTCTGCTGTAgAaTCTTCAGAAGGTAAAAATTTtCCTGCCCCTTCATtATCA
GATATtGtATTCTCAGTAAAATTGCTAAGAGAAtCAGaGTAAGAAACaCTAtATTttCCT
ttCTtAAAtGAACTTTtGCCATCATCTGATATGgaGgAgTTTCCATATGACTGAGAATCA
GAAAAaTTAGCTTGTACATCCATATGATCctCGTTTGCATCaGAAAATGTCTCATGTCTA
CCAACCTTCAAAaCACCCTGATTGGTTTTAGGTTTGTACTCATTATCTGTTTCCATTTCT
GACTCCACATTAGTAAGAGCATCCaTGTAGTTATCTACCTCGCTCATCAAGTCATCAGAA
TGGTCTCCATCTAGACTTCccTcTATTTTCTCATCtCCTTCAaTTGCCAaTTCaTCTttA
ATTGCCaTCTtGtGAATGACaTAAgAAGATTCATctCCCtcACCCCcAgCAATTGAGTCa
GGgACcTTcACAaTTtCtCtATtAATGTTttCCCCATCCAacTCATGtGCAAAAGGTttt
AatAgAATTTCCtGtGCAatGGgAgaCGAaTgTGTGGcaTCCcTtcATgTgATGtATTTT
TCgtGgAGGAcTAAcAacACCTaTaTCAAgTa
>contig00041  length=4234   numreads=67
TaCCtGtCTAaGAAAAAAGCTTGAaGCAATGTTCTCTCCaGCAACCAGgAGGACGCATTt
CAGctCCCgAAAGGACCGAAATCTAGGGCAGAAAGCAaCTGATtCTCCGATTACACCTGC
AACAGATaGCCGTAAATCTCTTCACGACAATTCAATTCCTGATCGGCCTAGCACCGGTAC
TCCtGCTCCTTGGGCTCCTCgCCTTTCtGTtCTTGCCCGTATACAaCCAgcAAaCAAAAA
TGAGAAAGGGAATGAGGTAGATCCAATTAAGCCTGTATATGTtGGAGACTTCCCCCAAGT
AGTTCGTGATGAACAGGCTGGCTTTTTGCAGAAGCATTTTCTTGACAATGTGGGTGTATC
tGGTGGAATGGATAAggaTCATGCCTTTCTTGGATTCtCTGTGGAAACAGACtCTTTTTA
tGGaGTtACTTATCCTCTGTGGCTTCAAAagATTGCGTTGTtCTTGAACTtCCTTCACAT
GTTCTGGATATTAGAGACATTGGGAAAGGtCCCTATGATGgTGGCAATTGGATGCTGTGT
GTTGTCAATTGGGaTAAatCCCGCAGAAGAATTAaGAAAGGTGTACAGGGTTCCAATTCA
GCTGGTATTGTAATGTGTAACAAAAAaTCTCAAGCAGTTGTCTACTGGCCTgaCATTTAC
TCTGgAGGGGGATCTACTCCTGTTTCCAATCTATCTTCTGCTGATGAATTGGAAGTAACT
TCTtCCTCtCTTGATGGCAAGACcACCCcAAACGGGCAACGACAATATAATAAGCCTGGA
AGTAGTTCAAGTCGATTGAATTCTTTCAACTcTTtGATTGCAGCTCCAaTGCCTGCCGTC
CAGCAGGTGTGTGTTGCTTTGGTTTGTAGTTCCAGTGGTGAGCTATGGCAATTTTATTGC
AGCCCAACTGgCATTCAACGTaGTAAAGCATATAGTGACATAGTACCTGCATCCTTTAAA
GGAAATGATAATGGTCAATTTGTTTCGAGCAAGGGATATCCAAGGTCACTTATTTGGCAT
TTTTCACTCCATTCTGAGGATTCTGAAAGACAGTTTCTTCTGTTGACTGATCATGAGATA
CAGTGCTTTAATATTACATTTCAACCTGATTTAAATGTATCAAAGCTCTGGTCCCATGAA
ATTGTTGGCACTGATGGAGATTTGGGCATCAAGAAGGATTTGgCAGGTCAGAAACGTATC
TGGCCTTTGGATGTGCAGGTGGATGATCAGGGTAAAGTGATCACCGTTCTCGTTGCTACA
TTCTGTAAGGACAGGGTTAGCAGTTCAAGCTACACGCAGTACTCTCTTCTGACCATGCAA
TATAAATCAGGAGTGAACAtaTCTCCTAATATAAATGAAAGaGTTttGGAGAAAAAaGCT
CCAATCCAAGTGATAATCCCAAAAGCAAGAGTAGAAGATGAGGATTTCTtATTTTCCATG
AGACTTCGGGTGGGGGgCaGgCCATCAGGCTCAGCAATCATACTTtCTGGAGATGGAATG
GCAACAGTATCCCATtATTATAGGAACTCAACCCGACTTTaTCAGTTTGACcTACCCTAT
GATGCAGgAAaGGTTTtGGAtGCATCtGTTcTTCcTTCTGAAAaTGATGgTgAaGATGgT
GCATGGGTTGTATtAACaGagAAAGCTGGAATATGGgCAAtACCaGAAAAagCTGTTgtA
CTTGGCGGAGTTGAACCACCTGaGAGAaGTTTGTcaCgTAaGGGAAGCtCAAATgAAGGa
TCtGCACaGgAAGAaaGAaGAAaCATCACATTTGCAGAAAaTGTTGGTCCTaGAagAGCT
AGTTCTGAAGCATGGGATGCTGGTGGTAGACAAAGGGCTGGTATGACTATTGCACATAGA
ACTGCCCGAGaTGAAGAATCGGAAgCTTTACTtGGTCAGTTTTTCCAAGATTTTCTGTTA
ACAGGGCAGGTTGGTGCATCATTTGAAAGGCTTCAAAAGTCTGGGGCATTTGAAAGGGAT
GGAGAaaCAAATGTTTtCGCCCGGACAAGCAGATCTATTGTTGACACCTTAGCTAAACaC
TGGACAACCActAGAGGCGCTGAaATTGTGGCTTTAACCATAGTTTCCAACCAACTAATG
GATAAACACCAAAAGCATCAAAGATTTCTTCAGTTTCTTGCTTTATCCAAGTGTCATGAG
GAGCTTTGTTCTAAACAGAGACAATCTTTGCAAATTATCTTAGAACATGGCGAAAAGCTT
GCTGGAATGATTCAACTGAGAGAACTGCAAAATGTGATCAGCCAGAGCCGTTCAAATGCA
GCTGGATACCCATATTCTACTGCAGAAGCTCAAAGTTCAGGAGCTCTTTGGGATCTTATT
CAGTTAGTTGGtGaGAGAACCCGTCGGAATACTGTTCTTCTTATGGATAGAGACAATGCT
GAAGTGTTCTACAGTAAGGTGTCTGACCTTGAAGAagTATTTTATTGCTTAGACAGACAC
TTGGAATATGTAATAAGTGAGGAACAACCACTTGAGATTCAGATCCAAAGAGCTTGTGAA
CTCTCAAATGCTGTtGTCTcTGTAGTTCGCAAAGCTATACTTTATAGAAATGAGCATAAC
ATGTGGTATCCGCCACTTGAGGGCTTAACACCTTGGTATTGTCGACCTGTGGTGCGCAAT
GGGCTGTGGAGAGTTGCATCTTTCATGCTTCAGCTGTTAAATGAAACTACTGGACTCAGT
AGTTCCATAAAATCagATTTGCATAGTCaTCTAGAAGAATTGGCTGAAGTTCTtCTTGAA
GCATTTTCTGGTGCTATTACAGCAAAAATTGAGTGTGGAGAAGAACATAAAGGTCTACTA
GATGAGTACTGGACTAGGCGGgATTTGCTTCTTCACTCCcTCTATCAAAAATTGAAAGAT
TTTGCTGAGGGCAGGCATCAGGTCTTGAATGTAGGATCTAATGAACCAAATAATGAAATC
CTAAGAAaGCTTTCTTCAAGATtGCTATCAATTGCAAAAAGGCATGAAGGGTATAATACC
ATGTGGAGTATATGCTGTGACCTCAaTGATTCTATACTTCTCAGAaATCTTATGCACGAG
AGCATGGGACCTAAAGGAGGTTTCAGTTATTTtGTTTTCAAACAACTGCATGCAAAGAGG
CAATTTTCCAAGCTTCTGAGGCTTGGAGAGGAATTCCAGGAAGAGTTATCCATTTTtCTA
AAACATCATCAGGATCTGCTTTGGCTTCATGAGTTATTTCTTCATCAGTTTTCCTCGGCT
TCTGAAACTCTTCAtGTTTTGGCtGTTTCCCAAGATgaGTTCTCTATTTCAGAAGGTGAA
GAGGGTGcAGAGCCTGAGCAtACCAACTTGATGACAACACTAGCAGACAGAAAGCGTTTT
TtAAAtCTCTCAAAGaTTGCTGCCATGGCAGATAACAaTGTTGATTCTGAGACAAAGGTT
AAGCGCATTGATGCAGATTTGAAGATCTTGAAATTGCAGGAAgAAATCATGAAAGTaCTT
CAGGCTAATGGAGCAGAGATGGATAATGAACAGCGTCtGTtGCGtCCTGAGGAGCTCATA
GaaCAaTGCCTGAaaGCaGAaaGCCCAGaGCTTGCATTGCGAGCTTTtGATGtGTTtGCA
TGGACCAGCTCCTCATTtCGtAGGAGCCACCGAAACCTtCTGGAGgAGtGTtGGAAgAAT
GCTGCTGATCAGGACgACTGGGggAAaCTTtaTCAaGCATCtATTGATGAAGgATGGAGt
GaCgaGGAAaCAcTGCAGCAACtGaGAGAcAcAGTGcTTTtCcAGGcATCGAGTAGATGT
tATGGTCCTCAaGCAGAAaCTGTAGGAGAaGGTTTtGATGAAGTGTTGCCACTGAGGAAA
GATAACTCAGAGgTTttCACCATCTAAGGATTtGGAATTTTCTGTAGAAaCAATtttGAT
GCAGCACAAtGATTTCCctGATGCTGGGAAGCTAATGCTGACTGCCATAATGTTAGGTAG
TTTACAGGATGATACAAAAGCAGAAGACGGTCCTTCTCCAATGGAATGATAGTAAACGCT
AATCAATTTTCTTCAACCATTCTCTTATTCTTGTACAACTCTTAGTGATTTGTAGCACAT
AGCATAgCGTATTTCTACgTGCAGCAAGGTTTTTAaTtGCAGTTgAAGAaTGCACaTGGA
TGTGATGGAGGCATGTCGGCTTAGAAAATATtCCGGtAAtaGGCTGGGtCATTTTtAtCA
CTGAcgCAGCgATGCACTGTTATaaTtGtgTTgC
>contig00042  length=4191   numreads=121
AtCTTCTAGTTaTGGaGAAaGcAGTTtCAGATGCACcTGTGcAaGTTGATAaTtGgAGAG
AGAGAgaGGAGAGAGAGAgaTTGGTAAAGGCAtCCAATTGAGTTTCTACTATTgAAGGGT
GATCGActGCCACTACTGTCCAtCTTTGGAAAGTAAACAATAAAaTAATATACCAGAATA
TTTATATATTACATATAATATTATTATTTCTTCAGCTATCAATGTCTTGGAGgACGGTGA
ACCCAGTCTTGGAGGAAACCCACCCAAAGAGGAAATCTGGATGAAATTTTCTTCGAGAGT
AGATATTTTTTTGTTATTATTATATTGAGGCGTGGTCCTTGCTCTGTTCGCGGATTGGAG
TGTTGGGGGTAACAGACACGAGGAGCGGCGATCGAGATTTGCTTACTCGGAAAATTCTTG
CATGCACCGAGTCCAAGGCCCCACCcATGGACTCATATTCTTTATTTtATTGATTGATAA
GAGCTtCcAACCTCCACTTCTTCATACTCTCCCTTCCCCTTCTTTAAGCAGTTAACCTCA
TCATTtGAAGCAGGCTGGATCTGAGTACTGGGTTTGGCTCCCTTtagCTCTGCAAGAATT
AAGGAagATGTCTACCTCAAGGCCAAGTCACTCCTCATCCAGCAACTCTACGAGATCAAG
ACACAGTGCTAGAATTATTGCTCAGACtACTGTAGATGCAAAGCTCCAtGCAGATTTTGA
GGAGTCAGGCaGCTCATTTGACTACTCGAACTCGGTGCGTGTTACCGGTtcAATTGCAGG
AGATCAGCCTCCAAaGTCAGACAaAGTAaCCACAGCCTATCTTCAtcACATTCAAAAaGG
CAAGCTCATCCAGCCTTTTGgCTGTTTGCTAGCcTtaGATGAGAAAaCTTTCAAGGTTAT
TGCGTATAGTGAGAATGCTCCTGAAATGTTGACCATGGTTAGTCATGCAGTCCCAAGTGT
tGGGGACCACCcAGTTCTAGGAATTGGAaCTGAAACAAGGACTATCTTCACTGCACCcAG
TGCCTCTGCCTTGGAGAAAGCTCTGGGATTCGGTGATGTTtCTCTTTtGAATCCAATTTT
AGTCCATTGCAAGACTTCTGGGAAGCCCTTTTATGCTATtGTGCATCGGGTAACTGGTAG
CTTCATAATTGACTTtGAACCAGTGAAACCTTATGAGGTGCCCATgcTGCTGCTGGGGCC
TTGCAGTCATaCAaGCTTGCAGCTAAAGCAATTGCCAGGTTGCAATCTTTGCcAAGTGGG
AGCATGGAAAGGCTTTGTGATACAATGGTTCAGGAGGTCTCTGAGCTCACTGGTTATGAT
AGGGTGATGACATATAAATTTCATGATGATGAACATGGGGAAGTTATTTCTGAGATTGCT
AAACCAGGTTTAGAGCCATATTTGGGTCTGCaTTaTCCAGCCACTGATATCCCTCAGGCT
GCACGCTTTCTATTTATGAAGAATAAGGTGCGAATGATTGTTGATTGTCGTGCAAAACAT
GTCAAGGTGCTTCAAGATGAGAAGCTTCCATTTGATCTGACCCTGTGTGGTTCAACCCTA
AGGGCCCCACACAGTTGCCATTTGCAATATATGGAGAACATGAACTCCATTGCTTCACTG
GTTATGGCAGTTATAGTCAATGAGGGGGATGAAGACAATGATAGTCCTACTTCTGTGCAA
CCACAGAAAAGAAAGAGACTTTGGGGTTTAGTAGTCTGCCATAATACAACTCCGAGATTT
GTTCCATTCCCTCTCAGGTTTGCCTGTGAATTTCTAGCTCAAGTATTTGCCATCCATGTC
AACAAGGAGTTGGAATTAGAAAATCAGATTGTTGAAAAGAACATCCTGCGTACCCAGACG
CTCTTATGTGATATGTTGATGCGGGATGCACCCTTGGGTATTATGACACAGAGTCCAAAC
ATAATGGATCTTGTAAAGTGTAATGGGGCTGCACTATTGTACAAGAACAAGATATGGAAG
TTGGGAGAAACTCCTAGTGATCTTCAAATTCGAGATATaGCTGTATGGCTCTCAGAGTAT
CATATGGATTCTACAGGTTTGAGTACGGATAGCTTGTATGATGCGGGGTATCCAGGGGCT
CTTACTCTTGTTGATGTAGTTTGTGGAATGgCAGCTGTGAGAATAACTtCCAAGGACATG
CTATTTTGGTTTCGGTCCCAAACTGCTGCAGAAATTCGATGGGGTGGAGCAAAACATGAA
CCTGGTGAGAAGGATGATGGCAGGAGGATGCACCCAAGGTCATCCTtCAAGGCCTTCCTT
GAAGTTGCCAAGACCAGGAGTCTGCCTTGGAAGGACTATgAAATGGATGCAATCCATTCT
CTGCAGCTTATACTGAGGAATGCTTACAAAGAGGTAGAAACCATGGATATGGATGCCAAA
ACAATTCATTCAAGGCTTAATGACCTTAAAATTGAAGGGATGCAAGAACTGGAAGCAGTG
ACTAGTGAGATGGTCCGCTTAATTGAAACAGCCATGGTGCCAATTTTGGCAGTTGATGTC
AATGGGCTTCTTAATGGGTGGAATACCAAAATTGCTGAGTTGACTGGTCTTCCTGTTGAT
AAAGCAATCGGAAAGCATTTGCTGACACTAGTGGAAGATTCTTCAATTGACATAGTAAAG
AACATGTTGTTCTTGGCATTGCAGGGCAAGGAGGAGCAAAACATCCAATTTGAGATCAAA
ACACATGGCTCCAAGGTTGAAGGTGGCCCCATCAGCTTAGTTGTTAATGCTTGTGCAAGC
CGGGACATTCATGAAAATGTTGTTGGGGTGTGTTTTGTGGCCCAAGATATCACAGGCCAG
AAGACAGTTATGGACAGGTTCACCCGAATTGAAGGTGATTATAAAGCAATTGTACAAAAC
CCAAACCCATTGATTCCCCCAATTTTTGGAACCGATGAATTTGGTTGGTGCTCTGAGTGG
AACCCTGCTATGACAAAATTGACTGGATGGAAGCGAGAAGAAGTAATAGATAAAATGCTT
TTGGGGGAGGTCTTTGGGATCAATACAGCTTGCTGTCGTCTCAAGAATCGAGAAGCCTTT
GTAAATCTTGgTATCATACTTAATAATGCCATGACTGGCCGAGAACCTGAGAAGGTTTCT
TTCAGTTTCTTTGCTCGGAATGGAAAGTATGTGGAGTGCCTGTTATGTGTGAATAAGAAA
TTGGACAGAGAGGGTGCTGTTACTGGGGTCTTCTGCTtCCTGCAGCTTGCAAGCCAAGAG
CTACAGCAAGCACTTCATATCCAGCGATTATCAGAGCAAACTGCTCTGAAAAGATTGAAA
ACATTATCTTATATAAAAAGGCAGATCAGGAATCCTCTCTCCGGGATTATATTTTCACGG
AAAATGATGGAGGGCACTGAGTTGGACGCAGAACAAAAGCAGCTTCTGCATACTAGTACt
CTATGTCAgCGGCAACTCAGCAAAGTTCTTGATGACTCTGATCTAGATAGTATCATtGAA
AGCTACTTAGATCTAGAAATGgTTGCGTTTACTCTGCACGAAGTACTAGTTTCCTCCATC
AGCCAAGTCACATTGAAGAGCAAGGGAAAGGGTATTAGAATCACCCACCATGATGTAGCA
GAAGAGATCATGGGTGAGACTTTCTATGGTGATAGCATTAGGCTtCAACAGGTATTAGCT
GACTTCCTGTCGGTATCAGTTAACTATACACCAACTGGAGGCCAGCTTATACTTGCAGCT
AACTTGACCAAAGATCAGTTAGGGCAATCCATTCATCTCGTGCACCTGGAACTCAGGATA
ATGCATACCGGCGGCGGGATACCTGAAGCATTACTGAACCAAATGTTTGGTAGTGATGGA
GATCCATGtGAGGAAGGCATCAGCCTGCTCGTCAGCCGCAACCTGGTGAAGCTTATGAAT
GGAGATGTACAGTACTTGAGAGAAGCAGGAAAGTCCAGTTTTCTTATATCAGTTGAACTT
GCAGCAGGCCAAAAGTCAAGGGACTAACTTCCTTAGACACATTTAGTGTCTGTTGTATAT
ATCGCAAGAAGAAAATTTTGGACTTGGATGCTGTCATTTGTCATGCCTAGCAGTTCTTCA
TTTTTtCAATTTTCTTCTTTATCTACACATTTGCCTTGTTTTCAaGTTGTAAATAAATGG
CAATTtCaCTATGTTTTATGGATATTGTTTTAGATtCTTATTtaCAAAAAA
>contig00043  length=4178   numreads=97
TCCTTTTttttttttCAATTATACACATTTATTAGAATACAAATGGGAGTTtACAACAAC
CCcTACATAGGGTAGACTATACAATTTGCATTTTCATCTCTAATACAaTTTTTAGGAAAC
ACCTTTGCAActAAATCTCGATAatCTTGCAATCATGGATATTATATAATGAGAACAAAA
GATTACAAGACTCGATTCAaGCACCCTTTTGAGGCAGAGTCTCAAATGCAGAAACAGtGT
TTTCAAACTTGATCCGGTGCAGAGGGGCTCCACTTTGCTTTATCGCACAAGCAATCTTGT
CCTCTAGGGGGCAACGCGCTTTTAGCATAGAGAAAACATGATTGTTCAATCTTCTTGCCT
TCTTCATGGCTTCTAGTAAGGTTTCCCAACCCTGAGAAAAATGAGGATTCCTGTGCATTT
GCGAGAGTGATCCAGCCTCCACCTCAGCAACATTCAGGACTTGGTATGAAAAATCGAAGA
GCTCAAAATGTAGTTGCTGCCCAAGCAAGTATATTATAGTGCAACCACCCCAGGAAaCCG
AATCACCCAGCATTtcACAACTGTTCAaTGATGgTTTATCAGACTCCTCcAGGTATCCGA
TTAGAAGGCCACTATATATACGGTAGAAATCTTTTGAAGTTGTTATGTCAATGAACCCTG
TCTTTGgAGCAGCACTCCACTtATTACAATATTTATCAAGTGCTGCACTAGTAAAAGCAA
GAGCATATTCCAGCACACTTCcACTATTTATGTTAGCCTTATACAGAAGATCTGCAGCTt
CTGCCTGCTTTGACATGGTGAAGAAAGaTGAAGGATTTGGACACCCAGGATTAGATACTA
TGGCAGCAATTGAtGATTTGAAAAGATTGACAAGAGGACTATCCCCTCCATCCTGCGACT
GCAATATTTGCCCATCTGCACcAGGAAGCAAGCCCAACCATGGCGCTGTTTGCATGAAAT
GTGTGGTATCGACTTCCCTCAATACAATGTCAaGAaGCCCCATCCAATATATAACACTTC
CAATTTCCTTTATCCCCCTAAGAACCTCTGCTTTGAGCTCTGAcTtCGTtCCCcAACTAa
GaTTTTCTTTGatGAGCCTCATACAACCTGCAACTCCAGCATCAAAaGGAaGCAGTCCGA
TAGaTTTtGGCAATGCTTCTTGTAATCCCGTAATCATGGGTTCAAGTGCAGTTAGCTTGT
TTGATATGTGatCCAGTAGGGCTCTGATAAGCCAGGGCAATGATCTGGATCCAAGAAGTT
TAACGATGGAAAACATGTGGGGAATTCCAAAGAACCCACTGTGCAAGCGAGCAAAACTCT
GATGTGCAGAATTCAACTCCTGCGTTCCACAATAGAAGTTGGGCTTGGCATAGGGAACTG
AAGGTTTTTGAACAGGAGTCAGTGGAACTCTTGATGATCGGACAAAACGTTGAGTAGTAT
TGCATAGAACAAAGTTCGGCAGGAAATCATTTTGCATCTCTGACCAAATCTGAGAAGCAA
GTCgACTAGAAAATGACACGAGTGATATATTTTCTTGCATCTCATTCAACATGAGACCAA
ACGAGTCTATTGAAATATCTTTAGAAAGAAGTTCATGGGTATGCTTCAAGATATCCAGCA
GTTTTTCTAATTCCACTATTGCACACAAATCCTGTGACTcAAAACGaTCAAAAAGAAaCT
CAAGATTGTCTCTGAAAaCTTTGTTCATCCGTTCAGCGATCAAACTTCTTAAATCGATGG
TTCTCCCAAGCAACTTTACTCTAGTCATCTTAAATAGAGAGCTGAACCTCATAGGCTGGA
CAGAATATTTTtCTCCATTGTCCAAGGCAAAAaGAAATgATGGATCAAGAAGTTCACTTG
CTGCCCAGCTCTTGTAATACGTGAAAATGATCTCACAGAGTTTTGAAACAAACAAATCAA
AACAGTGATCCACCTCTGCCTCAATTTCATCATAGAGGAACCGCTGCCTCAGCATGACCA
GAGCTTGCTGAGCTGAATCATTGTAGATGtCAAATGGCATAAGAACACTTTCAAGGAGGC
CCGCATTCTGCGACTCAAGCACATGATCTACCAACATCCAGGGAAGAGAGCATTCAATGG
GAAACTGAATAACGCGAGAAGACTCCAAATAAAATTCTCTAAACCACAGGAAACCAAGAT
CtGTCAAAGTTCCAATGGTCACTGAGTAATCCAATATATGAaGgAAGAAaGTAAGCTTGT
AAAAGAAGGTCtCcAACTGCTTtAAATCATTCACGGGAATCTCAGACCCGCTATTGCCAA
ACAGGCCACCGGGCTTCCGAAGATTACCACCAGATaCTACTTCATAgaTCAGGAACTGCA
AaCAGTGGACCTGTGCaGTTGTtGGTGGGACAGCTCTAGGATAAAAGAAGCTTCCTTTAC
TATTTTCACCTCCTTGTGATTGTAAGTCGGTTTCAGGCTtGTTTGTATTTGCCATCCAGT
CTGCTGAAAGAGTCCGCATATCAGAAaGAATCCTTGAAaGATCCTTCTTCTTTCGGAAGG
TAGTTCGCAACATAGTGGCTAATGtGTTTTGGACAAAATCTTGAACCTCAGCATGTACAG
TTTCCCATAAGGCGTCAACTACCAATGTCTCACAACGATGCATCATGGATCCAACATTCT
TTATGCAGCTAATGAGTTCAACGAGTGCTTTCCTTTCCTCAGCCGTGTAATTATATCTTA
CGACCTTTTCATAGTCAGAAATGGTTGCAGAATTTCCATTTGATTCAGAAGGAATTGCAt
CTTTACATGGACGAGAAAATTTCCATGCACATTGTTCCCAAATGCGTGCTGTCCACCTGC
TTAATAGCTGGAATCCTTCAACAACCATATCATACATGTTTCCCTTGGTTTCTTTGCACC
ACTCGATATCAGCACCATCTGTCGACTTCAACAACAACAACTGATTCATGGCCGACGCAA
AACGAaTTGCAAAAtCATCATGCTCAGCACGAATAGCTCCTATGTGATTGATAATTAGAT
AATGTCTCTGATAGTCTTGTGCCTCCCGGGGTGGAAGTTCATGAGGTGCTGGAAGGGTGA
GGAGGCGAGTCTGTGAGGAAAACTTCTGAAAGTACATTGACAATTCTTTCAAAATTGCTG
CTGGAGAAAGATGCAGATCAGGAAAAGCAGGAATCACTGGATCATTCTTAAAAATATTGA
TCAGCCTGTTGATTTTCACCCTCTTGTAAAGTGACTCGCTGTCTTTCTCTGATGATGTTG
CtAGGACAACAAGAACAGGCAAAACACGCAGAAGAATGTGTCTCTCTGGAAATAGAAGAG
CAAAATCTAACTCCAACGACTCTACAGCAAATACTATGaGAACCTGCAGAATGTCTTCTA
CATTGTTCACACGAAACATCTCAGCATGCAAGTTCAACAAGATAGCCCACCtcGTGCTCA
AGAAAaTCtgTAAATCATCTAACTCCTCCCTCATGGAATCAATGTCTTGCCACTGAACAC
TGACTTGCGTGAATGTCCTCTTATACCAAGAGAAGTCATTAGGTATACTTGCTTTAGCAT
TTTtAAGATGATCGAGTTGCACTAAAACATCAAGTAACTTCAACATGGACCATAAATGAG
TAATTGTAGGCCCATTAATGCGTCGTTCTGGCCtAGAAaAACGTTGCATATCAGCTGCTA
GTTTAGATGCAGCAGATGCTTGCCATCGctGAATTtCACgCAGACGACTCATCTCCAAGT
CCAAAACTTGATAtGTTTCAAGATACAAGTCAGCCTGACTGtGTTtCATAGAATCAGGTA
GCTGAGGCAGTGCTTTGACGCAACTGCGATATGTATAAAGCACCGATGCCATGCCCTTCC
CCtCTTGGATAAGTGCATTCAGCTGATTCAGTGCCTTTGTGTCTTCAGATAAAGaTAAGC
GATATGCAGAAACaTCaCTGTaCTCAACTGGACTACTGGTTGCTCCCCTCTCACTTGACA
CCAGAACtGCTGGTCCTTGCACCTCTGGTTgcTCATCCTCCAGAGAGAATGTGgagAGGG
cAGCAATGGCTTCTtCTATTGGAACTGCCATTTAACCTTCTTATTCAGTGGGTACAGTCA
GAATTCTATCTCTTtATGTgTCAAAaGCTTAaGaGAGTTTTTGCaTTTCCAATGgAAGAC
AAAAATGAGGTAGATCcGGAAaTGTAGTGGTTCTCCaG
>contig00044  length=4168   numreads=97
GTCTcTCCTtGCAGAGCCCGCTTTtGCTTCTTTTCCCTCTCTCTCTGTTTaTTaTCTCTC
ACTGTTTTttCTCTTCTTTtCCCATTATTTGCTTTCGGTTTtGgTTTCGATTCTCAGATT
TGCCGATCGAACGGTTTCAATCTCTCCACCCATGACTATGATGACTCCAGCACCGTTAGA
TCAAGAAGACGAGGAGATGCTCGTGCCGCATtCAGATTtGGTtGAGGGTCCACAGCCTAT
GGAAGTGGCACAAGCCGAGCCAGCTAGTACCGTGGAGAATCAACCAGCGGAGGATCCTCC
ATCCATGAAATTCACTTGGACAATTGAGAATTTCTCTAGgCTGAACACTAAAAAGCACTA
TTCTGACTTATtCATTGTTGGCGGTTACAAATGGCGGATACTAATTTTTCCAAAGGGAAa
CAATGTGGACCACTTGTCTATGTATTTGGATGTAGCAGATTCTGCCACATTGCCGTATGG
ATGGAGTAGATATGCACAATTCAGTTTGGCTGTGGTCAATCAAATCCATAACAAGTACTC
CATTAGAAAAGATACACAACATCAGTTCAATGCCCGAGAGAGTGACTGGGGTTTTACATC
ATTTATGCCTCTCAGTGATCTTTATGACCCCAGTAGAGGATATCTTGTGAATGATACAGT
TATTGTTGAAGCTGAAGTTGCTGTCCGGAAGGTtCTGGATTATTGgTCATACGACTCCAA
AAaGGAGACTGGTtATGTAGgACTGAAGAACCAAGGAGCAACATGTtACATGAACTCTCT
CCTACAGACTctGTATCaCATTCCTTACTTTAGAAAGGCTGTATACCATATGCCAACAaC
TGAAAATGACATGCCTTCAGGAAGCATTCCTTTGGCTCTACAAAGTTTATtCTATAAGct
GCAATATAATGACACCAGTGTTGCAACCAAGGAACTCACCAAATCTTTTGGATGGGATAC
ATATgaTTCATTCATGCAgCAtGATGTACAAGAACTCAACAGGGTTCTGAGTGAGAAGCT
AgAAgATAAGATGAAGGGGACTGTTGTGGAGGGGACAATACAGCAGTTATTTGAGGGCCa
CCataTGAaTTaTATtGAGTGCATAAATGTGGATTACAAATCTACAAGAAAGGAGtCGTT
TtATGATCTCCAGCTTGATGTGAAAGGTTGTCGGGATGTTTATGCTtCTTTTGACAAaTA
TGTGGAaGTTGAaCGaCTTGAGGGTgATAATAAATACCATGCTGAaGAGCATGGCcTCCA
GGATGCTAAGAAGGGTgTGTTGTTTATTGAccTtCCCCCCaGTTCTTCAACTCCAACTGA
AGCGATTCGAATATGATTTCATGCGAGATACCAtGgTGAAGATCAATGACCGCTATGAGT
TTCCTCTTCAACTTGACCTTGATAGAGAAAaTGGAAAATATTTATCTCCAGAAGCTGACA
GGAGCGTGCGTAACCTTTATACTCTGCACAGTGTCCTGGTTCATAGTGgAGGGGTACATG
GTGGACATTATTATGCTTTTATCAGGCCAACCctGTCTGATCAGTGGTTCAAGTTTGATG
ACGAACGGGTGACAAAAGAGGATATGAAGAGGGCACTAGAAGAGCAATACGGAGGTGAAG
AAGAGCTACCTCAGACAAATCCCGGTTTTAATAATGCTCCATTTAAGTTTACAAAATACT
CCAACGCCTACATGCTTGTGTATATACGGGAAAGTGACAAGGACAAGATAATTTGTAATG
TTGATGAAAAAGACATTGCTGAACACCTGAGGATTAGGTTAAAAAAaGAACAAGAAGAGA
aGGAAGACAAGAGAAGATATAAAGCACAAGCCCACCTTTATACTATAATAAAGGTCGCAC
GAGATGAGGACCTTAAAGAGCAGATTGGAAGAGATATATATTTTGACCTTGTAGATCATG
ACAAAGTCCGTAATTTCCGTATACAGAAGCAGACACCATTTAGTATTTTTAAGGAAGAGG
TTGCCAAAGAATTTGGTGTGCCAGTACAATTTCAGCgATTTTGGATATGGGCAAAGcGCC
AAAATCACACATACCGTCCCAATCGACCACTGAcACCCCAGGAGGAAGCACAATCAGTTG
GACAGCTGAGGGAAgTTTCAAATAAAGCTCATAATGCAGAATTGAAGTTGTTCCTGGAAG
TAGAGCTTGGGCTGGATTTACGTCCTATTGCTCCACCTgAAAAAaCTAAaGAAGATATTC
TTCTTTtCTTCAAGCTTTATGATCCTGAAAAAGGaGAATTACGATATGTTGGGAGGCTTT
TTGTGAAGAGTTCTGGAAAGCCAATAGAAATTTTGGCAAAACTTAATCAAATGGCTGGCT
TTGCACCTGATGAagAGATTGAACTTtATGAGGAAATAAAGTTTGAGCCGTGTGTCATGT
GTGAACACCTTGATAAGAGGACCTCATTTCGGTTAAGTCAGATTGAAGATGGTGACATAA
TTTGCTTTCAAAAATCTCCTCCTCTTGAGGGCGAAGAAGATTGCAGATACCCGGATGTGC
CTTCATTTTTAGAATATGTGCACAATCGGCAGATAGTTCATTTCCGATCACTGGAGAAGC
CCAAGGAGGATGATTTTTGTCTAGAGTTGTCGAAGCTACATACATATGATGACGTTGTGG
AAAGAGTAGCTCGCCAAATTGGTTTAGATGATCCTTCCAAAATTAGGTTAACATCTCACA
ACTGCTATTCTCAGCAGCCTAAGCCCCAACCAATTAAATATCGAGGAGTGGAGCATTTGT
CAGATATGTTAGTTCACTACAATCAGACCTCTGATATTTTGTATTATGAAGTTCTGGACA
TTCCTCTTCCTGAATTGCAAGGTCTAAAAAATCTGAAAGTTGCTTTCCATCATGCTACTA
AaGATGAGGTTGTAATTCATAATATTAGATTACCGAAACAGAGCACTGTGGGGGATGTGA
TTAATGAACTGAAAACAAAGGTGGAGTTATCTCATCCAAATGCAGAACTTCGACTTCTTG
AAGTTTTCTACCACAAAATTTATAAGATCTTTCCTCCCAATGAAAAAATTGAGAATATAA
ATGACCAGTATTGGACATTGCGTGCAGAGGAGATCCCAGAAGAAGAGAAGAATCTTGGGC
CCCACGATCGTTTGATTCATGTTTATCATTTCaCAAAGGAGACCGCGCAGAATCAAATGC
AAGTACAGAATTTTGGAGaGCCATTTTTCTTGGTTATTCATGAAGGTGAAACCTTAGCTG
AAGTTAAAGTGCGGATACaGAAAAAATTGCTGGTTCCTGATGAGGAATTTGCTAAGTGGA
AATTTGCATTCCTGTCTCTTGGCCGTCCAGAGTATCTGCAGGATTCTGACATAGTGTTCA
CCCGTTTTCAGAGAagaGatGTttAtGgTGCTtGGgAaCaGTACCTTGGGTTGGAGCATT
CTGATAATACGCCTAAGAGGTCTTATGCGGTAAACCAGAACcGTCATACGTTTGAGAAGC
CGGTTAAAATATACAATTAGGCAAGAGCTGATgaTCCTCcaCCTGCACAATTtATtGTGT
ATTATGGAAATGCTCGTAATTGAATCGAAGAGAAGAAAGGAAAGGAAaCAAATGAAGCTC
AAAAGTAAAGTGAGATGTGGTTCCTGTAGGATATATGTTTCCCTTTTtCTTTTTTtATTT
TTTTtATTTTTTtAAGATATGCAGGAAGGTGGGGAATGGGAATGGGAAGGGGAGAGGCTG
TGATCTCGCATATGTAGTGTGGTATTATGAATTGATGAGCTCCTCTCCTTTGCTTTACCA
CCTAAGTGAAAGAGAGAGAGAGAGAGgAGGgTACCTCCTTGCTTTtAGAGATTGGTGGTT
tACCATTATACAACTCCTCCAGTGTAATTtAGCAAAGTACaTAACAGGATTTtGACTAGG
GGATGTATACCGGGTATAGTTGGTTGCATTTGACAATTTCAaTTCTTGTCCTTATTTTTT
tCTtGTCGCCAGTTTTCTCGGGGATCGGCTTGTAAAATTaTTGGTTGAATTTACGCTTCT
GGGCTTTAGGATTCATgTAAAagAATTGTAATGCTTTACAGTCCAGAATTGGTTTTTGTA
GCACTTCCCTCTGCTCTTTCCTACTACTAGTCTTTTGCTTGTCCCTTAATGTGTATTTTt
tGCAaGTGTATGTTCTGgTtAATaGCTT
>contig00045  length=4158   numreads=76
GTtcAAAGATAaTTGTCTACTGCTCCTGGAAAatAAAATtaGaCCCCCCAAAtATAAAAC
AgAAAAaTCTAACAGAAGTTGaGTAAAGAAGAAACCCTCCATTTACTAACAAAGAACAAG
GAGGGAGAAGGTCCTTTttCTGtCCCTCTCCTCTCcATTTTCACCGTCTTtCCCCCTCCA
TCCCCTACTACAAAACACTTtGGTCAAACTTTTCTTTTTGCCTATCTTGGCCCATCGAAT
TTAATTACAAACTTGAAGATCAACATTGTCAGGCTATCAACACAATGCTGAGATCAATGC
ACAtAGCAAGCAAATtCcATGATACATATGCCATTCCCACCTGTTAGTTAAaCTTCTTTT
TCCAAAATGTGGGTTCTCATCCGAATGGCAGGCTTCCCTTGAATACTTCCATGAGTTCCC
GCAATtCTTTGCAGGCAGCCAAAAGGGCAATGCAACTCGATCCCCCCcAGCTCACCAAAA
TCTCAATTCAGTTTTTGGTTGTTCACTTCATCGCCTCCTGTCTGGGGGTTgCCAtGAGAA
GTGCTCTGAAGAAATTATTTTACTCCGCAGCAGGTTGTTTATGCTCTGCTGGCTTTACCT
GAACAGCAGTTGGAACtGCATGAACATAAGAGAGCCCAGCAGGTACAAGATGTGGCTTTC
CAGAGGTCTGTGCAGCAGCAAACTGGGCATGGATAAGACCCTGTGAAGGTAGCCCACCAC
CTTTCATACTGTTTGCAGCAACaGCcTTTGCAGGATCTGTAGTGGCAGTATTAGGAAgAG
AAACAGGACATAACAACATCCCTGCTGAGGAGGTCACTGACAAACCTTGTGGCTGCTGCT
GTTGTTCACTGCGATGTCTTTGGAGATAAAACCCACTTGGAGCTGATGTTGTATGTGCTG
AACTTGCAGCATGTTGAACTTGGGCTTGCATAAAACTATTATTGTAAAGCATCTGGGCTT
GCTGCAGTGCATGCTTTGGTAGCTGCTGCTGTTGCTGCTGCGGCAAcTGAGACTTGGTAC
CAGAGCTATTTGTAGGCGTGGAGTTATGGGGATGGCCAAGAATTGAAGGAATATTTCTCC
CACCAACTGGAGaCGATTTTTGAGCAGGCATTGATGAGGAGTTCTTGGGCTGCTGAGATG
AGAGAGTAGATGATTGCCCACCcTtGTTACCTGTAGAAGTGGAAGTGGTCCTTGGGCTCC
CACCAGCACTCTTTGAAATTGAtGTTGTTGGAGAACCAACCACCATTGGAGGAGATTGGG
ATTGATTGCTATTAGGAACTTGTTGCCCTTGAGGTGCAGATGATGATTTtGGGTTGGATG
CAAAAGATATTTGCGTCTGGCCTTGTTGGATGCGGCcTTGCTGTTGGGGAAGGTTTTTGA
GAGATGATGAAGTGGAGGCAAGAGATGGAGAAGGACCTTGAGAAGTAGTGGTCCTAACAG
AATTCTTCCACTGTGGAGATTGAACTGGACTACTGTTGCTTTGGACAAGATTTGGAGGAA
ATCCAGAGAGTGCATTGGGGAACTTGACAGCCAtcGATGAAGATGAAGAAATGTGGTCAG
AGAACACACTTCCATTACTTGTAGCCTGAGTTTtACTtCGAGCAGAAGCAGCAGCCGCAG
CAGCAAATTGATGCTGCTTTTGAAGTTGAATCATTTGCTGCTGCTGCTGATTCcGCTGCA
GTtGCTGCGGCACATTTGAAGCATTCACTGTGCTGATAGAGGCTGACATAACAGTACTGA
TCGATCTAGCAGGAgTAGACCCAAGGTTAAGGGTtCGTGCTGAACTATCAATCACAGTGT
TGCCTGGAAGTGTTGAAACTGATGTATCTGTTAAATCTGGCAGGGAAAAAGCAATAGACT
GTCCAGCAGTTGCTTGAGCCTTCCCCCCTGGCATAACTTTTCtCTCTTCTTCTACATTCG
AACcATCGTTTCCGCTTGTTTTTCCTTCTTCGGAAACaCGGTAaTtCTTTTTCTGCTGTG
TTGCTTGGGCAACTGCAGCAGCagCCATgAAaGGATACCCATGCCTTGCGGCCTCAGGAA
AGCTTTGGAGAATAGCATGATTTTGtGCGATTGACGAAaTATCAAGGCTGGGAGCATTTG
TGGCTCCATTGATGGAAGCAAATGACATGGCAAAAGCCTGAGAATGTTCAACTCCAACTT
TTGAGCCCTGTGGTTGTGATTGCTGCTGTTTCTTTTCCCCAGCATTGCCACTTCCACTTG
TGGAACCACCCATTGTCGGTGGAGTCATCAGAGtAAAgTTTGGCGGGTGTATGGGCATTG
CAAAATTCtGACCATAAATACTCATGTTTGCACGAGAGGCTCGGCTATCAGCAGTAGAAG
GGCTATCTTCACTACCTAATTCACTCTCAAGTTGGCGAGTTTGATGAGGCATATGATGAT
TTTGTATTTGCTGCCTCTGTTGAAGCTGCAACGACTGTGATGTCTGGTTTTAGAGGTTGG
AAaGaCTTGCAAATTTCCACTACCACCaTTGACGCTACTGCCATGTGGTCTTTGCTGCTG
ATTGTGCACGTGCTTCTGGGATGATGAGGAACCACTAGAAATGCTTGGGTGCTGATGACC
CAGTTGGCCTTGTTGaGaGTGTGGGGTTTGAAGCTGGGTAGGATGGATCATTTGGGATGA
ATAGAAAGGACCATTGAAGAAAGGCATTGCCTGGGGAGGGGTTCCTCTATAGGTTGGAGT
GGATACATGTGCTGGAATTGGAATTGGGTaTGCACTGTTCTGTAAAATTGCCAAGTACTG
GGgTTCACTGCCAGGCATATTGGGGTAGTTGAAGCTCACTGCTGTGGCACcAGCTACAGC
AGTTGCTGTGGCACTAATTGAGGCAGAATTTGAGGCACtCGGtGAAGCAGTGTTaCCTGC
AGCAACAGGAGCAGATTTTAAAGtCCCAGGTCGTACAGAAGCaGcaGCAGCAGCAGCAGC
CTGTtGTTGATTCAATGGgAAgaTAAAaGCAGGAGCATGCAaTaTATtACTGGGTgCTCC
TGGGgTAGAGGTTGCTGAaGCAAAATCTGCTTtCTTTGCGCAgAATCTACAaTGTTGGAA
TTTTGAGaGCtcTTCtCCTtCCCAGAGTGACCAGGaaagATGGCCAGACCctGACCCTTG
TCCTgCGCAGAGTTCACAGCCCTGCCAGAATGCAAATCTGcTGAGGgCACCACATTCaCG
TTGCaGGCCTTTGCCCcAAACTGTAAAGcAGAACCAGCTACTGCCGGCcAGAAAGGATTC
CTtGCcAATTGCTGTtGGCAATGAATAGTCCGTGCAATGTAGTAATGGGTCGCACACCTT
TTTGGCCTTGGTTGGCCAAAAAGCAGATGTGGAGGCTGtACtGCTGCAGAAGGAACGGTG
CTTCCATCCATGGATACAACCCcTTGCAGAGGCGCCATATATCCCATGTGAGGAAGCCCA
CCAGGCCAGCTAGCCATAGACATAGGTAGAGGTAACGAACTTGATTGAGCAGCTTTCTCA
GTGCCTAGTGTCTGTTGCTTCTGAATATTTTGGTGCGCCTTATTACCAATTCCAGTAACA
TCAACGCTGTCTCTATCAGATTTcTCCAAATCAAGCTGCaGATCAATATTCCTCTCTTTA
TTAACAaTAACAACTGgCTTTTGGGATTCAACTTCTTCGGCTGCCACTTTtGCCTtCTTG
TCCTCTGATTCCACATTCaCATCTTTTCGAATTTTCACTgCCTTATCATCTTCTTTGacc
ACTGgTTTgaTCTCCATTtCAaCATTtGCgACTaTaGGTTTaGGATCtACAGCTacGAAT
CCGacTTCACtGTCCCTTTCTGgTGATGAtCTTACAGGAGGCGGAGCCATCAGATCTATC
TGGAACTTCTCTTCtCGcTGGGTTtCAATCTCAAGAaCAGTAGTATTCACTTtAGTAGCt
GTCACaCTCTCACGATCTTCATCCAGTCTATGACCatCAGGTGGAGATTCCTTCTTAGGC
GACCGATGCTCCTCTTtGTTCACAGCCAAaTCTCTACTATCTGATTCTTGAACTGACGTC
TTTGAGTCGTGTAATGAGTCGTGTAATGGATTACtCTCaGACTTCaatAGCTCCTGCtGC
TGtGgCGGTTCTGtCGATGCCGGTGCCGTTTGacTGGCTACCATCTCGTGTGAGAGgACG
CCATTTTCGGCTGTGGAT
>contig00046  length=4158   numreads=86
GAACTCCAAAaTTTTCcAGTAAAAGATACAGAATATCTTCTCATAGCTTTATATCCcTct
AATTTCTAGCTTAGTCAGAGCTCACTATACCAGCAGAAAaTAAAAaGAACATCTCGAAAT
GCAGTGACGTaCCAAAAaTAGCATTCCCATTCCATCGATTCAGACAAAGGATCTACCTCT
TCCTGCAACAGATATTTTTTTCTTATTCTATGGAAcTttcATGCAAGAGAAACTGGGAGT
AGCTTTCCATCACCGCCACATTCTcaTTTATAATGTTTAATATCCCcAGCGACAACAGTA
TGTATGACTCGATGAtcGAaCCTTGTCCcTCAAAGAAACCTCTGCgtCTTtACATCAGAT
ACTGCAAATCATCATAAGCTCATTTGAAGTACTTgTGAAAATGCCCAGCCAATCAtGTAT
ACATCTATaCTTATGGTATCTTGAAAACAGATTtCAGTCTGACCACCAGCTTCCACTCAT
CCATCGATAAATCATCCCGATAATTGGCTTTAAGAATATCAATTGATCTCCTTGAAATAT
GGCTCACGAGTAAaTCATCAATCTCAAAATGCCTGCCAAACATTTTCtGCTGTTCCTCaG
AATTGCTGCCAAcAaTCTtAATAGCTACCTTCTGGCCCTTCTTAGCATAaTCAACAGgCT
TATGATTATTCTCAATGGAAGCAATTCGGCCAATGTCGATGAAATCTCGATTAGGAACAC
AAATTGGAGTCCCAATCTTGGCTATTCCCTCCTCAATCTCAACTCCCAAGACAATTGGAT
CTTTCTTGTTGAAAATACAATTCGGTAAAATCTTAAGAATGCATGGGAAGACCGCTTCAT
CTGCAGCTTCTTtCTtCTTTtCcTCCTTGAGGTTGTCAATATAAGCCTTGAATTGATCAA
ACAAGTGATAGaTGATGTCAGCAATGAAGATCTTCACACCCATTTCATCTGCAAGTTCTC
GAGCTTCTTGTGTCACTTTGACATCAAATGCCAAGaTAGTGGCATACTCCTTCTTCTTCT
CAATCATCACACTGGCCTTCaTAACATCCTTTTtGTGTACTGGgCCTATGCcTATGCCAC
TAACAGGAATGCtCACTGCTGGAGACTTCAAAAaCTCCAGCAACGCTTCCAGTGAGCCcA
GGGTAGATGCCTGAACATAGACTCCCTCACCACTCTTGtCAATCCGGCTCATGACAGACC
TCATGTCTTCCATTGCTGCTTCCTTGACATcTtCCAAATCATCATCAGGTCCTACCACAT
ATAGACCTGTGCCGGCAATAGCATGCTCAAGACCCTGTGCAGTAATCTTGATACCCTGTG
CAGCCTTGATTTCCTTGTGGTGTATGTAAGCTCCCTTAACTCGGATTTCCTTCATTGGAT
GGGGTGTCAGAAGAGCTCGAATTGTTGTAACAATGGGCCCCTGCAAGCCACAAACAACAA
TTTGATCTCCTTCATGAAGTACACCGTTGACCAGCACAACATCAATTGTTGTTCCATGAC
CTtCGATAACCTTAACCTCCAACACTGTACACTGCACTTCATTGCTAAATGTAAGCTTTT
CAACCATGGTTTtCTGAGTCCATTGAACCAGTAACAATAATAAATCAGGAATTCCTTCTC
CACTAATAGCGCTTGTAGGGACAATACTAAAAGTTTCTCCCATTTCCCGGTTTTTGTAGT
ACAGTTCAGTATTTAACCCTTGCTCCTTGAACTGAGTTATAATCTGTGTAAGCCTCATGT
TGAATTCATTTAAAACATCTTTTGACTGTTGCTTCAGTGCCTTCCCTATTGGTGCATTGC
GACAAACTTTCCATCCATAGAGTCTGTCCACCTTATTCAACGCAACAATGAATTCTGTAT
TCCTCATCCTCAGGAGATTGAGTGATTCAATTGTTTGTGGCTCCAAGCCATGCATAATGT
CAACAACCAAGATTGCAATATCACaCAAACCTGAACCCCTTGATCGTAGATTAGTAAATG
ACTCGTGTCCAGGTGTATCAATAACCAACAGACCAGGGACCTTCAATTTtGCATCAGCTT
TCAACTCCCTGGTTCTCTCTCTAATGTTCTCAGCAGGAAAaTATGTTGCACCAATTTGTT
GTGTTATACCCCCTGCCTCACCTTCCTGAACATTAGTACCTCGGATACAATCCAAGAGCT
TGGTTTTGCCAGTATCAaCATGACCCATGATACAACATATAGGGGAACGAAGATTTTCAG
CCTGTTCAGGAGCGGCATCAGGTGTTGGTGTTTTATTTTtCCAGCAGCATCTTTTCTCCT
ACTTTTGTCaGTAaTGTCAGACTCAGGTTGAGGTTTTTtATTTtCAACAtcTAGAGGTTT
TGCTTGTTGTGAGGGAATAGAGGTTTTGGCTGCAACTGCAGGCTTGGCAGCTGCAGGAGG
AACTGCaGTGCGAGAAGCAGTAGATTTTGTCTCTTTCTTTGGGACAGTTTCAGGCTCAGA
ATCAATCTCCTCATCATCAAAAGCACCCTTAACATTAAGATTAACATCATCCcAGCTTTT
TGCATCCCATTCCTCCTCATCCTCATCTTCCTCCATTCCATTCTCCTCAGCTCCAATAAC
AGCTCCTGGTTTCTCTTCCACATTTATTGATTCCTCTTCTTCAACCCTTTCTGGTTCTGT
GGATTCTACCTCAGGCTCAGCATCAGGTTGTTCTTGCTCTATTTCTTTAACTTCTATAaT
TTCCTCCAtCTTAGCTGTAGCAGCACCGTTAGCAtgATGATGAGCTGGCTTTGACTTCTT
AGTCTGGTACTTGGGCCTTTTTGTtGGTGCACCTtCTTTGTCTATtGCAGGAATACTAAT
ACCAGCATTAGCAagTATTTGATTCCTCATAGCCTCTAACCGGCGTTGTTCTTCCTTCTG
CTTTCCTGTTAAGAGTTTACCTTCTTGTTTCTTCTTCAAGAGTTTCTCCTTTTCCCTTTC
CTTCTTCCTACGtcTAGCCTCTTCCGCTTGCCTCTCAAGCTCTTCTTGCCTGCGCCTTTC
CTCCTcTtCCTTCCTCCtCTTCTCTTCTTCTTCCCTAGCCTTCCTCTCCTCCATTtCTTT
TCGCCTAGCAATTGCCTCTTGCATCTCTCTAACATGCTTAGGCACTTTCTTCTCTGCAGC
TTtACTTTTTGCATCACTCTTTTTTGATTCGTTTATTTCCATTGCTTCTTCGATTTTTtC
TTCCTTAGCAGCAGCAGCTGCTGCTTTCTtCTCCTTCTCCTTCTCCTTCTTCTTTTtCTT
TTTCTTTGCTGCAGCAGACTCTTCTTTTtCTtCTTCACCTtCCTTCTCATCCgCTGGTGC
AACTGGTTCAGGCTTAATCTGAACGCTCTCCTCTTGTGGAGGaGGTGCAGAaGGCTTCTC
cGTAGGTGGCCCtCCCcAaGCtttGCAaGAaccTTATCCAAaTCcTCctcTTCTTGAGCA
GTCcTtCCAcTCTTATtCTTCTTCTTCTTCTTATtCTTTGAaGTCtCTgCTGCCtCTTCA
CTCTTATTAACCTGAgTAACaTTAGCTTCAAGAaTACTAGATTGTTGTTCTTCAACTGTA
TCAGAAACCTCAGACACACTATTAGCATTCCCCTTCTTCTTAGATGACTtCTTTTtACCA
GTAAACGAAaTAGCTAATCCATCTTCCTCCTCAACATCTCCtGTATCATCGCtAATTTTA
ACaGgAACAGAGATAGAAGCCTcTTCATCATTATGCTCGTCAAGCAATGAGGCACTAAAC
TTATTACCACCCTTCTTGGTCGACTTGGATGACTTCTtcTTCTTGCCTGAGAAAGTAAAA
GCATCAagACTGTCATCCTCATCCTTCTTCTCCTCCTCATGGTCATCTAAACCGTCAAGA
GCCGCAGCTGCTGTAAACACaCTCCCACCACTCTTTTTGCCaCCCTTTGACGGCTTcTTT
TTACCaGTAAACTCAATAACTAGCTTATCcTCATCATCATTACCATTGCTAGTTTTAtCA
TTCCCTTCGTCTTCATTATCTTCATCTTCaTCATCATCaTCAAGCGcATCAAAaGCGGCG
gCACTAAaCAAaCtACcACcACTCTtATtAGtACCCTTCTTTGATGCTTTTTTcTtCCCC
GTAAAAcTCACAACCGGTTCATCcTCaGCCTCACTaTCGCCTTTTAACTCAtCCTTCTCT
TCATCATTATcctCaTCT
>contig00047  length=4152   numreads=91
GgACTAGAATCAGTGCTCCCAATTCTGAATTGGGAAAATTGTAAATAAgAAaTTGATGCA
TTCTAATTAAAATTCGCCTGTTGGTGCAGCTAACTTCAATTTCAATTTACAATTTACAGA
CGAATTAATAATGGATGAGTATCCGGAGGAGCTACGGACTCCGCCGGTGGGTCTGATAGC
CTTGGTCGGATGTCCTGAGCACCACTCCGTCATATCCGCCCACCTCCACTCTGAACAGCC
ACCAATCAACACCCTTGCCTTGCCGGACCTCTCTAAGATCTCTCTCCTCTTGTCTTCTAA
CAAGAAGACGACGACTCCTGATCCCACCTTAATTCCTACTGCTGGTATTCTCAAGAGAGA
TTGGCTTCTTAAACACCGCACtAGGgTTCCGGCAGTTGTCGCCGTTCTCTTTAGTTCCGA
TCATGTCTCTGGGGATCCcGCTCAGTGGCTTCAGCTTtCCACTGATCTTGAAAATCTCAA
AGTCTTGATTCGTCCAAaGAATATCAAATTGGCTGTGATAGTAGTGCAGTCTTCTtCcGA
CGATGATATCAGCGAAGATCGAATCATTGCACTTCGCAAGCGAGCTGAATTGGACCCCAA
aTACCTTATGGTCTTCAACCATACTGATGCTTATCAGCTTAAACAATCCCTTAGCAAATT
GGGCAGCACATTTGCTGAGTTAGCTAATACaTATTACAGAGAtGAaGgCCGAAGGaTTAA
AACACGCGTCGAAAAGAAGAATTTTAATTCTAATGAGTTgAatATTCGCTATTGCTTTAA
AGTTGCTGTATATGCAGAGTTCCGGAGAGATTGGGTTgAAGCTTTTAGGTTTtATGAGGA
TGCaTATCATACACTGCGGGAGATGGTTGGAACTGCAAATAGGTtGCCAGTAATTCAGCG
ATTGATTGaGATAAAAACTGTAGCTGAGCAACTTCATTTCAAAATATCAACTTTGCTATT
ACATGGTGGGAAGGTaGTAGAGgCTGTTACATGGTTCCGCCAACACATTACTTCTTACAA
GAAGCTTTTAGGaCCAGCAGAAGCTACATTTCTtCACTGGGAATGGATGAGTAGGCAGTT
TTTGGTGTTTGCTGAATTGCTTGAGACCAGTGCAAAAGCGATTCaTAGCAGTTCTAAtCC
AGCTTTGGtCACCActGACaGGCCTTTAACTGAGTGGGAATTGCAACCAGCTTATTACTA
TCAGTTAGCTGGTCACTACCTGAAGGAGAAGAGAACATCTCTTGAACTTGCACTGtCAAT
GTCACAAGCTGCTGATGAGATTGATTGCAGTGCTGAATCaGTGGCACCTTCAGTTTATGT
GGGTCAGTTTGCTCGATTACTTGAGCAAGGGGATGCACTAGCTATGCAATCTCTTACTGA
TGAAGAGTACACCCAGTATGCTATTGCAGAaGGGAAAAgATTtcAAGATTCTTTTGAAaT
TATTGCTCTTCTTAAAAAATCTTATGAATCATATATCAATCTCAAGGCCCAGCGAATGGC
TTCTCTTtGTGGGTTCCAGATGGCTAGAgAATATTTTCAaGTGGATGATTTTAGtAATGC
AAAGCAATTACTtGATGGtGTTtCAGGTTTATACaGAAAaGaGGGatGGGCCACTTTATt
GTGGGAAGTCTTGGGTTTTCTGCGTGAGTGTTCAAGGAAATGTGGTATGGTGAAAGAATT
TATAGAGTACTCCCTTGAAATGGCTGCATTGCCAGTATCAGATGTCCAaTATTTCAGATC
TAAAGATTGTAGTCCAGCTGGTCCTGCAAGTGTTGCTCAGAAAGAAGTTATACATAAGGA
GGTTTTTCAGCTTGTCAATGGAGAAACAGGGGTGGCATCAGTCTCAGATAATAGTGAGCT
CAAAGTAAACCAAGATAATCCCCTGCATCTTGAGATTGATCTTGTCAGTCCCCTTAGATT
GGCACTTCTTGCTTCAGTTGCTTTTCATGAACaGATGatGAAGCCTGGTGTTCCTGCCTt
GATTACACTGTCAcTtCAATCACAATTGCCTCTTACTGTTGAAaTTGATCAATTAGAAGT
GCAGTTTAATCAATCAGAGTGTAACTTTGTCATCATAAATTCCcAAAAACCTCCATCTGC
TGCAATGTCCATTGGCCAACAGGGTCACCGTGTTGAAAGTTCTCcTTCTCTAACACTTGT
TACTAATAAGTGGCTACGGTTGACATATGCCATTACATCTGAACAAaGTGGGAAGCTGGA
GTGCATATATGTTGTTGCAAAAATGGGAGCCCACTTCACAATTTGTTGTAGAGCTGAAAG
CCCTGCTTCAATGGATGGTTTACCTCTTTGGAAGTTTGAAGACTGTGTAGAGACTTTTCC
AACCAAGGATCCTGCTCTTGCATTCTCTGGTCAGAAGATTACCCAGGTTGAAGAACCAGA
CCCGAAAGTGGATCTTATTTTAGGTGCTTCTGGACCTGCATTGCTTGGAGAGTGCTTCGC
TATTCCTGTTACTGTGGCTTCCAAGGGTCATGCCATCTTTTCTGGTGAGTTGAAAATCAA
TCTAGTGGATGTAAAAGGAGGCGGGTTGTTTAGTCCGAGGGAAGCAGAATCATTCTCTAT
GGATAACCAGCATGTTGAGCTTCTTGGTCTTAATGGGCCAGAAGGaGAAGATGAATCTCA
AGCAGGACCTGATAAAATAAAGAAAATTCAGCAGTCCTTTGGTTTGATTTCTGTTCCTGT
TCTGCAAGATGGAGAATCATGGTCCTGCAAACTGGAAATTAAGTGGCATCGACCCAAACC
AGTTATGCTTTTTGTATCATTGGGCTATTTTCCAGATAGCAGTGAAATAACTTCACAGAA
AGTCCATGTCCACAAGAGCTTACAAATTGAAGGAAAGAaTGGTGTTCTAATTAgCCATCA
GTTTATGCTGCCATTCAGGCAGGATCCTCTGTTGCTATCAAAGCTCAAGCCAGCTCCTAA
TTCTGATCAACGCGCATCACTACCGCTGAATGAAACAAGTATACTAGTTGTTACTGCTAA
AAaCTGCAGTGAGATTCCATTGCaGTTACAATCCATGTCTATTGAAgTGGATGATGATAA
TGAAAGGTCATTTACCTTGCAACATGGTGGTGAGGATCTTTTGGGACCTGCCTACCTTGT
GCctGAAGAAGAGTTCAAAAAGGTTTTCACTATCATTCCTGAGGTGGAATCATCAAaCCT
CAACTTAGGATCAGTCTCCCTAAGATGGaGgAGAAAATCTCAAACTGAAGGTCAGTCTAG
TTCTGCTGCTGAATCTTGGGTTTTAACTAAACATAAACTtCctGATGTAAATGTAGAGTT
ATCCCCATTGGTTTTAAGTGTGGAATGTCCaCCATATGCCATTCtaGGAGATCCCTTCAC
ATACTCGGTCAAAATTCGAAACCAGACACAGTTGCTTCAAGAGGTGAAATTCTCATTGGC
TGATGCACAAAGTTTTGTGTTATCTGGATCTCACAGTGACACAGTTTTTATtCTTCCAAA
ATCTGAGCGCGTtcTTGGTTACAAGATTGTGCCACTTGCGTCAGGTTTGCAACAGTTGCC
TCGAGTTACTGTGAcTTCTGTGCGATATTCAGCTGGGTTTCAACCATCATCTGCTGCATC
TACtGTTTTtGTCCTTCCCTGTAATCCTCATTTCAACACAGCTGATACAGGAGACAGGGG
GATGGAATCCGTTGCAGCAGAGTAGTATTGCCACTCATGCTGGTTAATATTTTGCAGAAA
CAAGATCCAGTCATCAAGGCTGCACAATGATTTGTCGACGGCCAAGTGATCATTTCATGC
CTGGCTGTAGCTGGaTTTGgAaGAAAAAAaTGTGGTTTTAAGTGCTTTTGTCTTCGGAGG
GAaTCTTTCAAAAAGGaGTTCAGAATGTTGAAGTGTtCTGAACAGATGTACTGACCCATA
CAGGCATATCGTTATGTCATATGGCTTGTAAAGAGtGGAGATGGTGATTTGCATTTCGaG
GCGgATTTGGTTCTTGCAGGGaGatACTATCATTATGCATCCCATATCCTTAATGAAAaT
GTtACtGCGTATAatCTTAaGCAGGTAaTAGAaTtGCCTTATtGTTTGatagatgtcaat
ttatagattctttcgttagagagatgggaaaaattgtacttaaccagttgacaggtgaat
cactcgaactgt
>contig00048  length=4124   numreads=76
GTAAtATTTCtCACATCAAGCAAaGCATGCCcAAATTTCGCTATTctgACCAAAACTTCC
CAAATCTTTTaTGTCGCTCAAAAAGTTACTTATCTTCACACAAATTACATCGTACAAAAa
aGGCAGAAATGAGAATTACACAGGACAACACCTCTATGATACATGGACGCTCACAAACCT
TTGAAATATTATATATCTCACCATCACATACAATAACCTCACGCCCCCTTTAAAAaGAGT
AAAAAAaTTAATATCAACTAAAGTGAGGAATGGTAAAAAGAAAAAATATTAAACTAAAGT
GAAAAATACCCAGCACTACCAACCCATTGAAATAAACAACTTGACTTCTACCCGCTCGTG
GCTCAATTTACAGAGGCGGGTGCTCCTGCACTATCTTTGAGCACAATATCAACCTAACTG
CCGCCTACAACCTGGTTCTCGAACTTGTATCTTCGTCACCTGCCCTACCTACTGTGCTTA
GGATTTGAAAAACTGAAAAAGCCCTCAAACTTTTTATCAGGAACACGATTACAAGTTCGG
AGTTCCCGGATATGGCATCATGCTCTATACAGACACCAGAACCCAAGGTGGTAACATGAA
CCCAGAATGAGTACTCGGGAAATAATGATAAGCATCCACTATATCCATGCAAGAGATCCC
CGATCATTTGCTACTTGAGGACGACCTCTTgTtGgTGTAGGAGGTCGGTTAGCATTCAAT
TCCTGCATCCATGTATCTTCAATGTGgCGTTCAGGTGAAGTTTCAGGCGAGGAGATCGCA
GGTGGTAAGGGATGAaTTAGTTTTGGAACCACCACAAGATCTCTTCCcAAAACTAAAaTT
GCCCcAGCATTATtGGCAGTACCACAGTAATTGGTGGCTgAGAAAAGTGTGATTAGATGT
CCCTGGGCAAACCGTTCAAAGCCATCCATCACACATtcATGGGCACGTACAATTAACTGC
AGATCATTGTtGTTGCAGAATTCCATTACtCTATCCGGCCCAAAAGTCACCAGCCCTGGG
CCTCTAGCATTTGGTCGTAATCCTTCCACACTGTCATTTTCtGTTGGATCAGACCATAAG
AGATCCATAAGCACGATTGAGCCTGCTTCCATGCTGATCGGACGCTGAAGACTCTCAATC
tGTTCCACGTGATTTATtGAGCGGCCAATACCACCATGCATACAAATAATTTTCTTTtCA
ATTAGTGCtGCCAAAGGAAGCCAATTGAACAACCGATTTATCCGATGCCAAACCCAAATT
CCATCtcTTTCCCCCcATGCGCTCAATGCACTCAATCCGAAAGCCAAAAaGGGCATTGAT
ATCTGCAGCTTCATGGTTCCCACGAATTAAATGAACATTATGGGGATACTCAACCTTCAA
AGCAAGCAGAAGCGTAATAGTcTCCAAGCTGTGCTGTCCTCGATCAACATAATCTCCTAA
GAaGAGATAATCGATATATGCAATATCACCAGCTGTTgAAGGTGCACCATATTCATCAAA
AAGaCGCATTAGATCCCcAAACTGCCCATgCAAATCACCAAAAATCTTGATAGGAGCCCT
CagTTGtAACACACTTGGTTCACTTGAAAATATTCTTTCAACaCTATCaCAAAGGTCTGC
TATCTCATTGCAATCCAaGAAAAATTGCCTACGAACAGGAGGCTtCcAACCACGTGGCTT
TAAAagATGTGCTATGACCTTTTTGGGCACACTATTGATGGACATCTGTCGATCCAGTAG
TTTCCTAGCTGCAGTTGCACTCTCTGGCGTCCCATAACTGACTCGTCTGCCTTCATTTtC
AAACTGATCAATAGAAAGTTGCCTGACCATCCCGCCTAAAGCTCCACCAGTTTCTGCAGC
TACAACAACAGCTCTGTGATGCAGTCGAACTCCaGGAGGAACAATATTATTTGATCCAGA
aGAATCAGGCTTAATCAATGTAGAAATCTGTTTTCCACTTGGGGTTGCCTCAGCACCACG
ATCCCTGTCAGGCAATTCAACTTCTCCATTAACCTGGCGTGCCTTGGCAGCAGCCAAAGt
GGCACTGATAGCCTCAGCTTCTGCGGCCGATGCTTCAACCAGATACTCCACACCCTTACT
CGTTCTCCTAGGTCCTGGGAGCATGGCATTTTCAGTGCTTATATCAGTGTACATGTCACC
ATTTATAGGAGGAGCAACTGGATTACCCAGTACAACAGCACCATCAGGTACTGCTTCAGA
CATTGTTTGCCTGGTTCTTTCATCAACAAATCCATACCTTCCAGGTATCCTCCCTGCATG
TATGTTAGCTGCAGCAGCTGCAGCTGCAGCATGAGAAGCtGCAGTTGTTGTTTCAGCAGC
AGCTAAATCCTCAGCAACAAGCAAGTCATCAAGCAACACCCCACCACGTAAACCACCaTA
AATAAaTATCAAGTCACcAaCTGCAGCCGCTGCATGCCTGCAGCGCCTGgTCAACTCAAC
TGCAGCATCACCACcAGCAGCATCAGCACTGtACCTTCCAGtCCTTGGgCTaGTAACAAC
AGATTTtGTATCaCaCcAAACTCCTGCtGCaGTATCCAAcaCTGCAaCACTGGATGAaTc
TtCTACcATCCGACCGCCTCCAAGTGCACCTCCAGACACATGgAGTCtcgCATTAaCAAA
AACTGCtGCATGTTgaTATCTTGGAGATGGagAGACACCAGGagCAATTGCCCATTCCCA
GCGACCATCCCTATGTTTGGCTAGTCCATATGCACTTGCCAGTGGCACACTGTTTGCATC
TCTGCCCCcacAAAGCAGAAGAAGaCCATCTGAGCGAGCACTtGCAGTGGCATACATGCA
TGGTGGTGGACCtCCCcTTcAGGTTCCAATTTACGCCaCTCATAaGGCTTGGCAGctGTG
TCAAGGGCCCATACATCTGACAAAGGaCGCTTCCCATCATTCCCTCcAATTGCCATGAGA
TACCGTTGGCCCACCAAAGCCATtACATGACCATATCGTGGCCCTGGTCCAGGACCTTGA
ACAACAACTCTATGCCATCGTGGCCGTTGTTGTGTGAGGTCAAGAACATGAAgaTCCTCA
GCGgaCAGGCCAGCTGGACCGATTCCACCCTGAAtAaCAACCATGGTTCCCACAGCAGTA
GCCACATGAGCAGCCCTTGGAGTGGGTGGTTCTCCAAAAGGAGTAATCCTAGACCATTTA
TTTGTtAACACGTCATAACAGTGAACATCagCAGtGGCaCCCGCTAGTCGGATTCCTGCA
TTCCCAGCCGAAGAAGGGGCCCCTGACGCAGCAGAATTGCCCTCAAGAGCCGTGGCACCA
CCAAATAAAATCAACCTCGGCCCAAtGTACCcAGGTGTtCCcTCTTCGCCAACAGCAGCA
ACTGCAGTCAGGGTGTGCCCGCACCTGGGACCTGGCCCATCTTCcTtCTTCtCTATAATC
GCATTAACCACAGAATAAGTAGGTGCGTGCCTcGGCCCAACcaCAGGGCTCTGCTGCTGT
GCCTGCGTCTGTGCCTGTACCGGCtGCTGCACTGGTGGCGGAACCGCAGCAGAAGCAGAA
GTGGGAGATCCCGCTGGCTGCGGCTGATCCCTTAACTGCTCTCTATCCATTGCCGCAGGC
GGCGACGCGGTTTGGGCCGCAGAAtCATGATCGGTATCGGGCACCATAGACGAGTCCACA
TCCATTTTTTAAAACCTTCAATCTAACCCTAATTTCAAGATCGGAGCTAGAATTCCAACA
AATTAGCGTCCCTAATCAACATTTTGAACGATTACTCCTGAATTCCAAAATAACAACATA
CAAGCAATGAAACCCTAGGTCAGATGGCTTCTTTACGCAATCCAAGGTAAAGTCCAGATG
TTTTCTGGGAAATAAAAaTTGGAAAAGAGAGAAAGTTGTGATTAGGTTTTCGCGTTTTAT
ATTCTCCCCCGCTCTCTCTCTCTCCAGTCTCTCTCAAGAACCAAAAaTTGACGACGACGA
CAAGCCGGTGgaGGAAAGAGAAAAaTAGAAACGGGACGGAGACGATCTCGACGCCTTtAa
CACATCAAagAAGAAGTGAAGAAATACCAATCTATCTATTAATCAAAAaTCTCTCTCTTT
TTgTaTTTTATTTGTTTTTtCTTTTttCTTTTTTCTTTTTTCTt
>contig00049  length=4114   numreads=89
aGTACGGGGgTtAGAGTTCAATTGGTAATTTGgAAaCACAACTAAACACCCAAACACTCC
ATTTCTCAAATTTCTTCGAGTAAATCAACTATTCCAATTCAAATTACACTaTCAAATCAA
CATCAATTCAAGAGTCTGGCTCGCAATTTCTCCAATTTCaGAGGCTGGATAAGTTAACAA
TTACGCCATGCATATAAAGCAGGTTGTTATTGAAGGTTTTAAGAGTTACAGAGAACAAAT
TGCTACTGAACCTTTCAGTCCAAAaGTTAACTGTGTTGTTGGTGCCAaTGGGTCTGGCAA
GACAAACTTTTTCCACGCCATTCGTTTTGTACTGAGTGACCTCTTtCAAAATCTGCGCAG
TGAAGATAGGCATGCACTACTCCATGAAGGTGCAGGGCACCAAGTTTTATCTGCTTTTgT
GGAGATTGTGTTTGATAATtcTGACAATCGCATTCCGGTTGATAAAGAGGAAGTGCGCCT
GCGCAGGACAATTGGCTtGaaagaGGaTGAGtATTTTTtGGATGGGAagCACaTTACGAA
AACaGAAGTCCTGAaTCTTCTAGAAAGTGCTGGGTTCTCCcGCTCCAATCCATATTATGt
CGTGCAGCAAGGAAAGATAGCATCATTGACATTGATGAAAGACTCCGAGCGCCTGGATTT
GCTGAAGGAAATTGGTGGCACTCGAGTGTATGAGGAGAGACGTCGTGAAAGTTTGAAAAT
TATGCAAGAAACAGGAAaCAAGAGAAAGCAAATAATTCAAGTTGTTCggTACTTGGATGA
GAGACTGAAGGAaTTGGATGATGAGAAGGAGGAGCTCAGGAAATaTCAACAGCTTGACAA
ACAGCGCAAATCTCTAGAATATACAATTTAtGaTAAGGAACTCcaTGATGCTCGGCAGAA
gTTGGGGGAGgTAGAAGATGCTCGAAaCAAaGTTtCAGAAACCTCAGCTAAGATGTATAA
CAGTGTATTGgATGCCCATGAAAAGTCcAAGGATTTGGaCAAAaTGCTTAAagATCTtaC
AAAAGAGCTTCAAGGGTtGAACAAAAAGAAAGAGGTAGAGGAGAAGCGACTAACTGAAGC
GATAAAGAACCAGACAAAGCTCGAGCTTGATGTAAAAGACTTGGACGAGAGGATTTCTGC
AAATACCCAAGCCAAaGaTGAGGCAGTGAAGCAGCTTAGTATCCTCCAGAAAGAAATACA
AGAGTCAGTGGAGGAGCATGAGAAGATTAGCCCTTTGTATGAGAGTCAAGTTATGAAGGA
AAAAGAGATTACTAAAGGAATAATGGAGCGTGAAAAGCAGCTTAGCATTCTTTATCAAAA
ACAGGGCCGTGCCACCCAATTCTCCAGCAAAGCTGCTCGTGACAAATGGCTTAGGAAGGA
AATTGATGATCTTGAGCGTGTTCTTTCTTCAAATTTGGCTCAGGAGCAAAAACTGCAGGA
TGAAATTGACAGACTTAATGCAGACCTGGAAGAGCGGGATGTCCTCATTGAGGATCGCAG
AGCTGAAATTGCAAGAACAGAATCTAAtATTTCAAAGTACcGAGAAGGTTCTGTTAGTCA
TAAAGTGCTCAGAGACAAGCTGCAGGATGAGCGGAAGGCATTGTGGGCAAAAGAAaGTGC
aCTTACCACTGAAATTGATAAGTtAAGAGCAGAAGTAGAGAAGGCAGAGAAGAACcTtGA
TCATGCAACCCCTGGTGATGTAAGGAGAGGGCTCAATTCTATTCGTCGGATCTGTAGAGA
CTACAAAATAAATGGTGTATTtGGCCCAATTATTGAGTTGATTGACTGTGATGAAAAATT
TTTCACTGCTGTTGAAGTTACTGCAGGAAACAGCTTATTTCATGTGGTGGTTGAGAATGA
CGAAATATCGACCCAGATAATTAGACACCTTAATTCGTCAAAAGGTGGACGCGTTACATT
TATACCACTGAACAGGGTTAAGGCTCCACATGTAAATTATCCTCAGAGTTCTGATGTGAT
ACCTTTGCTAAAGAAATTGAAGTTCTCTCCCAATTTTACCCCTGCATTTGCCCAGGTATT
TGCTAGGACAGTGATTTGCCGAGATTTGGATGTTGCCACTAGGGTTGCTCGGACTGATGG
TCTGGACTGCATAACTCTAGAAGGTGATCAAGTAAGCAAGAAAGGTGGCATGACAGGGGG
ATTTTATGACCATCGACGTTCAAAATTGAAGTTCATGAATATAATTATGCAGAATATGAA
ATCTATAAACATGAAGGAAGAAGAATTGGAAAAAGTTaGATCTTTGCTACAAGATATAGA
TCAGAAAATTACGGAATgTGTAACTGAGCAGCAGAAAGATGATGCTCAAAGGGCTCATGA
CAAGTCAGTGTTGGACCAGCTGAAGCAGGATATTGCTAATGCTAATAAGCAGAAACAATT
TATTTTAAAAGCTCTTGAAAATAAGGAAAagTCACTTGCTGAtGTCCGAACTCAAATaGA
TCAGCTTAAAGGCAGTaTGGCCATAAAGCaGGCTGAGATGGGCACGGAGctCATTGATCA
CTTAaCACCCGAaGAAAAAGATCTTCTATCGCGACTGAACCCTGAAATAGCAGATCTTAA
AGaGAAGCTTATtGTCTGtAGAaCaGATCGCATTGaGACtGAAACAaGGAAagCAGAACT
AGAGACTAAtCTTACAACTAATCTGAAAAGGCGAAAGCAAGAGTTGGAAGCTATAATATC
atCtGCAGAGACTGACaTATTGCACAGTGAAGCTGAATCGAAGAAGCAGGAATTGGCAGA
TGCTAAATCATTGGTTGAAGCTATAATGCAGGACCTCAAagCGTTTCTGACAGTATAGAT
GAAGTAACCAAGCAACTCCAAAAAATCAAAGATGAAAAGTCAAaTTTAAATTCTTTGGAA
GACAAGTATGAGAAAaCACTTCAGGAGGAAGCCAAAGAATTAGaGCAGTTATTGAGTAAA
AGGAATGTTCTTCAaGCCAAGCAAGAGGAGTACTCTAACAAGATTAGGGAATTGGGGCCC
CTGTCATCGGATGCTTTCGAAACGTATAAGCGGAAGAACATCAAAGAGTTGCATAAAATG
CTTCACCGGTGCAATGAGCAATTGCAACAATTCAGCCATGTCAACAAGAAGGCATTAGAT
CAGTATGTCAACTTCACAGAGCAGCGAGAAGAACTCCAGAAAAGGCAAGCTGAACTTGAT
GCAGGTGATGAGAAAATCAGAGAACTTATATCTGTTCTGGATCAGCGGAAGGATGAATCT
ATAGAACGTACTTTTAAAGGAGTCGCTCGACACTTTCGAGAAGTATTCTCTGAACTTGTG
CAAGGTGGCCATGGTCATCTAGTTATGATGAAGAAAAAGGATGGTGATCAAGGCGATGAT
GACTATGATGATGATGGCCCTCGTGAAGCAGATTTGGAGGGGAGGGTTGAGAAaTACATT
GGCGTGAAAGTAAAGGTTtCATTTACAGGGCAAGGGGAGACACAATCTATGAAGCAATTG
TCTGGGGGTCAGAAAACTGTTGTTGCCCTCACATTGATCTTTGCCATACAGCGATGTGAT
CCTGCTCCTTTTTATCTTTTTGATGAGATAGaTGCAGCCCTAGACCCTCAATACAGAACT
GCTGTTGGAAATATGATTCGTCGCCTGGCTGATATGGCAAATACACAATTTATAACAACA
ACATTCCGACCTGaGCTTGTGAAAGTGGCTGACAAGATATATGGGGTTACACATAAAAAC
AGGGTGAGCCGTGTCAATGTTGTCTCCAAGGAAGATGCGTTAGATTTTATCGAGCACGAT
CAGTCTCACAATGCAGATTAAGCTCAAGTCCCAACTCCCATGTAGGATTAGTGAAGTGAT
CTACACTAGGGTGTGCTGTTATTCTTTAGCATTTAaCATGTAGAGTATGATGTTTCAGTA
GTAAAAAGCTTTTCCTTCATGTAGATATGTAGATGTAGTTTCATATGTTTTGTGAACTAG
GCGTTAAACAATCTAACGCTGATTTGTGATTTACACTAATTTCTGATTGATTTTTTtACA
TGTCATTTTCATGTTAGCATGTGTGGAAGTTTGATGGcAAGTTTGGTATTGTATTAACTA
ATCAAGGTAATTATGGAAaTTGGTtattttactt
>contig00050  length=4111   numreads=132
GAGGCGgCCttttattttcttttgaCTACAATAAGCACATATTACATTTATATGACCTGC
ATATGAATCATGAAACTCAAGTCCATATATCACAAGAATACATATCTAACAGATTTTATt
GTAATGCACTCATCACCTCAAACAGAAGATGTGGTAAGCTGTTATTTACAATACATATAG
ATATTATATTGCCACACCAACAGATCTCTTCCTTGGGGAAGGCTTACTTGACATTGTTGC
GCTGGAAGGTGTGGATATTGCTGTTCTACATCGTCTTGTCCTCATTTTCTTCTTCCTTGA
CAGCTTTTTCTCCAAGTCTTTCACTCTCCCACTCAGATTGGATATGACGGCCAATTGTTG
TTTCCCTGACTCGACCAATTTCTCCATCATCAACCTCATTTTCTCATTCTCTTCAATCAG
CTTTCTATTACTTTCCATCTCTATCTCCTGCTCCTTGATAGATGGCTGGCTTCCACCAGA
TGGCACAACAGTTTCtCTTTCAGTAGTTTCCATCCCCTTAGATTGATTTGCTACTCCATC
AGAGCCACTCATCATCTCCAGCTCATGGCTCTCGTTGTCCTCTTGTGTAATGTCTTTATT
TCCATCCCCTGCTGTTGGCTGGTCAACATTATCCTGATTTTCTCCAATTTGTACTTCTTC
CACCTGAGAGATATTCACTGTGGTTTTCGCCTCTGAAATGCTGCCCGAGTTGATATCAAC
AATCTCCTGGTCAACTTCTTTCTGTACTTCATCCTGACTTTCTTCCCATAATAGTAATGA
AGCTTGTCGTGCCTCCTCTGGTTGAGACTCTTCCACTCGCTTACTGTCAACGACCTCCAA
TATCGGTGTTTCCAATGCATCTCCCCCAGATATTTCTTTTCCAATGGAATCATCATTTGA
TTCAGTAATAGAGACTTCTTTGTTAAACCCTTCCATAGGCTGTTGATtACTCTCCCACTG
AATCGGAACCTCTTTGTCTGGTAAAGTTGCCTCAGTTATTGTTCTCTCTTCATCAAGCAC
TTCTGCTGCCCGTTGCTGCAATTCATTCAAAGCTGGAACTCCCTCATTCGgTGAAGAATC
ATCAATTGTTACTTCCTGTTCCTTACATGATTCCATCAGTTGCTGCTCTGATGCATCATT
GCTGGGTTTACGTTCCAAATCTCGACCAGGTAAGACTTCATTATCTTGGATTTCAGTTTG
TGCATGTTTCTCACCAGGTTGTGCATCATCAATAACTCCTACAGGTAATTCTCTTAAGAA
ATTCGATTCTAGAATTTCTTTGGCGACTGTTGATTCGTCAACAACTGCAGCAGGAAAAGC
TGAACCATTAGGCAGACTTGATTCCGCAGATTTTTCCTGTTCGACACCTACCATATTTGT
TGCAATTTGTTGCTCCTCACCAGAATCAGCAGGTTCCTTTTGAGTtACCCCcTCAGGCAA
TTCCTCTGGCaTTcGCAAaTTATCATCCATGTGCATTGATTCATTGATTTCAACTGGTAC
AAACTGTACCTCACCGTTTGGGTCACACCGCACGTTTTCGAGTTGAGCTCCTGCCACCTC
CTCGGGAACACTTTTCtCTAACGGCATTTGAAAAGTTTGCACAAAATCAGAAGGAACATC
ATTCTCTGTTATTAGCTCTTCGCTTGAATGAAGCTCTCCACCACCCACATTGTCCTCTGG
CCCTTTGAAACAAGATTCTAAATTCCCAGTTACCGGTAGAGCACTCTGTTCAAATTTCCT
ATGCTCCTCTTCGACAACAATGGGATGCTTCAAAGTTTCCTCCCCCTGGGTGTCAGCCAC
TACACCTTTCTGCTGGAAAGCATCATGTTGATTCACCTCCACATTTCGTCCTTTATCGTC
TATGATATCATTAGGATCTAAAGGGTTTTTAGAAGATGTAGCTTTGGCGAATAAATCAAG
CTTCTCCTGTAGCATAACAAGTTCCCTTGCTAATGATTTCCTAACATCCCTGAGACTTGG
GTGCAAACCCTGGATGGTGTCCAATCTTAGGAGAAGATTCATTATCATTTCTCCTATAAC
TGCCCTTTGCTTCTCATCTCTCTGTAGATCAGCCAAGGACTCTAAACCACAAATCTTATT
CCTAACCTCAACCACCTCCTCCTTAACTTTAGCAATTTGCCTCAATTTCTTCAGCGGTTC
CCATTTCCTCACTTCAAAACCACGATAAGCAGATTGGATTCGTAAGGCTGCTTCCTCAGC
CGATAGTTTCTTTTCCTCTGCCCTAGGATCTCTAACACAGGATCTGCTTGCGTTAATTGT
TTCCTTTCTTTCcTTCACTTGATCaGCCTTCAACTCATTTGCATGACTATTATTATCCTT
TATGTCTTCCTCCTCATTCTTTTTAATCTTGTCCAGAGTTAGGCTGTTGGAAGCCTCTTT
GCCAAAATCAACTGACGAAGAAATAGGAAATTGGGATTGATAGCTGCTTCGTTGTTCTTC
ATCCGTTTTTACAATAGTGTTCCTTTTCACACCCTCCACATCCTTGCCTACGTTTTTCTt
GGTTTCTGGCTCCTTGCTACTGATTGAAGTGCAGTCTTGCACTTGTACAATCTGGTCATT
CTTTGCTGTCAAGTCTGATGAATCAAATACATTAGGAGTGTCTTCCGCAGTCTTCTGTGA
CTGCCTTTTCAATCCAGGAGGACTGGGAGACCTTGAGTTTGTGTTACCATTCTTTTTtCG
AGGCAAGGGGTCAACTCTCAAACAAACAGGAGGCAACTTTGAGGCCTTTGGaGGGGATAA
GGATTGTCTTTTtGCACTAGCTCCAGAAGCTTTAACCATCCCATTATCTTCCATTTTTCT
CAGAGAAAAATCTGTTTGTGCCCTCTCAGCATCTTCAGATTTATCCTTCTCCACAGTTGC
TTCCATTtGCTTCACAGGAaTGCTTCTCTTTTTGGAAATTTTTtCTTTTGGCTcTGAATT
GAGCTGGTCACCAGAacTCTCATGGATCATGTAaGGTTTGCTCACGCTAAGGTCTTCAAC
AGTTTTTGGAGCAGCATTCATCTCTCCACGCTCTTCCTTCCCAGCCTCGCCTTGTTTATT
GTAGGGAGACGtCCATATTATAGGAAATGGAAAATGTCTCATTTTGTCCTCATTATtCTG
AtCcTGAGTGCTCCTCCCATCATTAGCTTGCATCAATGGTTgAAGGCTTTTCATGTCAAC
TGGAAACCAGCCACTCCatACTCTCGGGTCCTGTTGAGATGGCTTTACATTCTCAGCAGG
CTTCATATCTTGAGAAgaTATCTCCCGACcAGCTAAATCTGACTCCAAAGGCTTtCTCTg
CtCTTTATtCTTTACATACTCAGGTGGGATCCACAAAACAGGATATGGATAATTTTTCAA
TTGAAaTGGAACCAAAgaGTTACccACCTTGTTCTCaCCTTCGGGCTCTTGCTCTTCAAC
CTTCACACTTTCACCCTTtCTCTGGTCATGTGTGTGATTAGGACACCCGCAACAATGATA
ATTATCtCTAAGCTTGTCAAATTCATACCTAGGTAGCTCCCTTACATAATTTGGAGGCAC
ATAATGTACAGGGAAGCTATCCGGAAATGGAGgaTGATATCCACAGCAATGAAACGGCTG
TGATGAAAAATGAGGGCAAGGTCTATTGCTATAACAACCAGGGAAATTACcGTGGCTGTA
CcAGGGGTAACATGGgACTGGAACcATATTGTTAGCATAAGGCCAAGGCTGATTgATAAC
AACAGATTTGGATGGATCAAAATTCCCAAACTGTGCCATGGCCTCAAAGCTAGGATGaTA
GTTATGGTTCGAAGGCATTTGGTTCCCATtcATGGGGTGTGAGTCCATGCATCTATACAT
GGGCATCATTCTTAGCGAAGCTTGTtAGCAATAAAAAAaCCCCAGTAGTTATTTGAAGAG
TTGAATTTAGATGCCCAGAAATCACCAGAGTTTGAGATAAGTTTATTTTGATGAGACAAA
CAAAAACGAAAAGTCCAGCCAAACGGTTCCTCAATCCAAATGACTCAGTTATCGGCACGA
TCAATTCACAAACCCAAACGAAAATGTTGTGGCTAAATCACTTGTCTTCTGTATGCTATC
AACGCTGCTATGTATCAACGGATTTTTCTtC
>contig00051  length=4090   numreads=100
GAGGTCTGAGACGGTCGCGCGGGTCGAGTCAGCGAGACACCGGTCAGGCACAAAATACGT
CTCAAAACGTATCGTGCTGTTCTTGTtCACTGCTTTTGGTACAAaCGCAAAGTCGTTGTT
ACCATCGGGACACGGGACAGATCATAAGGAGCAATAAGCAGGCAAAACACGtCGAGAGGA
TTGtAGAACAAGAAGAGAGTTAAAACAAAACAACGCGATTCTCAGCGAGATCTACCTGAA
AAATGCTATGGTTCTCCTGAAATGCTTCAGATCTCTTGCCTCAAGCCTCACAGCTCCATT
TTTTAGATCTCTAAAACCAACGCATTAACATCCTATATTACCAATTCAAAGTGTAGCAAT
ATATACAAATATTGTAGTATTTGAAGAACGGACAAGATGTATATGGCATATGGATGGCCT
CAGGTGATCCCTTTAGAGCAAGGACTATGTCCTTCTTCACAGCAAATTATATACCTCAAA
GTCATGAATCGCCTCTTGCTTGTCGTCTCTCCTTCTCACCTtGAGCTCTGGAGctCCTCT
CAGCATAAAGTGAGGTTGGGCAAGTATAAGaGGGATGCAAAGTCGGTTGAGAGTgaGGGT
GAGAATTTGCAGGCTGTGTGGAGTCCTGATGCCAAATTGATCGCTATTCTTACTACATCC
TTCTTTCTTCACATATTCAAGGTCCAATTCACTGAAAAAAGAATACAAATTGGAGGGAAG
CAACCGTCTGGTTTGTTTCTCGCTAATATATCTCTTCTTCTCAGTGAGCCCGTACCTTTT
GCAGAAAAGAACTTGACAGTGAGCAATATTGTGAGTGATAGCAAACATATGCTTCTTGGA
CTTCCAAGTGGATCCTTATATAGTATTTCCTGGAAGGGAGAGTTTAATGGCGCATTTCAA
CTTGAACCCTGTCCACATGAGAGCAGCGAAGTCTCTATTTCACCGCACTCTTTAGTtAaT
GGCCTTGGTTCAGGGCCTTCAGGAGGTCTTGCATCTAACCATAATATCATCAGGAAGCCT
GCTATTACACAGCTGGagCTTTGCTTACCAATGAGGTtGCTAATTGTTTTATACTCTGAG
GGACAACTGGTATATTGTTCTGTAAGCAAGAAAGGTTTAAAGCAAGCTGAATCTATCAGA
GCTGAAAAGAAGTTAGGTTCTGGTGATGCTGTGTGTGCTTCTGTAGCTTCAGATCAACAA
ATCCTTGCGGTTGGTACTAGAAGAGGGGTTGTTGAGTTATACGATCTCACTGAATCTGGG
TCACTCATTCGTTCTGTGTCTTTGTATGATTGGGGATACTCAATGGATGACACTGGTTCT
GTCAGTTGTATTGCATGGACACCTGATAATTCTGCTTTTGCTGTTGGGTGGAAGTTAAGA
GGACTTACAGTTTGGTCTGTCTCTGGCTGTCGGTTGATGTCAACAATCCGTCAAGTTGGT
TTAGGTTCTGTTTCTTCCCCAAAAGTTAAATCAAACCAAGATTGTAAAGATGAGCCGTTG
ATGGGTGGCACCTCCCTAATGCAGTGGGATGAATATGGGTATAAACTTTATGCAATTGAA
GCAGGCTCTAGGGAGAGAATTATTGCATTTTCCTTTGGGAAATGCTGTCTTAGCAGAGGA
GTGTCAGGCATGACTTATGTCCGTCAGGTGATATATGGTGAAGATCGATTGCTAGTCGTG
CAGTCAGAAGATACTGATGAACTTAAAATTTTACATCTAAATCTTCCAGTTTCTTACATT
TCTCAAAATTGGCCAGTTCAACATGTAGCAGCTAGCAAGGATGGAATGTACTTAGCAGTT
GCTGGTCTTCATGGGTTGATATTATATGACATGCGATTGAAAAAGTGGCGAGTTTTTGGT
GACATTACTCAGGAACAAAAGATTCAGTGCAAAGGTTTGTTATGGCTGGGGAaGATTGTT
GTTGTCTGCAACTACATTGATTCTTCTGACACCTATGAATTGCTTTTTTATCCAAGATAT
CATCTTGACCAGAGTTCTTTGCTTTGTCGTAAGCCATTATTTGCCAAACCAATGGTGATG
GACGTCTATCAGGATCACATTCTTGTCACCTATCGCCCATTTGATGTACACATATTCCAT
GTGAAATTATTTGGTGAACTAACGCCTCATAGCACTCCAGTCCTGCAgctttctacaGTA
CGAGAACTCTCAATCATGACTGCAAAGAGTCATCCTGCTGCAATGCGTTTTATCCCTGAC
CAGATTCCAagaGAAGGTGTcTTAAAAAATCACCTTTCCCcGTCTTCagATTtATTAGCA
AGAGAACCTGCAAGATGTTTAATGCTGAGGACAAATGGGGAGCTTTCACTTTTGGATTTG
GATGATGGACGTGAAAGaGAGcTTACTGACTCCGTTGAGTTATTTtGGGTAACTTGCGGT
CAATCAGaGGAGAAGACTAATCTAGTTGAGGAAGTGTCTTGGTTGGATTATGGCcACCGA
GGAATGCAGGTGTGGTATCCAtCTGCAGGTGTTGATCCTTTTAAGCAGGAGGATTTTTTG
CAGTTGGACCCAGAGCTGGAATTTGATCGTGAAGTGTATCCTTTGGGGCTTCTTCCAAAT
GCTGGTGTTGTTGTTGGTGTATCCCAGAGAATTTCATTTTCAGCATGCACTGAGTTTCCT
tGTTTTGAGCCATCACCACAAGCTCAAACTATATTGCATTGCTTACTCAGACACCTTCTC
CAGaGGgACAAAAGCGAGGAGGcTTtAAAACTGGCACAATTATCAGCACAAAAGCCTCAT
TTTTCCCATTGTTTGGAGTGGCTtcTTTTtACTGTATTTGATGCAGAAATTTCCAGgCAA
AATGTTAaCAAAAACCAAGTATCAGtCcTTAAACATGCTGGCAGCTGCTCtCTTTtGGAG
AAGACATGTGATTTGATCAGAAATTTCCCAGAGTATCTCGATGTAGTTGTAAGTGTAgcA
aGAAAAaCTGATGGCCGACACTGGgCAGATTTATTCTTAGCGGCTGGGCGATCCACAGAG
TTGtttGAGGAaTGTTTCCAACGAaGatGGTATCGAACTGCAGCTTGCTATATACTTGTT
ATTGCTAAACTTgAAGGgCCTGCTGTCAGTCAaTATTGTGCTTTACGTTTGTTACAGGCA
ACACTTGATGAATCTTTGTATGAACTtGCTGGGgagCTGGTGAGGTTCTTGTTGAGATCT
GGAAAAGAATATGGGCAGGCATCAGCAGATTCTGACAGAATGTCTCCAAGATTCTTGGGT
TATTTtCTCTTCCGTTCTAGTTACACGAAGACATCCTtGGATAAGAGCAACTCATTCAAA
GAGCAAAGTGCTCATGTTGCTTCTGTGAAAAACaTTTTAGAAAGCCATGCTAGCTATTTG
ATGtCAGGGAAAGAaCTTTCCAAGCTTGTTGCATTTGTGAAAGGCACTCaGTTtGATTTA
GTGGAATATCTTCAaCGGGAAAGATatGGTTCTGctCGATTGGAAAACTTTGCGTCAGGG
CTGGAACTAATTGGGCAGAAGCTTGAAATGGGTACACTGCAGAGTCGCCTAGATGCTGAG
TTTTTGTTGGCTCATATGTGTTCTGTCAAGTTCAAGGAGTGGATAGTTGTCTTGGCCACT
CTCTTAAGAAGATCCGAGGTTCTTTACGAtCTTTTCCAGCATGACATGCGGTTGTGgAAG
GCATATAGCATCACTCTTCAGTCACACCCTGCATTTGCTGAATACCAAGATTTAcTTGAT
GCCTTGGAGGAGAGGCTCTCATCTGGCTCAAATTTGGAAGACAAGTGAGGGCGTGTTTGG
TGACTTGCGGAGAGTGAAACTATTCTTTTCAAGACAGAGAAATAATGCGAGAGGGGAAAt
AGCTTCCAGGCAAATCCAGAAACCAAAGATCATTTGTCTCTGCAGATGAGCAATTTGTTG
CTCTGACTGCATAAGAAAGAGCAACCCAGAAAACTTCTTGGGGTGATATGTAGAGATTCT
tGTAGATAATTCGGTTGAACTATACTAGACAGTTATTTTTGACCTTTTTGTTGTTACTAT
TTTCATAGTTTTTACCTGTGTATAACATTACCTTGCTTTGTTGTATAAATAGAAATAAAG
CAATTTTTTT
>contig00052  length=4090   numreads=141
cTCACTCGCACACagCACAGACACACACAAAAGTgTGGGCTGAAAAGAGAGAGAACGGAG
AGAAAAGTtCGTTTGTAGACGTTATCGgaCTCCAAATCCACATTCAGCCGGATTTTGGGA
ACCCGGTTCATGTCCGGTCTAGGGTTTTGAAATTCTGTGGAAAaTCTCAAGAGCGTTAAT
TAACGGATTTGAAAATTACACGGATTCTTTGGAATTTGTGAACTGCCAATTCTCGTATAT
TTTTCTATGTAATATTTGCTTCTTGACTGTTCTAACTTGGAGTTTTTTTTtGGTGGTTGT
GGTATTGAATTTCAAGATATTAGGGgTTTTtAGGTTTCTTATGAGGTTGAATTTGGGATC
TTCAGATTTGGGGATAGTTGATAGGCAATTGTGGAGCGTCTCGTGATGTTTACACCGCAA
AGGAAAGTGTGGTCAGGCTGGTCGCCCATGCCACGGAGCGAGAACCAGAAGAGTGGAGTC
GGGTCGGATCCGAATACGAATGCTAACGGCCCAAGTGTCCTGAATTCTGGCGATGGGAGT
GTTTTGAAAGGGAAGAGTGTGGCTTTtCCTGAGCCGGTGACACCCAATGGCGTGGGTTTt
GCCTTGAATGATGATGATGGATTGGCACTGAAGATTTCCAAGCTCGAAAAAGAGCTGTTT
GACTATCAGTATAATATGGGACTTCTGTTGATTGAGAAGAAGGAGTGGGGTTCTAAGTTT
GAAGAACTCAAGCAaGCAATTTCAGAAGCTACAGAATCATTGAAACGAGAACAAGCAGCA
CATTTGATTGCAATCTCTGATGCTGAGAGGCGAGAAGAGAATTTGAGGAAGGCCTTGGGT
GTTGAGAAACAGTGTGTGCTTGATTTGGAGAAAGCAGTGTGTGAGATGCGTGCGGAAAaT
GCAGAACTTAAATTTACAGCCGATTCAAAATTGGCTGAAGCAAATGCTTTGATCACTAGT
GTTGAAGAGAAATCTCTAGAAGTCGAGGCAAAATTGCGTGCTGTTGATGCTCGTCTTGCT
GAAGTTAGTAGAAAgaGTTCGGAGaTTGATAGGAAATCACAGgAGGTGGAATCCCGAGAA
AGTGCTCTTCGAAGGGAGCGCTTGTCCTTCATCACAGAGAGAGAGGCACATGAGTCTGCT
TTCTCTAGGCAAAGAGAGGACTTGCGAGAATGGGAAAGAAAATTACAAGAGGGGGAAGAG
AGGCTATCCAAAGGTCAAAGAATTATCAACCAAAGAGAGGAGAGGGCAAATGAGAATGAT
AGGATCTTTAAGCAAAAGGAGAAGGACCTTGAAGAGGCTCAGAAGAAGATTGATGAAGCA
AACTCAACCTTGAAAAGGAAAGAAAATGAAATGAGCAGCAGGCTGGCTAATCTAACTCTA
AAAGAAAAGGAATTCGATGCTACTAGAAAGAAATTAGAGGTGAAAGAGGAAGAGTTGTGC
AAATTAGAAGAAAAGCTAAATGATAGAGAAAAAGTTGAGATTCAGAAGCTCATTGATGAG
CATAATGCAATTTTAGATGAAAAAAAGCGTGAATTTGAGTTAGAAGCTGACCAAAAGAGG
AAATCTCTGGATGAGGAACTGAAAAGCAAGATGGTTGAAGTGGAGAAGAAGGAAGCTGAA
ATCAAACACATGGAGGAGAAAATTCTAAAAAGAGAGCAAGCACTGGATAAAAGATTGGAC
AAGCTTAAGGAAAAagAGAGAGACTTTGAGTTGAAATCAAAAGTTCTAAAGGAAAGGGAG
AAGACTATCAGATCTGAGGAAAAGAAATTGGAGACAGAGAGAAGGGAACTGAGTTCTGAT
AAAGAAAATTTtCTGAATCTCAAGACTGAACTTGAGAAGATAAGAGCTGCCAATGAAGAA
CAGCTACTGAAGATTCATGAGGAGAAGgAACGGCTCAAAGTAAATGAAGAAGAGAGGGCT
GAGCATGTTCGCTTGCAATCCGAACTAAAGGAAGAGATAAAAAAGTGCAGGCTTCAGGAG
GAGCTGCTCTTGAAGGAGGTCGAAGATTTGAAGCAGCAAAAAGAGAATTTTGAGAGAGAA
TGGGATGATCTGGATGAGAAAAGGGTTATGATTGaGAAaGaGCTCAGGAGCATCAGTGAG
CAGAAGGATAAATTTGAAAAGCAGAAAGCCTCAGAAGAAGAAAGAATAAAAAATGAAAAA
CAGGCAGTGGAAGACACTGTAAAAAGGGAGCTGGAAGCTCTTGAAATTGCCAAAGAATCT
TTTGAGGTGAAAATGGAACACGAACGTTCTGCTATAGCTGAGAAATCTCAAAGTGAGAGA
AAGCAAATGCTGCATGAGTTTGAGCTTCAGAAGAGTCAACTTGAGAGTGATTTGCAGAAA
AGACGAGAGGAGATGGAAAAAATTTTGCATGAGAAGAGCAAATTGTTCGAAGAAGAGAAG
GAGAGAGAACTAAACAACATTAACTTCTTAAGAGATCTAGCTAGAAGAGAAATGGAAGAA
ATGAAATTGGAAAGGCTTACATTAGAAAAAGAAAGACAAGAAATTGTAGCAAaTAAAAAG
CATCTTCAAGAGCAACAACTTGAAATGCGAGAAGATATTGATAAGCTTGGTGATCTTAGC
AGGAAaTTGAAAGATCATAGAGAACAGTTTATTAAAGAGAAAGAGCGCTTCATTTtATTT
GTTGAGCAACACAAGAATTGTAAGAACTGTGGTGAAATAACTTCTGAGTTtGTGCTTTCT
GATTTAATATCTTCTAAAGAAaTTGAGAATGAAGAGATCCTTCCCAAGCAACAATTAGTT
AaTAATGACTCGACAGCAGATGATAATCAAAATCTTGAGGTTGATGCAAGGCAAGATATT
GATATATCCCcAAATGCAGTTCACTCAGTATCTCCAGTTTCTtGGCTCCGGAAATGTACA
TCAAAGATTTTTAGCTTTTCCCCTGGTAAAAAGATTGaGTCTGCTGCTAtACGAAATCTG
ACtGAGGGGATGTCTCTGCCTGCTGAGAACATGGAAgAAGAATCAAAAaGATTAGAATCC
AcAGCAAATGAACAAGACTTATCTTTTGCGATTGAAAaTACTACATTGGATGTCCAGAGG
ATTGAGTCTGATTCTAACATCAGAgaGGCTCAAGGTaCCCAGGATTTGTCAGTTGATGAC
CAGaGCAATATTAACAGTGAGGCACCGGATGTTCAGGAAGTCTCTCAGGCTTCTGATTTA
AAGCGAGGCCGCCAGGCTCATAAGAGAGGCAGGCCTAGAATTAGTAGAACACGCTCAGTG
AAGGCAGTTGTGCAAGATGCGAAGGCTATACTTGGTGAATCTTTTGAGCCAAATGAGACT
GAaGATTCTAGCCATCTGAAAGCTGAAAGCCGCGACGAGTCTAGTCTCATGGATAAAGGA
ATTCCAAGAAATGCCCGGAAACGTAACCGTAATCCAACATCCCAAAACACAGTAAGCGAG
CATGATGGTGATGACAGTGAGGGCCGCTCAGATAGTGTCACAGCTGGGAAGCGAAGGAAG
AGGCAAGAAAAAGTTGCCACTGTGCAAGCTCCAGGCAAAAAGCGGTATAACCTTCGACGG
CCTAAACGCGGAGTCACAGTTGTAACTGATAAAGCCTTATCAGAGATCAATGGCGGAAAT
AAGGAAGATGATGGTGTCAAGGATCCAACTTCAATCGGGATTGCTAGTGAGAATGGTGGA
AGCGCACACTTTGTACAGATGGAGAAGGTCTCAGACAATCAGGATGATGATACGACCAGA
AACTTGGTTGGCAATGCTGCACTAAGTGAGGAGGTAAATGGCACTCCTGAAGGGGGTAGG
GAGTATGACGTGACAGACAAGCATTGGAGCGAGTCACGTAGAGAAGATGATGgTGATGAG
GATGATGATGATGATGATGAAGACGAGTCTCAGCATCCCGGTGAAGTTTCAATTGGCAAG
AAGCTATGGACTTTCTTCACAACGTGATGACACTGAATCTTGTTTGGATGGGGTGGTTTT
AATGGGATTATTGATTGTTTCAGATTTTTTAGGAGCTCTTTGATGTGTAGTAGTGTGTAT
TAATTAACTAATCAAATGTAGTTATGATTTGCTATAAGTCCTAATCCAGGTGGAGGGATC
TTGTTTtCTT
>contig00053  length=4057   numreads=121
ATTTTAAGTAAaTGCAAAaTtGCTGTTTATGTTAGTGATGTTTtCCTTTTGAAATGGCTG
TGGAaTCTACTCTCTCCCTAAAAGCTCTTCTCCTTTCCCTCTCAGACAATCGCTTCAATT
TTGCGCCATTTTCGATCTGCTCTGTTGCTTCTTAATATCTGCTGGTAGACACTTCTAGTT
GATTATGGCGGATACAAGCTCTGTTGATGTCATTCTGGACTTTCTACGGAGAAATCGCTT
CaCCagAGCTGAGGCAGCATTGCGCAGTGAGCTAAGTAACCGCCCTGATTTGAATGGATT
CCTTAAAAAaCTTACCCTtGAAAACAAGGAATTAGGAAAGGTTTTGGAAGAAGAGAATGG
GAGCAAACAGGGAAGTGACTATCAGGGACTCAGTTCTCGTAATAGCTATGAAGTTTCTAA
TGAGCTTATTGTTAAAGAGATAGAGTGTGGAACAGGCAGAAATGGGTCTGAGAGCAAATG
GAGAAACTCTGCTTTGGTTGGAGACTGGAGTGATAAGCCTAATGAAGCAGTTGCTGCAAT
TGATTCTGAGGACACTGTGCTTGATTTAtATTCATGGAACTTTAATGCTCGCAATGGTCA
TTCTTCTAATGTTTATCAGAATGATGGTGGTACTAATGATAACTACTCTAGTAAAGCAAT
TGTAAAGTCTGGAGATGAGGTTGTCTTCTCTGGTGAACAGAGAAGTTTGTGGCTTGGAAG
CACAAGTTCTAGCAATGCTAAAGCAGAATCCAAGTATGACAAATTtCCAATAAGGGAACC
AAAGGAaCTTGATCAGCAGCTGAAGACTGCTGTTGCTTACTCTATGGATAACTCATGGTC
TAGAAGCGAGGAGCCCACTGGTTCTGCAAACACATGgAAAGATTGTTCTGTCAAGACTGT
TTTTCCATTTCCCAAGGGTGATGTATCAACCAGTTATGATACCAACACTGGTTTGGACAA
AAGAGAAGGGAAGAAAAAAaCTGATATGGTTGATGTTAGGGTGTCAATCAAACAGCAGGT
GGATGAGGTTGGTAGGGCTTTATACTATGGGAAGACTCAAGGGAGTGCAGAGCAAAaGAA
CTTAAGTGGCTTGAGTTTTCCTCTTGCATCTGATAATCCAAAGgAAGAATTTCCGAGGCT
TCCCCcTGTTAAACTTAAGTCAGAGGACAAACCATTAAATGTCAATTGGCAGGAAAAaTT
TGAGCATGATGGGTCAGGACCGAAGCACAGTAGTGCTGATAATACTTTTCTTATTGGGTC
TTATCTTGATGTTCCTATTGGACAAGAAATCAATTCTTCAGGTGGCAAAAGGATTGCTGG
AGGTAGCTGGCTCTCTGTGAGTCAAGGAATAGCTGAGGACACATCAGATCTGGTTTCTGG
TTTTGCTACAATTGGTGATGGATTAAGTGAATCCATTGATTATCCTAATGAATATTGGGA
TTCTGATGAGTATGATGATGATGATGATGTTGGATACATGAGACAACCGATTGAGGATGA
GGCATGGTTtCTTGCTCATGAAATTGATTACCCAAGCGACAATgAGAAGGGAACGGGGCA
TGGTAGTGTTCCAGATCCACAGGAAAGGGGTCCAACTAAAGATGAGGATGATGATCAATC
ATTTGCCGAGGAGGATTCTTACTTCTCCGgTGAGCAGTATTTtCAAGCAAAGACTGTTGA
GCCAGTTACAGCTTCAGATGATCCTaTAGgATTGTCAGTGACAGAAATGTATAGGACAGA
TGAGAATGATTTAATAGCTCAATATGATGGACAATtGATGGATGAAGAAGAaCTAAATTT
GATGCGTGCAGAACCTGTCTGGCAGGGATTTGtCACTCAGACGAATGAGCTCATTATGCT
AGGAGATGGGAAGGCCCTAAATGACGGTGGAAGACCACGGCTAGATGATATTTGTGTTGA
TGATGATCAACATGGTTCAGTTAGGTCAATTGGTGTGGGTATGAATAGTGATGCTGCTGA
GTTTGGCAGTGAAATACGGGAAAGTTTGGTTGGAGGCAGTAGTGAAGGGGATTTAGAGTA
TTTTCATGAGCATGATGTTGGCATTGGTGGGTCGAGATCCTCTCACCATGAATCAGACAA
GAAATATGTCGACAGACAAAACAGGGATAAAAAGAGAATCACTAAACAGGATTCCAATAT
ATATGGATCTGTGAATGACAAAGTTGCATCTTCACAAGTAAAAGATCGTAGAGATGGGGG
ATTTTCATTTCCCCCACCATTGAGGGATGGGCAATTGGGGCAGGCAGGTTCTAGTAAATC
TTTATGGTCAAACAACAATAAAACAATTATTAGTGCTGAAATTGATGACCATAATAATGC
GCCGGTGGTGGCGGACAATATGCTTGTTGCATGgaGGCAGAAAAGTAGTGATTCTTCAaC
CATCAAAAGTTCTCGGGATGAGAaTAATGTTAATGCTGTTAGATCTGCAGCTTCCTCTCC
CTCTACACTCTCAAATTATGGTGGGGCTGAACAAGAGCATGCCATAAAAGAAGACGATGA
GAAAACTGGCTGTGCGAGGGAGGAGGATCCTGGGGCAGCAATTGAGGATGAAGAGGCAGC
TGCTGTTCAAGAGCAAGTAAGGCAAATCAAGGCTCAAGAGGAGGAATTTGAAACTTTCAA
CcTCAAGATTGTTCACAGGAAAAaCAGAACTGGCTTTGAGGAGGACAAGAACTTCCATGT
TGTTTTAAATTCTGTAATAGCTGGGCGTTATCATGTCACTGAGTATCTTGGATCAGCTGC
TTTCAGTAAAGCTATACAAGCGCATGACCTGCATACAGGAATGGATGTCTGCGTTAAAAT
CATAAAAAaCAaTAAGGATTTCTTtGATCAGAGTCTTGATGAGATAAAGCTTCTAAAGTA
TGTTAACAAGCATGACCCTGctGACAAGTaCCACATTCTCAGATTGTATGATTACTTCTA
TtACcGTGAGCATTtATTAATTGTATGTGAACTTCTCAAGGCAAACTTAtATGAGTTCCA
TAAGTTCAATAGAGAATCAGGAGGAGAGGTTTACTTTACAATGCCCAGATTGCAGTCAAT
TACCATTCAATGTTTGGAGGCACTTCAGTTTTTGCATGGACTTGGCCTTATACATTGTGA
TTTAAAGCCTGAGAATATATTGGTGAAAAGTTATAGTAGATGTGAGGTGAAAGTCATTGA
TCTTGGGAGTAGCTGTTTTGAGACGGATCATCTATGCTCCTATGTTCAATCCAGATCCTA
TCGTGCTCCAGAGGTTATCTTGGGGCTTCCATATGATAAGAAGATAGATATCTGGTCTCT
TGGCTGCATCTTGGCTGAACTTTGTACAGGCAATGTACTCTTTCAAAATGATTCACCAGC
AACGTTATTAGCACGGGTTATCGGAATTATAAGCCCTATCGATCAaGTTATGCTAGCTAA
AGGACGAGATACCTATAAGTATTTTACCAAGAATCACATGCTTTACGAGAGGAATCAGGA
CACCAACAGATTGGAATACCTGATACCAAAAAAGACATCCTTGAGGCATCGATTGCCAAT
GGGGGATCAAGGCTTCATTGACTTTGTTGCTTATTTGCTTGAAATAAACCCAAAAAAGCG
TCCCTCTGCATCAGAGGCTCTGAAGCACCCATGGTTGTCATATCCGTACGAACCGATATC
AGCGTGAACTGATTTTTGGATTCTCACACTAAGAAGGATGACAAGCTGCAAGGGCCAGCT
TCATCCCTGGTATTGCTGTCTTGTTGAAGGAaGGAGCAAGTGATACTATTTTTATATCCT
TGATGGACCTGCATGCATTGAACTGCCTGTTTGGTTTtGTGGTGAaTCTCTTTTTCCTGG
TGTTACCAAGTTGTATTTTAAATTGCCACAATTAAGCTCAATGTAATTTTGCACGCACTC
TATTCTTaGGGGgTTTTCTTtCTTCGCGTTGTTTTATCTGGTGGAAGGGGAATCGTAGAT
CTTGTTGTACATGTGTGACAATTCTTTtAGGCTACTTAGTAATAGCATGTGGAAAATAGT
TGCTTATCCGATATTCTAATTAATTGCATGATTTTTA
>contig00054  length=4051   numreads=120
GAGGTAAAaGCAATTCCACCAATTTCAGATATAAACTTCGTATGAAGTAACAGATCCGTC
CTCTGGCTGCACTTTTGCGAAGCTCCAAATCATCGCCGGAAATGAAGACCAGGGACGTCT
GGCTATACATCTCGATTTTAATCTATTTAGCTTCAGATGTTTCCGCTGATTCGATCCACG
GTTgTGGCGGATTCGTCGAGGCTAGTTCGTCCCTGATTAAGTCGAGGAAGCCTTCTGATT
CCAAATTGGATTATTCTCACGTCACGGTTGAGCTTCGGACAGTAGATGGATTGGTGAAGG
ACAGAACTCAGTGTGCTCCAAACGGTTACTACTTCATTCCAGTATATGACAAGGGTTCCT
TtGTAaTTAAAATCAATGGgCCAGAaGgATGGTCATGGgACCCaGAAAAaGTTCCTGTTG
TTGTTGATGATACTGGCTGCAATCGCAATGAAGATATTAACTTCCGATTCACAGGGTTCA
CTTTATCGGGTAGAATTGtGGGagCAGTAGGTGGAgaGAGCTGTTCTGTTAAAAATGGGG
GTCcTtCAAATGTAAAtGTCGAACTGTtGTCTCCCAGCGATGATCTCATTTCTTCAGTtG
CAACGTCACCTACAGGgAGTTACTTGTTCAATAATGTTATTCCAGGAAAATACAAAATTC
GTGCCTCACATCCTGATCTAAAAGTGGAAGTTAAaGGTTCCACAGAGGTAGAATTGGGTT
TTGCAAATGGCATAATTGATGAAATTTtCTTTGTCCCTGGTTATGAtcTCCATGGATaTg
TTGTTGCTCAGGGAAATCCAATATTGGGAGTGCACATTTaTCTaTATTCAGATGATGTTG
TAGAACTAGATTGTCCCCAAGGTTCTGGTGATGCCACAGGACAGAGAAAACCTCTtTGTC
ATGCTGTATCTGATGCCGATGGGATaTtCACATTTAAATCAGTTCCTTGTGGGCGCTATG
AACTCATCCCATTTTACAAGGGTGAGAATACAGTATTTGATGTTTCACCACCTGTTGTgT
CAGTTTCTGTTGAGCATCAGCATGTAACAGTTCCCCAAAaGTTtCAGGTCACTGGATTTt
CTGTTGGAGGGCGAGTGCTTGATGGGAATGAAATGGGAGTTGAGGGTGTCaCAATCATTG
TTGATGGTCATGAAAGGTCTAGAACTGATAAGGAGGGTTACTACAAGCTTGACCAGGTTA
CATCAAATCATTATACAaTAGAGGCCAGGAAGGAGCATTACAAGTTCAACAGCTTGAAGG
AGTACATGGTTTTGCCGAATATGGCTTCAGTGGCAGATATTAAGGCAATCTCcTATGATG
TTTGTGGTGTGGTTAGGATGGTTAATACTGGTTACAAAGCAAAGGTAACTTTGACTCATG
GACCAGAGAATGTCAAACCGCAAGTTAGACAGACAGATGGAGGTGGAAATTTCTGCTTTC
AGGTCCCACCTGGTGAATATCGCTTGTCTGCTTTTTCTGCTaCTCCTGAGAGTTCTCCAG
GACTTCTCGTTTTACCACCTCATATTGATGTTGTGGTCAAAAGTCCATTATTAAATGTAG
AATTTTCTCAGGCTCTTGtcAATGTGCTTGGGTCTGTAACTTGCAAGGAGAAATGTGGTC
CATCTGTTtCTGTTGACCTAGTgaGATTAGCTGGTAAGCATAATGAAGAAAGGAAGTCTA
TtAGTTtGACAGATGGAAGTGATgAaTTTCTCTTTCCAAGTGTTTTACCTGGAAAATaCA
GGCTTGAGGTCAAACATATTtCCCcAGAAGCCTTGCCCAGTGAAGATAATTGGTGCTGGG
agCAGAGATCCATTGATATAGATGTTGGTGCTGAGGATGTTAAAGAACTTGTATTTGTTC
AAAAAGGTTACTGGGTCAATGTTTTCTCAACTCATGATGTAGATGCTTACATtCCCCAGT
CAGATAGTTCGATTGTTAATTTGAAAATTAAGAAAGGTTCCCAGCGCATATGTGTGGAAT
CTCCTGGAGTGCATGAGCTCCATTTTGTTAAGTCATGCATCTTCTTTGGAAGCACACCAA
TGAAGATAGATACATCAAAACCATCGCCTATCTATCTGAGAGCAGAGAAATATCTTCTCA
AAGGACAAATCAAGGTTGGGTTAAGCTCAGGTAGTGGTGCATTCGAGTTGCCTAATGTTA
TTGTTGTGGATATTCTAAATAGCGACAGCAGTGTTTTTGATGGTACAACTGCAAACCTTG
CATCTAATGAAAGTGATCAAACAAGCACTGCTTTGTATGAATACTCTGTTTGGGCTAATC
TTGGACAGAAACTTACATTTGTTCCTCGAGACTCTAGGGTTAATGGAGAGAAGAAGATCT
TGTTTTACCCCAAAGAACATAGTGTCTTGGTAACAAATGACGGTTGTCAAGCTTCAATTC
CTCTTTTTtCTGGTCGTCCTGGGTTGTATCTAGAAGGATCAGTTTCTCCCCCTCTTTCCG
ATGTTTATATTAAGATTATTGCTGCAGAAGATAGCCATATCACAGTACTGAAGAAAGATG
ACATAGCACTTGAAACTACCACAGGAACAGATGGTTCTTTCACTGGGGGCCCTCTATATG
ATGATATAACATACAATGTTGAGGCTTTAAAGCCTGGCTATTATCTTAAACGTgTGGGaC
CTCATTCTTTTTCTAGCCAGAAGCTTGGCCAAATTTCTGTGCTTATATACTCAGAGGGAG
ATGCTAATGAACCTATTCCTTCTGTGCTATTATCATTGAGTGGAGATGATGGGTATAGAA
ACAACTCTATATCTGGAACTGGTGGTACCTTCATCTTTGACAACTTATTTCCTGGCATTT
TCTATCTGCGCCCTTTGCTAAAGGAGTATGCTTTCTTACCTCCAGCACAGGCAATAGAGC
TTGGTTCTGGTgATTCTACAGAAATCACTTTCCAGGCTACCcGTGTTGCTTACAGTgCTA
CAGGCGTTGTCACACTTTTGTCTGgCCAGCCAAAagAAGGTGTTtCAGTCGAAGCCCGGT
CAGAGTCAAAAGGCTACTACGAGGAAaCcGTAACTGATTCATCTGGAAATTATCGGCTGA
GGGGACTAGTTCCTGACACGACCTATGTAATTAAAGTTGTTGAAAAGCATGGCTTGGGTA
CCActaGAATTGAACGTGCAtCgCCGGAATCGATTCCTGTTAAGGTTGGATCTGAGGACA
TCAGGGAATTGAATTTTGTTGTCTTTGAACAGCCAGATATGACCATTTTAAGTTGTAACG
TTGAAGGGAAGAAGATGGAAGAATTTCATTCACATCTATTGGTAGAGATCAAGTCGGCCA
GTGACACATCTAAGATCGAGTCTGTCTTCCCACTACCACTGTCCAACTTCTTCCAGGTGA
AGAACTTACCTAAGGGTAAACATCTCCTGCAGCTTAGATCAAGTCTCCAATCGAGCAGTC
TCAAATTCGAGTCAGATGTTATTGAGGTTGACCTAGAGAaGACTGCCCAAATTCATGTGG
GTCCACTGAGATACAACTTTGAGGAGGATCATCAAAAACAGGAGTTGACTCCAGCACCAG
TATTCCCTCTTGTTGTTGGGGTTGCAGTGATTGCCCTTTtcATCAGCATACCAAGGTTAA
AGGATCTTTATCAAACTGCAGTAGACATACCAACACCAGGATTTATGACCACTGCAAAAA
GGGAaCCTCGAAAATCAGCCGTGAGAAAAAAGACATATTGAAGATCCTTTCTATACGTGA
AAGTGGAACGCAGATTTGAGTGAACTTTTCAAGTTTTGGTCAGTCAGATACCTAACTTAC
AGGAGACTGTTAGCACCTTTTCACACTATCTCGAGTATTTTTCTATTCCTTCCCCCAACA
TTCAAACTCTCTCTCTCTCTCTCTCCCTGAAAaTTTAATTTTtCATTTAGTTAGCAGAGG
AGGATTTTGAGCTCATAAGCTACCTATTGAAAGGAaCTACGTGGCtGGCCAGTGCCAACT
AATGTCTGTCTTGGACGTTCCGCAAGTATTGTAATTTGTAgAaTCAGATCCAGTTAGTAA
AAATAATGTTtCATTCTTtccaaaaaaaaaa
>contig00055  length=4038   numreads=74
AAGGGCACATGTCCTTGATAatAaTaTCAATGatAaTAAAAaTAACAaTAAAAGAGTGAG
AGTGGAGTTTAAGCTGCTTTCAGTGGAGTGGAATATCCAGATTCTGGATCAGGAATATTA
TTGATGGGAacTGAGCTCATGAGCCTTTGTGTTAAGGAAGAGAATGATGAAATCCCATCA
GctCCACcTGGTTTtGAaTCATTTGCTGCTTtCACaTTAAAGaGGATCcAAAAAaGTGAA
AaCCaCGAAAGTCAAGATGTAATTAGTTGTTCAACCTCTGCAACTGCAAGTACTTCTGAA
TTACAATCAGTTAAGATGGAAGTGGAGTCTGATGTTTGTTCCGACACAAAAATTACGAGA
TCTCTCCgaCGTAGAGCTTGGATAAACTATGGACAATTGGACAATAATCTAGAGGATGAG
TCTGATTCTGCAAAGCTCAATCAAAATCTTAGTTTAAGGCCGCCCCTTCCAAAGGGGGTT
ATTCGTGGGTGTGCACAATGCATTAATtGCCAAAAGGTAACtGCGAGATGGCATCCTGAA
TATGCTCGCAGGCCTGATATTGAGGATGCTCCTGTATTcTACCCTACTGAAGAGGAGTTT
GAAGATacTTTGAAATACATAGCTAGCATACGGCCAAAAGCTGAACCaTATGgAATCTGt
cGCATTGTTCCTCCTCCTTCTTGGAAACCACCGTGTCCTCTGAaGGAAAAaTCtaTTTGG
gAGGGTTCTACATTtGCTACTCGTGTCCAGaGAGTTGACAAACTACAGAATCGAGATTCT
TTGAAAAagATGTCAAGGCTATATAACCATACTAGGAAAAAAAGGaGAAAATGTATGAGA
ATGGCAGTCGATGGTAGGACAGATATTGAAAGTATCTCAGGCTGCAGTGATGCTGGTGTT
TGTGAGGCTGAGGGTTTTGGGTTTGCACCTGGtCCAGAGTTTAcTTtGAATACATTTCAG
AAATaCGCTGATGATTTCAAGAACCAGTACTtCAGGAAGAATGATAATATCATAAATAAG
GAAGGTAGCGTGGcAGTCCTCGATGAAAACTGGGAGCCAACAGTGGACAATATTGAGGGT
GAATATTGGCGGATTGTAGAGAAAGCTACTGAAGAAATAGAGGTGCTTTATGGGGCTGAT
CTGGAGACTGGTGTTTTTGGCAGTGGGTTTCCGAAAATATCCAGTCAAGTTGGTTCTGAT
ATAAACGAACATTATGCAAAGTCTGGCTGGAACTTGAATAACTTTCCAAGGCTTCCTGGA
TCTGTCCTTTCCTATGAAAGTGGTGACATATCTGGTGTCTTGGTGCCATGGTTGTATATA
GGAATGTGTTTTTCTTCCTTCTGCTGGCATGTtGAAGATCATCACTTGTATTCACTGAAT
TACATGCATTGGGGTgCTCCAAAAATGTGGTATGGTGTCCCAGGAAAGGATGCCATTAAA
TTGGAAGTGGCTATGAGAAaGCATTTACCTGATCTTTTTGAAGAACAACCTGACTTACTT
CaTAAgCTGGTGACACAACTCTCTCCCTCCATCCTAAAATCTGAAGGGGTgCCaGTTTAT
CGGTGTgTACAAAATTCTGGaGAGTTTGTTcTAACCTTTCCTCGAGCATATCATTCAGGA
TTTAATTGTGGTTTCAATTGCGCGGAGGCAGTAAATGTAGCTCCGGTTGACTGGTTGCCC
CATGGGCAGCTTGCTATAGAGCTATACCGTGAGCAGGGaCGGAGAACTTCCATATCTCAT
gaTAAACTGTTGCTTGGGgCCgCAAGGgAagcTGtGAAAGCTCATTGGgAGCTtAATTTa
CtGAAAAAGaTACAGTTGATAACTTAaGATGGAGGgaTGTGTGTGGAaGGgATGGGATAT
TAGCAAAAGCACTTAAGGAGCGtGttgAgATGgAaCGTaTAAagAgAGaGTTTCAGTGCA
AcTCTTCACCAGtACGgAAGATGGAGTGCAATTTTGATGCATCTAGTGAAAGGGAATGCG
TTGTCTGTCTTTTTtGaTTTGCACTTGTCtGCAGCAGGATGTAGTTGTTCTCCTGATAAG
TATGCATGCTTGAATCATGCAAAGCAGATGTGTGCATGCAGTTGGACTaCCAAaTTTTtC
CtATTTCGCTATGACATCAATGAaTTAAatATCCTTGtCGAGGCATTGGAaGGAAAaTTg
ggCGCAGTaTACAGaTGGGCAAGaTTAGAtCTTGgaCTTGCCCtGACATCTtCAGTCTCc
AGAGAGAGTTCGCAAGGTTGTAAGTTATCAtATTTTCAAGAAGGAGAAGCATTTAACGAG
GTGCGATCAAAACCATCAATGGACCTCCTGAAAGGCTTGGATGGTAACGTAATCTCTGGG
aGAATCACAATGACCTCAACTAAGATGTTTGATGAGATTGCTTCTTTAGaGgAAAaGTCA
CCTCCTGAAGCTGCAGCTTTGAAAGGCAcAAAGGCATCATCTATATCCTACagtCCTTTt
CCAGTGATTGAGAAGCAAGCTCATGATTCAAAGTTAAAtAAAGAAGGatCTATCCTTTGT
CCTTCCAaTTTAAAAaCATCAGTCTTCGAGCTATCTAAAGAAGACACGTCTTACACTGGT
GACCTCACTTCTGTGGGATGTGGAATTAAAAAaCCTTCAACTTTGGGCcATgaTACTGTT
ATACTTCTgaGTGATGATGAAAGTGATGAGCCTGAGGAACCAGTTGTGAAAAGaGCAAAA
GGAAATTCTGTTCTGAAGCATTCTGAAATTTCTGAGAGGCCATCAAGCTCTGGTGATAGC
CCCTTTAATGAAAATAAAGATTCAATCTTAACTGCACCTTTGTCTGATGCAGCAGTGATC
AATAAAATTAATGTCAGTTCTTCCCCTGACAGAAATAGGAaTAATTCTTTATTTGTGCCT
GTCCAATTGAAGGCCGACCACCATCAGCATAATGAAAAAGTTCTGGGATCTAATGCAGCA
AATAGTTCTTGCCATCCTGGCTCTAGGAGTGCAGGAATTGGCAAGAATGTTCAGTGTCCT
TCAAATATGGGAGAGACTTGTAAGGGTCAATATATGgCAAATGCTGGGTGTCAGCATCCA
CAGAGGTCtAGCATTGCAAAaCCTAATGACGAGGATAGGCTGGAGGTAAATGCCACCctA
AATCCACTGGAAAACtCGAGAGCCGTGGCAGGTAGCCCATCTTGCTCACAAAATAATTTG
GACCGGtATTtCCGCCAGAAGGGTCCCCGCATTGCTAAGGTAGTGCGGAGAATTAACTGC
AATGTTGAGTCTCTGGAGTTTGGAGTTGTGCTTCCGGGAAAGTTATGGTGTAACAGCCAG
GCAATTTTtCCCAAAGGATTtAGAACCCGGGTTAGGTACATAAGTGTGCTAGATCCAACA
AATATGTCTTACTATATCTCAGAAATTCTGGATGCaGgACGAAATAGACCTCTCTTTATG
GTTTCGTTGGAGAATTGTCCAAATGAGGTATTCGTTCACGTTTCAGCGGCCaGATgcTGG
GAAATGGTGAgaGAGAGGGTGAATCAAGAGATCACAAAGCATCATAAAATGGGAAAAaCA
agCTTGCCACCTTTGCAACCTCCTGgAAGTCTTGATGGCCTTgAAaTGTTTGGGTTTtCT
TCACCAGCAATtGTGCAGGCCATAGAGgCATTGGATCGAAATCGAGTCTGTACAGATTAC
TGGGATTCAAGACCCTACTCGAGGCCTCAAGGTCAGATTCCACAACATTCGCAACCTAAa
GAAAaTGGAGgAAaTTTCCAGGGgAAaTCGGATGAACAAAaTAATAATAATGGCACCACC
GGGAGCAATCCCCTAGCAGACGGAGTTGGTATGGTACTAAAAAGTCTATTCAAAAAGGCA
AACCCAGAAGAATTGAACTCACTGAGTCGAAGTCTAAATGACGGTAAGCCAATAATtgAT
CAAGGCTTAATAACGAGACTTcTtAACGAAGAGATTCACAATCGACTTGGATGATTCATT
AATTTGATCtCACCAGGCTCTGAgATTAAAATTTtCcGTTGCAATTTtCTTTTtttttCt
tttttttCTTTTTTTTTT
>contig00056  length=4032   numreads=55
AaaTCACACAGAAACTTCCCTCTTTAGGTTCCATCTCCGGTTCCTAAaTCAACTCACCAA
TTCTTGTATTTCTCCCTGAAACGTCCCTGGCTCAGTCACTTCCtAGGTTTTgATCTCCAA
AACCTTTtCAaTtCCTCAGTTCTATTTTtCAAGGAAGCTGAATTGGAtcTTCTGGTGTCG
AGCTCTCTTTCTTTCATATCAGAGTTACTACCAGAGCTTTTTGGCTCACAACGCCAAAGA
CAAAAAAGAATGTACATCAAAGAAATATGCTTAGAGGGGTTCAAATCATATGCGACGAGG
ACGGTGGTCCAGGGTTTCGAtCCTTTTTTCAATGCGATTACGGGGCTGAATGGCTCGGGC
AAATCGAATATTCTCGATTCGATTTGCTTTGTGTTAGGTATTACAAATTTGCAGCAGGTT
CGTGCTGCGAATCtCCAGGAGCTGGTGTACAAGCAAGGGCAAGCTGGCATTACTAAGGCC
ACTGTGTCCATTGTGTTCGATAACTCTGATAGGAACAGGAGTCCCCTTGGATATGAGGAT
CATTCAGAGATCACGgTGACGAGACAGATTGTGGTCGGTGGAAGGAACAaGTATCTGATC
AATGGAAAGCTtGCCCAGCCTAGTCAAGTTCAGAACCTTTTCCATTCAGTGCAGCTGAAT
GTTAACAATCCGCATTTtCTCATTATGCAAGGaCGCATCACAAAGGTCTTAAaTATGAAG
CCCCCTGAGATTTTATCCATGTTGGAAGAGGCTGCTGGGACTAGAAtGTAtGAAACAAAG
AAAGATGCTGCaTTGAAAACACTTGAGAAGAAGCAGAGTAAGGTTGATGAGATTAATAAG
CTCCTTGACCAAGAAATACTTCCtGCTTTGGAGAAGTTAAGGAAGGAAAGGATCCAATaC
ATGCAGTGGGCAAATGGCAATGCTGAATTAGACCGaCTTAAAAGATTTTGCATTGCTTAT
GAGTATGTTCAAGCAGAGGaGATTAGAGAAAACACAATTGGTgAGGTTGAaCAGATAAAG
GCCAAGATTTCTGAAATTGATGGtGACACAGAAAaGACGCAGGTGGAAATACaGgAAATG
GAGACAAAAATAtCAAAATTGActGCTGAAAAGGAaGCTAGTATGGgTGGGgAagTAAAA
aCTTTGtCAGaTAAagtaCATGTTCTCTCtCAAGACcTTGTGCGCgAAGtATCCGTGCTG
CACaaCAAGGaGGACACTTtAAGGGGtGAAAAtGAGAATGCCGAGAAGATTGTCGATGGt
ATtGAAGACTTGAAACAGTCAGTGGAaGAGAaGGCCACTGCTGTTAGAAAGTCtGAAGAA
GGaGCagCTGaTCTCGAAAAGaGAGTCAAGGAACTCtCTAAGGCTTTGGAAGAACATGAG
AAGGATTACCAAGGTGTACTAGcTGgAAAAAGTAgTGGAAaTGAGGAaAAaTGCCTTGAA
GATCAaCTAGCTGAAGCAAAGGTtgCTGTTGgAAATGCAGAAACAGAATTGAAACAGtcG
AAAACCAAAATCAACCATTGCCAAAAAGaCtGAAaGAAAAAAaGCATCAGTTATTGTCAA
AGCGTGAGGAAGCAGTtGCtGTAGAAAATGAATTTAATGCTAGAAGTAAAGaCGTGGAAA
ATGTTAATTTGgCATTGGAATCtCTTCCAtATAAGGAGGGCCAGAtGGAAGCTTTACAAA
AGGaTCGTGCATCTGAAATGGATTTTTtGCaGAaGCTGAAAGACAAAATACGGGATCTTT
CAGCACAATtATCAAATGTTCAATTCACCTACCGTGATCCtGTAAAAAACTTTGATAGaT
CAAAAGTgAAAGGCgTGGTTGCAAAACTtaTcAAAGtGAaGGATAGCTCCAcAaTGACTG
CCTTAGAGGTTACTGCtGGTGgCAAGTTATTtAATGTTGTTGTAGACACTGAAAaTACTG
GAAAGCAACTTCTTCAAAATGGTGAACTCCGGAGAAGAGTAACAATTATTCCTTTGAaCA
AAATTCAATCCCATACTGTTCCCCATaGAGTTCAGCAGGCTGCCATTCGATTGGTTGGCA
AGGGgAATGCAGAATTGGCACTTTCTTTAGTTGGCTACGATGAGGACTTAAGAAACGCTA
TGGAATATGTTTTTGGTTCAaCcTTtGTTTGCAAAACCATGGATGCTGCAAAGGaGATtG
CTTTTAATCGAGAAATTCGCACTCCCAGTGTCACTGTTGATGGTGATATTTTtcAACCAA
GTGGTCTTTtGACTGGTGGAAGCCGCAAGGGTGGTGGTGATTtgTTAAGACAaCTCCATG
AATTGGCAAATGCTGAATCAGACCTTTtACTACATcaaagaaaattatctGAAATTGAAG
CTAAGATtACAGAGCTTCTACcTCGtCAtAAAAaGTTCatGGAACTTAaGAAACAtCTGG
AACTTAAaCAGtATGACCTGTCATTATTCCAGGGCCGGGCTGAGCAAAATGAACATCaTA
AGCTTGGTGAATTagTGAAGAAGATTGAGCAGGAGCTTGAAGAAgcAAaTtCTATAGCCA
AaGAAAAGCAAAATTtGTATGAAGAaTGTGTTAGtACaGTGTCTATGCTTGAGAAGTCGA
TCAGAGAGCATGATAATAATCGAGAAGGCAGGCTCAAAGACTTGGaGAAAAAGATTAAGG
CTATGAAAGCTCAaGTTCaGTTaGCTTCAAAaGAtCtCAAGGGACATGAAAATGAAAAAC
AGAGGCTTATTATGGAACAGGAAGCTGTCATTAAAGAACGGGCGTCGTTGGAGAGTCAAT
TAGGTTCCTTGAGGATGCAAATTAaCCATCTCAATTTGGAAGTGGAAGAACAAAAGTCTA
AGGTTGCTTCTGTACGTAATACTCATGATGAAGCTCATTCTGAGCTTGAATTGATCCGTC
TAAAGATGAAGGAATGTGATTCTCAAATTAATAGCTTCCTTAAGGAGCAGCAAAAaCTaC
AACAAAAaGTTaGtGAGACAAAGCTTGAGAGGAAGAaGCTAGAAAATGaGGTAAAAAGAa
TGGAAATGCAACAAAAAGATTGCTCTACAAAAGTGGACAAATTGATTGAGAAGCATGCCT
GGATTGCTTCTGAGAAACAACTATTTGGAAGAAGTGGGACAGATTATGATTTCATGTcTC
GTGATCCTAAGAAAGCAAGAGAAGAACTtGAGAAATTaCAAGCTGAGCAATCAGGCCTTG
AGAAAAGGGTGAACAAGAAGGTTATGGCAATGTTTGAGAAAGCTGAGGATGAGTATAATG
ACTTAATGTCGAAGAAAAACATTATTGAGAATGACAAGTCCAAGATCAAGAAGGTGATTG
AAGAGCTTGATGAGAAGAAGAAAGAAACTCTCAAAGTTACCTGGGTTAAAGTTAACAGTG
ACTTTGGATCCATCTTCTCTACACTATtGCCTGGAACCACAGCAAaGCTAGAACCACCAG
AAGGCTGCAGTTTCCTGGATGGTCTGGAGGTTCGTGTTGCATTTGGAGGTGTCTGGAAaC
AGTCCTTGTCAGAGCTAAGCGGAGGCCAaCGATCTCTGCTTGCCCTTTCTCTAATCTTGG
CACTGCTTCTCTTTAAACCTGCCCCAcTTTATATCTTGGACGAGGTTGATGCAGCTCTTG
aTTTAAGCCACACACAGAACATAGGGAGAATGATCAAAGCTCACTTCCCAcATTCCCAGT
TTATtGTGgTTTCACTCAAAGAaGGCATGTTCAACAATGCCAaTGTCCtcTTTCGGACGA
AATTTGTAGATGGTGTTtcAACTGTCCAGAGGACTGTTGCTGCTAAGCAGAACAAGTGAT
TGCTGCCACATTATCAGATTTTGATGGCAAACATGGCGGATGGGAGAGTTTGGCTTCGAA
TTCTGGCACTGATGAAatGATACTAATTTATTtGAATGTCtGATGATGTATTTTtATTTt
GTAAATGTGTGCTAATATGTGAAAGTTTGTATTAACCATATTGTaTtAGTAATGCTAACG
ATACaTAAAaCCATGAAATtCTGTTCAATCAAaTtACTCATTTGGTaaGtttAAAAAAAA
AAAAaacGGaCc
>contig00057  length=4046   numreads=67
cttagataccacagctatttccttcagtaaataattatgaagtgtataactgatcactgt
acaaatcctaaaagggctttctttccttcttggagggttGCTAGTTaTATGGTATAGGCA
AgtGGTTGAGAaTAAACCAAaGgAAAaTtAACTtCCTAGtCTTAATATGCTATATACgAA
ATCAATATCATATGTACAATagAGCACTTTAATGCTTAGGTtAAaTtACTtCcAAACCTT
GATAGCCCcATCTCTACTGCTtGAAATCAAAAGTCTCTGGTTCAACTTGACAGAAGCCAA
AGAGAGGATGGAATCTCGGTGGCAGCCAGCAGAATCAGTAGCAGCAGCTGCAAGAACAGC
CTTTGCAGTCAACTTGGGTGTTAGATTTcGCCGTTTTGTCTCCTGTACAACTTGAACTCC
AAAACTTGATTTTATTTCAAATAAATCATCATTTCCAACTCCGTTCAAATTTGGCCCACA
AATACAGTAACTTCTTTCAGGGCTGAAaTGGTCCCACCGAcGTATCTTCAAGTCGGTACC
ACCAGTCAACAAATcACCCCCAGGTAAAGgAaaGCATTGAATGGATACCAGGAAgACGGG
GAGGAGGATTATTCAGctCATCAACTTTATACTTCGGATTGACATTCCGCCTCATATCTG
GTTTAAGGTTtGCCTTACCGGTTGGTCTGGCCAAGGCCCATGGCATGTCAGATATTTCAA
TATCATTGTCAtAATTTGCCAGCCTCAATACCTGGtGACaGCTCCCATTCtCGGcATTCC
ATAGAGAAACTtCACTGCAACCAGCAGCAACATATATTAGGGGTCGTGCAGTACTAGACA
ATGTGACATTTGGAGGAGGAACAAAGAGGCACATCTTTtCTATGGGGCATACAAGAGAAT
ATTGCCATGAGTTCACAGGTATGAGGAACCTTAGATCCCAAAGTGTGAGCACACCCCTCG
AAGATCCTGAGACAAACCAATTCCCACAGGGGCTtGTTACCAGAGAAGAAACATAACCTT
CCTCAGGAACAGCTTTtAAtGTCCAcGCATTTGCATTTGCTCTAATAtCCcAGaGATGGA
TTCCACAATTTTGAGTACTATACATGaCAATCTGACTAGCACTATTATCTGCAGtGTAGT
TCAAAAGGCTAAGTATTGCACCTTCCTTGATATCCTTCTTTTTATATcaGCAATACCTGA
aTACTTCTCAACAaCATTGCCAAGGCCCCTAgaTATGTGATCAACAGAAAATAGATGCAT
CaCGCCATCGCACGCTCCAACAACAACTTGAGGAGAGTTGCGGAGCATTACAGTGCAAAG
TGCTCGaCTTCCTTCCAAATGATAAGTGAGCCTTGATCTGAAGGaGATGTCCTTCTCCAA
CTTTCTTgAaTCCCACACCTTGACAGTTGAATCATCAGATGCACTTACAAACaGGCTATG
ATCATTTGAAATTGCAATATCATTGACAGCTGAGCGATGCTCCTGCAAGTGTGCTACCAA
CACTCCACGAGGTCTCCAACCTGAGTCTGGAACTGATGCAGTCCGAGCAAAGGACGGCAA
TCCtGTTAAATCAGTTGGAGCAGAAGCATCTTCCACTGTAAAAGATCCTCCCTTCGTTGC
ACCAGATAATCCCATCTCTTGAAATTTACtATTAACATATGATGTCTGATCACTTTCCCT
GCTTTCTGGTTCATGTACCACTCTGTAGAACTGTTTAgaTCCATTGCTGATGCTGAAAGA
GCCAGAAACCAGCTTAGGTGCAGGAACAGAACTAGCCAAGCTAAATGATTTGTTtACTGG
AtCcATCCAAGGCATGTAAGATGAACCAATTCCAagAGAGTtCATACGCAATGAAGAATC
AGAAGCTGCAGGAGGAATTTtCACTGCTCGCCTGTCCaTGCTAAAAGaGTACAAAGGTAT
GCCCTCTGAGGACTTATCATGTATGAAGCTATtCACGCCaCCAACCTGTGgAGACATGTA
GCCTGAGAATTGCAACTTTTCTGAGCTTAGGGGATCACGAATGtcAACCACACTAGAAAC
ATTGCTTATCAAGCCAATAGCTCTCAGCTTTGCCTCACCATCCTCTTGCTGCTCCAATGC
ATTAATATCGTGTTTCTGAATATCAGGACTTGATTTCTTGTCAGACCAACTCTTCACAGA
ATTTACTTCCCCATCCTCTCTTCTGAGCACATCAGCACTTTCCCATTGTTTGGACTGTGT
TGACGAATTGTACCATATTTTTCTCTGTCTCTCCAACATATCTGAACTTCTAGCATTTtC
TAAAACTTGGTAAAATACCTGCCTGGAGACAGGAGGCTTCAAACATAAAAGTAGAGACTT
CTCAGAAGCTAGGGAAGCAGGTTGTCTTCTAAGGAAAGGGCGTATAACTGGTGCAaGGAA
AACATAGGAATCCACAGCACCTAagCTCTCACTGCTGGCTGCAATGAAAGTGACAGCTGA
TCTTCTAACCCACTGACTTGGATAACATAACAAAGGAAAGGCGTGTTCTATCATTTCAAG
CAATATtCGCTTCCGCAAGAAGCCATGTTTACATAGGATTGCCAAACAGTCCAATGCATT
AACAATGACAGCCTCAGTTTGATCaCTTAAAGCTTGCTCGaTGTAAGGTAGAAGATACTC
CTCTACACTTCTTTGGCCCACAAAGAAGCAGACATATACAATCTTCCCATAGAATAATGC
CCTTAGTTGcTCATCTCGATCGTtGAGAAACGCAGGAAGGATTGGTAaCAGAAAGTCATT
ACTCTGTctCTGACCAAAGAAGCAGCATAGATTGCCAATGTCCTGAAGGAGCGCTCTCCT
GATATTTGGAGTTTGTTTTGGGCCCATCACAAGTTCTTGAACAACCTCAGCAATGGATTT
CCTCAGCTGTGCTAGCTGTGAATTATtATTCACCCTCTGCTGAtGTctGGATGTCTCAAT
GGATGATGCtAaTGACTTGCGTGCTGAaGTCATTTCATCAAGGACACCAGCCTCGCTCAG
GCTTATAGAGTGAATCAAgAAaCCGTAaGCAGTTAGAGCCAGCTTAGCTAtATTGCTAGC
ATAACATATTCtCACACTTTCCtCTGGATCATCAGGAAGCATGGAAAGCATCGGAAGAAT
ATATTCGGGGAATATCTTTGCATCACTAGGTGGAAAATCTcGAaCTAAaGGCAGAAtGtc
ACACAGAGTCTCTaGGgCAGCACAACGCACTATTGCTGCTGGATCCGAGAGCATAGCAAT
AACATAAGGCAGTACACGCTGCAAGCGATCTtCATCATCAATATATAATGAAGAAGACTT
CAGTAGAAGTATGGCCCCCcTCcTCAAATGAGGCAACTTGACATTGCGTATGCAGGAACA
AAGGaGAGAGGCAATCAGAACCATACCTTCACACTTCATACTATCTTctGGTAAaGGTAA
AAAAGGCATGCCAAAGGTATCagATTGACTGTCATACTCAGACATCAACGAACTCAAATC
ATCCATTGTGAtCTTTTtCAAAAAGGGATgaTCATTTTtCCTAAATGCATTGGAGATAGC
CTGAAGAAGCTCGCCaGgTGATTGTATGCTGCATTGCTTAATGTCCTGGGAAAATGCAGA
aCTGGGTGCACTTTCAGGCATCAACTTGAcACTAGAATAGTCATTGCTTtGTTTTACATC
CCCAAGAAGGGTACTAAtATCACCAAGAAGCTTGTATTGATCACGAACTATACCTTTATC
GGTCATTTCTCTCTTTCTTGAGTCCCTTGCCAagTCCAAGTTTTGTATTTCAACTGTCTC
TAATGACGGGTAACCACTAACGCCATTTTCAGATGTACTATTCCCAGCTCCAGTCTCTTC
ACTTGTCCGGTCGCCCATCATTTGCTTAAGtATTTCATGGAAAACaCTCTGGCACATCGC
AACCCTCATATCAGAaTGAAGaGGATtCCAGCAGCAGTAGAAATTATGCAGAAaCGGTGA
GAAGTAGGTtGGAAACACAACAGCTGCATAACTTTGCaGGTAGCTTtCCGCaGAAAGTCG
TGCCTCtGGTTCCAACTGGATCATAT
>contig00058  length=4033   numreads=140
GATTGTTTTAAAATCAAaTTAAACAACTCAaTTTATATTTtCCGCATCTAAATTcTCCCT
CccTtCTTCTTTCTCTCTAAAATGACAAAATAACAGAGCCCTAAAATCTCGATCTGGTGG
TTgTCCAAAAATCGACGAGCTCACAGTAATAGCGAACACAAGCtCAGTTAAAaGGAAAAA
aGAAAAATATTCCTCAACACCTAGCGAAAACGACATTTCTTTTGTCAATTATCTTCAATC
GTAGCCGTCGGAAGTGCGATATTATTTCTTGTATTCCGATCTTGAGGGCCTTGCCTGTGC
AGTCGTCAGAATAAGCCTCACCGCTGCTGGAAACTGCCTCACTTATGTGTGGGGGTGATA
TTAGGAGGTCAGGGATCGTAAATTTTGCTGGATGCGTGTTAGGTGCGGGTGGATAAATGC
ATGTTACCGGGgATCTAGGGTTTTCGAGCCTGGTCCTTCTGCTTTGTGTGGTTTTtCCGG
TGATCGGCTTTGTAATTCGTCGGAAATGGCGGCTTTCCATAGCCAGGCAAGaGGAGATCA
AGCGTTTATTGATTTTGGCTTCGGAGGAGGCCGCTAGGGCTGAGCTtGAGGCTACTGTTT
CCTATGTGGCCGTTTCTGCTTCAAAAAaTAaCTATCAGTGTGCCGTTTGTTATTCTCCTA
CCACCACAAGGTGTTCCCGGTGTAAAACTGTCAGATATTGTTCTGGAAAGTGTCAAATAA
TACACTGGCgaCAAGGTCACAAGGAAGAATGCTGTCCTCCGAGCACCACTTATCATGTTA
ATGATGACGGAGGCAATTCTtCTcAGAAGCTGGCAAAACGAAGTCAACGTGTTATTTATG
ACATAGTTGGAAATGAATCAATTGAGACATCATCTGATGGACCTGTATTATCTAATTCTA
GTAGCACTACTGCAGTTCCACTTGTAAATGCTGATTATGTTAAGGTTGATTTTGTTGTAG
ATACAGGGGATTCATCTTCTTCTGAATCATCAAGCACCTCCTTTTCTGGTTTCTCCACTT
CTCCAACCGGTGGTGAATCATCTGATAACGTTTCTGTTGGTGAGAGTATCAGTTCTAATG
AACCTGAGGGATTAGATAGAACAACAGCTCTTGATACCGCCCCTAACGTACTTGAGCCTG
TTTTAAACAAGGCAGAGGAAACTGAGCCTGTGTCTCCAAAGTTTGCAAGTTTAGCTGATT
CTGTTGATAGTTTTAATAAATGTAGCGAATCAAATATATCTCGCTGCAATGATGGAGAGA
TGCAGCATGTACCCACTGGTTGTTCAAGTCAGAGTATCAGTGCCATGCGCAAGGGTTCAA
ATACTCAGTCTAGTAAAGTTTCTTCTGGTTTTTGGGATAGAACTCTCAAGCCTGTTGTGT
CCAGCAATGTTGCTCAAGATGATCCAAATCTGCCCAGTTCCAGTGCAGCTGCTAACATGA
AGTTATCTGATTCTGAGTCATTCCTACATTTTAAGTTTGATTTATCTAGTAATAGAGTTT
CTTCTTTAAATCTTCAAACCTCAGAGGTGAAAGGCACCATGTCCGGTGATGCACATCCAT
CTCCTTTGGGGACTAGCAGGCCTGTTGATGGGGCATCTTTATCAAAAAACACTAGTTATG
ATACATTGAGGATAAAGAGTTCCAAAACTATGAGCCTTGAGAAGTCTAGTCATATAGATA
ACAGATCAGGTTATGGTTCCAATGTGTCAAAGCTGAGTGAGGTAAAATCTGTGTCATCAT
CCTCTTCACATGCTCATTTACCTTTGAACAATGGAGAATTATCACATGTGGTTGATTCAA
AATCCAATGGTTATAAATCTCCATCCTCAAGCCTGAACGGATTAAATATTATTAACAATG
ATACTGTTAGTGATTCACATGTTTCTAAGTCCAGAGATTCATCTAGTGCTTCTCAAATCC
ATTTGGCTTCTAGTGCCAATGAGCATTCATTTCCGAGTGTGAAATCTGGAAAAGTGGACA
ATGTTGAAACCGATGCTATAGCTGCTTCtCCAGGCTCAGCTAGTGGACTAAAATCATCTA
TGTGGAAAGTTGTTGACCAACTTAGAGGACCTAAATATGCAAAATACAGTGATAAGGGGC
TTTTTtCATACAATCTATTTGTAAAGCTATATACTTCAAGCAAGGTGGAAATGAAACCTT
GTGGCCTTGTCAATTGTGGAAACAGCTGTTATGCAAATGCTGTTCTTCAATGCTTGGCAT
TTACTCCTCCCCTGACAGCTTACTTTGTTCAAGGACTCCATGCTAAAGAATGTGTAAATA
AAGAATGGTGCTTCACTTGTGAGTTTGAAAGTTTAATTTTGAAGGCAAAGGAAGGGAAAT
CTCCACTTTCTCCTATCGGTATACTCTCTCAGCTGCACAACATTGGAAGTCAGCTGGGTA
GTGGAAGGGAAGAAGATGCACATGAATTCCTAAGGTATGCTATTGATACAATGCAATCTG
TTTGCCTTAAAGAAGCTGGGGTGAATGTATTAGGTTCCCTTGAGGAAGAAACCACTCTCA
TAGGTCTTACTTTTGGAGGTTACCTTCGCTCAAAGATAAAATGCATGAAGTGCCATTACA
AGTCAGAGCGGCATGAAAGAATGATGGATCTTACTGTTGAAATAGAAGGGGATATAGGGA
AGCTTGAAGATGCACTTAAACGATTCACGAGTACTGAACTTCTTGATGGAGACAACAAAT
ATCAATGCAGCAGATGCAAATCTTTTGAGAAGGCCAAGAAAAAGTTGACAATAGTGGAGG
CACCCAATGTACTTACAATTGTGTTGAAGCGCTTTCAGTCAGGTAAATTTGGAAAGCTCA
ATAAGTCCATTCGATTCCCAGAGATCCTGGATTTAGCACCATATATTAGTGGCACAAGTG
ACAAATCACCCATATACAGGCTTTATGGGGTGGTTGTTCATTTGGATATCATGAATGCTT
CATTTTCTGGGCaCTACGTGTGCTACATAAAAAaTATCCAGAATAAGTGGTTCAAGATTG
ATGATAGTACGGTAACAGCTGTGGATCTCGACAGAGTCTTAACAAAAGGAGCATACATGC
TACTTTATGCAAGGTGCTCACCAAGGGCTCCAAGATTGATAAGGAACAGTTTAGTGTCTC
GTGAACTAAAAaCAAAAGGCACTTCAAAACTCAATGCAAAGAATACTGCATTGAATTCAA
GATCCACATCCAGTCACTCAAGTATCGTTCGCTTAAATCCAAATTCTAATTCTCCTGATA
GTTTGGCCAGTGTTGAATCTTTCTATTTGAAGTTCAACCGGCTTCAAAAAATTTTAGAAG
AGGACTCCTCAAGTGACAATTATtCTTTTACTAGCAGCAACTCGGATGAGGGTTCATGCA
GTACTGAGAGCACCCGAGATTCTACAAGTACTGATGAGCTTTCTGATTACATTTTTGGTG
GTTGGAACAACTCTTGGAGGAACACTTCTGATTCTGACACTTCATCGTCATCCTCTTCCC
CCTTGTACTCGAGGTACTCACCAGAGATGAGCAGGCTGGCGGTGGCAGAAGGCGAATGGA
ATAGCAGGCTAGTGGATGTGGAAATCAGGGATAGTGATCCTTTTTtCCATTCTGACACGA
GTAAACAATTTAGAAAGTTAGGGAATAGTAGTAGTTGTAGGGAGACTGACTCGGCAAAAT
TAGGACGGGTTAACCCTGTAAAATCTGGTGTATCCTTTAGAAGATCAGTAAGTGAAAGAA
cAAGTTAAAACATTTTTCTGTCAAGTAATTTAAGTTAGGGGCGTAAATAAAAGTTGGGAA
GAGGGAGATCTGTATTTAATGTTACTGTTGTAGCTGGCCTTGTTCAAAGAAATGAGCCAC
CCCATTTTGTCAAATTCTTTCCCTTTTCCCTTATGAAGATGAGTTGTTCTCATAGTGTAT
AGTTCAAACTGAAAAGGGACTTTTTCATAAATGAGTCCCTAAAGGGGTTCTTTTAACCCA
CTCAATTGTTTACTTCAGATCATGAATAATTATAAGTTTATGTTGCTTTGCacAGtttac
aaaaaaaaaaaaa
>contig00059  length=4035   numreads=66
ACtATCtGTATGGATaCATTTTGgAGGATCCATCAAGGCAGGCTTTACAtAATTTATAGA
TGATGGATTTCCtCAATCGGcTCtCATTTAACAACACGCGAtGCCCGCTTGTGCTCCAAA
AaCAAAAATATTTATGCAGCTTGTTTCCTtGCATTCAAAATCCCaCAAGCAAATTTATGC
AGAGcgTTGGACGCGAATTGGCAGGCCGTTTTGTCCTtCTTTAGTAATAGAGTGATAGGC
CCATACAACTCAAAGAGGATGgTAAGGCACATAGCCTAACAAGCTCGTCACAGTaGTTAC
AACATCGTTGCACCTCGTCAAAAGGCTTAGCATCTGCTGTGAAaTATCTATTGTAGgTCG
AGCCATGggaaTaTtCAGATtGTGCATATTTCtGGGTGCTACTTCAATATGATGCGAGTT
ATTAAGTGGCAATTTTGtATATTGaCTAGGAaGGGgAGgAGGAATAGgTGATGGAGgAat
AACCTTTTGAAAGTTCTTACTATTAAAATCCATAGCAaCAGAAGAAGAAGAagAAGTAGG
TGCACCACCAtCTGCAAAACtAGCATTGTTGTTGAaGTTTCTATTACCAACCATCAATTG
CTCtCCCCTACTAGTTTcctCCCcACCCAACATGAATTTTACACGTGCTGTTCCTCTACC
ACCATTTCCACCCATTACCTGTCCTGCTTCATCACCGGTTGGTTTCTTCAGAATAGACTT
GAGCTGTACGGTTGACTGAGGATGAACAGCCTGGTGCAACAGTGGTGGTCTTTCAATTGC
TGGATCCTTTACTCGTGGGGCCTCAAGGGTagTGTCATCTCCTCTGCCCTTGTCAGCTTC
AGCTGCTTCTGAtGCAGGAGCTCCTACTTCCCGGACACTGTATCTCACATTCAAATTGCC
AAATAAGGTATtGTTCACAGCATATTTGTATGCTGCCTGTGCATCAAGTTTGTGCCGGAA
CACAACACGGCATGTTGATGTCTGCCAAAaCACACGGATAGCTGACTGATCTATAGAGCC
AAATCGAGCAAACTTTGCCTTTAGCTGAGCTGCAGAAGGAAGGTTTGTCTGAGGAGGGAA
TTTCATCACCAGCATGGTGGGTTCAActGCTCTAGGCTGAGATTCCATTTTtCTGGCGGA
ATCTGATTTAACAGGTTTGgCTGGAGCTGTAGTTGCTGGTTCTTTACCTTCTGTTCGATG
TGTTtCCGATGTTCTCATACCTGCCTTCTTTTCAGCAGCTAATGATTTCAACATACtAAT
TTTTTTCAaTTTCCTTGCCGCAATTTCCTCTTGACGATCAGATGGTAACCTCTTTCGTCC
ACCTCTCATTGGATCATCTGGTCTGACTAAAGATTTTACAGGTTTTGAAGATGTCAAATC
TCTGACATTCTCACCAGCAGAATTGCCAGAAACCCCAGCAGAAGATGGAAATTTAGCAGC
ACGAATTTCATTGGTCTCAGTCTCAGATGGTGGTgaCAAAGCCAAGCTTTTTTGATAAAA
GTGGGACCGGAACCGCAAAAAGAaCTGCATTGTAATTGAAGGACCGTTCCTTTCTGTACC
ATGATAAGGATTGAGCGCAAGAGCATGCAAATCACTTAACAGATGTGGTAGCtCAAGCTC
AATATTTCCCATGCCAACCATTGGCAATGGTCCAACACTACTGAATGGGGCATTACTAGT
GCCAACATCTTTCTTCTGCTGGTTTCCCCGATGATCCTCTCTGGAAGCTACATTGATCAG
ACTAGATTTTCCTGCCACTCCTGCACCAGCTAATCGcTtCTTCGGaTGATCAGGGCTTAT
TTCTGTGCCTGAATCtttcTtcttttttcTTCTTTTTTtCCcTTGTAACAGAGTTCTCAG
AGCCCAAATCCCCcAAAGGCCGTTTGaGgACTTTGGcTTtCTTCACTGCAaCATcAGCGC
TCATTACAACAGCATGCTTtGCATCATATGATGAAAGATTTGAACTGGGACGACCATCCT
GAAaCTTATCCAAACTGCTGTCTCCTTCAACTCTAGCaGAAATGCTCCCAGTTTGCAGAG
AACCTTCAACCAATCTGGACACTTTTGCACTTTCTTCATATCTAATGTCAACGGTGGCCT
CACCTTCGTGCTGAAAagAAGGTGATGCATAGTCTGTTACACCCAGAGGCACCCCCTTTA
TTGAAATATCAGGCTGAACCCtACCTGTCGAGTCCACCATAACATCTGCCCCCATTTTGT
CCTTTGTTTCTTGCTGTACATCCTTCTCCTTATCAAGAGACAATTTTTCATCTAAAACAT
TACCTtGGGTAGCTTGAGCACCTGGATATCCTAGACCCTGATCCAAGATTACTGCTTCTT
TCCCAAATACTTCTTCACTGAAACCTGCAACTTCATTGCTAATAACCTCGGAGTGTCCAT
TTTTTGCCGAAACAGGTGTGGGAGCCCTTTTCTGCAAAACATAGTCACCAGTTACTATTG
CTGAAGAACCTTCCTCATATGCTGCTGGGGCTGAGGAaCCTGCCAGTCTTTCACCAAaTT
GAAGGgTTCTTgaGTCAACTGGCTCATCTCTCcGCTTGAAGAGGTACcTGTCTTTCTTTG
AATgatCCTTCAcTTtCACAGATTTTTTttgaGCTCTTCCCActACCCAGAGCCTCGGCT
ATCACCAGTGGGCCACTCAAAGGAGCCCgaGTTGGAGCTTTAACTGGCTGATCTGATGCA
TTAGCagAATCGCTAGCaGgTCGcTTtGGCTGCaCTCCAAATGCTTGTGCATATGTCTCA
TCAAACTCCTCAAACAATGCcTTGCGAAAGGCAAAAACTGTAGCTTTATtcTtAATAAAT
TCAatAGTaCTCCGATCACATCCTTGTGGCCCCAAAGCCAACTGCTTCACAAACGCAAGA
GTCTCaCCTGGCCGAAATGCATCCTGAGCTTTCCGAATTTGATCTACTGAATAAACCCCT
GGCTCAAAATCTGGGACATCAACCTCAAAATACCCTGGAACATtAgTTGGCcTAAAaTTa
TACTtGTTCCTAcACCTACAAgCcACaCCAAGCCCACACCTTcTGCTTGCTTCATCCACA
gCCTCCTCGACAGCTTTGACAAAATTCCTTgAATTtGTttGCTGGGaTTTTtCAGCTAGA
TGGGGAtcAAAAGGAaTAAGCtCCGCTGGGTCgAACCATCCATAACTGCTATCCCCAAAG
AATGCAACTAACACATAACCCTCCCTCCTTGTGCGCCGCACAGAAGATGATGCAAAGGCC
TCATTGAAAATATGCCCTGGCCACCACGGGTGTGATTTCACcTTCCCCCACACCATATcG
CCAACTTCAAACCCATAaGTTAAAGCCCTAGATGTTCCCACCAGTGCCCCAtGCTTCtCA
TTTGCAACAAAATCATCGAACTCAGACAATAGGGAAGTATAAACCTCTACTTTTGtATCC
cGACTAGGTACAGCATATTCTATCTGATCATTTTTAGATTCAAATTCATCTtgCTGAGAT
TCAAATCGATCATTTTGTAGgTCGAATTGAACGAAGCTTGGGTTATTCTCGTTTCTCACA
TCATAAaCCCTAGAATCCTCTCCCaTTTCGCTATCTACATCACTCTCCTCACCAACTCCG
GCCATAGCTTTAACCTCTTTGGCAGATCCATTAGTCTCTAAAACCCTAACTTTATCCTCA
TTCTCGGGAGATCTTGAACCACGCTCAACGCCAGAAACCCTGGCTTTCTCTTCTTCAGGG
CTGTCgACACCaTCACCCgATACCCTAGCTTCtCCTCTGTTCTgTtCGATTGCATTCGCT
TTTGTATCTAATTCACTATCATTTTTTACGATAGAAATCATTGCAAGAGCTAGAGCTAAT
TCGAAACCCTAGAAAAATATTaTTTTAAAGGCTCGAACGTAGTTTAAGCATACCTTTCTT
TCCCCGTCCTGCAAAGCGATTGGGGTGgTTTGTTTCATAAGGAAGTGCTAGAAaTGGAGG
GgTTTTtGAGAGACGAAAATGTTGTGTGAGAGAGAGATAATGAAGTGTTTGGATGGAAaG
AAAATCTGGGGAGTC
>contig00060  length=4033   numreads=81
cAAAaTCAATGTTCAGTAGAaTTCACTAAACACAATATTAAATATGGTAAGAAATACAAT
ATTAATCATCTCTATCAGATCATTCCAAaTAAATATCGtGTTGATATTTGTAAGACAGTT
TATGTTTGtCTGCAAAAAAATATATGCCTATACAATTCACATGATATATTTGTTATATCA
TATTTGGCAGAAAATCCTAATGCACTTCAAGCAGCATTTTCACAGACCaCAAAACTGCCT
GGATTTATTGTAATGCTCTTTGTGCAGTTGTCAGTTTTGTAAATTCCAACAAGTCGGTCC
GCCAATTCAAACATATTGTTtCTAAGGCTTATGaTAATGAACTGCGCATCCTTCGTCCGG
TCCTtCAcaTAGTGTCCCACAATAGAAACATTCTTGAAATCCAGAGCTGCATCAATTTCA
TCCATTACATACAGTGGTGTAGGCTTGTAATGATGGAGTGCAAAAaCAaGAGCCAAtGAG
ctGAGGGTCTTTtCACCACCCgaTAAGTTTGCAATGTTTTtCCAGCTCTTCTTtGGCGGT
CTGACACTAAAAaCAaCaCCTTCAGAGAAAGGATCCAAAGAaTCCACTAGCTCAAGTTCT
GCATCACCTCCAAGTGTAATCATCTgaTACATTTCCTTCAACTTCAATGATATTGTATTG
AATCCTGCCATGAATTCATCCAACCTtCTTTTTCGCCACTCATCATGTTGCTTTTTTATA
aCATCACGCTGTTGAGTAACCATGTTTAGTTCCTCAACTCGCTGATTATATGATTCAACc
TTCCCCCGATATTCTGAGATAGAATCAAGATTAGGGTTCATCTCTTTTAGTTGTGCTTCC
AGCAAGGTTACCATTTCAAGGGCCCTTTTGAGATCATAAGCCTGGGCAAGAGTCTCATCT
GCCAAGGTCGCTTGAAGCTTTTCAGCAtCCACTAGATCcTtCTGAaTTTGATCCATATGC
TGTGTTACAGCATTTTGCAAaTCATCAAGCTTTTTCTtGTAACCCTTTCCCTTCAACTCC
AACTCCTTACAGCCTTtcTTCATATCTTGTAATTTATAATCAGCATCAACCTCTGAAGCA
CGCAACTCATCCACAACTTTTTtCAAATTCTCATACTCAGATTTTGCTTCATCCAATACT
TCTTTATGTTGATCAATCAAATTCTGTGTCTTTTTATAGTTCTCCTGGACTGCAAATGCC
TTTTCTTCTATTTCTTTGAAAACACTTCTCAACTTTTCCTTCTCCTCAACAAGTCGATCC
TTTTCTTTCTTtGAGTCCTCAATCCccTTTATTAACTTCTTTATCATTTTCTCATTCGCC
TCTATTTGAACCTTGTGACGGTTGATATCCGTGCTAGTTTTAtCAATATCAGACtGAATC
TTGTTGACCTTTGACTTCTGTGCTTTCAATGTTTCACcaCCAGCATTTTCTATTTTACTC
TGAaGTTCCAATGCCTTTtCCTTCAGCTTTTtAGAACCTtGCATAAGTCTACCAATCtCC
TTTTCCTCTGTAGATATGACTTTATTCAGCTCCTCCAACCTGTCAAGCTCATCcTtCTTT
GGATGTGCTGCAGCCTCCAGAGAACCAAGTtGTTTTTCAAGATAAGAATGCTCTGAATTT
AAACTGTCAATctCTTTCTGAATTTTGGCCAGTTCCATTTCCAAGTGTGCAATTGCTTTT
TCTGAGGCTTGGTAACTCCTTACAGCATCAACTATTCTTTGGCGGATGCCATTTAaCTTA
TCAACCATAGTAGAGAGCTCcTTCTCAGCATCTGCAACAGCTTCTGCAGAAACACTAGCA
GCCCGAACAGAAGTGCCCATTTTACCACCacGTGGCTTGCAtCCCCcACCACTCATAGTA
CCAGATTTTTCAAAAagTGCACCATCAAGAGTAACCACACGTCGAAATTCTACGTGTCCA
CTATATGCAATTCGTGTTGCcTGATCCAGATCCTTTGCTACAACAGTGTTACCCAAAGCA
GCATAGAAAGCAAGCTTCATCCTTTCATCCTGAACTCTAATTAGATCAAAAAGACGTGGA
ACTCCCTCTGGAGTGCTTACTTTATCCCTGAGCTTTGGTAAGAGATCACCTTGCTTCTCC
AATATCATGAAAGTTGCAACCCCAAGATtCTCCCTTCGGAGCAGCTCAACACATGCTTGG
GCCGCAGCAGTTGTCTCCACAACAATATAATCAAGTCCAGGACAGGCTGTCGAGATAGCA
ACATCATACTTTGCATCAATAGCTCCTAAATCTCCCATTCGTCCATATATTCCTTCTATT
TCATtAGATTCTTtGgCCCGTAAAaTTGCTTtCATAACTGAACCCTGACTCTTCTCaGAA
GCAACGaTTGATTTAAGTTCTGCAGCCTTCTGtcTTGCAGCTTGCTCTAGTGGAatcAAA
GCTTCTTGTtCTTTGATGCACTCTtGTTCCACTTTGCGAGCTtcTGATGCTTCAAGCTTG
TGCTTTTCTATGTCACTCTTTATTTTGGcTATGCTTGCAGTTTTTGTTTCAATTCTTCCC
AATATgTTTTCCATCTGCTTACATGCATCTtcAAAAGCTGCATGGCTAGCTtCATGCTTC
TCACTCAAGAGCTTGTTTTCAGTACATGCCACTTCAAGcTTTCCCTTGTGATCAATGAGT
TGGtGTTCCCAAGGTTCTAATTCAGCACGAACCTTTGTAAGCTCCGAGCGATATCCTTCA
GTTTCAACTTTTGAATTCTCTACAATATCCTCTAATATTCTCTCCTCATCCACCAAGAGC
TTTTGCAGCTTTGGAATATCATCCTCAAGTTTGGGAATCAAATTTGTTGACTCCTCACAC
TCCTTTGTTAAGTCATCAATCTTTGAAGAGTCCTTTACAaTTTTATCTTCAAGTTTCTTG
ATCTTTTGCTTCTTGTGCTtCAGATCTTCACGGTATTTCACATCCTGCCTTTCAAACTCC
TTAAACTCCTCTTTACAAGTCCTAAGATCATTGTCAAGTTCCTCTTGTCTTTTGACATAc
TtCTTGTGcACAGTCTCAAGctCCTtcAAAGTTTTATGACTTTCTTGAATCTTCTCTCTT
TCAGCTTTTAGATTTTCTTCTAAGTTAGATACATTTGTTTGCATTTCAaCCATTTTtGCA
CCATTGTCCTCATAAGCTAATTTTGTGGCTTTCTCTTGCCATTTCAAGAATGATAATTCT
TTCAGCATATATGCCTCTGCTTCATTCTTCACATCCTCCAAGCTATCTCTTTCCTTCTCA
GCCAACTtAACCatCTGTACCACCCCAGACCTTTTCTCATTAAGGGATTCCAGCTCCTTG
GACGATTCTTCAATTtTttCAACATATTTGTCGGTGCCAATTATGTCTTCCAGATATTCA
AGAAAACCTTCATCATGGGGTCCTTGAGCTTTGGGTTTCATCAATGAAATCTGCTCAACT
TCACCCTGAAGAATCAGAAATCGATTATTGTCCAaGTCAACCCCCTTCCCTTTCAGTTTC
TTGGTAACCTCGGTAAAATTACTTGAACGATcATTGATGTAATACTTAGATGAGTTATCT
CGAAATGCAaCCCTGGTGATTACAAAatCACTTCCTGGAACagCTTCATAGTTTCcATCA
TCCAGGTCAaCAATCTCCTGAAAATGAaCCGAAACACCTGCACTGTCTAGATTCTGGTGA
TTGGTAGAATTGTGGATAAGCTCAGATACCTTATTGAGTCTCATCTGCTTCGCCCGCTTT
CCAAATACAAATAACATGGCATCTATCACATTGCTCTTGCCACTCCCATTGGGGCCAaCC
ACTGCAGAAAAACTCTTGTGAAAAGGACCAACACGTTGTTCGCCagCGTAAGATTTGAAG
TTCCTCATGACCATTTCTTtAATGAAAAGCCTCGGGCctCTGGAAGATCCAgCAGCTCGA
ACTGAGTTAGACTCGCtGGCCATGAACTCGTCTGCCGATTCCTTCCCCATTCCCGAGTCA
ACTAGGTGCCTCCTTGAGACCTTGACTTCCCTTCTCTTACTTTCCCCCACTTCACCTTAG
CTTGTAGTCAGTC
>contig00061  length=4015   numreads=97
tttttagTtttAAAGGAAAAaTCCTACTAATATAAACATTGAAGTAACATTTGTCTATCA
aCATTTTGTATGCTCTGAAAAGAAGATATAACGCTGCtGTCATGCAAGAAACCCCAAAAA
TGATATACAAACCCAACCCCATTTTTGCTAGTTGCTACAGAGCTTCTCCTCCCACCTCTG
CAGAGCAGCAATGCCTTGAAATCCAACTATGATGAGCATATGTAATTCCGCATTTATTCT
AAATCATTCCTATCCTCCTTCCTCAATCAATCCCcTGTATGTACACAAAATCTAAAGACT
GAATGCTAGAATTTCTGGCCAACAGCGTTGCATTAAACTATGTCATTAACCAAATCCAAA
ACCTTCACTTGCTTCATGTATAGCAAGTAGCAATCTTTCTTGAAGCTGTTCCTTGGTGGT
ATACTCGGGGAGGTCAAGCTGGTTAAAGCATGTGTGaGCTGAGGGCAGCCGCTCAGGagC
TCCATATGCCTTGTGAATCTGAAACCTTTGAGGGCCTgaTATACCCTGCAGAGCCTTGAA
ACCCTCTAGTGGAACCTTTGATGTtCCAGTAACAAaTTGAAGCAGTCTTGCCATGTCTTC
CTTGTTAAAACCTTTAACAACCTCCCAAAACCACTGAACAACACTGGATGCTGCAGTATA
GCCAGTATACTCGGTGTTGGCTTTTAGATCATCCAAATCAATTTCAGGAAGTCCGCTGAT
TAGTAGCTCCAGCTCTTTATCATTAAAAATGGAAATAAGTTCACGGGGAACCAACTCAGT
GAACCCGTCCAAGAAGGAATTGATTTGAGGACGAATAGCATTTGTCAAGATATGATCAGC
AACAAGGTCTACATACTCATGTTTGGTCTCTTCTGTAACCCTTATATTTCTTCCTCCAGG
TTTAAGCTCATAATCAGTAACCTCAGTTTTCTCATAAAGGATGTGCTTCTCCTCATCAGC
ATCCATGCTGAATGTCAAGTCAGGTATGTCACTCACATCATTCTCCAGCATCCACTTCAA
ATTTTTGTAATAGTCAGGATCGACTGCCTCTATGTCATGGTAGGTCACCTTTACTCCAAG
AATGTGCTTGTAGAAAGACCGTGTAAAATAAACATCCAAAAGTTGCCCATCAAATAGTGC
CTTtGCAACCaCACGACCCACAAACTTGAAGTAAGAAAGGTGCTCGGTTTGATATACAgA
aTtAGGGTTTGGCTGGAAAGTTGCATTACTCCCCACAGTAGTAAAAaGCAATGCTCCCTT
GTCAAAAATAACCCTTGACAGTAGTTGATACCATTCTCTGGTCAAACCCCCAGCATCAAT
ACCCTCTTCACCCTGGAACTGTACATTTAACCGTCCCTTAAGATCCAGACTAGGTCGCAT
CCTTAACTGATTATATGAATCCTCCAAGACATATGCCcGCCGAACACTGATCCGCAAAGG
GCCAGAGAGGTGTTGCTCATGCTGCTGCCTTATTCTCGAGCGGAAAtAAGCCCTCTTGTT
GTCAAAATCAATCAGTCTGGGTACTTTCAACATCATAGAAAGTGATTTCTCCAACAAGCC
AGGATTCTGTCTAATAAAAGTaTtCAATAGCCTACGATGCTTCTCAGCAAACCTAGCAAA
TGTGACAGAACCGTCAAGCTTTCtCTGAGAATCTGTACTGCAtGTGGTCAATGAAACCGA
ACCCCCGGCAGACTCTTTGACTTCTCTTGCAGTTACATCAGCATGATCTTGCTGCATGAA
AGAATTGTTCACTTGCAGCTTTTCACACAAAACAAAGAATGCTTCAATAAAAGGCAGTAA
TCTCTGGGTTCCAGGAGGAAGAGGAGATGAAGAAGTTCCCTGCACATGGTCCCCCAAATT
TATGTGTGACATGGTTGGACTGAAAGAGCTCTGACCCAACTGCGTCTCAGTAACACTTAT
GCATTCACTCAGTtCTCGCCACAAaGGCTCAAGTGCAATaTTCAAGTTCCACATGGTGGT
GGCCTGCTCCTCcTGTCCTCCATCACCCTCAAGCTCAATATTCTCATTAGTACTGGCTGA
AATGAGTGAACTGAGCGCCTGTAATACACGCAGAATTGCAGCACCAGCCATGGAGCCAGC
ACTAAGACCCAGCATCTGTGTATTCCTCAGAGTGACAAGCTCACTGACTGCTGAACTGCT
CAAACCATGGGCCAATTCTGAAAGCTCTGAAGTAAAAAaCTTTCTATGAGATGCAGCAAC
TGAGGCCAATTtCTTCAGCACTTCTCCAGCTAGCATGTAAACTTTATCTGACAGCCCTTC
ACGACCAAGAAGGCTGCCCAGATtGCGCAAATCAGGTAGTGGCAGTTGCAGGAAAATGCT
ACATGTATCAAGGTTCTTCTTCCCATCTGAAATGGATAATTCACTAGCAGATTTATCTTC
TTGACTACATTCTGGTTCCAATGGAGGATCCTTTTGAACATCACCTGAAGCTTCAGTGGC
AGTTTGCTTTTCGGAGTTCTTGGTTGCTGTTCCATATAGGGACCGGCACTCTAATTTTGA
TGCAGCTGTATAAATTACTACTTGAAgCAATCCCATAACCTGCTCAAGGTGGGCAGTGCT
GCGTAAAAAAaTTGGTTGGTTCAAGAGCTTCAGGAATAGAATCAGTGGAACATGATCTAC
ATTTACCAACGGTTTTGATGGATCACCTTCATCCTCAATTTTCTCCTTTCCCTTATCCAT
CTTAGTTTCCAAATACTTTGGACTTAAATGCTCTGGGACAATTGAGGGATCCAAATACAA
CAACATATTtGCAATTGATGAATGATTTTtAGCCAAATaTGTCAAAATTTCAAGAATCCG
ATGCAAAaCCAAGGGAGgAAGACCATCCAATAaCTGAGATCGACCATAAaCAACATTTGA
TTGACAGCCATAAAGCCTCTGCGAATTGATGCTTGCCAATCCACTAACTGACCCTTCAGC
CTCAGGTTTAATCATATCAAGCAAAAGACGGACTAATGTTGCCCTTGTAATGCTATGCGC
ACAAAGGTTtAaCaGAAGTCTCTGCAGAaGGCCTTTCCCAAGGGGCTGTGCCAACCGTAG
GAGTCGGATCAATGCTTTCAATGCATTAGCATCCAGAAGtGGCTCACCTTCAACTTCCTT
CACCTTCAAGctATCTGCTGCTATAGCAGAAGCtGCCCTACGTCCAATGGTAACTCCTAC
ACCCCTGTCCATCACTGTCTGCCTATcAAACCCcAAGCCATTtCTGCGACTAGTCAGCct
GTGGCTGCTTCCAAAGAGGCtGCGAGCCtGGTAaTGACTCATTGCCCGATCCCTTAGCAT
TTGGGCTTCAGCAAGCAATGGAgAAGGCAATGCTGATAATACTGCTTCtGAAGAAGTCAA
AAGTACcTCTTCACGCAAATCAGCAGGAAAaGTAGCaaTtATtGAAGCATTATCCATGTC
AaCAGGCTGtCcTTCAGCCTGCTGTGCAaTCCTCTGTGCCCTTtGCTGCGCCAAAACTTC
TGCTTGGATATCCGGAGGAaGGGCAGCCAAAAACTCGGgaTCAATATCAtcAaCAGGAGg
TGGCGTATAAGTTGGAGGTTGGACTGATTGAGCTTGCTGAGAAGCTAGAaCTTCTGCCCT
TAAATCTTCAGGTAGAGCCTCCAAGAAGGTTGGATCAATTGcATTTGCACCAGAAGATTC
ATTATTTGAATTAAGTTGCTCAGCTTGATTagCTTCCTCAAGAACCACCgTTtCTTGCCC
AGATGATGGCTCATCGaCACCATGTtcAGAAGCAGGAATGGGTTGCTGAGATTGACCTCC
TTCagCATCAGTACCACTCATATCAACATCAACATTTGCGCAATCAaCATTAGGCATTaC
CAAACCAGAATCCATGAACTCGTGATTATTGGACTGACTGTCCATTCTtGCTGATCCATC
ACAaCTTaCAGCCTGAaCAGGCAcATCATGCAGTGCTTCAGGAACCCCTTcACATTGCAG
AGTAGCAtGATATtGAGAAGAtGAATTAACCGGCTCTGGCATTGTCTCCAGCTGA
>contig00062  length=4005   numreads=125
TTTAATtCAGGCaTAAAaTtAGAAGtGTTTACTAAAAAAatATGTAAATtCTAAGGGCTC
TCCAGACTACAaTGCATTTTCTCAGACAAAATAGGCAAATCACGAGTGCATGTTCAAATA
AAGCACAAAaCTCAAAAATGGACTGCATCAAAACGaGATACATTCCTCAATtAAGATCAA
ATTTGGACAATAATAAAAaCTTTAGATGCAACCcTCAAACCTTGTTtGCACTGTCTTCTG
TCTGGAGTCGAGCAAGTGATGCCTTCCAaCAAACCaCGGTCATCCACGAGACaTACAACa
CATCGTGAAGAATGTGAAATAAGAATAAATTTCTTCTACTATTTCAAGATTTATTGACAT
AGAGGACAGGAACTAGGCCAGACATTTTGCCATCCCTTCCAGGACGCTTCTTCTTCACAT
GGAACCACCCATCAACTTCATACTCAATTTCAACCTCTTCTCCAGCTGTTAAATTCAACT
CATCATCTCCTCCTGCAGTGAAGTCATAGAGTGCTGTTCCCGATTGTGGATTTCCGGAAG
GTCGTTCTTCATCCTGAGAATCAAAGCTCTGGGAGTCCCGGCCAGGGTTCTCAAATGACT
CGTATCTTTGCATGACAGATGATGCATATGATGGAGGTTCTTCTCTAATCGGAGAACCTG
CTCCCTCATAAATTGAGGAGGAACCACTATACCTTTTtCCTGTTGACCTCTCCGAGGTTT
GTGATGTTCCATAaCTGGTTGGCTTTGAaCTGAaCAATGACGGgTAGTTCATTCCaCCAA
AaTGGGATGATATCGACGTTTCAACTGATCCtGTTGAGTCTGGGGAAGATGACCCagATG
ACCTTGCATCCtCCTCTAATTCTGAAGACTCTAAAAGTGACTTGGCCCACATATCGTCAT
AACTAACTGAAGGTCTAGATACTATTATCTCTTCTTCAACATCTGGAGCATCAGTTCCCA
TACCAGCAAGAAATTCATTGACCCTGTTCATTGCAGGTGCACTATTTCCCAATAAGCCAT
CATCACCAAGATTTGCTGCCCAAGCATTCACCAAGTCATCATCAAGGGCATCAGGTTCGG
CACGAGGTGGCTTTGATTCATATATTAGGTCTGATATTCCAGTAGAAACAGCTGGATCAC
TTAAACCGGTTGTTGAACTTATGTTGTGCTTTTTGCGATAGATGTCAATAAGTTTTGCAC
TTATTGGTCCCAGCGGTAAATACTTTGCTCGAGGAACATAACaGAACAGTGAAACAAGGT
CTAGCAACCTCTCATGGGTTTCATAAAGTTTCTTCAGCTCTTCATCAGTCCATTCTTTAT
TTGTATTATCATGGTGGCGTATATCCTTAATCAATTCATCTTGAGCTctGtaCaTTTCAT
CAAGAACCTTTaTCATGGgACTAaTTAGGACTCCAAGGCCTGTTCCACTGGCTCCTTGAT
CTTCCCCATTACTCAGATGGATTTCTGATAATTGAGACTGCATGCCACCATGTGctAACG
CGTTTAAGAATTCATAAATCTGTAGCCTAAATGGCTCCCCAGATCTGATGGCCATGGTTG
TAAGGGCTTGAGCAGCAACAATGCGAATCTCCCAGCTGCCGCTAAAaGCACACcTTTGTA
GTCGAGTCAAAGCaCCAGCTAAAGTAGGGTTACGAGAGCTGGCAGCAGCAACCATTTTAT
CTGCATCTAGCATCATCAATGCAGTACCAGGAGGAGTTGCAGATTCCCATGCATATTCAG
AAGCAGCATAATTTGCATTTTCTCCAAGGAACCATACTGCTGCTTGGACTAATCTCTGTA
ATGCCAGAGCTGACTTTGGATCAGATGCAGATACCCTATCTATTGATGTGAGTCCTGACA
TTGACCCAGGTTGGGGTGGTGGTAGGTCAAGAACTATAGTCACTGCTTCCAAGGCTGTGT
GCTTCCCATCAGGACCAGCGCCTACAAGACATGTTTTCCAAAGCAGTTGTAACACATCAG
CATCAATcTtCCCGGGAaCTTTGGTCGCAAAGaCCcTtGCAATTTCTAGTAGAGTGACAG
CCATATCAGGAGTGGCCTTAAAACGAGCATGCAGTGTGAGCAAAATATCATTCAACAGTG
CAGCTGGCCAAGCTGGATCAGAAAGCTCTGATGCAATTATGGATTCTAGTTCATCAAATG
ATTCATGTGgAACTTGCATCCAAATCAATGCCTTGATTACCATTGCTCGAACATAGACAC
ATTCACAGGCTACAGTTGTCCGCACGACCTCCATTAACGAAGCCAACAAACTTGCAATTG
TATCCTTGCCACTTGTTGCACTAGATATAGAAGAGACCCTTCGAACTCCACTTGCATAAG
GATTTTCATTGAATTCTGCATCATCTACAGCCTCAGTGTATGCAGTAACATTAACTCCTT
CATCAATATCTTGCAAGCCTACAGCAAAAGCAGCAGCCCTACTTTTTCCCATCTCCTGCA
CAACTCTTGCTGCTGCATGAAGTACTGGCCTAGAAAAACTACGGAAAGCACTCTCCAACC
TCCTCATTACAAGTTTAATAAGAGGTTGTGGACGCCTGGTTTTTtGCGATTTATCTTTGG
AAGCTTTtGATGAATCATTTGATTCAGCACCCGATCCCTTCGATGATACGGAGGGCGCTT
CTGGCAATTTCAAAATCTCCCTGGTTAAGCGATACCATCCAGCAGCTCGCTCTTCAGTCC
TCTCCGTGTTATCATATTTCCCCAATACACATAAGATGGCCTCGAAACAAACCCTTTCGC
TAGGATCTAGCAGGAGTTGATATAGCACTGAGTTGAACTGTGATTTAATATCTGGCCTCT
CATCTAGTGCACGAGCTCTAGATATTCTATGGCATAACCTGGCCAGTGAAACTCTAGCAA
GGACATCATGCAAATGGAGAACATCCTGCAGAGCCCCTCCAGGAAGTACAAGTTTTCCtA
ATGACATTGCGACTGCATAAGGATCTTTTGCTGCCAATTCAGAGATGATTTCTAAAGCAT
GCCTTACAGCAATAGGATCCGAGAATGAAATCCCCTGTACAGCACGTTGCAAAAATGCTG
GGTTTCCAGGATCCAAAGGAAGCCTTCTCAATGCACTTAGCGCAGCATATTGCAAaTTAC
TCCGTATGATAGACTCTTTATCACCACCTTTAGCCCCAAAAaCGCCTTTCTTCCGTTTTT
GAGGAGTATCAGCAACCTTATCAAGAATAGCAAAAaCAATTTCATACAATCTAGaTAAAa
TATCAGTATTGCTtGCAGAAGCATTGGTgaGAGCCTTCAAAGCTTGCAACCTCcGAGCAT
GAAATTCATTATCAGCATTCGAGGATTCTACTGACAGTTGTtCtACtATtCTTGGTACAA
CATCAGCTCGGGTCACTCCACCAACAGCATCAATGTCAGCTAGAGCATCCCAATTAGGAG
TTGGGATCCCACCACCTGAActCAGACCTTGCGCACCATTGTCTGATAAAATTCTGGCCA
aGTAATAATAGACATAGCGTAGGACTGTCCTATCTtcACACtGTTGATCCAACATAAGAA
GTGACGGTGCCAATGACGGGTCAACTGAGTTGTAAACGGCGAGCTTGGgAAACACATGAT
GTACTAATTGCTTTTGAGAACTTTTCTGATCAGAAGTAGCAGCTAGTTCATGGATACTCC
TAGCTAGCTGTGAATAAGAAACTGgCTTCTTCTTTtGTTTCTGAGGAATGATGTTTGTTT
TCATTGGATGTAAAGCAGCTTTAGCAGCTGAAATGGTATCGCTTTGGATCTGCAAAAGCG
TCGCTCTCTTTGACTTCCTCTCTCCTAACGTCGTCTTCCCTGACGATGACGATGTAGATG
TCGTTGTTACTGATCCCGTCGGCAGCTGCGAGGCTGATGCAGGTGCAGAAACCGGAGGAG
CAGTCGTTGATCCCGATGTTGCGGCCGACGGATCCGCCGTTATCAGATCCATTAACGTCG
TCCCCGATGAATCAGCCATGGTAGGTTGGTTGATTCGTGAGCGCC
>contig00063  length=3984   numreads=132
TTGAGGGTCTTGCAAAGATTGGATATCAAATATTTCTCTATTGTTGAGAACTTTCATGGG
AGTTTGTGAATGGCTTTTAGATCTCGTTTGTGTTTATGATGCAGATGTTGATGATGATGG
GGGTATAACTGTTTGTTAGTTCACGCCTGCATTTGATGGAATTATCTTTTTCCATTCTCT
TTGTTAGATTAGAAAAGTAATTATCACATGATCTAAAAGAACCAAGGCCTAGATTAGATA
TTGGAGTTTGCTAACTTATCAAGACTTTATTCCTATTAAGCTCTATCTGGCAGGCAGAGA
TATAAGAAATTAATCTAGAAAACTTAGGAAGAATAGTTTATATCATTTACCACATATAAa
GAATATGGAGATGCTAGTTTCACCTCAAGGACAAAaGCATAATATGCAAATGCAGGCTCG
GAAATTTTCTTCTGGTGGTTCCTATAAAGATCTGTGGCTTGTTGTGCGAGAAGGTTCCTT
GGCTGATGTAGATTCaGCaCTGGCACTACTTAAGAaGAACGGAGGTAACATTAATTCAAG
GAACATGTTTGGCCTCACTCCTCTTCATATTGCAACTTGgaGGAaCCACATTCCTATTGT
TAGGAGGCTTCTTGTAGCTGGTGCTGATCCTGATGCGAGGGATGGAGAATCAGGGTGGAC
taGCCTTCACAGGGCTTTgCATTTTGGTCATCTTGCAGTGGcAAGTATCCTTCTTCAATC
cGGTGCTTCTaTTACATTGGAAGACTGTAAATCCCGTACTCCTGTTGATCTTCTGTCCGG
TCCTGTGTTGCAAGCCATTGGAGATGAACGTGATTCAGTGGCTACTGAGGTGTTTAGCTG
GGGGAGTGGTGCCAATTATCAATTAGGAACAGGAAATGCTCACTTGCAAAAGCTACCTTG
CAAAGTTGATGCACTTCATGGGTCACTTATTAAATTAGTCTCTGCTGCAAAGTTCCACAG
TGTAGCAGTTAGTGCACGTGGGGAGGTCTACACCTGGGGATTTGGAAGAGGTGGCCGCCT
TGGGCATCCTGATTTTGATATCCACAGTGGCCAAGCTGCAGTCATCACTCCCCGTCAGGT
GACTTCTGGTTTAGGGCACCGGCGGGTGAAGGCAATCGCAGCTGCCAAACATCACACAGT
TCTTGCTACAGAAAGTGGGGAGGTCTTCACATGGGGATCCAATAGAGAGGGTCAGCTTGG
CTACACTGTGGACACACAACCTACACCCCGTAGAGTGAGTTCGCTTAGGTCAAAGATTGT
TGCTGTTGCAGCTGCAAACAAACATACAGCTGTAGTTTCTGATTCTGGTGAAGTTTTTAC
ATGGGGCTGCAATAAAGAGGGTCAACTTGGTTATGGCACCTCTAACTCAGCATCCAATTA
CACACCAAGACTGGTTGAGTACTTGAAGGGAAAAGTTTTTATTGGGGTGACAACAGCAAA
ATATCACACAATTGTATTAGGAGCTGATGGAGAGGTGTACACATGGGGTCATCGACTTGT
TACCCCAAAACGTGTTGTGATTGCAAGAAATTTGAAGAAAAGTGGTAGCAGCCCTTTGAA
GTTCCATCGCATGGAACGACTTCATGTTTCTTCTATAGCTGCAGGGATGATTCACAGCTT
GGCTCTCACAGATGATGGTGCATTGTTTTATTGGTTGTCTGCAGATCCTGATCTTAGATG
CCAACAGCTATACTCATTATGTGGGAAAAAAGTGGTGGACATTTCTGCGGGGAAATACTG
GAGTTCTGTGGTTACGGCTACAGGTGATGTATATATGTGGGATGGTAAAAAAGGCAAGGA
TAAGCTGCCAGATGTCACTCGGTTACATGGTGTAAAAAGGGTCACATCACTTTCAGTTGG
TGAAACTCATTTGTTGATGGTTGGTTCTCTCTACCATGGTATTTATCCTCCCAATGTGGT
CAAAAGTTTTGAGAAACAGAAGTTGCAaGTTAGGGATGGGGTAGAAGAGTTTGATGAAGA
TTTGATGTTTAATGATATAGAATCTAATCCCATGTCATCTGTAGAAAAGGATGATTCCGG
GAAAAGGCCTATACCAAGCTTAAAATCTCTTTGTGAAAAAGCAGCTGCAGAAAATTTAGT
TGAGCCACGAAATGCTATACAGATGCTTGAAATTGCTGATTCACTTGGGGCGGAAGATCT
GAGGAAGCATTGTCAGGACATTGCTATTCGCAACCTGGACTATATTTTAACTGTCTCATC
ACATGCTTTTGCAAGTTCTGCACCTGAAATTCTGGCTGACCTTGAAAATCTGTTGGACCT
AAGGTCATCTGAACTTTGGAGTTACCGAAGGCTCCCAACTCCAACGGCCACTTTTCCTTT
AGTCATCAACAGTGAGGACGAGGACAGTGAATGTGATGTTATAAGGACCCGTGATAACCA
CAATAGCAAATCCGCCTTGAAGAGTGGAGATGAAAGATCAGATTTCTTTGTACAACCCAT
AGATGATCCCAATGAAGACATTTCAAAGAAAGTGCGTGCATTGCGTAAGAAGTTGCAGCA
AATCGAGATGCTTGAGGTGAAGCAATCTAACGGTCATCTTCTTGATGACCAACAACTTGC
GAAGCTTCAAACAAGGTCGGCTCTTGAAAGTTCACTAGCTGAGCTTGGTTTTCCAGTTGA
TATAGCACAGTCAAAAGCATTAGTTATAGTTTCATCAGATGCAAAAGGGAATAAAAAGGC
TGAGTTATCAAGAAAACAAAGAAGAAAGAGCAAACAAAAGGTCGCACAAGTGGAAACAGT
TCCTGGTTTTAGTGGTGGAACTGATTTAGAATCTAAACTTGCGAAGGACCCTTTGGAGGT
TGAGATCTCTCATATTTCGACGAAGGACCATTTGGAGGTTGAGATCTCTCATATTTCGAT
GAATAAGGAGGAGGAAATTATATTTGAGGAAAGTTTGGGGAACCAAGTCTCCAAAGATCT
TGCTTTCCTTGTTCAGAAGAAAGACTCATCTGACTTTCAAAGAAGTAAGAGTTCATCTCC
GGCAGTATCCAAGAAGAAAAACCGGAAGGGTGGCCTTTCCATGTTTTtGAGCGGTGCTCT
TGATGACACTCCCAAAGATGCGGCTCCCCCTCcACAAACaCCTAAAAGTGAGGGTCCTGC
CTGGGGTGGGGCTAAGGTCTCAAaGGGATTGGCTTCACTTCGAGAAATTCAGGATGAACA
GagTAAAACCAAGGTGAACCAACCATCAAAGAACAAagatcAGGTGGAAGATCATGCtGA
TGGTAAAAATGAtGGAAAAgTTCcACTAAGTTCCTTCTTGCcATCCAAGCCAATACCTGT
AGTATCATCACGCACATCGCAAGCATGtGATGCAGAAAAAAGCACACCGCCTTGGGCTtc
tGGAACTCCTCCTCTACTTTCTCGGCCATCTCTTAGGGAcATCCAAATGcAACAGGGAAA
ACaCCAGCAGAATAATTCCCATAGTCCAAAGACAAGAACAGCTGGATTCTCAATTGCATC
TGGCCAGGTCTCGCCATCAGAGTCTCAaGGGATGAACCGCTGGTTCAAACCTGAGGTCAA
TACACCATCATCAATACGTTCAATTCAGATAGAGGAGAAGGCTATAAAGGACTTAAAGCG
CTTCTACAGCAGTGTCAAGATTGTGAAGAACCCAACTTAAAAGAGAGCGCATGATTTTTG
CATTGGCATGTAGCAATTGGGTGCTTCATCAAATCTGCTCTCTTTTTCCAGTTAACTTCA
TTGCTGTTAATTTCAGTGTACAGGTGATCTTGTAAATTAGGTTCTTTAATTCTTAGAATA
GTAGTCACTTTTCATCTGCCTTTAATTTATCATTTTTTTTTTtCCCATGAATCTTAGATT
TGTAAATGTACATTCAGTTTTAATTTTtACTTAAGAGATAATGAAGCCTgAAaTTCCCGA
GCGAAGGTAACAGCTTCTTGACTTGTACGATATCCTTTATAATAAATTGTGCAAGGCATA
CACTCCGTTTTTTagttAAaaGGG
>contig00064  length=3973   numreads=121
atgaaagcaaatataattacaGtAAGTTATGTTGCAAGTAAGCAaCAATTGTCATTAAGA
CAGCTGATTATCAGTACATTGACAAATTAATGTTCTTTCCAGCTGAAATGAGACATGAAT
ATGAATAACTTATGTACAGATGAAGAGaGAAGATTTTTGCATTTCGTGTAGATATAGCAC
CACGGAGCCCATCTGTGAAGATTAAGCAGTAGCTGCAGCCTGTTCTTCCACATACTGCGA
TGCTGGGAGAAGGGTGCAGATGAGGTTGCGATCACCATACACATTGTCCACACGTCCTGT
AGTAGGCCAGAACTTCGATGTGCGAAGCCAAGAAGCAGGGAAGGCtGCATATTCACGGGT
ATATGGTTTTGTCCATGTATCTCCCATGAGCAAAGATGGAGGATGTGGAGCTCCCTTGaG
GACATTATTGTTgaTATCAGCATTtCCTTTCTCAATCTCTGCtATTTCCTGCCTAATGGA
GATAaGGGCATCACAGAATCTGTCTAACTCTGCCTTGCTTTCACTTTCaGTGGgTtCAaT
CaTAAGTGTGCCTGGAACTGGCCATGACATTGTTGGTGCATGAAATCCATAGTCCATGAG
ACGTTTGGCAACGTCCTCAGGCTCAATTCCAGCAGTATtCTTAAAGCCTCTCAAGTCCAC
AATGAATTCATGGGCAACTGTTCCATTGACACCACGGAAAAGAATGGGATAGTAATTCTC
CAAaCGCTTTGCCATGTAATTTGCATTCAGTATGGCAATCTTGGAAGCTTCTGTTAGTCC
TTGAGATCCCATCATTGCTATGTAAGTGTAAGATATCGGCAAGATAAGTGCAGATCCCCA
TGGTGCAGCTGAAATGGTACCCAGTGGTTGAGTCTTTTCAGGGGCTGGTATACCACCAGT
GGATACCACAGGATGTGAAGGCAGAAATGGTGCCAAGTGCTTCTTCACTCCAATAGGACC
CATCCCAGGACCACCACCTCCATGGGGAATGCAAAATGTTTTATGGAGATTGAGATGGCA
AACATCAGCTCCAATGAAACCTGGACTTGTCAGACCCACCTGTGCATTCATGTTAGCTCC
ATCCATGTATACTTGACCTCCATTGTCATGAATTATCTTACATATCTCATCAATACCTTC
TTCATAGACTCCATGAGTGGAAGGATATGTAACCATAAGTGCTGATAGGTTGTCCTTATT
GGCTTCAGCAGCCTTCCTTAGCTCTTCAATGTTAATGTTtCCCTTGGCATCAGTTCCAAC
AGCAACAATTTTCATTCCACACATGGCAGCACTTGCAGGATTTGTCCCATGTGCTGAAAC
AGGTATGATGCATACATTGCGATGATGATCTCCTCTTGACTTATGATATGCACGAATAAC
CATCAGCCCAGCATATTCTCCAGCAGCACCGGCGTTAGGTTGCAATGAGAATGAGTCAAA
CCCAGTGATTGTACACAATAATTTGCCCAAGTCATCGAACATTTCCTGATAACCCTGAGC
CTGTTCTTGAGGAGCAAAGGGGTGAATGTCAGTGAAGTTAGGCCATGTCACCGGcATCAT
TTCAACAGTTGCATTCAATTTCATTGTGCAaGATCCCAGTGgAATCATACTATGGCACAA
AGAGAGATCCTTCGACTGCAACCTATGAATATACCTGAGCAACTCATGCTCTGTATGATA
CATGTTAAAgATTTGGtgTGTCAGGAATGGGCTTTCCCTTGTtAGCCCAGAAGGGATTGC
ATTTTGAACCTCTGGTGACAgaGATGCAGCAGTAAAaGGGACAGGCTTGCCAGCAGCAAA
AATTTTGAAAAGTTGGTCAACATCCTCTAGAGTTGTTGTTTCATCAAAGGAAACAGTGAT
AGTGTTTGCATCTATGATTCGCAAGTTTATATCACTCTTGTGTGCAGCATCAGCAATTGC
ATGTGCATTAGCAGACTTAACTTTCACGGTGTCAAAGAaGGGAAGGCCCTGGACTTCCAC
TGTCCCAAGTTTCTTTAATCCAAGTGCAAAGACTCCGGCAAGACCATGGACCCTTTGTGC
AaTGGCTTTAAGGCCTTCAGGCCCATGGTAGACAGCATACATAGCAGCCATGTTTGCAAG
TAATGCTTGAGCAGTGCAAATGTTGCTGGTAGCCTTGTCCCTGCGAATATGCTGCTCCCT
AGTTTGCATTGCCATACGCAGAGCAGGCTTCCCAGAAGAATCAACACTAACACCAATAAT
TCTTCCAGGCATCAACCTCTTGTACTCTTGTGAGGTAGCCAAGAAAGCTGCATGTGGACC
TCCATAACCCATCGGAACGCCAAACCTCTGAGCTGATCCAACAACAATATCTGCCCCCAA
TTCACCAGGAGGCTTCAACACTGTCAACGCCAACAAATCCGTCGCCATAACAACCTTAAC
CCCATTAGCATGAGCATTCTTAATAAACTCCTCATAGTCCAAAATCTCACCCTCAGTTCC
CGGATACTGAACCAAAACCCCACAAACATCGCCGCATTTGTAaTTAATCTCCTTAAGATC
CATAGTAACTACCTTGATATCAAATCCGTCTGCCCTAGTCTTACAAATATCAATAGTTTG
AGGGTGACAATTATTAGCAATAATAAAAGTCTTTTTCTTTCCTTTtAGAATATTATTACA
CATAGCCATTGCCTCAGCAGCAGCTGTtCCTTCATCAAGCAATGAAGCATTTGACATAGG
CAATCCAGTAAGATCAGTAATCATAGTCTGGTAATTAAGCAAAGATTCCAATCtCCCTTG
AGAAATCTCAGCTTGATAAGGCGTATACTGTGTATACCAAGCTGGATTTTCCATTATATT
TCTCAAAATTACAGGCGGAACGTGTGTATTATAATACCCCATCCCTATATAGGACTTGAA
aaCCTTATtCTTTGATGCTAATTTTTtCATATGTTCAACCATTTGGCTCTCAGTTAATCC
TTCATCAAACTTAGGGAACTTCATTGAATCAATTTTAATAGATTTGGGCACAGTAGCATC
AATTAAAGAATCAAGATTATCAAACCCACATACCTCAGCCATTTTTGTTTGCTCCTCTGG
AGTGGCTGAGTTATGGCGGCGAGGAAaGgTGTCACTAGGTTTCAAAGACTCAACAGAAAT
AGATCGAACTTGCGACCCAACACCATAATAACCAGCTGCAGAAGCAGCAACATTTTTCCC
TCCTTGGAAAAACCCTGATCTAGGATTCCTAGAAGCAAAAGATGACAATGATGAAACGTA
CCTAGAAGGACTGTACAATACAGGAGAAGAAGAGTTTAAGAGAGCTGATGACTCATTGCG
GCCCTGGTGGCTACATTGCCTCGATTCATTAACTAGCCGTTTCAGGATTGCCCTGTTAGC
AAGCCGCCTTGCACGTTCCATGAATAAAATGTACAGAGGAAAAAGGAGTGAACTTTTTTT
TttCTtAAACCAGTAGGAGAGAATAGGCAAATGGGGTTGGTGAGGAAAAGAGAAATTTAA
AAGAATGGGATTATTTCTGCTCCATGGAATAAGCGGAGAGTTGGGTTGGTGATAATATAG
TGAATTTTTGtCTGTGTATAAATATTTATaTATGTTaGTCGTATATAAATATTAGAAATC
TATGGCTCCAAGAtCTGGTGgTGTTGGTCGTGGTGGGTGgTGGCTGACTGGGCACCTaTG
AAGAAAAGGCaGTTATTTTtCTTtACAatcTGCAAAAACGTtaCcAATaTCTAAAACAAA
aCAAAAaGCAAAAAaTGAATGGAAGAAaTTGAAGGAAAaCAaGATTGAGTATCAATGGAT
GAAATTGCTtCCcATTTtCATTCAAAAATTTTGATTTTTCTTGAAAAgTGTGATCAGaGA
TGATTCATGGTtGGCAGAATCTCTTTCACACCCTGCCTATCTTTAtGTATGATGTGATTA
CAAAAACAaTTTAGGGTtAGGGTTTTTTCACCAATCAAAAAGCACTTAAAAAAATCTtCC
CATGCTGTGATCC
>contig00065  length=3971   numreads=80
gaggcggccttttttttttttttttaaaaGGATTCAAAAAGGCAAACCCCATTAAGATCA
GATcAAaGAGATATCAGCGCACATTCGGACAATTACAAGTTAACAGCATGACAGGATCAA
ATTAAGATAGATTGGAGAAGAGTTGACACCCCAATAGCTATCGAGAGCTGAAATCACCCa
TTAAGCCCGCCGTTTACTTAATCGCCATGAATTAGGTTCATGATATCTGTCGTATAGGGG
CTCAATTCGCTCTTGACGCTTCCGCTTGCTCATTTTAGTTGGATctGCCACTTTAAAGAA
TCTAGGCGCCAGTTCCACAAGCCATTTGGGATCTACAACAGTTACCTCACGCATGTACTC
CTTCGTAGTCATTACCAGTTCATGGTATATGACCCAGTCCGGCTGTCtcTGGAAAAGaGC
GCTGCTTGGGTGgATATAAACTGGTTGGTTCTCCACCAGAGTCCTATAACCCTCCTGTGG
ATCCTTtCTAGCAGCATGGAAAAAGAAGCCAGCTGTAATTGCTTTTCTTATCTTCGTGAA
ATtCTTTCCAGCACTCACAACATCCAGTTTGTATTTATCCATCACTGAGAGGAGCTGTTT
CCTAACATCCTGTGCCCTCCTCAGGGATCTTGACTGAACAAAATTCTCAAAACACCATGG
CCCTGAAAAGTTCTTAGCTTTCCAAGCTTCATACACAGCAAGTAAGGTCAAATGGTCTCC
cTCCGGCTGGAAAAACTTAGCTCtCTTCTGATCTGCTTGCGCTTGTTTTTCTCTAGGCCT
GTAGAATATGTTACCAGTTTGGATCATGGCAATAATAGTCAAAATCTCATCACTGCACCC
CAGATCTACACTTGCCAGCAACATCTTGGACAATGGCGGATCAaGGGGAAaTTCTGCCAT
TTTTCTTCCCAGTTTGGTCAGAAGCCCCTCTTCATCcAAGGCTCCTAGACTGTATAGCTG
TTCCATGGCaGAAATGAGGGCCTGTGGTGAAGGGGGATCCAtAAAATCAAAAGACAATAG
ATCGTTAATTCCCATTGCCTTCATTGTGAGTGTAATATTTCcAAGATTTATTCTTtGAAT
TTCTGGAaCagTGGtAGGGGACATCTCATTACGATAAGCACTTTCAGTATACAGACGATA
ACACTTTCCAGGCCCAGTGCGTCCAGCACGTCCAGCACGCTGCTTCGCAGATGCTTGTGA
AATTGGAGTTAtGACCAGAGAATCAAGACCTTGCTTTGGaTTATATACATTCTGCTTTGC
AAAACCAGGATCAATGACATAAAAtATCCCATCAATTGTCAAAGAAGCCTCAGCAATATT
TGTtGCCACAACCACCTTCCGCTTCCCTGGAGGGGgAGGTTCAAATATTCTGGACTGCAT
CTCACTGGGAAGAGCACTATAAACAGGCAATATAATCAATTCAGGAACATTTTTACCTAA
TCCTTTCATCCTGTCATAGAGAGACTGGCAAGCAAAATCAATCTCCTCCTGACCAGTCAA
GAATAGAAGAATGTCACCTTCCGGTTCCGTCAAGTGGATTTGTAGAACAGTGATCAAAGC
TGCATCTAAATAGTCACTTTCTGGCTGTTTGGTGTATAATATCTCCACaGGAAAAGTTCT
CCCAGGGATTGTGAaTATGTTACAGTTGAAGAAATACCCTGAAAATTTCTCTGCATCCAG
CGTGGCAGATGTGACGATCAAGCGCAGATCAGGTCTCCTCTTCACAAGCTGTTTAAGTAA
TCCAAAAAgAaCATCAGTGTGGATtGTCCTCTCATGAGCTTCATCAAGCATTATCACTGA
GTACTGAGAAAGATTTTCATCAATAAGAATcTCCCTTAATAGCATACCATCCGTCATATA
TTTGATCACAGTATCTGGTCCAGTGCAGTCCTCAAAACGAATGGCATATCCAACCTCCTC
CCCTAAACGACAACCAAACTCTTCAGCCACCCTCTTGGCTACAGACATTGCAGCCACCCG
GCGAGGCTGAGTACATCCAATCTTACCCCTTGTAGTATAACCTGCCTCAGCAAGATACTG
tGTTACCTGGGTAGTCTTACCAGAACCTGTCTCACCAATAACCACCAAAACCTGATTATC
ATGTACAGCTTGAATTAGTtCCTTTTTCAATTTGTATATTGGCAAGCTCTGCCTCTGCTC
CTGAATGGATAGTTTTGATCTTTGCCCAAATGTTAATGCCTTTCCAAATGCATCCTTcTt
CCATTCAGGCATGTCATAAGCAGACAAGCCAACACCTCTAAGCTCCTGAGCAAGATGCCT
CTCACCAGtCTCAGGCATTGGGTCTTCCCAAGGACGATTAAGATCCTTtGGTATTGAATC
GAGCATAGTCCTCTGTTGTTGTTCCCTTACTTCTCTCCTCTCCTTTATGAGCGCAGACTG
AAGTGCAGCTGCACGACTCAATGATCCTTCAGGATTCTTAAAAaTCTTAACTGGTGACAT
ATCAACCGAGTACCtAGTCTGACCTTGCAAAAAaGCAGGCTCATCCTCATTTAACTCAAT
TTCAaGCTCTTCCTCGGCTCCCTCTTCTTGATAAAGCAGCCCATCTGCTTCATCATCATA
CATAGGATATTCTTTGACACCTAAAACTCCAGAAGCAATCAATTGTTTtGCTTCCCACCT
CTCTGGTGAGctCATTCTCTTCAGTGGTCGACGTGATGGAACaGCATCATCCTCCTCCAT
AATCCTTATCCCAGAAAGCCCAGTTCTAGTAATTGGCCCGTCCTTGGAACCTGAAGGATT
AGTCCTAAAagCATCAtcATCATCTGAATTCTTCTTCAAAGGAaGCAAATCCTTACCaCT
ATTCTGATCAACATCTCTCATGGAAagACTCAACTTCTGTCCAGAAACTGAAATCACTTT
AACATAaACCTCcTGGTCTCGCTTCACAACATCCTTGGCATTACCAACCCTCCTACTTGC
TATCTGTGAAaCaTGGACcAACCCCTCTTTGCCCCTAaGTTCATTCAATTGCACAAAaCA
aCCAgAGTCCATAACTCTCGACACCCTGCCCTTATACACcTtGTACAATTCAGGCTCACC
GGAATTATATCGAGCATGCCTCcGACCCCTTTCGTTTTCGCCATCATCCCTGTAGTGATA
aCCATTTTCTTCGCTCCCATCTCTCCTATGCCTGTCATGCCTATCTCGGCGCCTTCCACT
ACTACTATAATCACCACCTCTATCATCATTATAGTCCCTATCTTTATCTCTATGCCTGTT
AtcTCTATCCCTGTGCCTATCCTTATCTCTCCAGTCTCTGTCTTtGTTCCTATCCTCCTC
ATCCCTTTTCTGTTCTTTCCTTCTCTCCCCAGCTtCCATATGGAGTTCTCGTTCGAGTTC
CTTGGctCTcTCCTTACTATCAGCAATAGCAAGaGCTTTGAACTTGGATTTTTTtGTATC
AGAGAGTGAGGCGCAGTCTTTATCTTTGGAATCCTTCTCAGACTTGGGCTTGGGCGGAAG
GATGGCATGAATGAtAGtGAGtAGtGtACGGACAAAGTAATCCGGCATTTCAGCGCCGTT
TTCCTTCAACTTTGAATCAAATtCATCAACACTCTCGCAATTTCGTCCCAATTCGGTGAT
GAACTCAGCCAATACTTTGTCTCCAAATCctAagtgagaTtcGagctctgtgcAaaCcTt
GgatacgagcgataGgtATtCcagTttcTtAagaCcatcatCctctcgcgTTtttgTtgT
tgtGgtAgCcaTTtttGgtaTtatAataGAacagAaatcgaTtcAAaaaccaatcgagag
agaTtGgAaagcTTttAaacttttagtgacgatgAaCCTAAGCTAAAGAGGGATTAAGGC
TTTTGATTGCGTACCTGGGTCTCGTGAAAGTTCCAGACGCTTGCCGAGAGATAATGACCA
CTGCCGGTCTGCAAATTAaGTAGAaTTTtATTtCTtCTTCTTCCCGCTAGGGCTTGAATG
GTTATGCCTtC
>contig00066  length=3955   numreads=81
AGGAaTAACCATGCAtGTCAATaTATaTAATGGgAAGCaGAAAGTGAaGAAATAAAGaGA
AACAATAGTAGAAGAAATTTCtGGCATCCAAAATTTCTAGTCTAAAACTGAATTATGCCA
CTAGAATGAAGTGGGATGGGCATTGACtAGTTTAGCTCTACAATTTTCCTACaCAAAAaC
aGAAGCCTGCCCTAATCTAACcaCtAATTTTATTGCACATCATCGAACGAATTTAGACCC
ACAATTTTCTTtctttttTTttCCCcTTCTCGTGTGATTATTACCAACTTATTTtCTGAT
ACAAATTATGCCAACCAAGCATGGATTcTCCCTTGAACTTGAAACTATAGGGATCATGCA
AGAATCGAAGCTTGCACCTTAATCCTTCCTGTTTTCAATTCCCGTCCGCCGAATGCAGCA
GCAGCAGCAGCATCCACTTTGCTCGTGGACCTCAATCTGCTCTTCCTGCCTCTCACCCAA
AGTATTTTCAGCATACCATCTGATCAAAAGTCTGGTATGCCGCTTGTTGACCTTGTCACA
TGCTCCGCTACCAGCTTTGCAAACATGGATGATTtATCTTCTAACAACCGAACTGGAGAA
TCAAACTCTGCAACTCGACCGTCACTGAGTACCAAAACTAGATCACTGTCAATGATAGTA
TGGATACGATGTGCAACTGTGCAAACAGTGCAATTCTTAAACTCTTTCCGGATAATTTTC
TGGATAAGATTGTCCGTAGCTGTATCCACTGATGCTGTAGCTTCATCCAACACTAATATT
CTAGCCTGCTTGAGCAAAGCCCGACCTAGGGCAACGAGTTGCCGTTCCCCTACACTCCAA
TTATCCCCATTATCTAGCACTGGTGTATCAAGCTTTTGTTCTTTATTGCGGACTTTCTCC
CCAAGCTGGGATTTATCAAGAGCCTGCCAAATTTCCTGATCTGTtCGCtCTtCAAGGGGA
TCAAGATTCCGCCTAATTGtCCCTTCAAATAAAGTAGGATCCTGCGGTATGATACTCAAA
CGGCTACGAAGATCATGGAGGCCAATAGTACAAATAtcAATGTTGTCTATAAAGATTCTC
CCTTCAGCAGGTTCAATTAACcGAAaTAGTGCTTGGATCAGTGTGGATTTACCACTTCCA
GTTCGTCCCACAATTCCAATTTtcTTtCCACCGGgAAAGGTGCATGATACCCCATGAAGC
ACCATAGGAAGATTCTCACCATAACGAACCTTCAAATCAATCAGATCAATTGTTCCATTC
tCAGGCCATGAGGGTGCTGGACGGGAaCCCTCAATAaCTAATGGAgCTTCACTTGGAATT
TGGCTGTATTGaTAAATtCTTTCTATAGAAATAATTTtGTTTtCTAGTTTGCAAAAGCTG
AGTATCCACCTTGATAGgCGTGCATTTAAATTAAGGCCATAAGTTACAGCCAGGCCTGCC
AtGCTTGGATCAATACTTCCTTGGGgAAAGCTAACcAGCAAAATCATgCAGAAaGCAAAT
ACAAAGGTTGAAAGTAATTCCATGCGCAGGCAAAGCCATTCAATAGCAGCAAGACTACAG
AAGAAaGgACGGGCAAAAcAATCAAGAaGATAAAGATTCCTCTTCATGAACCTTTTTTCT
tGCCTAAAGCCTCTTAtCGTGGATGCTCCAGCAATTGACTCgCcAAAAaGaTGGAtGATA
GGAGATTTctGGATACTGACAATGCGAACCaGTtCCcTTGATGAAGCCATGTAGTATTTC
tGCATCCACAaGCAAGCAaCAGCCATTGgAACAaCAAGAAgcAAAACTTGCCaGgtAaCT
TttGTCATGACACCAaCTATTCCAAAAAGCTGTATCGtGGTtGAAGCAAACCCACCAAGT
CTAAAAGGTATATCAAGATCCACAACACTTTGAtCTATAGACACCCGATTCAATACACGT
CCAGCTGGGgTAGAGTCAAagAAAGACATCGGTGCTCGAAaCACAGATCTAAGCATTTTC
AAAAACAATTTCTGTGCAGCTGCCAGGCCAAATGTAGCAACCAGAACAGCCCTCACAAAT
ATAAACCATGAGCTCCCAAAAGCAAGGGCCATATAAACACCAAGGAGTAACATAGGATTC
ACTCTAGGAAGATCTCCTTCAGTTTGGGGATTTGCCCAAGCCATCCACCAATTACTAGCT
ATTTGAAGAAATTGAAACAATGTTTGTGCAaGGATTATTAGGGGAATTAGTAAGCCTTTA
TATGCTGCAGCCATaTATGACAAGTACACCTTCATGCTGACTCTCCCTCGCACCCTTTCC
TCTTCCTGAaCAAGCTGCTTTTTCCTTGACCGTTTTGCCTTCTTTTTCTCTTTAATTGCT
TTTTGATCAGAGGctGATGCACTCTCTTGTACTTCCTTTGCCAAACTGTCAATATTACTT
GCAGTTGCATCaCATTTTTTATTAAATACAACAGAGACATCCACAGGCAAACTCTCATCT
GAATCATCAGATGAGTGACTTGGGATATCCATAGATCCAATTGCTTCATGATAAGCTGAA
ACCAAAGTTTTAAAATCAGTTCCTGCTTGTAACAGATCATCATATTTCCCAGCCTGTATA
ATGcGCCCTTCcTtGAGAACCAGTATTAAGTCAGTGGCAGGCAAATATTCAaCTTGATGG
GTCACAAAAATCACaGTCTTAGTTGCTAGTGCCGTCATTATGTATTCCTTGAACAGTtCT
GAACCAGTATGTGCATCAACAGCACTGAAGGGaTCATCAAGTAAaTAAATGTCTGCATCT
TGATATAAAGCCCTTGCAaGCTGTACCcGCTGCTTCTGGCCACCACTCAAaTTTATACCT
CTATCACCAATGATGGTCTGATCACCATGTGAGAAAAGTTCCAAGtCTTTTTTCAGCGAA
CAAGCATGGATAACATTTTTGTACTTTGCTTTATCCATTGGACTGCCAAAAAGAATATTT
TCCTCAACATTTCCAGATTGTATCCATGCTGACTGGGACACGTAAGCAGCAGAGCCACAA
ACTCTtACTTCACCAGAGATTTTAGGAATCTCCCCAAGGATACAAGAAAGAAAGCTCGAC
TTTCCAGCGCCAACCGTGCCACAAACAGCTACACGCATCCCTTTTtGCACCTTGATTTGT
ATGCCTGATAAAGTAGGCTTTGAAGAAGAGGGTTCCCAGCTGAACTCACCATCTTTAATT
TCTATTGCCATGTTTGACATGCCTCGTGGCAGAACAATGGTTGCATCTTCctGCAAATCT
TCCTCCAGTAGGAaTCCAGAAATTCGATCAAGAGAAACTTTtGTCTGGGCCATCATTGAC
ACCAAATCAGGGAAATtCcGGAGTGGTTCTTGTAGGaTtCTGAAGGTGGCCAAAGCAGAA
agAaCACCTCCTGCTGTAAGCTTACCACCCAGCAATaTTGAAGTACCAAAAGTAACAGCT
GCAACAAATATAGGAgAGCTCCAGAAAATGAATGTTATAAAAGCTTGAGAaTAAAGGGCT
TTGCGGAGCCATCTGAACTCCACATCTCGCATTTCCTCCAGCTTCACTCGATACCTGTCC
TCCCAAGCTTGCAACTTCATAATCCTCATATTCTtcAGACACTCAGAAGTCCTCCTCATC
CTATCATCTTTAGCAGCCATTAATTTGTCTTGATATTCTTCTTGTATCTTAGCCAGGGGG
ACAGTAaCAATGATGGAGATAATGGTGGCAACTAAAGTTGCAACAGCAGCAATTCCAACA
TTTTtAAACAAAATTGCAaGTGCAAGAATTATTtGCAGGGGAAGCATCCATATGTCATGG
AGATACCAGGAGTAATCCCCTaTTCTCTGGACATCAACTGCCATATAATtAACAATTTCT
CCATTAGTGTGACTTTGCTTGGCCAAACTTGGGAGCCTGAGTCCTTTTCGGTACACCATT
GCTGTCAAAGCCGATCTCACATGCATACCCAAAATGTCAACACCAAGATACCATT
>contig00067  length=3936   numreads=79
CCAACAGAAACAGGAGGTTCACCTGCTTGAGTTTGCAGTTTAGCACTTTCTACTTCTGGG
gTAGAACTAGGAGgTGCATTTTCTGGTGTTGTTGCAGCAGTAGTgTTAGGAATAGATGTA
GaTACTGGTTCGGTTGTAGCAACTGGGgCTGcTTCTATTTGTAATGGTTTACTAGGTTGC
TGCTGTGAACCCaGTGTACCGGGACCAGGTcTTTTcTGGCCAGTAATAAAAGCAGAAAGt
GATGGCATTCCTGGAGGAAGAATTTCAATTGGTGgTTTTTTCCCTGCATCTGCCAAACTG
GtAaGCTTGGGTTCCTcgAGAGAAGCCAGAAATGCAGCTGCaGCgTCcATCTTGGTTGAc
GgACCATGTTCAACCTCTTTCTGTAGCATTTTGTtCCAAGTCTGAACCAAGGTCTTAAGT
GTTGGCCGCCCgTGAGCATGGGCgTGAAGTACAGCCTCAGcgAGCATCCCAGTATCCTGC
CaGgCCTTTTCCATGAGAGCATTGTCTCCCAGAACAGCAGCTGAAAAcGCTGCTTCACGT
CCCAAGCCAATTGAAaTCAAATTATTTaCcAAaCCACTCaGCCTTGTCAACTCCCCgTGA
TTTGCAAGGCGTAAAGCAAGTCCTCTTAATTCaTGACCcTgTAAAGCtCCTTtCATGGAA
CCTGCAACAGCTAATCTCTTcAGAGCTTCaCGAGCAATGTCAACCTGTGCAGTAGCatCT
GCAGCATCAATAAGGTCCAAAAACtcTTTtGCAAACTtcACTATTCCTTCAACTGCTTCA
ACAATATTTTCCTTCTTTGcTGTTATGTTGAGAATGTCACTCAAACCAAGTCCaGTACCA
TCTTGCCCTATGTCCCTGCTATTGCTCAtCGTAAGAAGGCACTGAAGTGCTCTTTTCAAA
TCATTGCTCTGCATGGCTAGATCAAACTCcAACCTCTTagATATCCCTGgtAAATGAAGT
GCTTCCaTAGCATAGCCCATCCCCagCATAAATTGCGCCAAATCATCATGATGTTCTCTA
CCAAGCCTACTTGaCcATTTCACTGCAGTAAtAGCATCTCCATAAGCagCAAGACACCga
CAGCGAATCCcAGGGTGACTTAGGGATATGGCATGTGCACACATATACCTATCAATCAGC
CAAAGAACTCCATCTCTTACaCCCACCACTACTAGAGGTCCAaCGGgTCTTTTCTGCtcT
GTTGGGAAACGAGTAACTGCCACagACACtCCTCCCCCACCAACTGCTATCTCATTAACC
CGCTTCTCTTCTATCtCCTTTGGTGatGCCcAATCACTGTCATCAACtcttGTCTGCttt
ggcAaTGTTAAGAAaGGTGGTATGGaGGgAaCATTCTGAAAaGAaGCTAAaCGAACCACc
TGTAGCATAGGTGGCCTTAATTTTATTcTTtCTTGTGCAGcAGTTTGGGGATTTTCTACA
GTGATTAGGGCTAACTCTCcaTGTtCAGCAaCTgcccTTGCCTGTgCCTcTTtCATTTtC
ATCTCTTCTTTCATCTTTCTCGTTTCTATGTCcaTTGCTGCAACTCcAGCATCCAcAAAC
ACACATTCAATGGTAgTTGGTGTAGCCaCAAAAAGCTGtCTccGATGCCAAaCtGCTCcA
GTAGCATAGGGAATTGCAACaTCTCCCAGGTACCGATATTGAGGgCGCAAaGAAGATATT
ACAATATACTGCTGATAGGCAAAAGCACAATACTCAACTGTTTGATCCCATGCAGTCCAT
TCTGGctGAGGAAGTAGACcACCCACGGgTTCAAAAcTTTCCCAACTaTACAACTGAAaG
TTTTGAGGGgCTGCCTCaGCAGGAGATCTCTGAGGagAAAATCCatCTTCAAAAGTACTA
AATGAAGACACaCCACTgCTTCCAAATCCTGACAAAGGCATAGATtGAATAGtAGAAATA
GCTGTTGCTGcAACAGGGCTAAttcTCCGGGAAgTTCTATAGGCCAcACCTAGTAGTGCC
CCTCcgTgCAAGCCAATtatcGGTTCagAACGACTtCCTATGGACCTCATCAGGATATTT
GATGTACCATCATCgAaGCAAaaTAcGCACTtGCACACTGGCAGCAGAAGCAGCACTtGC
AGCAGCTGCTGCAGCTTGTGCTGCAGCTGCGGCTGCTTCtCTTGCTCTCCTTGATGAAaC
CCCCTTGGGAaTCACAGGAATTCTAGGAGctAATGCAGATTCCAGTATAGCAAATCTATC
ACGACATGTATCCCAAGCCAAAAGCCTTGCACTGCCTGAATCTACAATGGACCAATCaCT
gaCcTtGTATATGGAGAAGTAAGGAATATCGGGCCACACAATTGCAAGGTATTtCCCTGA
ACTGCTAACAGAAAGAACTGAAtaTGAaTCATGTGGAACAGGTGTACTAATATGCtgCcT
gaTCTGCTTGACATGTAATGGTTCAGCTGATTcTCCCCTGTACTTTCCTGTTTCAGATAA
GGAGCCATTGCTTCCAAGAGATGGGTTTACTGTGTTGGACAATTGAAAGTTCAGTAACTT
CAACTCCCTTtCAACTACATAGACAGCAGAATGcTCCCtATTTCCTGGTGGTGTTGGTAG
GGGAGCTACCGCAGGAAGAGAtCTGGCATCAAACTCACTAACAATAACACCAATATTGGT
TCCAGTAGCAACAAGGTGAGGCTGTAAAGGATGTGCAACCATACAATAAACCCTAAGTTT
CTTGTTTGGtGCTAGAACTTGAGGAGGGATGAGTGAAGAAAGCtcACACAATGGCCTCGT
AAGGGCTGAATATGTGGGgTGTTCAATAGCCCATATATGTGAATCCTTAACACAAGTtAA
TaTaTCGAGGTTTGGAGCTCGAGGATGGCACCAAGATGCCACACTGTGGCAAGCCAGTTT
TGGAACAGGCTTAATTCGCCGtAACTCCTTGAAAGAAATTGTATCCCATATAGCtAAtGT
TTtAtCTGCgCCAATGGTAATAAGTTGTGGAGCACCTCCtATCACTCTGGAAAGCTcAaC
AGCCACGActCCACCATCATGTGCCTTTAAACTtAGCTtAGGTACAAGTtCTCGgGAATC
TTGACCATGGTCTGCACTCCAAAGAACAAGTAAACCATCgCTACCACCtGAGACAAGAAG
TGCCTCTCCAGAGGATGCCATGAAAGTCaTCAAACAagAaATAGATCCTTTgTGACCTCC
AgTATACcTacGTACAAGCCTCCATGTTATCATTGAAaGAACTCTAATGACaCCaTCCGA
TCCACCAAATGCAACTAAAGGgCCctCCCCAGCAGTaGATCTGGAGAGAAACTCCATACA
TAAGAGCGACTTATTATCCAGCTCTTGCTTAaGcACATCACGACCACGCATTGTAACCAA
ATCCAAGAAAATGGCTTTATTTTCACAaCAAATTACAAGAAAGTGCCtCCCTTTAGTTGA
TGGtGCaGgAGAAGTGAATGctGagTAACATtATTGACAGCACccGGAGCTTCAgCAGCT
GCcGagCGGTTgCGCcAAAGTTGCCAAAACCGTACATCgTCAtcATagaaGTTCACCTGT
TTAACACTGCCTCCTCTCATGGCTTCTGTGGGTTTCCCTTTAGAGTCTAATTCGCCCTCa
gCTAGCTTCTCCAaCTTAGCTCCAACCAAACGCcTCTCgTCAaCGCCACCAGCTTTTAGC
TCATATATTACCTGACGGTGTTCCCAATTCCAAACAGAGACGCgaTCGGAGGCATCGGCA
GTGACAAGCCATGGATGaGTTGGATGtAACTGTATCTTTACtatcTTaTCACTGCTCGGC
TTAAAAGCtcTCAATCTCAaCATCTtCcTTTTCTtATtCctCTAtGgAAATAaTATTTGg
ATCtGATTCGTTTAgAAACACAAGATTTGAGACAGATTTGTAGTTCGCATTGCtcTTTTC
AaTTCTTGgtATCAATtGAagTGgAgACTACAGAGg
>contig00068  length=3950   numreads=91
tttttttGAGAGGCAAGTCCTACATGGTtCAATACTTTCACcAGAATCAATATTGtGCTA
GCACATAATAAACATtGGGAGAAATTAGCcAGGAAGCTTACAATTTGGGAAAAGAACAAa
GAAGAAAGAGAAAAaGATAAAAGGCTGAACCTTTGTtATATATTtCTATACTTGCGGGAC
TGTTTtCTTCCCTCAAAGTGTtGTTATTGACAGAAAATATATATTATATACCAAAACGTT
ATAAACGGGTGGgAAGATTTTtCCCTTTTTTACCAGTGCATCACTACTAACACCATGTCA
CAaCTCTGGATAACTTTGTAAAATATTTGGGTGAATCATTGGTAGCATCAACGCTGCTTT
ACAAGATgcTCCGAATGCACTGACCACATCAAAAAAaTTTTTCCAaGAAGACAAACCTAA
CATTTTCAAAATCAGCTCATCCATGACAACTAGAAGCATAGCTCCTCAACAGCCACTTCC
AACACTCCATTTTTTtGCAGGCATGCTCTGTGGAATGGATGGGGATCATACTTATAGGTC
AAAGATGAGTATTGGGAAAGAAAAaTCTGGTGATGACAGAACATCATACCGCATGTGGCA
GAGCATGTGgACGATGCTTTGCCCTTATAATTGTTTCATCACTGTGTCTAATCAATTCTG
ACAGTCTCCATGGCTTCTGCCACTTCcATTTGAATTGCAAAAGCCACTGGTGATGACTTC
TCTTCCACCTCCACAGCCTCCCACCTTGTCCTGCAACTGCTAATTTTCTCATTGACAAAT
GGCCAAGTGGCACCATCTTTCTTGTCTGATCTATGAACGCTGTTGATTCTCTTACCAAAC
TATTAGCAATTCCTGGTGTAtATTTCAGCTGTTTCTGTGCTGGGACGGACATtGGAGACA
AGGAACCACTCATATCATCAGCAAAAtGTTTCAGAGAaTTTCCCTGTTCGTGGCCAGGCg
AAaCTGATGTTGCCAAAGCATTtGAAACaGCTtGCTCTCTCAATTTtAaCTCcTTCTCTA
CTTCCTTtCTtCGCACCTCACTTtGtCGCAACAGGCCTACAAGTTCTTtAaaTtGTtCTT
TCATTTCCTTGACTTCCATTTCCTTCTCCCATATATGACACCTCGCATCTGCCAGAGAAT
TGAACATATACTGAagCAAGTTCTTTGCATCtCCcATTGAACGCAGCTGATTCCAACGCC
CACGGTTGGTGAATCCACGTTCCCGCTCTTCTGCCTCTGAAAGTTGTGAAGCCATTGCAA
CAAGTGAATTAGATGATATGCTTAACATGTTCTCAAGTGAaGATATTCTCGCCATTCTTG
CATTTGGTGACATGGAAGAAGCCCTAGCAAAGCCATtCTTTCCTCTTGGAGGACTCAGCC
CCTTTGAAGCAAACTCATCTGCCTGCTTCAACACAGCTAGCTCTTCTGCAAGTGCAGCTC
GTACTTGGCTTTGTTTCTCATACTCAAAACGGACTTCATGCACATTCACCATGACTTCTA
GCTCATGGTCTAGCCAACGTTGTAAGGATTTCTCATTGCTCTGTCCATTTGTGCCATTTC
CGTTGGGTATTGTAGCTGAGCTGTCTCGGACAGAAGATTTACGAGCTTCAAGCAGCTCCT
TCAGCCGCTTGGTGGCCATAGCAGCCTCCTCCGTCTTTCTTTGAAGAACCATTTTCTGGC
GCTGGTTTAAAGCTTGTAGCTTATGTCTTTCAAATTCGTTTCTTCTGCCCTCCTTCCGCA
ACTGAAGCAGTTCTTTCTCCCGAGAGGCTTTCCACTGGCGAAATTGTTCTGCCTCTTGTT
TGATCCTGTGTTGCAATTGAACCTTTTGGGCTTTTATAGATTGAATTTCATCTTGCAACC
TCTTTGCTGCTTCATCACTCTTTTGCTTTTGCTTTAAAAGTTGAACCTGGTTCTCTTGTT
TTTTCTTTAGATCCAGAATCTGTGACTCAAGTGCTTTTAATTTCTGGGCATGAATATCTT
GCAATTTTTGTGCCTGCCCATCGGAACCGGATGAGAGATTTTCAATTTCAGCCAACAAGC
GATCTCTCTCTTGCTGCACTGCTCTTTTTtCATCCTCTAATTCCATGATTTTCTtGCCAA
AGTGTTGCTTCAGCGCTGCAGTATCAATACCTCcAAAAaGTTTCATCTCTGACTCCTTCT
CCTCTAAACGTCTATTCAacTCATGCAATTCCTTATCCATCGTATTCTGCAGAAGTGTGT
GCTCCCACTCTTTTGCTACCTCTTCATCAATTtCCCTGGAATCACCTGACATGGTTTCTC
CCaTTTGATAATCTGCTGACTCTATACTGtGCAAACTCCTTTTAAGCCCATCGCTTTTTA
CATAACAGGTGCtaCCATCCTGAGCATCTGTTTCACGTTGCTCCACTGCAGTGCATCTGC
TGCGATATTCATGAAGTTCACGGCAGAGATCTTCATTAGCAGCTTCAAGCCAAGCAATTC
TTTCCTTAAGAACCtGAaCTTCaTCTGATGAAGAACCTCCTCCCCCTCGGGCACAAAGTT
CAGCCTGCAAAAACTCTAATTGTtGGCGCATTCTtAGCATCTCACTGGACATGGGATCTC
TATTTACAACaGgCTTAcTTTGGATaTTGCGAGCACGATTTGCATACTTTAGAGTATTAa
gAGTCTCCTCAGCATTGATGTCAGCAGGACTAATGCAAGCTATCATAACtGTTTTACTGT
TACCACCAAGTGAGTCCTGCAGAAGTCGAGTCAGTTTACTATCCCGATAAGGAACATGTA
CTCcTtCTTTGCGCTTTTTTtCATCACCtAaTGCACTGATAACATTACCAAGTGCAAGAA
GGCCCTTGTTTATGTGAACCCcTtCCTTAAAACGCAAACCATCCGAACCAGTTCTTTTAG
CTCGCTCTGATCCAGCAAGATCAACTAAATGCAACTTGGCACATAGATATTCTTCGTTCA
TACTCTCGTTAGGACTGCTGTCCCCAGGGAACAAAGGATTGAGCTTGCGCATTTGCTCTA
ATGTGATGGTGAAGATGGCATGTGAACGACTCGACTGATTGTTCATGTTTGTACTCCCAG
TTGCCCTGCTCAAAGATCCTTGTTCTAAGCAAGCAGCCATTTCCTTAAGAGTGCTGACAC
TAACTTCAGTAGATCCTGCTAGCGTTATAACACCATTTGATGTTTCACGAATTTGTATTG
GTGGTTTCCCAGGGACACTTAATTTTCCTGTGTGCCCATTTGCAGTATCTGATTTGTTCA
AACAAGTGGGATCCAGCAAATCACGTACTTCTTCTTTTAGAATCTCAATGAAAGAAACAT
GCAGTTGGAATTCTGTTTGATGCTTTAGAGTTTCAATCTTGCTGAACAAAACATTCATGA
CTTGAGGAACTATTCCTGTTTGGATACCATCTTTAAAGCCAGTGCCCATTGTATAAGTCT
TCCCGGATCCTGTCTGACCATAAGCAAGAACCGTTGCATTATATCCTTGGAATAAGCCAT
CAACTAGTGGAGCAATACATTCTTCAAACATGGCAGATGAAGGAGAACCAGTGCTCCCAT
ATACATGATCGAAAGTAAATGAATGTGTACCTATTTGTACCTGAGGCTTCCCCGAAATGA
CAGTGACACAATCTTTACAACCTTGAGCCCGcTCATCGCCAATAAGCGGTCGAaCATGAA
CCGCAACTTtGACACAACAATCCTCAGCTGCAGTACCATTATTAGCaGgAGAGGGAGAAG
gAGGAgcTtCCATAGCAAaCAAAaGAAATaGATTtATTtGaGAAAAAAAAAaCTGAgaGG
GTtAAAaTTTAAAaGAAAGAGCGTAAAAAGATCAGCCTCGTTGTtAGaGAAAaGAAACCG
TTCTCATTGTCTGAGAAaTTGGAGAATTTCAGGACAAGGAAAGTGATACTGCAACAGCAA
TAGTAGCCCCAGACAGAAGGTGaGGGTGAGAGTAGGCtCTTTTTTttCAC
>contig00069  length=3953   numreads=131
AGCAAAAGGGATCAAATTGCATAAtATTTGCAAcTCCAAATTAGGTACATAAATGTCCAA
TGGTCCACATGGAGAAACAAtGAAACACAAGGACTTGAAGTGGTTTGagACACTTATATG
AATCCCTACATTGACAAGGGAATAATTTATGATTCAATTCTCTTAGAAATACATTTGAAG
AAACTCACATAATAACAAAATAAAAACCCCTAAAACCCACAGGAATTTAATAAAAGAATT
AATAAAAaCCCTGTAAAACCAAAAAAaTAAAAAACAATGTGTCTTTCCCAACCCACAGTA
TCTACACCCCCAACCTACAGCTTTCTTTCCACAAAAATTTCATCTTGGCCATATAACATC
GCAAGATGCAAGTCACGCGCAATGCGCAATTTGTCCAATGACTTACCGGCCACGACACTG
GAACAATTTCCATATTTTGCCACTTAAAACCTACTTAAGGTTGCTTTATTCCTGTATCTT
TAGTCACAGTCCAACCCACATACTTCCAGTACAGGGCCATCTTTGGACACAAATGGGTTT
ATTCGGACCCACATAAGAGTTAGGATAGAAGCCAGCAGAATTGACCATACCAGAATAATG
GTGGGCATGCGGTCTTGCTTCCCAAGAAGCCCCTTGAGGAAGGGGTAGAGGTGAATAATG
ACCCATAAGGCGAAAAAGAGCCTACCAAATAAAGGACCCCATGAATCATACCCATTGTTG
ATAGCATCTGATACCCCAACAACAACTCCAACTATGTTTATGATCAATAAAGTTGTGGGA
GGGATTAAGAGTGATGTCCATTTGAATATATAAAGCTCTGAAAATGCTCCATCATCGGCT
GCTTTTGAAGTGACAGTGAAGTTTGTGTTGACACCAGCCAACACCTTCAGCAAACCCTGG
AAGAGAGCAAAAAGATGTGATGAAACGCCTCCAATCACCCAAAACTGCTCATTTCTCCAC
CAGTCGTCTATACCAACACCACCCCATTGCATCTCAAGGACACCAGTAGCAGCAATAGAT
ATGAAGAGAGCCATGAATATGATGCTGGCATAATTACTAATCTCTGGAACAATGAATTTC
CCAGTGAGAAGGCAAATAGCTGGTAGAGTGCAGTAAACAAGCAAGGGAATGGATGTCCAA
GGATACACGACTGAATTTATGTAGGAAAATCGTTCCAACCATTTCAATCCACCCCCATAG
CCATACCAAATAGGACAATGTCTGCTCAAGAAAATTTCCACAGACCCAAGGGCCCATCGA
AGAACTTGGTGTAGACGATCTGACAGATTAATAGGAGCTGACCCCTTAAACGCAGGCCGC
TTAGGTATGCAGTACACAGATCGCCATCCATGGCAGTGCATCTTGAATCCTGTCAGGATA
TCCTCAGTCACAGAGCCATATATCCAGCCAACTTCCTTTCCCCATTCCGTTTTATCTTCA
TAACCACAGCTGATAACCTGGATGGCTTCTCTCAAAAGTGATGCAGGACTAGCATCTTGA
GGAACTCCACCATTTTCTAAAAGCGTGGAAGCCACAAACACTGGAGACTGCCCAAACTTC
TTCTCCAATTTCATTTGGGATGTTTCTGCAGCTTTTTCAGTGGTTGATTCTTCGATTCCT
TCAATGTTTTCAAGGGCATATATCTGCTTTGATGCCTCCCTGTTCTTTGACTTCTTTTtC
TTCTCCTTCTTTGGCTTTGATTtCTtGTTCTTTCTAGATCCACAGCACATGCAGCACCAT
TTTGGCCAACAGTTGCAGGTCTTGCCAGGGGGCTTCTTCTTTACAGGTGCATCATAACCA
TAAAGTGCTACCCTTCGGAAAACACACCCAGTTCCAACATATATAGGTCCTTGCAAACCA
TCTAACCCTTTCATGTtAATATCAAAGAACACCACATTCcGATTTGAGTATCTGTCATGA
CGATCAATACCATCAAATCTTTGAGGAAACTGGACATAGCAAACTTTCTTCCCTGATGTT
GGATCCATCATGAAACACATAGCTTCTCTAAGAGCTTTGCTGTTGTTAATATAGTGATCA
CAGTCCACATTCAAAAGaTAAGGAGCATTTGATAGAACAGCAGAGACCCGAACCAGAGAA
TTCATGGCCCCAGCCTTTTTATGGTGTTCAAACCCTGGTCTCTTCTCACGAGAGACATAT
ACCAAACGAGGTAATTCATTCCCTTCCAAATCACGGACACCAGTATGACCAAGGAAGACC
TGAATCATGCCAGGATGATCTCGCACATTGTTACcGGGCCATGGAGTTCCATCCTGCATT
GTCCAGCCATCTTCTGGTACTTTTTGTGCAGTGGCAACCAaTCCATTTATTCTAACTTTG
AaTTCTTCaTATTCTCTCTtCATAGCACGCCTTtCCCTCACAAATGATGGgTGGACTTTA
TtCTTTAGATAGTcAACCTtCTGAGAGAAATaCCATTCAGGGgCTCGGGgCTCTATATtA
AATTtCTTACAGAAaGGAaCCcATTTtCTGGCAAaTTCAGATGTCTCAGACAGTGCCTCA
AATGTAAGCATGGCTGCACCATCATCAGAAACATAGCATGcAACCTTGTCCACTGgATAA
TCAACCGCAAGAATTGAGAGAACCgTGTTTGCAGTGATCAGTGGGGGTTCTTTCATTGGA
TCAACaGTACTGACAAATACATCTACACTAGCTAGctCAgATGGTTTTCCTTCTTTTtCA
TACCTAAGTGAGAGCCGATCAAGGTATGTCTCACGTTCAATTGGATACCATTTTGGAAAC
TGATCGAGAATCCATGATACTGCAAACCATATTTCGCATATTACTGATgTCAGCCACAGA
CCATACGCATCATTGACAGGGTGGAGAATTCTATAGTGAAAAAACAAGCCAAGAATAACA
AGACGAATAAtGATTATCATCCGATATGGgTTTATCTTGCTTGATGATATGGGCAACTTC
CTTGAAAGTGGCTGCCTGCCCTCATCCATCATGGGCAAATCAGGATCATCAAATTCATCC
CCATCAAAGTTTCCACCATCATTTCCCCCTTCATGCTTGACCACCTGAAGTTTGTCATTC
TGCCTTTTCTTCCAGTCTTCCATTCTATCCTTCCACGCCACaCtCCCATACCCATACACA
GCTATGtCTTTTTtAGGAACCATAGGTCtAGGTTGCAAGGGTATAGATGGATCAGAATAT
GGCATTGGGTGAACTCTATTTCCATGGCCCATGAATGGGGGCACAATAAGAGCATGTCGG
TCAGAAGAAATCTCAGCATCCTCCTCGCCGTAGGTCAAAAGAGGAATTTTGGAGCTAAGA
GGAGAAGAATCAAGTTCTGAGGATGTGGGAATTCCAGCGGCATTAGAATAAGAAGCACGC
CCAGTATTAAGGCGTGCAGAGAGCATTGCTTCTGCAACTTGTTCTGGGCCCATGCCATCA
AAGTTTCCATAATCAAACTCATGCTCCAAATCATCAATATCATCTTCTTCCTCATCACCA
TCAACCCTAGGACTACCTTTGATGCGCTTGTATCtAGTTTTGCACTGAGGGCAGGCCTGA
TTTCCCTCTCTTCTCTCATACTCATAGCAAGGCCTACACACAGGGAAAGCACATTCATTG
CAAGCAACAAATGGCTCTCCATCCACCGTAATCTCAATCTCATCCCCACATATCTGACAC
ACTTGTCCACTCAATTCTTGCACAGACTTTATTCTTCCGCtCTCATCAGCATTTATAAGC
ACGAACTCATTCCTGTTGTGAGAGCCAGCAACGAGTCGACCCCCAGTATTCATGACTGTA
AATCTCACtCAGCTCCACAAAATCAAAAAGCTTTTCTCAAATCCAGAAAaCCAAAACTCA
GAACTGAGTGAACCACCACCGCATCCGCCAGTGACTGAGCTCCGTTAAAAGACTCCACCT
TTGCATCCGAGTTTCCAAACCCAGATATAGAAAAAaTCCGTAAATAGAACAGG
>contig00070  length=3944   numreads=112
aatCcAAAaCCcgTAACAAAATCatCCagcTTGAGATaTAGCTAGTtCAGAGACTAAATG
TGCTATTTaTAAAATGTTTCACCCAAATAAACAAAATGTtCAAACCCAAATGCTAGACAT
CACACTTATCTCAAACAAGAAATTATACAGATAGGAGTTGTTCTAATCTAATAAATAGAC
CAATGCCCTAAACAAAAACAATCGACACTAGCATCTTTAAAACCTGAGAAGTGTACACTA
CGCATGCAGATCTTAATATATCATCAAGAGCTAGTTAGTTTCTACAaTGGTTAGATATTT
ACACATACAGAGGCAGGCATAAAGTTAGGGCATTCATCTATCTACAGGTGAATGAAGCAA
ATCAGCAGAGCTCAAGTTCACTCACTCGCTCACTCACTCAAATGCTAGTGACATGAAAGT
GTCATCGTCCAAAAGTGAATCAATATCAACAAGGTCTTCATTGGCATACACAAGTTCATT
TGGACTGCTCAGTACCATTTCACATtCCTTAGTTTCCCGtAATTTTTCGAAGTAAGTCAG
CAGCCTCCGGTATTGAGCTTGTCCTTCTGCAGAATGATACATAGATTTCACCCTTGTAAG
TGCTTTTTGTTGCCTCTCCTCATTTTGCTTCCTTCCTTCCTTTAGAAAATCATAATCATC
CTCTTTTGAAGGCAAGGGCTGTGAAGGCAAGGGCTGTGAAGACAAGGGCTGTGAAGGCAA
GGGCTGTGAAGACAAGGGCTGTGAACATAAGGGCTGCGAAGACGAGGGTTGTGAAGCCAA
GGGTTGTACATTGGTCTCCTTAACTGCATCTCTGCGGAATCCCCGCAAACCACTTCCTTT
GCGCCTCCAGCGCAGTATAACCTTTTCCAAAATTCCAACTGACCAGATGATTGTTCTGTA
TTGCTTCCTTACCTGGTGTCCCCTTACGTGGGCCTGTATCTTAACAATTCTTTGCCGGAT
TATCAGGAATTCTTTTCTCTTCGTCCACCCCCGGAAcTTCTTTtGGATTTGtATGGCTGC
AGCATTGACCATTCCATCAGAATGCATAGGCCTGTGGGTCCtGGCTGCTAGAAGTGCAAG
AGCACGCCCATCCAATaTATTGGATTCATCATCgCCATACTCAGTCAACTGTTTCCGCTG
GAAGGATTGCATTCTGAaTACTTGATGTATaCGATTAGCAGCTTGTGTAGCATTACGTAT
GGCAGTAAGTGAaTCCTTCATCGGTAGCACATTTGGCaCAtCAACCtCATTTGCAGGAGT
TGCAACCcGTTCAGCAatAGTTtGCACAGCAGTCATTCCTGAAaCTTCTGGCAAaCcACC
cTCCTTTGAaTCATTTAGTgTAAGCAATTGTAGATAGCTAGTCAAaGATGATTCTGCAaG
GAATCCaGAAATTCcTTTGTGTCCATTGCCTGAAGCAAGGTCCGCTGGAGTTCTACTCAA
AGGAAATTCTGGAGAAGGATCAGTCAATACCCGAGTATCTGCATCTAATGAGACGAGCGC
CGCTACTGTCTGCTCTCTGCCGTAGTATGCAGCCCAATGAAGAGCAGTCCATCCATTCAT
ATCACGGAAATTGATACTAACTCCAGCAGCAATGATTGGTTTTATGGCCCAGTCATAACC
AAGAGCAGCTGCTAAGTGAAGCACACCTTGCCCTTCATCATCTAACaCaCATGGCCCTTT
ACCACTTTCAGCTACTACATGAAGGAGCCATTGATATAATTTTTCTTGTATTGCCTTCTG
AAGAAGTTGCCTCATTATTTCATCTTGCGATATATGTCTGCCTGAGCTTGGTTCTGTTGT
TTGGCCACTTTCATCTTCCTCCTTCAATAAAATGATCTCACTGACTAACTTCTGTTTCTC
TCTAGCATCATCAAATAGACAGTTTGTATGGCTGGAAGATCTCACAGACAGTATCCtCTC
AAGTCGCAGATGAAGATGCATGTCATCTGTATTAGTACCATAAACATCTGTAACATCCAC
AACTTCAGTAGAACCTGCCAGATAATCAAATTCTCTCACTTCACTACAAGCTACCCTGTT
GGAACATGTAaCGTAAAATGGAACTCTCGCAACACTGTGAGGCGGAGCATAGCAACAgAG
CACACCATCTGCCAAAACCTCAGCAGGTACTTCCAGTTCCCCAAACATGCAAGACCAGCT
ACATTTTGCCACTTCTTGCTGACTTGTCAAAAATGATCCAGTAATATGAACCTCAGTTTT
TGAGTCTGCATAAGCCCACTTTGGTGAAAAATCGATTATGCTGAAAAGTTGATCTTGAGA
GAGAGAGGGACTCAACGAAGAGTCATCCACTACATTATCTTCAACAGTGCTCCACGATAG
ACCCAATGACGACCTCATATGCAAATCATCCACCTCTCCTAGTTCTCTCGTAACCCAACG
TGAGAAGCTGTCAACTTTCTTCAAGCCCTCTTCTCCATCTAATAATGGCTGTTTCCCAAC
AAAAGCATACTTGCCATTTTCCCCTATAGATATGTCATTCTCAGATCTTCTGTTCATCAT
AAATTGTGGTTCTGAATTTGTAAGATGCATTTGAAGGTTGTTCTGCAAAAGCTCCTCATT
GTGCTGAACAGGACCAGAGAAAAATTCCTCAAATTCATTTTGTACATCTGCATTATGAGT
TCTTTGCTCAAATAACCTGGTTTCTAAACCATATGTCAACTCGAGGTCCAGCGTCTGCTC
AATAGGGCCCCCATGCGAGTGCAAGGAaCTATTTTCAAAGGGAACCTGCCAATGTGATTC
CATTAGCAAAGAACCACCATAATCCTCTTTAGCAGAATTCCCACCAGACAAGATCTCACC
AAGAATCACATTCCTTCCAGTACCTGTAGCATCAGTTGGAGCAGAATTCATTGATAAATG
AGAAGGTGCACTTTTGTCTCCCATTGTACAATGCTCCAAGACCTCCTCCCAAGATGGCAA
GCTTTGGGaCTCAGTAATGCAAGAAGCATTATTATTTCCTGGTGCATCTCGATGtACATA
TGAAATTGGACCTACTACTGGCGTCAATGACCGaCCTTGATGATTATCTGAACCAGGATT
CATAAAATAAGAATTTGATGCACCAGCATTTACTTTGCCcATCACAGGACTACTCTGAAT
TTGTGATGACTCAAGAAATGAGCGGTGTCCAGATATTGATTGTTGACTATCAGCTGAATC
AGCGTCTTCACAGAACGATGTAAGAGTGCTAGTCGGGCTTGTTGAATCTGTATTTCCAGA
AGGctCTTTGTTCTGACTAGCAACAAGACTATTGGAAGGGCtACTATTtGTCCTGTTACC
CTTTACTTCCAAGTAGTGAaCGAAAACTATATGCATCAATTCCTGTTCAAGCATCCAGTA
GCTGCGCCTTTGAAAGCTCTCATTCTCTTCTCCATGGGCATAATAACAATGTAATACATC
AACACTTCCAACCTTCAGCTTCTCATGAGCTTCCTTTACAGTCTTTCCATCCTTTTTTtT
tCcTCCAATTATGTCCATCCTTTCTAAAGTaCCTCAAAACCTTTCGATCAAAAAGAAAAa
GaGAACCACTAGGTGGCCTGTTTGGAGGCTCTGATTCAATATGGAACTTCTGATAATTAC
GAAGAATTTCACAAATCTCAGCAGGCCGCAACCATCGATGTTGTGCTTCTATAAATAATT
GTTGAATATCTAATCGAGGACCCAGACCGTACGATCCACGATCAGCCATAAGAGAACAGA
AACCGAATCAGAAATCAATTTGATTGATCTATCGATTATACAAACTCAAAGAACTTGAGA
TTTGGGGCAGAGATATTTTTGGGGTCGCCTTCTTTGAACGAtGAGAGTCAGAGAAGAAAa
TTTAaGACTATGATTTATTTTATTTATTTAATTATTTATTTATTTtaCAATTTATGATtA
ATTGCTTTTTGAGTTTGTCTGGGgCAAGTGTGAaCTCGGAAAGT
>contig00071  length=3945   numreads=107
GAGgCGGtCCTTTttttttttgCCAAAATCATAAATGTAACTAATATCAATGCTCAACAG
AATCAATATTCAAAATATAAAATTAAACATGTTCACTCACTCCCTCCAAACCATTGAGGT
TATCCACATAATAGTCCTCAAATAGGGAAATACATATGCCAGTAGAACCATCCAAGAATG
TAAAGAAGAATACCACAAAATGATAGCTTACAAAGCCATTTGGCTAACACCAATCAAATT
ACAATTGGCTGCCATAGGCAAGAATATGGCGCAAAGCTAGAATTTCATTTCTAAAAGAAA
aGAAACCCTCATTTACATATATACCTATTTACAAGGCTGGAAAGATTCACCAACAAAAAG
GATTTTATCTATTTAGCTTACCTCTCTGTTGAAATGGTTAGTGCCAGCTACCATATAAGA
TACTCTGCCAACGACTATCATGTACTCGTAACAAAAGAATACATAGGAGCTTGCTTTTCA
TTTTGTCTGTTGATCTTGGGAGTCGTGGGCTCTAATTGGGTTCAAACAAGACATAAGCTG
TCTTGCTAGGGAGGACGACCGCACTCACTAAAAATTATTGTTCTTCTACCAGTCATCAAG
CCATTCGGGAACATTGAGGTCATCTATGTCTCGAGCTGGGGAAGTTGGAGGAATAGTgCA
ATCCTCGTGATGACTTTCCAGATATTGGGTAaCACGAGAAGTTATGtCATGAGGAACAGG
ATAACTCCCATCTCTCAACCTTTTCCagTCAATACCATCAAACCATGGATGACTTTtgaT
AGAGTCAGAGCCAagTCTTTTGTCTTCATCAACTTCTAGtAACTTTGTGATGAGGTCGGC
AGCTTGACAGCTGAAAGTAGGAGGAAGATTGATTTGtCCTTTTGCAATCTTTGCATAAGT
ATCAAGCTCACTTTCTCTCCATGATCCAAATGGCATTTCACCTTGCAACATGAAATAAAT
TAAGACTCCTAATGCCCACCAGTCAGCTGGAAGACCATGCCCTTTTCCCTGGACGATTTC
TGGAGCCAGAGAATCTGCCATTCCACAAATTGTAAATGTTCTCTCACCAGACAACTTTTT
CCCGAATCTGAAGTCCACTAGCTGCAAATTTCCTGTTTGGTCCAGCATTAAGATGTCAGG
AGACACACCTCTGTAGAGAACACCATTCTTGTGTAAATCTTGCAACGCAATAATGACAGA
GGCAGCACAAAACTTTGCAGATGGTTCATCAAGGGCTGTGtGAAGTATTGAAGCCAGAGG
ACAAGCCAAGCATGTGTTCAACAATATGCCAGCATGTGTTCTGTCTGCACAAGTACATAG
AACCTGAGGCATGCGAGCAGAAGGGCTGATGCtCTTTACGAGATTCTTCTCTTTCAAAaC
CTGTGCCTCCTTTCCCAGTCTCTTGATCTTCTGCTTTGAAAACCTTTtCAGAGACAGTAA
ATTTTCTGAGTCCTTCAAAAGTACAAGTCCAATTTCACTGCAGTCAGTGGCATATAAACA
AGTCCTCCACTCCAAATCAGAGAGGCGAACTTTCAGAGGGgCTGAAAGATCAGTGCTTTC
AGCAGATTCCTTGGAAAAATCTGAAGATGAGCTCCTTGACTTTTCAACTTCCTGAGAAAG
TTTTGTCAAAGGGCCAACAACTGAATCAAAaTTTTCCTTTGTTAGGATGGAACACACACA
ATCACCAACAGCAACTGCACTTAGTGAACCTATATGTTCGCCAAGAAGTGTCCATTCACC
AAAATAGCTTCCCTCTGTCTTTTCCAATGAGAGCTTTTTACCACTCAAAAGACAATCATC
CTCTGTTTGATTGTCGGACTTCAAACTTCCTGCATTTGGACTACTTAAATTCTCTGCATC
AAAAGTAAGTCTCACTTGTCCCCTTTGGATGATGTACAAGGCaGAGGGCCCCTCAGTCTC
ATTAACTATTGTCTGTCCATCTGAGAAGGAAACTTCAGAAAGAGAATCTGCAATATGACT
CAGCTGCAAGATTGTCAACCTGGAAAGTAGATCCACAGTACGCAGTAACTTCAGGGATGA
CAAATTAGAAAATTCTGACATCAGAATTCCACGAAAATCTTCTCTCTTTAAAGCCCATAG
TGTTCCACTTGTCACAGCACGGACAGAGGCCTGGAGTGGCTTGTTATACATCAGTGCCaG
CTCCCCAAAGGATGACATCTTCTCAGCTGTATAACTCTGCAAAACCTTTGGCACATCTCC
ATTTTtCTCTTCCTGGGTAGCAAAGACCTCAAACTctCCACTTCCAACAACATAAAAGCA
ATCACCTTCACCACCCTGTTTAACTACAACTTCTCCTGGCTGGACTTCAACTCTTTGCAT
GCAATCCAACAAAACATGGCACTGAGAaTCAGTAAGCCTTCTGAAAAGGAaGTGGTCATG
CAATGCCCTCTCAATGTGAGCTTCTTCTTCCCAAGTTTTTCtATTGGCAGGAGATGgAGg
aaCCCAAAcTTTCCCATTCtCTAGTGAACTCTCAATGGCACGAAGCCGTGCCCTAGATAA
ATCATGCCGTATGCGATGGTTCCTAGAGTtCCAGCTAAAGGTTGAAGGAGATTCTGACCC
TGTCACCTCTACAACTTGAGGAATAGGGGGTCGTAAGACAGCATCTGGCTTTGTCAATTG
ACCAGTAGCACTCTCAGTTagTCCATCAATaTGCACAACTATCACAGTGATGTCATCAGT
ACGAGTTTCATATTGTAGCCAAAGCCGATAAGATTCAGCTACGATTGCAGCACAAGCAtC
ACGTGGAtcTTTAtATTTTGcAACCATCTCAACCACACTTTGGCTTGAGAGGAACTCAAA
AaCCCCATCACTAGCAAGTACAAAGAAAGGATGCTGAGGGgTAAGCTCCAACACAACGAT
TTCAGGATTAGCCAcAACCCCAATTGTCTCAGCAATGGAATCCCCCATGCTCCTAGTAAA
TGCAGTCCCGGGATACATCCCATTTGGGACCCACAAtCTGGGAGgATCACCATCATCACC
CTCCTCAGTTCCCCAACATTGCACATCCGGATtCTTtAAACCCTCGATCTGATCCAAAGt
AaGtACTCTagCACCACAAAGCTTTACCCTTtCTAGCTCGTCAGCTCTAAACGGAgTTTG
ATCGATGGACAAaTCAATAGCCGAAATATCCTTTCCTCTCCTCTCCGCTATAATTGCTCT
AGAATCACCGGAaTTAGCCACGTATATTGTCCGTCCCCtCaCCAACACCGTGATAGcGGT
AGTCCCACTCATACTATCATCCAAACTATCGGCATGCAACTGCGAATTGGTAGTCAAAAA
TGCTGAATGGCAAGCCTCAaCTGCATCTAcTtGAAACTTGCTACTCCTCAACAGATTCTC
GCACAACTTTCGCTTCACGAACTGCGAGCACTGGGCACCAAATTCCCCATGCCCATCAAA
GACGCCAAaGAAaTGATCATCTGGATTGGTTCCAAACGGCGTGTGAATACAAAAACTGTC
CTGATTGGCCTTATCGAGGgCATCGGGGTAGTAACCTCGctGagACAGATACGAGTATCT
CAATTCGTAGTGAGCCGAAGGGACCCTAACTGTCCGTGATCCatCTGGAGgAAGGAACTG
AGAGGAAACCCTAGAAAGTCTAGTAATGCCAAgTTCGGGGTCTCGGGTCAAGTTCAACTG
GTTAATTTGGTCTCTGGTTTCGGATTCAGGCGAGGACGATGCCGGAGAAAAAACTGGCAA
ATCATTCCCtCTGGCATTTTGGCCTGTCTGTTGACTGAGTGGCTGTGGCTGTGGCTGTGG
CTGTGGCTGTTGCTGTTGCTGTTGCTTGATTCTTGGGTCTCTAGGTGCACACACCTCGCC
GATGCAGGCTCTCGAGTAGACACAACCCATTTAGCGAAAATTCATGGGATGATGGTTTCC
AATTTCAAAAAATCTCAATTTCAATTCTTCTCTCCTTCAAACTCC
>contig00072  length=3943   numreads=125
ttttGTTACCtATTTACACTTTTtATTCCACTTAAtCAACAAATTCTACTTTAAATCACC
GGAGAATGTGCAATCTGAtcAATTATTTCATTTACAGAAACACATCACTACTATGTACAG
ATATGTCTTCTTAtCCTTTCCTTTCCCCTCAGCCTCATGCACACGATTCCATCACATGTT
ATCAATCAAATTTACATACCATGACCTATGTACAGCAACCGACACATTGGCTGCTACCAC
CAATACTTCAGCAGTTtCCACCACCCTATCAGTCAGCATTGCAGCCCcTACCTGTCGGAG
GGCCATTTCTGCTAATTTtCTTCCTCGAGGCCCACTGCCGCCTAGTACAATTCCCCTTGC
AGCCAAATAAACAGCATGAGAGACCTTTTCAAAAACAGGGTCCCCAGCCTGCAGGCTCCT
TGCTAACATCCGAGCCATCACTAACTTCCTTGATTGAAGTTTCTCAAGGTCTAAAGCTTT
GTCACCTTCTTGTGAGAATCCACTTATTATTTCGACAATCTCTTCAATGCCCACATCATC
TACACTGTCTAGGAGGTCCAGCAGTTGCTTGGTGCACTTTGACACTATGGTTTCCAAGTC
TGCACCACTGGCTACAATTCGCTCCATCAGGAGTGTTTGCCGGCAAACAAGAAGGCTGGT
ACATATTACTATGATCTTCTGCATTTGAGCTTGGGCAGCTCTCAAACGAGGCAGGTTAAG
CATGAAGGTTTCAGGCAAAGTTTCTTGTGTCAGACCAGAAACCCCACTTACTAACTTTAG
TAATACAACCCTCACCAGCAAATCAATTCTTTCACCATtGCATTCTGGTTGCGGACCATC
TGTAGTATTTGGAACTGATGATGAAGTAGAATCAGTTCcACCGGTGTTTGTTTTGAGCAG
AAAGCTTCCACCAGATCTAAGAGCTGTTGAAGGAAGAAACTCCTCAGATGAGCTTTCATT
GCTTATCAAAGCTGAAAGACAATTGGTATGCTCTCTCCACTCCTGATCTTTGCAATTCCT
CACAGATGAAAGCCACCGCATGGTCAAAGGCAGTGATGTATGGGCATCAGACTGAGATCt
GTAACGGTTGGCAAAAGCTTTTCTAAGGTAATCCAGACCAGCAGGTCCCTTCAACAAAGC
CTCCATTATTCTTACACGTGCTTTACTTATCTCTTGCTTAAGAGCCTGGATCTGCTCTAG
TACAAAGCGTAGACCCTTGATCATTGCAACACCATGGGAACACTTTGACTCGTCTTGGGT
TTCACATGTCTCTGCCAACTCTTTCAATAATTTCTGATGTGTGACTTTCATTTCATCCTC
ATGGGCTGGAGCAGAGAGCTTTTGCAGAGTGCCCAATGCAAACTCTAGGACCTTTCCAAG
ATAATTAATGTCCAGTGTACCCGACTTCAACACCTGTGTGAGAACGTCTAGATCAACAGC
TTCAGCAATCTCTTCTTTCCAGCTTTCTGGAGCCATCTCAATAATTCCATCCCTCACCTC
CCTCACAAGTTCAACAACCCGATCATAACTGCATTCATCCTGTTTAATGGATTCCATGAC
ATCATCCCAAAAGGCTGCCTCCATTGTCTCTCTTATCTTTGCCTTGATACTGCTTTCTTC
CTCCGAATTGAATCGATCAACAAAGCTATGGTGCCGCTCATGCAGAAATTCATTTACAAC
CAATTCATTCTCTGGTATCAGCTTAATAGAAGAACCCAACCAGTCATCAGAATGGCTGTT
CAtAGTCAAAGGGAAaCTAAATCCTTTCTTTGAGGAAGCAACTTCTTCTCTGAATAAGGA
GCGAACTACATGGCTTGGCTtGCCAACACTCTCATCAATATTGTTTCTGTGACCTAATCT
ATCAGCAGGAGCATCTGGGGAGCTAGATGTACTAGGAAAGAGGAAGTGTGTCATTCCTAC
TGgACTTCCATGTTCCTTTGCATGgAAGTACTTAAATCGTGTTTCTGACAAAGCATGTTC
CATGCGCTCAATTCCAGCATCTCCACTCAGGTGCTGTATTTTTTCCCTCAAAAGCTTTTG
ATCTTCTGTAACCTGTTTCTGAATAGCTTTCATATCATGACTAAGAGTAGCATTATCTCC
TCCTGGTGTCAGCTTGCATTTTTGAATCATAGAGAGCTCAAGTTGGCAAGCAGCTCTTAC
CAAGTCCTCTTCCAATAACCGTGCATCCTTGACCTTCCACACCACAAAGCAATTTAAGTA
GGAGCACCATGCTTTATCAAAAGTAGCAAGCTGAGACCTGAAGGTACAGCGCTTTGGCGA
CACAGAATCTGATTCCTCATCAGAACTCTGTACAGGGCCATCTAGTATAATCCGCATCAA
CAaCTCAAACTGTCGAACAAATTCTACAGCAGACTTGGCAAGGGCCATCtCACGCTCCCC
TTGACCAcTTAAAACAGCATCTGGATGACCCAAAATCATGTAGGCACAAAGAACCACTCT
CACAGGATACCTTGATGACTTAGCTGGACTTCTGACACCTACTTTCTTTGCCTCCCTGCT
CCTCATaGAAGCCCTAGGAGTAGTCTTTTTCCTTGGGGTGGCTACTCTCTTCagTAGGTG
ATCAATGTTATCCAAGCTGGTAGATTGATTGCCAGCAACAGCCCTAGAAACCATGAAGCG
GCTCTCAAGCCGATCAAGCAGAACCTTCACAGTCTGTAGAGTAGCAGCAGATTCTATCAA
GTGAGCAAGCTGTTCAAATGGCATTGACTTGATAGAACTTTCTCGGATTTTCAAGGCATC
AtAGTTTTTCGCCAAcTCTAAGGtAGTTTTCCTTGACCTAAGGAACTGCCTCCAGCACCT
TGCtAATTTTCTGGAAaGAAGATCAGCCTGCTTGTGCATTCGACTCCAATTCACACTAAC
AGAATTATGATTCCTTCCTCTCTGCCTCAAAAATTCTGCTCTTTGCCTCTTAGCCCTTTG
CAGTCGACTTTCCAACTGGTCCCGCAACCTTCGTCTCTCAATCTCGCGTTGGTGAGAGAC
AGAcTTCGACACCCGCCTCACTTGTGACACCCTAGCACAGGCCCTCTCCTTTTCTGCTTC
CAGCAATCCCAGTCGCTTCCTCTCAGCAGCTGCACGCTTTTGGTGAATTGCAGCACATAC
ACGCTCCTTGTATTTGCTCTCCCGAGCCATCCGCCGCATTAATGATTGTGAAGTTCTCTC
CCTTAGGGTGGCCCTTCTTTGCCTATAAGCcTTCAGCATAAGCATCCTATTTGCCTCTGC
TTGCTGAACCCGCAATTCTACTTTTGAAACAAGCATCTCTCTTtCTTTTGCAAaTCGCAT
TTCTACCCCACTTTTTGCTGCCTGACGCAACTCATCCAGTCTAGCTAGGCGCATTtGAGC
CTTCGCCAGAATGcTCAACCTTTTCTGCTCTGCTGCTTGAaGCTTAGCTTCCAGACGTTg
TCCGGGGTCTTCTTCATGAGATGAAGACCGGgAGGGGCTtCTCGGCTTTGCTCTTGCcTT
ACTTGACAACTTCTCATAGAATTGCTGTCTACGAAGATCGGCATGTCTAAGTTTAGCTTC
GATTTCTTCcACAGTACTtGGAGTCTTAGCCTCAAACAGtCGTTTTCGAAGCCTTCTAGG
AATTCTTGGCTGAGAAGTAAACGAAACCGGAAAATCAAGCGCTACCGGAACCCTTCTCGT
CTCCGGCGACGACAATTCCACTCcGGTAGCCATAATTAATTCAATTCAAACAATCACTCC
CTCTCTAACCACGCATAGACAGATAGAAAGAAATGAATATCAAATTTTCTGATGGTTCTG
ATTTTAAATTCAAAATGAAGTAAAAGCGAAGAGAAATACAGAGAGCGTTAATGTATATAA
CGCTTTTTAGAAGGGAAAGGTCGCGTCGACTCTGCTTTTTCTTCTTATTGTTTTCGAAGC
TCCGTGTTGTGATGAGCAAGAGAGTTTGGTTCAGGTTCGCTCT
>contig00073  length=3933   numreads=192
GTtCGCAAGCAACAGTGAAATTttGGCAACcCCAAAATGAAATtACAATGGTGACAATGA
TGATAAtCTTGaCAAAATCAGTAGCAGCAAGAGCTATGCTTCAAATTAGCAAACTAATAC
ATGGCTGCAGCTGACTAATATATAGCCAAAAAaTGACACATTCCACAAAGAACCATCAAC
AGTTACAAAATTTTCATCCAAATTCATCTTAGCTAGCAACATTTTTCACCATTTCATATG
CCCCTGTTATTATTATATATATATAAACGGTGGTGTTGTTCGCCACATATTTACTATTTA
CATTAAGCAAAAGAGTAGAAGCTAGAAGAAGACCTTCAGTTGAATGAAAAGTACTGCCAA
TGATTAGGTCGGAATCATGAAGCTTCAGACGAATCCTTTGTGGTACTTGACTTTCTGTGC
AGCATTATCCATCTTCTGTATATATATTCAATATATGAGCAACTTTATCCCAATCCTCAC
CCAGATTATCCTTAATCCTAGCTGACAACAGAGGCACATTTGTTAATTTTAGTTTGTGAA
GGGTCTTAACATACGGCAATCCATCAGGAAGCATCTCCAAATTTGTACAGGATCTGATCT
CCAAGCATTTCAGACAAGGCAGTGCCCCTTCCTCCACATTCCACTCCTCTAGCGGCTCTA
GCTCCCACAATTTGAGGACTTGAAGCTTAGGAAATCCTCCAGAACTACAAACCATTTTCT
TCCCAGTGAATGTCCCAGAGAATAATCTCAAATTTCTGAGGCTTGGAAGCTTGTCCAACA
TTTGCATTGGGTCTTCTACAAGTCCAGATGCTGACAAAGTGAGTTCAATAAGGTTTTGTG
GGAACTCTGACACAAGATTCTGATTCTTTAGGTTTCCAACCAAATGTATACTAGAGAGAT
CCAAGTGACCCGATAAAGACTCTAGTTGTAGATCCGAAGGCTGACCCAATTCGTtAAATG
ATTtCAACTTCAAAGATCGAAGATGATTTAGCTTGAGAACCCAATTTGCTACAGCATCCA
GTTGCAAGGACATTGCCTCTGACTGAGAAAGCTCCGTTTTCTTGCATGTAAGACCCAATT
TTGTGATGTTCAGAAATGTGTCCAGACCATCTATAACTGGGCTATCCTCATTTACAAATG
CACCCCAGAGTGTTTGGATATCCACTAAGCAGCTGTCTTTTGGTCGAGGTGCAAATGTGC
AACCAGAACTCTCATCCAGGAATAAATGTCGCAATTCCTTCATCATCCAGATTGAACTTG
GGAGCGCATTGATGTGAGTGTGCTTTAAATCCAGTGTCTGAAGGTTTAGCAATTTGCTGA
TGAATGAAGGAAGCATCTCCAGGTCAGTTGACCTTAGGCCAAGGTACCTTAAGCGAGCTA
ATTGGCCCACTGCCTTGGGCAACTTTGGCTTGTACACCTGTTCAAGGTCTAGCACCCATA
GAGAACTGAAACATTTGTTAGAGATGCATCGTTGAAGAAAATTACCTACATCTTCTCCAG
GTCTGCTtCCTTCTCGAGCATCAAAGGATAGAAAAGAAACAGTGTCTCTGTAGCAAGTAT
ACAGAGATGAGGAAGTAGTGCTGTCTCCATGAATATGATCAAAGCTGGCATGTCTACAGT
CAAGATGGTCGACAAGTCGGTGTATTATACCACTGCTGGTGGACAAATTGTCCCCAATAT
GGCCATTATCTTGCAGAAAAGCTTCCCTGGCTTTTACGAGCCAGTGAACTCGCAGAGCAT
CAGGCAAGCGGCATGCTTTGATTTTTCCATTTAGCTTCCTCTTTGTCACTTGGATCATAT
TCCGGTTTACCAGCTCTATCAAACATTTCTCAGAAACACATTCTGGAGACTCTTTATCAT
TCTTTTGGTGCCCAAAACCCTCTGCAACCCACAATCCAATCAATCTTCTCAAAGAGATCT
CAAAGTGTTCAGGAAATAATCCAAAATAAAAGAGACATCTCCTCAAGTACAATGGCAAAT
TCTTGTTGATCTCTTGCAAGGTTCCTGACCAAGAACCTTCATCTTTATTGAACTTGTCAA
TCACCCTTGACCAATCCTCTGGAAATACATTTTCCCTTGCCAGAAGTTCTGCAAGTTTCA
CTATTGCCTTTGGCAACCCGCCACATACTCTTAGTATTTCCTTCTTTTTCAATTCTAGCA
ACTCTAAGGGAATATTCACATTCAAAGAACGAACAAACAATGCCCAACTGTCATCATCAC
TCCATAATTGCAATCTGTAAGTGAAATTTCTCTCACTACTTTCTGGAGTCACTCCTAATT
TGGACGAAATGAAAACTACCTTAGTTCCATTTGATAGGCCATCAAATGCAGCCCCAAGTT
GATTCCATAATACTTTTGAGGATAACCCATCAATAATAATGAGGTACCTCTTATCCATCA
AGAAATCATTCAGCAATCGCCTAAGCCTACATAAATAATCATCCCAATCCCCGTTTACAA
CTCTAATATTCAAATACTGAGCACCAACTAATTGTTCCATAACGCGGTTGATATTTGAGT
CACGCACCCAACTAATCCAAACACGGTGAGGGAAATGATCTCTAATAGCAGGACTTTCAT
AAATTGACTTAATAAGTTTTGTCTTACCAATTCCTTCCATGCCCAGAATTGAAACAGTAA
GACAATTTGGATCATCTCTCAGCAACATCTCCATAATATCATCCATTTTGGCGTCGAAGA
TAGGAACATCAGGTATCTCAGCCCGGCGAGAAGAAGATGATGATGATGCACCGCCATTGC
CGTCAAAAGCACCAACGTCTTGAACTTGTTCGTCAGTAGGCGGTGGAGTTCCATCATCTA
TTTCATCAAAATCATCAAAATCATCATCATCAAAAGAaGACAATGAAGTAGCATCACCTG
GTATATTAGGAACAAATCGACCAGGAAAGTTGGGTTGAAAAGGAATAGGAGGTGGTGGTG
GCAAATTTGGAGGAAACCTTGGCGGTGGAATATACATTTGGTGTGGGAGTTTACCAAACC
TTTTGATGATTTCTTGAATTTTACTCTTCATTTGATCCATCTCTCGCCGGAGTTTCCTTT
GCGATTTGAGTTTGGAAGTATCCAAACCAAGATTTGTGAAAAGaGACGTATTACTTTCTT
CTCTTTTAGaCAAGAaCAACCCAATAACATCCTCTGCAGAGCGAGAAAACAAGGAAACCT
CCTCCATCCAAGCCATTtCTTCTCCTCTCAACTCTTTTGACTCCAaGTCCTTAACAAACA
CATGCAAGAATCTCATTTCATCTCTTACCCATCTAGCTTGTCTTCTAACAGAACGACTAA
TTtGTTTATGACTGGCCAAGACAATAACTTTCCTTATCACAGGGGACATAATACTCTCAC
CCACATCAAGTTGCTTCCTTACTGAAGAAGACGAATAAGAAGGATTAGGCCATGGCTCAA
CTCCTTTCCGGCGACTTAATTTATCAGTAGAGCGGAAGATTTCAAATCGGATACGGTCCA
ATTTCTTCCTAAGCTTGCGTTGATCGATGGAATCAACGAAaGAGGAAAAAAATTGAACTA
GGGTTCCTTTTTGGGTATTTTGAGCTGCTTTTTCTAGTAAGAAATCAATTACCTCTTCAA
TGTCATAAGCAAGGTCTCTTTTGCAATCGAAATACTCAGAGTTAACAATATCTCTGAGTT
TAGTTTCGATGCTTTCGAGCTCATCTTCCAAACCTAGAAATGGAACTGACTCGTTGACCA
GCAGATCGGAGAGTTTCCAAAGCACCGGCGAAGAAACCAGTTTCCGATCCATCTGATAGA
TGAAACGACGACGAATAAAAGAaGAAGAAGAGAAGGTAGCTAAAAGAAGAAATGGAGTGT
GTCATGTACGAATAGGTTTCTCTGTATATAGAAGGTTTGGCCAATGGGAAACGACTGAAT
GTCCATTCCCACTTCCTCTCTCTGGGTTCaGTC
>contig00074  length=3930   numreads=110
gaggcggcctttttttttttttCcTtttaTAAaatGGAAACTTGATCTATCATCTCTCTT
TCACATAGCTTCCAGAAAAGGGAGCTGCTCATAAAATACAAAGCGTTTTGAAATCTCTGT
ACAAATTCAGGTTAGAGGGCTAAAATCAAAAGATACACCTACACTTTAAAAGCTAAAGCA
AATGATCGCCATAATGCTACATTACATTACAACGAACTGTTGCTTCTAAACAGTAAATTT
ACCACTGATCCAAAACATTTCTACCGCGCAAAAACCTAATCATCGGCTTTGAATCACATG
GCAAGGTTTCGTTTTGTAGCTTCCATTTTCAACAACAAATCTTTAATATCTGCTTCCATC
CTCCTCTTCATACTGAAATACTCCCGATGAGCCCTTTCCAGAGCCTGGAATTCTTCATAT
TTTTGTTTACGCATCTCCTTTGCCTCAACTAACCGCAACTTTGTCATTCTACTTGTATAC
TCTTCTTCAATTTTTtCGCTcTTTGCAAGTGCAATTCGTTTCAGTCCCTCAGCTTGCTTT
CTTGCATCATCAGCACGTTCTTGAAACATTTTAGcTtCTGCTTGTTTAATCCTCACAATG
CTCTCCAGTTCATCAAAAATCGGTACTTTCTGGGCACTCCTCTCTAACTCTGATTCTACA
GGATGCTTATCATTCAAGCCTGTGTGAAAGCTAGGCAGTAGGCTAGTCGATCTTTCTAAC
TGAGGAGCTTTTTCCGTATAAACAGATTTGAGCCATGATGTATCCTGGCTAGGCCCAGCA
ATCCCTGCACTACTTCCGTTTCCTTGCTCCTTCCCAGAGAaCACTGAagTATTGCTGAAC
TTGGAAGAGTCACTTTCAGTCAAGAAACTCATGATATTACTATAAACGTCAGAGAGATGA
GACTTATTTGCCAATTTTTCCAGCATCAGATCAGCAATTTCATGCAGCCTCCTCCCTCTC
ATAtCCTTGCTAGCACTAAAAATTCTCTTCACATACTCGAgCtCCTTGCAAAATGTTTCT
AATTTCCATGTCTTCGCAAAGTTTTGAAAAACCTCCTTCACAAAACCAAACATCTCAGAG
GGGTGATCACAAGCAACACAATGAAATTGCATCTCAGTAGTCCCTTGAGCCCcAGCAGCA
CTTCTTCCATTTCTAATACAAGACTCCCGCAATGCaCAATCCGCATGGCACCAaTGAAGa
CAAACGTCACACCCAACCCAACCACAtGTTTGAGATGCCATGTCAAACTTTGAACAAaCA
AGGCACATACATGCACTaCAAAAaCCATTCCTCTtCACACAGACCTTGCATTCGCATTCA
TCCACAGGCAAAGGACTTCGACAGGAAAGATTTCTACATCTtAAGTTTAGGAACACCTCT
GCCAAATCAGAAGATGAAATATTACTGTCCACCTGAAGATATTCCCTAAGGCCGGTTTTC
AGAGCAACCAAGATTTCCAATTGAAAGCGATGGGCCTTCAATAGCATATCCAAGGTTAAG
TCAGGCCTATTTTGCAGAGCACTCTGAAATGCATATAGTTGTCCTTGCTTATCGGCATTT
ATCATGATCTCACGAATACTCTCCTTAACCAGAGATGCGGACTGTCCCGTCATCTCATGA
AATTTCCTAGCCATTACGTGAATAGGATCAGAAACTATTCTGCTGATGATAGTCTCAACA
AAATCAGCCCcACCTATCAAAAaCTGTTCCTGCTCCTTCTGGCTATTACTCCTGTATAGA
ACATGTTTTTCTCTCATGGCTCGTTTCTTCTCAAGGCTATAATTTGAACCAATATCCTGA
GATCCCACACTGTGTGAAGGGGATCTAGTTTCATCAGGATTCCTTGTGTGTCCTCCTGAC
AACTGTTTGTGAAAACTCAACTGCCTTTCAAGTCCATTAGGCATTTTAGAGCCACCTTGC
AATGCTTGACCATTTGGCATACCTTGTAAAGCTTGAGACTGATGAAGAGAGCCATTTCCA
TTCATCAAAACTCTTTGATACAAGGGGACATCTTTAACCTTAGAATCATTTTGAGCTTGG
CTAGGCCAAATTCCTTGATCAACTCCCTGAAATAAGGGTCGGCTGTGAACAGATTGTTCA
tAGTTGTCCATTTCCAATGAATTTTGTGTTAAAGAACAGCTTGGATTGTGAAAAAATGAC
TGAGAGCCTGAAAACGACATTGATGCGGTAAACCCATCAGAATTTGTACGGAACGTGCTA
AAAGATTGAACGCTTCTCCCATGACTGGGGGAACCAGGGGCCTGAGATGCATCTTTAGCA
GCACCAATAGGTAAGAGAACATTTGGTAAGCTAAGAGAAaGATCAAGTGGCTCCAAAACC
AGCTTTTCATCTTTCAGCTTACTAACACCTGATTGCTCTGCTTTTTCTGTTCTTCTAACA
GGAGAGCTAGTGAACAAGTCAAATCCCCTAGTACTTGGCCCTTCCATATCATCTTCCTCA
TCTCTGCAAGTTGCAATATTTCTGGATTCTCTCTCAATCCATGGACCATCTTCTGCAGAA
TCAGCAGCATAGGTTGGAGAAACAGCTACACTTTTGCCTTTATCCTTCAAaTTTTGGCCT
GAACCCTCATTAACCaGATTGGTATCCACCTCAGCCTGTCCTTTCTCCACTTtAACTTCT
TTACTCAACTTTGGCACTTCAACATCATCCATTTTtGCCTCGAGATCAATATCCTTCTCT
CGTATACTTTCCTCTTTCAAAAATGTTGGCTTCTCAACCAACATTTCCTGATCTTTCTCC
TCCTTGCAGTTGCTTTGTTCCTTCAAACTATGAATCTCGTCACCCTCTTCAGCACCACCC
ACATTCCCAACTTCCTCCTCACTGCCACTAGTGTTATCATGTGAATTCTGCTCACAATTT
GGTACCTCAACAACTTCCTTCATCGCATCATTCCCCTCAGCCACACTTGCTTTGTCAGAT
TCCTTCTCTGCTTCATTTTCTTGATCCTTGGCTtcAGTTTCACTGTTCACCACTCTGTGA
TCAACATCCAACACAACATTCTCGTGTCGTCCTTTTTtGTTGTCATTTGCATCTTCCAGG
GCAACCTGAGGGACTGATTCAGGCTCTGGCtCAAGCTCCCCTTCTTCCATTTCACTGCTG
CtCCCACTACCAACACTCTTCACTTCCATTTCAACACTCTTAGCCTCCAGTTCACTCTTT
TTCCCTACCTCcACGCTCTTTGATTGCTCACTTCCAGAATCCTTGGACCAAGTAGGTGAT
GACCTAGACTTCGAAGTtGATGATTTCCCTTTCCCCTCATCTCTCCCACTGCCTCTCACC
CTGGTTTGCTCACTCCCTGAATCCCTCGACCATGTTGGCGACTTCACATCTCTCAGTCCC
TTAGGAGAAGACCTAGCAGCAGTACTcATCCTCTCATCATTTCcACCtcTAaTACCTCTA
CTTTCTTCAAATTCTTTATTCCCACTGCCAAATCTTCGCCAGGaCGAAACACTGCCTTCT
CTCCTTGGCCTGTCTCTCTCAgaCCTAAAACCTTTCGgAAaCTCTCTACGAGACCCACAA
AAGCTCTCTGATCGATGAATAAGTCTATCGCTATTTCCAGCACCAACTCCTCCTCCGCCA
CCGCTTCCACTATACCCTTCTCTACTACTATaCCTATCAAACCCTAAGCCTGCCCCTTTt
CTtCGATCAAAGCTATCGAAATCATGATCTGACCTCTTCCGAACCATTCTAGAgCtctCC
CGACTAtCATCATCCaTaGaTCGAtCTCGATCATAaCGgCTTGACGAaGAaGATGTAGAC
aTCAAtCCCTTCcTTACATTATCGGATTtGtAaTAAAaGCTTCGAGACgATCGgctCGGA
TTCAAATCtctAGCAgAGgTCTTCTCGTTAtAGGAATCgaGATCATTACtcgatctcaaT
CTCTTcatttcaaaatatcccttttcacag
>contig00075  length=3913   numreads=115
ttttttttcTCAAAGGCAAAaTGATATTGTAAAATACTTGAACCAAGTCCCATAACAACC
ATGTACAATACAGGCAACACGGTCATTGGGGAATATACCAAATAAAACATGTACTGAGTT
AGAAaGTTGAGTAAGCCCATAGATAACGAGGACAGAACCCATAACAACTCAGCAAAGCTG
AGTTtCAAACTTCAGACTtATACCCATGCTGAAAAGCTCCTGGCATAACAATTTGGCGCC
ATAAGGTACATtAACCTTCACAATATCATCAGCAGATTCACAAATCCGGCAATAGGGGgC
CCTAATCTTGCGGCTTGGTGGCACTGTCCGTTCAATCACATTGGCCACATTTTTGCaGTT
CTGGCAAaTaTGCATCTGTgAAGAATCACTGAGAGTAAAAAGTCGCTCGTGCAGGTTTGC
AGATGCACCATGAGCTATGAGGCAGTCACGCTCCATCTCACCAAACTTGATACCACCAAA
ACGCTTACGGTCTGCAACAGGCTGTCTGGTAAGTGGGTGGACAGGCCCAGTGTTGCGAAA
TTTTACTTTATCTTCAGCCATGTGGATCAACCGCTGATAGAATGTTGGTCCCATAAATAT
AAGAGAGCGAACCATTTCACCAGTTCGACCATTGCAAACTTTCTCATTTCCCCATCTTGA
AAATCCAGCTCTGTGAAGCTGGTCTGTTATGGCTTCAACAGACAGTGTGGAGAAAGGGGT
GGCATATCTCATTGGACCACCACAGGCAATCCCCTTTCCTAAAGCAGCCTCTAAGAGTTG
ACCAGGAGTTTGTCGTGAAGGAAATGCATGTGGATTTATAACAATATCAGGAACTACTCC
GTCTTTTGTGAAGGGGAAGTTCTCTTGGGACTCCAAAAAACCTaGAACACCCTTTTGTCC
ATGCATGCTTGAGAATTTGTCTCCAAGACATGGAGAACGAACCTGTCTCAGAGACACCAC
AGCAAAATTTTTtCCCTCATCATTAGAaGATAACACGACTTTCTGAACCATACCCCTTTC
AGTGTGCTTCAATTTTATACTATGATCTGCCCCAGATTCTGCAAACCTCCCAATAACGAT
ATCACCACTTTGTAAATTTGCACCAATGAAAGGAAAaCCATCATCATCAAGGCTGTCAAC
ACGTCCAATTTTACtCTGTATCTTCCCAAAATTTACAGTATCTTCAAACTTtCGCCTTTT
gtCTAATAGTTCCTTATTATCAACATCAGCCTTATAACTTCTGAtATGTTCAGATCGAAA
CaTACCCcGcTCTAAagAGGCACGATTCATTACCAaGGAGTCCTCTTGGTTGTATCcTAG
ATGAACATtGACTGCTACAATAGCATTCTGACCATTAAAcAATTCTGGCTTCGGCAGCAT
TCCATGATGGCCTCGTGCATATCCAGGTTTtCCAAGACAATCTGCAGTcaCAGTCCGAAA
AaGTGGCCTTTGGGGATAGTGCAATTGGTGagACAAAGTGTCCACTCTGATGTTGGGATT
TGTTGTGGGAAAGCCAATAGCCTGCTGAGAATGTTTTTGAGCCTGGTATAGGACCCTTCT
TGCATGGTCATGATTGGCAAAGGGAATGATTCCACAACTCAAACCTAATAAAAAGGACAT
ATCAAGTTCACAGTGTGTGTACTTCAAAGGTTGTTTTTTATCAACTCCTGCTACAAGAAA
TTTGATGCCCCATGCAGTGCTGCAGTCCTCTTCCTCTTCAGTTCCAATGAACTCAATAAT
TCCCTTGTCCAGAAGAGATTGAAAGGTGTAATTTCCCCCTTTAAATGCTTTTATTTTATG
TAAATTCTCAACAACTAAAAGGGGACGTAAAATCCTTCCAGCATCAGCAAATATCCGTAC
TTCCTTTTGCTGTTCATCTCTTTTGATTTCCACCTGTCGAGGTAATTTCTTCCTCCGCCG
CAAACGTCTAAGCTCAGCTACAAACAAATTAGAATCTTCACAGACTCCAACCCATTCTCC
ATTCAGGAATACTTTATACTTCTCATCCAGTTTAGTATGGGTATCATCAACCAGTTTGTC
CATTCCACAATCAAACAATATGTCAATCAGAGGTTCCAATATCTCTGTACTAACAAGTCC
AGTAATGGCCAAATTCTTTACAAGTCCACAGTTTtCCCCATCTGGAGTAGAAAGAAAGCA
AACCCtaCCCCAGTGAGAAGGGTgCGGgTATCTAGCATCTCcAACcTTCCCTGTGTACTG
AACCTGCTGtcGtGTTTTTCGCAAATCAACCATCgTTtGCAATGGATTTGTACGCCCCAG
ATTTGCCACAACACCAGATATTCTTTCCATCCTCTTAAATGGATGTGACCATGCCCCAGT
TGAGAATGCTCTCGATaGACCATTTGTGACTATAGAAGCATCCAGATAATGCTCAATTGG
GCGCACATCACGATCTCCATAGAGGTCTTTTTGCAGAGCCTTGGCCATCCGCCTCCGTGC
ATGTGCAATGTGtACTTTTAGCTCTCGATCAAGCAACTCACCGGCCAACTCAAATCTCTT
GTTCCTGAAACTATCCCGATTATCACATTTTCTTTGGCCACTGTATGCCTGCAAAAGACA
CTTTACCATGTAACCCAGAAAGCGAGCCTTTTGCCTAGGGCTATGCAGACTGGGAAACAG
ATATAGGCTAATACAGTCTTCAGTTTCCCCTGGCGGAAATCGAGTTCCTTGTATTTGTTT
AATCACATACCCAAGAGCTTCCCTATCATTGCGAAACCCCTCACACTTCTCATCAGCATC
ATGAATTGAGGCAAAGAAGATATTTACAATGCTGGCATCTTCTGTATTATAATCAATCAa
ATCTATAACTTCTTTGTCTGAAGTGATGCCGAGTGCAAAAAACAATATCCATAAAGGGAT
CTCTGTTGACAAAAAATaCACATTGAGGCCTTTCTTTtctCCTTTAATGTCCTcAACTTT
AGAAAGATCTACTAGTCTAACAATTAAtCTATTCCTCTTAATTTCACTCTTATAGGAAAC
TGTCCAGCTCTGAATATTTGAAATCCATAGTCTCTTCAAACAAaCTTGcTCTTGTGCTAT
GAAAACCTTCTCTGCTCCCTTGATCAAAAAGTAACCACCATGATCAAAGTCACAATCAGA
TCTTTCAGCTGTCTTCATCCAGCAAAGATCAGACTTCACCATCACAGGTATCCTCCCAAT
TATAATAtCCcTGTtATCagTACTCAGAACCACCTTGTCAaCAAACTGATcTTTCCCAGT
TTTGAACTTGTCACTTCTAATGACTTTCTGAGTGTACACCTCAaCAGTAACATTCACTTT
CATCCTGGATGAATATGTCAtaTTTTGAAGTCTGGCATGCCTAGGTAGCATATTATGATC
GGTACCATCTGAACCACCCCAAAAACTCGGTTTATCGAGAGTAACCTTCCCAAACCTAAC
TGAAGCATATCTCCATTCATTCTCTCCCTTCTTGGATGGATCATATCCAGGCTCAACAAC
TAACTCACCGAAGGAATCAAAGGCTTTCTGCAAACCATTGCCGATGAAGTCATTGTAGGA
GTTGATCTGGTGGCTAATAAGACCATACTCGTTAAAAAaTAAAGTTGCAGCCCTTTTACA
GAAATCTTTCAAGTATGGTTCACCCATTTCGCTTAAGCTAGTGTTTAATtCCATAAAATC
AACATCATCATCGGAATCATAATCATCGTCATCATCATCATTATTCATATCTATATCCAT
ATCAAACCCATTCGAgAGCTTCTCGCCCTTGTTACTAGTTCCTATGTCTTCTTCCATAGC
ATCCACTGACTCCCCCATTTTAATTCAAAATCTTCCGTCTCACCGTCCGAACAGAGCCTG
TGTCCGGAGTAAAGAAGCGAGCAGAGAAGACGAGGGAAAAGCAAaGTCCTTCGATAATGA
CACCTGGGAAACT
>contig00076  length=3908   numreads=136
GATCCAGTCAAAATGAaCAAATAAATGGTTGGATCATCTTCTTACACCTGCACGCACCAA
AAGGAGGAGgAGGAGGAGGAAgAGAAGAAAAGATGGTGATGATCGGTACAGACCTTGCCA
AACAGCACCTGTCCCCAGCCCAAAACCCTaGAGGAATTGCAAATCCAAAAATGCCCTTTC
CCcATTTCCATTTTCTTATATAAATGAAAaCCCAAACTAAAATTACTGAAAATTTCTCTG
CAACTGCAAGCAACCTCAAAATTCATTTAGCTTTCTCGCTCTCTCCTGATTCTATTCTTC
CCTTAATCACAGTCCTAaTTGTTTGCTGCACTTTATGCTTCCAAGAAaGCGACCTGTTGA
AGGCATTGTAGAAGAAGAAGAAAACGTAAATAGAGTAGCTGGTTCATCTCTCATTAAGAA
GCATAGTGTCGGTTGCGTTTTAGAATCAACGGCAAACATCAATACCGCTAACAGCAGCAG
CAACAACAGTAATAATACTAGCGACAACAGCTGCAGCAACAACAACAGCCACGGtAGtAG
CAGTCTGATAATGGCACCTGGTGATGCGAATCAGAACGATATTGATGAGGATCTGCATAG
CCGGCAGCTTGCTGTGTATGGCCGTGAGACCATGCGGCGGCTTTTTGCCTCTAATGTCCT
CGTCTCTGGCATGCAGGGTCTTGGTGTGGAGATTGCTAAAAACCTCATtCTTGCTGGGGT
CAAGTCTGTAACGTTGCATGATGAAGGGGCAGTGGAGCTGTGGGATTTGTCCAGTAATTT
CATTTTTTCTGAGAATGATGTTGGAAAGAACCGGGCATTAGCTTCTGTTCAGAAGTTACA
GGAACTCAATAATGCAGTGGTTGTGTCTACCTTAACCACAGAACTGACAAAAGAAAAACT
TTCTGATTTCCAGGCTGTGGTTTTTACTGATATCAATCTTGAGAAAGCCATTGAATTTGA
TGACTACTGCCATGGTCATCAGCCTCCTATCTCTTTTATTAAGGCTGAAGTTAGAGGTCT
TTTTGGTTCTGTTTTTTGTGACTTTGGGCCTGAATTCACAGTTTTtGATGTTGATGGGGA
AGAACCACACACCGGTATAATTGCATCCATCAGCAATGATAACCCTGCCCTAGTATCATG
TGTGGATGATGAGaGGCTTGAGTTTCAGGATGGGGATCTTGTTGTGTTCTCTGAAGTTCA
TGGAATGACAGAACTAAATGATGGAAAGCCAAGGAAGATTAAAAGTGCCAGGCCATATTC
TTTCACTCTCGATGAGGACACCACAAACTTTGGTACTTATGAGAAAGGTGGTATTGTTAC
ACAGGTGAAACCACCCAAGAAGTTGAACTTTAAGCCATTGCGGGAAGCATTAAAGGATCC
GGGTGATTTTCTTTTGAGTGATTTTTCCAAGTTTGATCGCCCACCTCTCTTACACCTAGC
ATTTCAAGCACTGGATAAGTTTGTCTCCGATTTAGGTCGTTTCCCTGTTGCTGGTTCAGA
AGAGGATGCTCAGAAGCTTATAGCGTTGGCCACTAACATCAATGAAAGATTGGGAGGTGG
TAGAGCGGAAGACATCAACCCAAAACTTTTGCGACACTTTGCCTTTGGTGCAAGGGCTAT
ACTGAATCCCATGGCTGCTATGTTTGGTGGTATTGTGGGACAAGAGGTTGTCAAAGCATG
CTCTGGAAAGTTTCATCCCCTTTTTCAGTTTTTCTATTTTGACTCAGTGGAGTCACTTCC
TACAGAAAATTTGGATACCAGTTCCTTTCAACCATTAAATAGCCGTTATGATGCACAAAT
TTCAGTTTTTGGATCTAAGCTCCaGAAGAAACTCGAGGATGCCACTGTGTTCATAGTTGG
ATCTGGTGCGTTGGGCTGTGAATTCTTGAAAAATaTAGCATTAATGGGTGTTTCATGCGG
TAAAGGAAaGCTGACAATAACaGATGATGATGTAATAGAAAAGaGTAATCTCAGTAGGCA
GTTTCTTTtCcGTGATTGGAACATCGGGCAGGCCAAATCCACAGTCGCTGCATCTGCAGC
TGCATTAAtAAACCCTCATCtcAACATTGAAGCATTGCAAAaTCgTGTTGGCCCTGAAAC
TGAGAATGTCTTTGATGATGTTTTCTGGGAgAATTTATCTGTTGTTATAAATGCTCTAGA
CAATGTCAATGCaCGATTGTATGTCGATCAGAGATGCTTGTACTTCCAGAAGCCACTTCT
TGAGTCTGGAACACTGGGTGCCAAATGCAACACCCAGATGGTTATTCCTCACCTGACTGA
AAaCTATGGtGCATCTAGAGACCCgCcAGAAAAGCAAGCACCAATGTGCACAGTCCATtC
ATTCCCACACAATATTGACCACTGCCTAACCTGGGCTCGGTCAGAGTTTGAGGGCTTGCT
TGAGAAAACTCCAGCAGAAGTGAATGCCTACCTATCcAACCCAGTCGAATATACTACTGG
CATGATCAATGCtGCTGATGCTCAGGCAAGGGATACCTTGGTGCATGTTCTTGAGTGCCT
TGACAAGGAAAAATGTGAGACGTTCCAGGATTGCATTACATGGGCTAGATTGAAGTTTGA
AGATTATTTTGCTAATCGCGTGAAGCAGTTAATTTTTACATTTCCTGAAGATGCCTCAAC
TAGTACTGGGGCTCCATTCTGGTCAGCCCCAAAGCGGTTTCCTCGTCCACTTGAGTTCTC
AGCTTCTGATCCTGGTCACCTCCATTTCATTATGGCAGCATCCATACTGCGAGCAGAGAC
TTTTGGCATCCCAATTCCTGACTGGGTCAAGAATCCTAAGATGTTGGCGGATGCTGTAGA
GAAGGTGATAGTACCGGAATTTCAGCCAAAGAAAGaTGTGAAAATTGAGACAGATGAGAA
GGCTACTAGTCTCTCTAATTCATCTCCAGATGATGCAGTAATTATCAATGAACTAATCAC
AAAACTAGAGCAGTGTAGGAGACGTCTGCCACCAGGATTCaGGATGAAACCGATTCAATT
TGAGAAGGATGATGATACGAaCTTCCATATGGATCTGAtAGCtGGGCTTGCCAACATGAG
AGCAaGAAACTACAGCATCCCtGAGGTTGACAAGCTGAAAGCAAAATTTATTGCAGGAaG
GATAATCCCAGCTATTGCAACCTCCACGGCCATGGCAaCTGGTCTTGTGTGTTTAGAGCt
GTACAAGGTTCTCGATGGGGGGCaCAAAGtGGAagACtACCGCAATACATTTGCCAATCT
AGCACTACCTTTATTCTCAATGGCTGAGCCAGTCCCACCTAAGGTTATCAAGCATCGGGA
CATGAGCTGGACTGTTTGGGACAGGTGGATCATTAAAGACAATCCTACTTTGAGGGAACT
TCTTCAATGGCTCAAGGACAAGGGGCTGAATGCATACAGCATCTCAAGTGGAAGTTGCCT
GCTCTACAACAGCATGTTCCCTAAGCACCGAGACAGAATGGACAGGAAAATGGTGGATTT
GGTTAGGGAAGTGGCAAAAGTAGAATTGCCTCCGAACCGCCGGCATGTCGATGTAGTTGT
CGCATGTGAAGACGATGAGGACAATGATATCGACATTCCTCCAATATCCATATACTTCCG
ATGAAGTTCTGTGTCACATTTGCCTGAGCATGATCCTAAGATTTTAGGATTAGATTAGAC
AATTGTTTTTTtGTATCATAATCAAGGGAGTATGCTAGACTATTTATCACTATATTAGAT
TTCATATCAATTGATAAATAGACATCTAGCGCATGATGTACACCATTTGTCATTTTGGTT
GCTGTAATTTTGCTGTGTTTAGAAACAAGCATCAGGCGTTGCCAGTATCCAAAGATTCTG
ACTAAAATGCTGTATCGAAGTTTGAATAAATAGAAGCTTTTAAGTtCaaaaaaaaaaaaG
GCCGCCTC
>contig00077  length=3898   numreads=81
GaGCAAACCTCTCTTCTtCCCTTTGCTCCTCtCTCTCCACCGCCCTAGTTTTCCATTTtG
tAAAACCGTTTCCGCCTCTATTttCCTTTCTACGGCCATTAAACCGCCACAAGAAGTTCC
ACAAACAACCTTTTCTTGaTCTACTACTACTATTATTATTATTATCATCATCAtcATCAT
CATCTTAAGCAAGCTTGGtAGCtCcTTTTGAAGCTtACTTTCGAAGTAGACGAAGAgAAa
tGGATTGTTGATCAGGTCTTAATCAATATTAACGAAAaTGCGTTATGTTTTTtGGTtCTG
ctAGTTGAAtATCATaTTATCTGCTtGATTttCAGGGaTTGgCcGgTCAAACTaGTGgTt
aTaTtCATttGTTTtGAATTTgaggatgacctgaatttctctctctttctgtttggcctg
agagagacaaattaagagtcaaaagcgagcatacgtgcgctcgtgcgggtgtgctctttc
gtttttATTTGGTGGTTGTTtCGGTTGCTGCTGTGACGTCCGAGAGAAATGCCTCACAGA
ACGACTTACTTCTtCCCTAGGCAATTTCCGgATCGGTCTGGATTCAAtGcAacTTCTAAt
CTACTCTCCGATtACGAGAAGAAGAAGgTAATCAAAgACACTTTTAACaCcGAAAATGAC
CAaCGAAATGACTTtACGaCTACAgTTGGAAaGATCATATCACCAaCCCCTAcgACGACT
CGAACCCCAACGACAACGACTACTGCTGCTGCACTAACTCCAGTATCcGATCTCTTCACG
AGCAGCGATGACGAGAAGTACCATGGAAAGAAGAaTAAGCAATTTGGCGAGGATGATAAG
TTTcAAAAAAAgAAAAAGCAACTTGCCGCTTTTTACGATTGGTTGGCCGAGAAAAaGGCG
AATGGAGCTGCTGCTCATGTgAaGTTGCAAAGaTTATCGTCTGATgaCGAGGATCGTTAT
CTCTTGCTTGCGCCGGAAaTTGTAGaGCCGGAGCGGGGgCAGGAGCAGGAGCCTGAGCCT
GAGCCTGTGCCGGAACCGGaGATTATCAAAGAAAGGGATGTCGACCGGAACTTTGATTGC
CAGGTGTCGTTGCCTAGATTATCGAGCGGAAGTAGTTATGCGGGAagCTtGTTTTCtGGA
aCTACATTGGAtGGGAACTTTTTGAGCGATGTTAAGGACACTGCAACGACTACTACGAGG
CGGGAGGTGGTGCAGGAACAGGCACTGGTGGtGGAGGaGGATGGGAagAGCGATGACAaG
GTGGCGCAAAGGACTAgaGAaGTTTACTATTTGCAGTTGGCTTTGGCTAAAaGGCTTAGT
TTtCAATCTGGTCTTGCTAGTGAGCTtgTGCTTTTGCAGGAGGgCGGACCTGAGTTCTCC
TTTGACGTAGAAACAGTATCTTATCGTCTATGGGTCAGTGGATGCTTGTCATACAGTGAC
AGGATATCAGATGGATTCTATAACATTCTCGGGATGAATCCATATTTGTGGGTGATGTGC
AATGATGAAGATGAAGGAAGGCGGTTGCCGTCTTTAATGTCCCTTAAAGAAATTGAACCT
AGTCAGACATCAATGGAAGTGGTTCTCGTTGATGGCCGTGGCGACTCACGCCTTAAGGAG
CTAGAGGATAAAGCTCATGAACTGTACTGTGCCTCTGAAAATACATTGGTGTTTGTGGAG
AAACTGGGAAAACTCGTTGCTATTTGCATGGGAGGGAcTTtCCCTGTGGAGCAAGGTGAT
CTTCATAAACGCTGGAAAGTAGTTAGCGGGAGATTGAGGGATTTCCACAAGTGTATTGTG
CTCCCCATTGGCAGCCTATCCACAGGACTCTGTAGGCATCGCGCAATTCTGTTTAAGAAG
TTGGCAGACTACATAGGTTTGCCGTGTCGGATAGCTCGAGGGTGCAAGTATTGTGTAGCG
GACCATAGATCTTCTTGCCTTGTCAAAATTGAGGATGACAGACAGTTGTCCAGGGAATAT
GTAGTTGATCTTGTTGGGCAGCCAGGAAATATCCATGGTCCAGATTCCACCATCAaTGGA
GGATTCGTATCTTCTATCCCTTCGCCATTTCAGATTTCTCATCTAAAAGAGTTCCAAAAT
TCCTACGTGGATAATGCTACTTGTCAGCTTCTAAGTTCAAAACCTTCAGCTATTCCTAGA
ATTCCTCAACGATCAGGCAGGGAAGAAGGCAGCCAACAAACTGGGAATCTCAAGTTCTCC
ACATACATTCCAGTTGATCAAGCCTCTCTTGGAAATGGTTCGTCGCTGACATCTTTAGAC
ACAACTGGGAATGCTGAAGCTCTTGATGGAGCTGCAGTGCCATCAATTCATGAATGTTCT
ACCTTTGAACTTGAAGCAGACCGAGTTGTTATACAACCAACTTACAAAAAaGAGATTGTG
GTGTCTGGAAGTCCAATTGTCAACAATGCTCTCAAGCAAAATAGCATGAACTTATCATGT
CAGTCGGatGTGAAAGAGGTGGAGAGCAAGCTTGCCAAtCAAGGCAGATTACACACTgCG
ACCATCCCACAATATTTGAATCTTGAACCTtCACTtGCGATGGACTGGCTTGAGATCTCA
TGGGATGAATTGCATATCAAGGAGCGAGTTGGAGCTGGCTCaTTTGGGACAGTACATCGT
GctGAATGGCATGGATCGGATGTTGCTGTCAAGGTTTTATCTGTTCAAGATTTCCATGAT
GATCAGTTGAGGGAGTTTTTAAGAGAGGTTGCAATAATGAAACGTGTCCGCCATCCAAAT
GTGGTTCTTTTCATGGGTGCCGTCACAAAGcGTCCTCATCTATCAATAGTGACAGAATAT
CTACCCAGGGGTAGTCTATACCGCCTCATACACAGGCCAACTGCTGGGGAAATGCTGGAT
CAAAGGAGGCGGTTACGTATGGCGTTGGATGTGGCGAAGGGCATCAATTACCTTCATTGT
CTgAaCCCTCCGGTTGTTCATTGGGACCTTAAATCTCCAAATTTGTTGGTGgaTAAAAAT
TGGACAGTGAAGGTGTGTGATTTTGGGCTGTCtAGGTTtAAAGCAAACACATTCATATCA
TCAAAATCAGTAGCAGGAACACCTGAGTGGATGGCTCCAGAGTTTCTCCGTGGAGAGCCC
TCAAATGAGAAATCTGATGTCTATAGTTTTGGAGTCATCTTATGGGAGCTTGTTACCATG
CAACAGCCTTGGAATGGACTTAGTCCTGCACAGGTGGTTGGAGCTGTAGCTTTCCAGAAC
AGAAGGCTTACCATACCACCAAATACCTCCCCAGCGCTGACTTCTCTTATGGAATCTTGC
TGGGCTGATGATCCAGCTCAGCGCCCGACTTTTGGTAAGATAGTAGAGACATTGAaGAAG
CTGCAGAAGTCTCCAATTCAGTTGATACAAaTGGGTGGACAATAATAGTGCTTCCACCAA
GCCACGTAATAATATGGATGGAATGCTTCGAGTAATAGAGAGCTGTTTtCGGAGACATAG
TTGAGACTAGCAATTAGTAACTGAAACATCTTAGTACTTTTGTACTACTAACAGAACCGG
TTCCATTCCCAGCAACTGTAGATTTGTTGCTTATCTAACCTATTTGGAAGGCAGTGGAAG
TCGCCGATGTGGAAACCTGCTGTTTAATGCGCAGAGGTTCCTTCTGTATTTGTATATATG
AGAAGTCTTTCTCATATGAGCTATTTCTTCTTGCATATCCGGAAAaTATAGTTGTATTCT
GGATCTACTTCCAAATGTAATATTTTGTTTGTAACAAACGCTGCAGTTCTGAACTGTGAT
GAGGAAGTATCCTCGTAAATGTTCTTATAATTGCATCATGATGTAATAATAACCAAACTC
CCCTGTATATATTTGAAcTtGAACGCAAATGGAAGTGGGTGAACGAAaCTTtAtagaa
>contig00078  length=3895   numreads=74
tGaCGAGTTTGTtCAAGCTTTTCATGACTATGattcaaggTTGCTGGGTGAGGTACATGT
TGCTCTTCTGAAATTGGTAATCAAAGATATtGAAGATGTTGCtCGgACaCCTGTTACTGG
ATTGGGAACGAATCAATATTGTACAGCTAATCCTGAAGGTGGACATCCACAGATTGTTGA
GGGGGCATATACATGGGGCTTTGACATACGCAACTGGCAGCGACACTTAAATCCGTTAAC
ATGGCCTGAAATATTCCGGCAATTGGCATTATCTGCAGGATTTGGGCCACGGTTGAAGAA
AAGAAGTGCAACATGGACACAGTtGGGCGAGAaCAATGAGGTCAAAGGTTGTAAAGATAC
AATTtCTACGTTACGCAATGGATCCGCAGCTGAGAATGCATTTGCGCTAATGCGaGagaG
GGGCTTATTACTtCCTCGGAGATCTAGGcACCGGTTGACACCTGGAACAGTTAaGTTTGC
AGCTTTTCATGTTCTTTCCCTtGAGGGAaGCAAAGgTTTAACCgTGCTAGAaCTtGCAGA
CAAGATTCAGAAATCTGGGCTTCGGGACCTGACTaCAAGCAAAaCaCCAGAGGCATCCAt
ATCagTTGCGCTGACAAGGGATCAAAAaCtCTTTGAAAGAATCGCTCCTTCAACATATTG
TGTACGGGCTGCATATAGAAAGGATCCTGCTGATGCTGAGGCGATACTTTCATCTGCCAg
AAAGAAaaTTCGAATATTtGAAaaTGGCCTTTTAGGTGGAGAAGATGGTGAtGATgTTGA
AAGAGATGAAGATTCTGAAGGTGatGTTGATGAGGACCCTGAAGTTGATGATTTAGCTGC
TACTCCTTTTGGTGCCAACAGAATCGCGAACCATTctAATGGAGCAAACACTTGCTCAGG
AAATAGGAAAGATAGTGTTTGTAAtGACACTCTGTTAGTTGCAGAAAATGAGCTTGACAA
AGAACATCCATCAGTCCCTCTAAATAGTTCCAAGGAATCAATGACTCCAAGTACTACTGA
GCAACatGTTGCTCATGAAGATTTAGGGGTTAGAAATGGTCAGGAAAATATTGAGATTGA
TGAAAGCAAATCAGGTGAATCATGGATTCAAGGACTTGTAGAAGGGGAATATGCTCATCT
CAGTGTTGAGGAACGTCTTGGTGCCCTTGTTGCCTTGGTTGGTATTGCAAATgAaGGAAA
TtCcATCCGTGCTGTACTtGAGGATCGTTTGGAAGCTGCAAATGCTCTTAAAAAGCAAAT
GTGGGCGGAAGCACAATTAGATAGAAGTCGCTTGAAAGAAgATATTGTGAGTAAATTAGA
TTTTCCAACTTCTATTGGGGGCAGAGCTGAAATGCAAGTTATTAGTTCTGCAATGGAGGG
CAGCCAAAGCCCGTTACCTCTTGTTGATAGTAAGAATAAGGAGGTATCTCCAAGTACTGC
AGAAGACCAAAAGTTGTTGGTTGCTGCAGAGAATATACAGAATCACCTCAATAGTGTTTC
TATTGAAAAAACCTtGGTAGTTCAAGATCCCTCTATGAATCCAGATAaCTTCTCAGGTCA
GCAACACGGATATGCTTCAAAAAGGTCACGCTCGCAACTGAAGGCTTATATTGGCCACAT
AGCTGAAGAGACGTATgTCTACAGGTCCTTGCCCCTcGGACAagATCGCAGACGGAATCG
ATACTGGCAGTTTGTtGCATCtGCctCTAGAAaCGACCCTTGTTCTGGTaGgATCTTTGT
TGAATTACATGATGGCAAcTGGAGGCTCATtGATTCTATAGAGGCCTTTGATGCACTGTT
GTCATCTTTGGATACTCGTGGGATTAGGGAATCCCATTTGCGTGTAATGTTACAAAaGaT
TGagAAATCCTtcAAaGAAAATGCCTATAGGAaCTCTCGATCTGAAAaTGTTAtGcGCCA
AACTGTAACAACTACTGAAGaTGAAGCTGGTGAATCATATTCCAGTCCTAATGGCTCAGC
TGGCATtAGCAGCCcTTGCAGTATTGTTTGTGGTTCAAACTCAGATCTATTCGATACGTC
ATCTTTGTTCAGAATTGAgctGGGGaGAAATGAAATGGAAAAGAAaGGTGCTTTGAAAAG
GTACCAAGATTTTCAGAAGTGGATATGGAAAGAATGCTTCAATTGCTTAACATTACGTGC
CATGAAaTATGGGAaGAAAAGGTGTACACCGCTGCTGGCCAcTtGCGATTTTtGTTTtGA
TTCTTATCTCACCGAAGATGTTCATTGtCcTTCTTGCCaCCAGACATtcAGtGCTGCAAA
TAAGATTTTTAATTTTTtGGAACATGGAGTTCAGTGTGAGGAAAAAGTGAAGTtGAACCC
TGGGGTTTCCGATGCTTCTCTACCCCTGGGAATCAGATTGCTGAAGGCTCTTCTAGCTTT
CATTGAGGTATCTGTTCCACCAGAAGCTCTTGAGTCATTTTGGaCAGATAACTATaGAAa
GAGCTGGGctACAAAGTTgAACATGTCATCGTCAATGGAGGAaTTCCAACAGATTTTGAC
TGTGCTTGAGAGTGCCATAAAaCGaGACTGCTTATCTgCTAACTTTGAGATGACAAAAGA
ATTGCTGGGTtCCTCCCCTTCATCACAGACTGCATTATATGGTtCTTCTGATTTGGGATC
AGTCCTTGTtCTTCCATGGATACCAAAAaCCACGGCTGCTCTGGCCATGAGGCTTTTTGA
GCTAGATGCTTCAATTACGTACGTTCAGCaTGAAAAAGCTGAGCCCAGTGAGGATAAGCC
AGTTAAACTCTATATGAAGCTTCCTTCAAGATGTTCTCCTCTCAAGAGTAAAGAGATTGA
ACTAAAAGAACTAAAGCATGATTATGTAAAAGATGAGAACTTTAATGACTTGCGCAGTAA
ACGTAACAACAATAAACGTGGACGAGGAGGCCGAGATCAAGGATATGGTACAAAGTTGCA
GAGAAGAATACCTGGTCTTAAATCTGATCCAAGTAAACGCAATGCTAGGGAAAATGAGAG
ACTTAATCTAGGACAAAAGCAGGGACGACGGACAAATGCCCAAGCATCTGGTCGGGGTCG
CAGGACCGTTAGAAAGAGAAGAGCAGAAATGATGGTAGACGATGATACGTTGATCGGTCG
TATGACCAACTCTGTTAGCCATAGTAAGTATGGAGGATCATTAAGAAACTTtGACGAtGA
AGATTGGGGCATCGAAAAAGCCAGGATGGATGCAGATGTGGATGATGCTGACAATAGTAA
CAGTGTGGAaGCAGCAGAATCTGATGACAATGTTGAAGCAGAGGGAtATGAACAAGAAAA
CTGGGAGCAAAGTTACATTGGAGCCTCTAATAGGTGGAATCAAAATTCAGTGGAGGCGAG
TGATGATGATGGAGATGCTTCTGGAGATGATAATGGGATTGAAGATATGGGAGTTGAAGA
CTCAGAGGGTGAGATAGAAATAAGCGAGGGTTCAGACGGATTAGCAAATAAAATGGATAA
TGATGAAGCCTCAGACTCTGCAGTTTCAGATGATTATAGTGACTGATTATCTTCCTACTT
ACAGATGTTTCTGGCAAAAGTTACTCTTGTTCGTGAGCTGCACTGTTTTTGGTAGTCGCA
GcaCTTCACAAGCGCCTGAATtCATGCACGAGAAGAAAGAaGgaGAAACACGGTTGCTTC
TTtGTGTTCCGaTTAaTGGGaCAaTATaTAACTAGAAAAtGCaGGTAGAAGGTTGAAGtA
AATTaGTAGACcGGCcTTGtAGTTCATTATTGTTAACGGGCATTTAAtcGTAAGCtAAGC
AtGTGCCATTAGAAGCGAGATTtACCCCCTTTGGTTCCTCGtCCTTCCTTtATATAaTTT
TttCTCcGAtGTATCAAAAagTTTTTttATttAATAAGAtAATTtCATCGctAAA
>contig00079  length=3884   numreads=101
GaggCGgccttttttttttttctttttgggTTtGAaTTTtCGGCATTTGGCCATTTtCAA
TAaTTAACCAATCCAAGCCCCAGAAAATTACAGGAAAGCCTCGTCATAACAAACTAAAAT
GCTGTAGGCAAAGAAAGGCAGAAATACTCTACAAAATGTTAGCTTATGAAAAGATTACAA
CCTCACTCCAATTCCAAGACCCAACAATTTCCCCAAATTATATTATTACAATGGACAATG
ACCCACAAACTTGCAAGGTAGTTCCAGTTTCAATGCCCATTTGAAGGTCTAAATACTGTA
TAGCCACTGCCACTGCAAGCCAAATTCGAATACTCCGGACTGAAATATGGAGAACCATCA
CCCTCTGCGTTCCTCATGCCTACTAAAGGaTCAGATCCAGCCATCTGCCACTGATTAGGA
ATCAATCCATCAACATGCCCATTTGCATATGGTAGTGGGCTAGCCTGGGGATTATATTCC
CTTAGCATGTCAAAGTCgAaCTGGCTGCTGCCAAAAGAGCTATAGCTCCGCTGCAACCCA
CTATCATGGTAACTCCTAGCACGTTCGAATCTGCAAGAGCTGCTGGTTGAGGAaCCTAAT
TCagTTGATACACTCACATCACCTGGAAAAGAGCATTGCCGATTTAGGAAGTGTGGCCCA
CTGTTAAGAGAATGGAAGGcTCTGCTAGCCTCAGCTGCCTTCCCATGTTCATCATCAAGC
AGGTCATTGATGATATCAAGAtGTGGGAACTCATCTGTTACCACACCTTGAGAGCTCTCC
ATCCGCTGGGGTCCATTCTGCAACAGATCCCGAGTtACCATCCCAAAAGGAAAGCCAGAT
TGGACACAGTTTGGGTCTACCCTATCAGAGCTCTGGGGCAAAAACATtGATCCAGATACC
AAAGCAGGCGAATGTGTGTGCGCTGATGATAGGTTAACCCCCAAATTAGGACAGTTGGCA
TGAGCAAAACCACCTGAACTTGAGCCAACAGGATTACCTACAATAGCATTTCGGTAGGAC
AAAGGAGCATAActATGACTTGCGGGTGAAGGGTCAGGACCGAGTCGACCAGTTGCACTC
ACTGAACGAGCAAGTAATGGAGATGTTTGAACCAGGGAAACAaCAGGAGCAGTTGCTCTG
GGACCAGGCATTAGAGGAGCACTGGAGGGCCTTGACATCATAGGAACCTGCTGTAGTGTC
GGCTTATCAGTCAATTTCGAAGTTGAGGAATTCTGATTCTCAGGTTTGGAAAGGCCTGTA
ATTTGCAGGGATATTATTGAAGGGACTGCTATATCAGCCTGCTGTCcACTATTTGAAGAT
GCTTTCTTACTTTGAACAGGATCTaCAGTGGCTGtACTCTTGTCTTCTAACTTTGATTGA
aCAGTGGATTGGCAATTTTTGGGAGgaCTTCTAGGAGGGCTTCTAGAAGATGATGTGATA
GTCGGCcTTTCTTTAAAGGATCTTTCCaCatCAACCAAATCTTTGCTGCACTGTTtCTTT
tGTGgCATAATcTCTtCcACAaCCTTCTtAACTgCATGcTTCTCAgaCCAAGTAATGctA
TCTCGTGATGGATGAACATTAGCCTCAAACTCaCATTCAACAGTCTTGCTGCTTCCAGTA
ACATGATTGAGATCTCCAGTGTCTGCTGTAGGCGCAGAAAGctGATTATCGATCTCAaCT
ATCCAACTCCCATCACTTGTTGCCTTACCCCGTGGGTGCTTCCCTCTACTGGGTGaTTTT
ACATATTGGCAGCTTGAATACGAGTTCCCCTTGTAGGAGCCATTAGTTACAACTgATGGA
ACTGAATCTGTaGAGCACGTTGaCGAACTGtcATCCATTGCTGATGTGCTCCTTTTCTCA
GCTGTTCCATTTGGTAGGGACGACAACCCACTAACTCCACTGCTGCAAGCTTCTGTGGGA
GgATGGACTTCTGAAGTATCAGTATCCCAATTGACAGGACTTGCATCTCTGTCTTCTGAA
TCAGGCTGCAATACTTCTGCAACACCATCTACCAGATCAGAGACATCAGACACATCTTCC
AGAATATCTGGCTTTTCCACCACAGGCTGCACCTCTCCAATAACAGAATCCTTCTTCTCA
CGGTCTGGATTTtCcTCTTCGTGCTTATCTAATACTGCGATACTGATCCTTTCATCCCTC
CCTTTATCCTTCCcTTTACGATTATTCCGCTTTTGTTTTGCCTGTTTTTTCTtGGATTTC
TTTtCcTTTTCAGTTGTTCCCCGTTTAGCCTTCTGCTCACTTTCAGCCAACCATGCTGCC
TCTTCTTCACGGATAAGCTCTTCTTGCCTCCTTAAAGCAACAGCTTCCTGATAGGCAACT
TCAATTTTGTGGTTGAAAATATGAGCAAGAACAAATATTTCCACTGTCCTGCGACCCAAT
TCTGTTAGACGCCTTTCGTCACGCTCAATGGAATCTTTGTTAAAGTCCTCACCAGAATTT
CCATCCTTTGTTCGATTCTGCGGGCCCTTTTCATCTTTTGGAGGCAAAGGTTCCATAGCA
GCCCTTTCAAGTAGCAGTAGAACATCATCCACcAATACAAACATATCTTTCTCCACACGA
ACAATCGGAGCTGGCATTTCTTCAGCATCTAACAATTTTGCTCTCCCCTTCTTGCTCTTA
GTTTGGCCTTCAAGAGCCTTTAATCCACTATACAGGGAATCCATTACCAAAGTAGATGTG
ACTTCCTTTTCTATAAAGAAATGCTTTACAACTACTTTCagAATTACATCTGTTTTTTCC
CTAGACATGCGCCTCCGGGCAGTTTGATCCATTCCCAACCaGAAAGCACAAAAGCTTGAC
CATCTATTTTTGTCCTCGaTTAACCTCCCAAGTTTGCCTCGTCTCTCTTCCACGAAACGC
CGACAAATCTGCTCTACaTTTGTCAAatacACCctaacgAGTTCTCTTCTATACTGaCAa
TCAaGGcAaCGGAAaGGccgatctgctttcTCCCTGATGACTTGCACTTGAGCTTTTATA
ATTAGTGTGTCAGCAGCATCTAAAaaCCCGTCTGACACTTTCGATAATTCCATGAATTTT
TtCCATCCCCAGTCATGCTCTTTCTTCCAGAACcGGTGTAATGTaTCTGAATATTTTgaT
TTTTTAGGATCTTTATTCACCACAGCAaTTGTGAACTGAGCAAAATGACTCCAACCTGGA
AGAAGTTTGtCATGGTTGGCAACACAGAGAAACAAAGAAagATGATTGCACACATCAcAa
CCTTGGGGATAAaTCAATATGTACCATTTGTAGCCGCCAACCTCAAaTGCATTACTACGA
AGTTCtCTTTTGTTAATCTGTGAAAATTTCTCTATCTTCCATGTATATTTTCCATATAAC
TCAGAAGGTTTTGGCCCTCCATCATCAtCAtCGtCAGtGTCCCAAtAAGGGGGtGAAGTT
GAaGGGGTTCCATTTTCCACCTGCTCAGAAGACCGCCATTCTGCCAGTGCTTCACCTGAT
TGGCAACGCTGCCCACTCGAGAGCCCCTCTACAGACCTTCCAGCTCCAGCTTCCTCACTC
GCAATCCCAGCCATTtCCTACTCCAAAACTCCTTTCCCCCAGGaTCCTTCAACTCCACTC
ACTGAGCTCTGCTAAATGGGTTATGGGCAAGcTGTGAGATTCTAGAGAGAgAAAGaGGTC
CAAGGAGCAGCAAAaGAAAGAAGAGAAGAAGAGACCAAAGGAGAGCCcAAAAAAaGAAAA
AAaTTTTTGtATTTTtGATGTTATTTTGGGAGTTTAATtAATTAATTAATCAATTCTATT
ATtAATTTTTTtATTTtATTAGAAAATACAGCTTGAGAAGGAGATATGGAGCGACGAAGA
GAAGAGAGGTGGCTTGTTtGCTTGCTTGCTTTGCTCcTCTGTTC
>contig00080  length=3884   numreads=77
GAAAAaTAaTGCATTTCTGtACGTCTTTATAGAGGTCtATCAAAATTTCaTCGAACAAAA
AAATTCGATCAATGTtGAGTAtAtACCaTtCCCttcttCTTCAGTaTaTTTTCTGTACAA
TTAAGCCAATGgTTGTTATTGCACTATACATTTCCCCATGATACTTtCCTTTtCTTGAAC
GGATTTAGGCaGTTTTCATATTGCTAACGTtCCTTCAGTGACTtGGTTTTCATCTGAAGa
GTCaGAAAACTGAGTTTTGGATTtGCTCATGATACGTGAAAACCCGTACCCAAGagAACT
TCCGCTAGCCTGGCATAGCTCaGTTAGCTCAGACAAGTGGCGGGACCTAAATTCATTTAT
AGTTGATGCAATCTCCGATGCGGGTAGTTTAGCCTGTGCAAGAACTGCAGCTGCCAACTG
CAAGCTTGGCTCTAATGTCTCAGGAACAACCGCTGTAGCCCCTGCCTTCTCCAAATTAAG
GCCATGATCAACATCATGAGCACGgaCAAACGTCTTTACATTGGGgAAgtaCTtGCTTAG
TGCCCAGACAGTTCTATAaTTTGCACCGGGAgTATCCAAaGTTATTGCTGCAGCACATGC
TCTTTCAGCACCAACTTTATGGAGGACCTCTCGAcTTCCAGCATCTCCAAAATAGACAGG
AAGGTCAAGCGCTCGCCCAACTGCTACTCTATCGCTCCTTACATCAAGAGCAACAAATGG
AATTAATCGTTCTGACAAAAGCTGCGCAATGATCTGGCCAACACGTCCAAATCCACAGAT
AATAATATGATCTTGCAAATCATCTGTCTCACTCTCAACTGGTAATAGACTTCGAACATC
ATGTTGCTCAAAACGTGAGGCAATTAATtGACCTCCAGCAGCTAGCCATGGTGTTAAAGC
cATTGAGATCCCAACCACAAGAAACAGCAAAGATGATAGCTGAGGAGACATTATGCCCTG
GTTAACAGCTTCACCGAAAGCCACAAATGCAAATtCTCCACCCGGAGCAAGAAGAAGGCC
AACTCTTATAGCAGATATGATTGAAATACCAAAAaGTTTACCAACTATAGCAACCAACAT
GGTCTTGCCACCAATTAAGAGACCCAaTGTCCCCATAATAACGGGAAAATTTGAGAAAag
AAGCTTtGGATCAATAGACATTCCAACCGtCATGAAGAagAGACCCAATAGGAGGCCACG
ATATGGAGCAATATCcGATtCAACCTGCAAGGAAAaTtCAGTTtCTGCAaGGaGCAAACC
AGCCAGAAACGCGCCCAGTGCCATAGAAAGCCCAGCCCTGgCTGTAAGGAGACTGgTCCC
CAGAATGACAAGAAGCGTATTGGCCGAGAATATCTCTGCATTTTGATTTTCTGCAATTtG
TTTATAAATTGGTCGAAGCAGCAaGCGTCCACCGGCAATTATTGCAGTAATAGCAAGTGC
TGCCTTAAcAGCAGCCAACCCAAGAGCTTcaGCAATAGCTTGAAAACCAACCCCTCCTTT
GGAGGAATTTGGTGAAATAAGAGGTATGAGTATCAGCAACACCACAACAGCCAAATCCTG
GAATAGTAAGACAGAGAATGTAGCACGTCCATGACGTGATGTGCTCTCACCCCTCTCCTG
CAGTACCTGGAGGACAACAGCAGTGGAAGACAGTGCAAGCCCATTCCCAATTACTATGGC
AGCAGGACCAGGAAGTCCAGACACAAAATGAGCAATCAAGCCAACAGCCACTGCTGTCAC
CAACACCTGAGCAGAGCCTAATCCGAAAACATATTTCTTCATGGAACTAAGCCTTTCAAC
GGACAGCTCCAGACCAATATTAAATAACAAGAACACAACTCCGAATTCAGCAATTGCCTT
TGTTCCATGCACATGATGAATAATAGAGAGACCATAAGGGCCAATCAAGATGCCAGCAGC
CAAGTATCCAAGGACaGgACTGCCTCCaGGAAGTTTCTGAAACATGGGCACAAATACAAC
ACTAGCAAGCagCAAGCATATTACATCAAaCAGAGATGCTTCCTCTTCATTCATCTCTTG
ATGAGGAATCATTGCAATTAGTTTTTtCATTCTCTTCGGAAGTTTCTGTATGTGTCGAAT
CAGAGGCTTGGTGTTCGGAGAAACTTCTTCAATAGTAGTGGTGACAACGTCTGTTTGTTG
TAGGATCTGAGTACtCcTTTCCACTCGATTAGAGAAGAAGGCCACCCCtgTCCCCAACAG
CAACACTCCAAAAACCAGCTTAGGCAACTGCTtCCTTGTGGACTCCATGAGACCTTGGAA
AACTGATGCTGGTGTTAACTCAGTCCCATCTACAGTGAAAGAGAAGAAAGATGCAGAAAA
GAATCGCGAAGATTTCTTCAACAATGCCTTTGGAGAAGTAACTGGCGAAGGTGAAGTTTc
TTtAGAAGTATCCTTCTGCATGTCCGTTTTTTTtGTTtGAACACCACtCTTTGACTTTTC
AGCTTCTACTTCAGCTTCcTtAGAAGAGTCTAAATTCAGTTTTGCATTCTCTtGGTCACT
AGAATCATCAGATTGGTACAACTCTTtAGAACtcTGGATGGACTTATCAGATAGTCTAtc
TATTGAAGgTCCACCAAGTAAAACATTACCATCTATTGGCACATCTATTTCCTTTTCATC
GTCAGTAGTCCTTCCTTCACTCAACTTCTCCTCCTCAACAACAGTCTCATCACCagATAC
ATAACCCTGGgTAGTTTCTACGGTATCAACAGAAGAACTAGAAACTAACTTCTCAGctCT
CTGTAATGCAATCTCTGCATCATTCACCCGTTGAGTAGCCTCAAGTTCAAAAGCAACAGC
TTGCTCCGCTAAAAGCATAATATTTGCAACatCTTCTTctGCTTTCAAAGCATtCATCTG
TGCTTCCTCTGCAGCGTCATTCaGCCTGTCTaCTTCCTTCTGCAATTCCTCCTTTTTACT
TtGTAGATTTCTTAACTGCGCCTCaCAATTAGCcAAATGCATTTGACATTCTATAATATC
ATTCTGAGCTGCTAAAaTTGCTTTCTCCTCTTCCCCAGCGTTTTTCACATCAATCTCACC
AGAAACATCTGGTGAATCAGTCTCTtCTTTtGCTCTTTCAATTGATTCTATTGCCACTTT
AAGCCTTGCCTCAGCCAGAGAAAGGGCCATCGTGGCATTTtGAACCgCTTCTTTGGCAAT
AGCTTCCTCATTTACAATCCCTTGAATCATATCAAGAGTTGAGTTAACATCAGTCCAAGC
ATTCGCTGCATCATCCTtCAAGGCtATTGCAGCTTCTGATATTCTTTGAGCCTTCTCCTC
AAaCATTGTACTATTAAGCCTTGCAACTTCCAATTCTCTAATCGCATTCTGTAACAATTC
CCTCAGTTCGTCCAAACTCGGTGCCTCAGTTTCCCCTTCTTCTTTCCGTTCTCCTCcTTt
CTCTACCGtCTCTCCGACACCATTCAACTCTACGCCATCATCAGATCCCACTGTCAAGCT
TTCAGCACTACTCTCAaCTAATTCTAcATTTTGgTCATTCCcATCAATATaTGCTAAAGA
aTCATTGCCTTGACACCGtGAATTGAATCCCcTGGACACTTTAAAAGCATCAGGAAAATT
aCAAAACAaTGAGCTGCTCGAATGTGCAGCTGATAAATGACTATGAAATCCTGCTCTGAA
TACCAAATTCGAATTCAAAGCACCACTACATGCAAAATTTTTCCTTATTTTCTTGGAGGA
CCTATCTTTCAAAACATTACTCGGATCAAGAACATTGTAACGAaAGCTTCTGTATCTCAA
TCTCGAATGTAACCGATTtGATACCATACAACCTTTGCCTTCACTGCCGTGAAAGAAATT
AGGCTGCTTTATACAACAAGCGAAATCCATATATCCAAAGCAAa
>contig00081  length=3886   numreads=125
GAGGCGGCcTTTTTTTTTTtTttgCatGAAaTAAAAaCTAATCATAGATGATGCAAAATC
ATGTCTGTACAAGAAAAaGAAAATTATCATACCTCCGTCCCTGCACtCTTTTTtGACAAG
AGAATGGGATCACTCTCATTTTATATTCTTTACGATGAGCTAATAAATTAtCAACAAAAT
AAAACTAAAaGTAAAAAAAATCTAGTTCCAATACAGGAATCAAAaTTACACGCCTTTTGT
TCTGAAACAGTAGTCGCCAACAGTCAAAAATAAATGTTCTCCCAATACCACATCGACGGC
AGGCTGATTTTCAATGCAATCAACTGTTATCTTGCCATTTTTGAGCTGAATTTCCAACCT
CAGGTTAGAATGATCCCTAGATAAGAGGAAAGTTTCCAGCCCTCTTGCAAATTTTtCATT
TCCTGAATATAATGCAACAATAGCATCCGATTTGAACACTAAAGCAGCTCTTGCCAAATA
AATGGTGAAaGACAATTCATAAACTTGATGGTAACTCTCCTCCCCAATTATTACAGCTTG
TGGTGGCATCATGGTAAAGGGTAGAACTGGAGTTCCAATTGCATCCCTAATATACTGTCC
CTGAGAATTCAGAACTCGTTCTAATTTTGATTTATCTTCATCCGAGCATTGAAAATAAAC
ATCCACCACATCTGTAGGTTCAAGGGCAACTTTTTTCCTCAACTTCTGAATTCTATTAAC
AACCTCACGTGCAACACCAGCCTCAAGCAATGATTCATCTGGTCGGAGATCCATAATCAC
CAGAACATCACCATCTCCAGCAGCATCGACCTCCTTCTCTGTTAAACCATCGGGACGTTT
GAATTCCCGTACAATCTTGATATCAGCCAGCTTTAGACAGTGTGAAGCAATGGTAACTTC
TCCAGCTTGCTCAAAAGCTAAGATATCTTTTTGAGACATTGCTTTAATTTCTTTTGCAAC
AACTCCCATTGATTTTCCAAGTCGCTTACCCAGCACACTGAACTCAGGCTCCGCACGCAA
aGAAGCGTACTTCAGTGTGTCATTACATGGGATAAGAGATCTTACGTTGAGTTCCTCCAG
TACATACTCTTTTAGTTTtCCAGCAATGTCATCAAGAAAGTCTGCaTCAGGATGTACTAC
TATCATTTCCCTCAGTGGTGATTTCAGAGGCTTGTTGTGCCGCTCACGAATATTACGTGC
AAGATCAATAATAGTCATCATCCTTGTAACACTTCTTTCAATGCGTTCATCCATCTCTCC
TTCTACTTGAGGAAAACTGCAATAGTGGATGCTTTCCTCTGATCCAGCAGAGACTTTCCG
CATATTTTGATATAGAACTTCTGTGAAGAAAGGTGTGAATGGCGACATCACCTTACATGA
TGTTAGAAGCACATTGTAAAGAGTTGAGAGAGCAGTCCGACAGTCTTCTTCACCAGTACG
CCCTTTTAATCTCTTGCGGTTGAACCTCACATATATATTTGTAAGGTTGTCAAGAAACTt
CAAGAGATATGGAACGACCGTGTAAAGTCGGTATCCATCCATTTCTTGgCGCACAAAATG
AACAAGACTCTGTGTGGCTGAGTTGATCCACTGATCTAACACATTAGATGAATTTTTAAG
tGTTTTAAAATCAAGAGGAGTAAATGGTGCAAGTCCTTCAACTTCAAGCCTTTTAGCATT
TTGTACCAAGAATCTATATGCATTGTACCAAGGAaGGAAAACATCTTTGACAACACTATA
TACACCATCCTTTTTGAACCGCAAGGGCTCAGCACGCACAACTGGAGAGTTTATAAGGTA
TAATCGTAAAGCATCAGCTCCATAATCATTGATGACTTCCATAGGTGACGGATAGTTTTT
CAATTTTTTACTCATCTTTTTTCCATCCTCAGCCAGGACAAGCCCATTGCAAATAAGATT
CCTAAACGCAGGTTTCCCAAATAATGCAGTTGACAACACCATAAGAGTGTAGAACCATCC
ACGAGTTTGATCTAGCCCTTCAGCGACAAAATGCCCAGGAAAATTTTTCTCGAAAAGTTC
AACATTCTCAAATGGGTAATGAATATAAGCGTAAGGCATTGACCCACTCTCAAACCAACA
ATCAAATACATCATCTACTCGACGAAGCACACCGAATTCAGGACCACGGCTAGATGGGAT
GGTTATGTGATCAATATTGTGACGATGCAGATCAAACACCTTAACACCAGAAAGTTTTTC
AAGTTTAGCAACAGAGTCAATGACAACAATTTCTTCACCATCCTCGCTGATCCACAGTGG
AAGAGGAGTGCCCCAAAATCGACTTCGGCTAACAGCCCAATCTCGTGCATTTTCCAGCCA
ATTGTGGAaccGtttttCCTTCACAtAaTCAGGAaCCCAATATGTCTGTTTGTTGTTTtc
TAGCAATTGCCCTTTCAAtcTTCCACTCTAACAAaCCAGCTTGGAaCAGCTTtGTAAaTA
AGGGgaGTATCAGACCTCCAACaGAAGGgaTAAGAGTGCGTGTAGCTACCAGACTTAACA
AGCCTGCCTTTTGCCTTCaCAGTTTCGATGATAtcTTtATCTGCAtCCTTGACATAGCGC
CCACTAAAATCAGTAATTCTGTCAGTAAAGCAgCcATCAtcaTCAACAGCTACAACCAAA
CTCTCCCCcTTGTTGaTTATTTGaTTTtCGATGCAAACACGGTAATCATCCTCACCAAAT
GCTGGAGCACAATGTACAATTCCAGTACCACTATCATCAGTTACGTAATTGTCCGCAATA
ACTCTAAATGCCATGTCAGAGAACTCTGAGAAGTAATTAAATAATGGTTCGTACTTCTTT
TTCACCAGTTCACTGCCCTTAATTTTCTCTACCAACTCAAATGAATCCATCACATTTTCc
GTTTTCCCACCCTTATTTTTGGAACTTGATGTCTTCTTATCGCCAGCAGGTCCATTTGCT
ACACTTGATTTTGGCTTCTCAACAGGAAGAGCTGACAGCCTAGATTCAGCAACCACATAG
ACCTTTCCAGTGTACTTGTTTCGAACCTTGACATAATCAAAATTTGAATTAACACAAAGG
GCAAGATTACTAGGTAGCGTCcATGGGGTAGTTGTCCAAGCCACAAaGGCTGCATTATGT
GGATCaTCAATAATTGGAAATGCCACCATTATCTCAGGGTCAGGCACATCCTTATAATTC
TGACCGGCTTCAAAATTAGACAGTGGAGTTTTGCAACCAGTACTGTATGGCATGACCTTA
AAACCTTTATAAACAAGTCCCTTCTCAAAAAGCTGCGCAAAAACCCACCAAACACTCTCC
ATAAAATTCATGTCCATAGTTTtATAATCATTCCTAAAATCAATCCATCTCCCCGTTCTG
gTTATCACTTtcTCCCATTCCTCcACATACCTAGTAACAATACTCCTACACTCTTCGTTG
TACTTATCAATTCCCATTTtCAACACCTCATCTCTTCTCTTAATCCCTAATTTCCTGTCG
ATCTCATTTTCTACAGGCAAACCATGGCAATCCCACCCAAAACGACGGGTCACATGGTGG
CCTCTCATAGTCTGGTACCGAGTGACAATGTCCTTGATTGTtCcAGCGAGGATGTGGCCG
TAATGAGGAAGTCCGGTGGCAAAAGGAGGACCATCGTAGAAAATATATTCAGGTAGAGAT
TCAGTGCGGGCTAATTGAGTCTCGAAGGCTTTGATTTCTGACCAAAAAGAAaGAACCTTT
TCCTCTTGCCCTGGAAAGGAAAAGTCCTTCCCTTCGCAGACTtCCTCCATTGCAGTAATA
GAGAGAAATTAGGGCTTTCTCTGAGAGAGAAGATGGTGGCGGAGAAAAAACGAGAAGAAA
GAATCTATAAATTAAGGGTTTAAGTCTTTAAGATACGAGCTTGTCT
>contig00082  length=3882   numreads=108
aGAACAAGAAATGCtGGCCTAGAGATGCAAGAATGAGAcTCaatGAAaCATGATGtAAAt
CTTGGGAGGAGTGTGTTTTGGGAtATGAaGAATCGACTCCCTCGAAGCATAaCAACTTTG
GAGTGGGAGAACAGCTTCGTTTCTGTTTATAGCAAGGACAATCCGAACTTGCTTTTCAGC
ATGTGTGGGTTTGAAGTTCGAATACTtCCTAAAATAaGGATGACCCAGGAAGCTTTCAGC
AATaCAAGGGATGGTGTTTGGAATTTGCAGAATGAACAAACCAAGGaGCGGACAGCagTT
GCTTTCCTACGGGTTgaTGATGAGCATATGAAGGTGTTTGaGAaTCGTGTgaGACAGATC
CTTATGTCTtCAGGGTCAACtACTTtCACTAAAATTGTTAACAAATGGAATACAGCCTTG
ATAGgTCTCATGACTTACTTCCGTGAAGCAACTGTGCAtACTCAAGAGCTACTGGATTTG
CTAgTtAAATGTGAAAACAAAATCCAAACTCGTATCAAGATTGGTTTGAACTCAAAGATG
CCTAGTCGATTTCCACCTGTAATCTTCTATACGCCAAAAGAAATTGGAGGACTtGGCAtG
TTATCAAtGGGTCACATTTTGATCCcACAGAGTGACCTtCGGTATAGTCAaCAGACTGAT
GTTGGTGTAaCCCACTtCAGAAGTGGAATGAGTCATGAAGAGGATCAGCTGATTCCAAAT
CTCTATCGCTACATTCAGCCATGGGAGAGTGAGTTCATTGATtCACAGCGTGTCTGGGCA
GAGTATGCCCTTAAGAGGCAGGAAGCACAGGCGCAAAATAGGCGTTTAACACTTGAAGAT
TTGGAAGATTCATGGGACAGAGGCATTCCACGTATTAATACTTTATTCCAGAAGGACCGT
CACACCTTGGCATATGACAAAGGATGGAGAGTGCGCACAGATTTCAAGCAATACCAAGTT
CTAAAACAGAATCCTTTCTGGTGGACACACCAGAGGCATGATGGGAAACTGTGGAACTTG
AACAATTACCGAACTGATGTTATCCAAGCTCTTGGGGGTGTTGAGGGAATTCTTGAGCAT
ACCCTGTTCAAAGGAACATATTTTCCAACTTGGGAAGGTCTCTTTTGGGAGAAGGCATCT
GGTTTCGAAGAGTCGATGAAGTATAAGAAGCTAACCAATGCACAGAGATCTGGTCTCAAC
CAAATTCCCAACCGAAGGTTTACACTTTGGTGGTCCCCCACGATTAATAGGGCTAATGTT
TATGTGGGTTTCCAAGTGCAGCTAGATCTAACTGGAATCTTCATGCATGGGAAGATCCCA
ACcTTGAAAATTTCACTGATTCAGATTTtCCGAGCCCATTTGTGGCAGAAGATTCATGAG
AGTGTTGTGATGGATCTATGTCAAGTCTTAGATCAGGAGTTGGATGCTCTAGAAATTGAA
ACTGTACAGAAGGAAACAATCCATCCGAGGAAGAGTTACAAGATGAACAGTTCCTGTGCA
GACATTCTCcTCTTCGCTGCTCACAGGTGGCCTATGTCAAAGCCTAGTCTTGTTGCCGAG
TCAAAAGATGTGTTTGATCAGAAGGCCAGCAACAAATACTGGATAGAtGTACAACTCCGA
TGGGGTGACTATGATTCTCATGATATTGAACGTTATACCCGAGCCAAATTtATGgATTAC
ACAACAGATAACATGTCTATATATCCGTCCCcAACTGGGGTGATGATTGGACTTGATCTG
GCATACAaTTTGCATTCTGCATTTGGTAACTGGTTTCCCGGATCAAAACCaCTGCTAGCT
CAAGCAATGAATAAGATAATGAAGTCAAACCCAGCTTTATATGTCTTGAGGGAGCGTATA
AGGAAAGGTTTGCAGTTGTATTCTTCTGaGCCTACAGAACCCTATTTGTCATCCCAGAAT
TATGGTGAGatcTTCAGCAATCAGATCATATGGTTTGTTGATGATACCAATGTGTATCGT
GTCACAATCCATAAGACATTTGAGGGAAACCTTACAACAAAGCCCATTAATGGTGCAATA
TTTATATTCAATCCAAGAACTGGCCAGCTGTTTCTGAAGGTCATCCACACTAGTGTGTGG
GCAGGACAGAAGCGTCTTGGTCAGCTtGCCAAGTGGAAAACAGCTGAAGAGGTTGCTGCT
CTTGTGCGGTCTTTGCCTGTTGAAGAACAACCAAAaCAAATTATTGTTACTCGTAAAGGA
ATGCTTGACCCATTGGAGGTTCACTTACTTGATTTCCCTAATATTGTTATTAAAGGAAGC
GAGTTGCAGTTGCCATTCCAGGCATGCTTGAAGATAGAGAAATTTGGTGATTTGATTCTG
AAGGCAACAGAGCCCCAGATGGTTCTGTTCAATATTTATGATGATTGGCTGAAGAGCATC
TCATCATACACTGCATTTTCCCGACTAATtcTGATCCTTCGAGCACTTCATGTTAACAAT
GAGAAGGCAAAGATGCTACTCAAGCCTGACAAAACCATtGTCACTGAGCCACACCACATT
TGGCcTtCTTTGACTGATGATCAGTGGATGAAGGTTGAGGTTGCATTAAGAGATCTCATA
CTTTCCGATTATGCCAAGAAAAACAATgTGAACACGTCAGCACTGACACAGTCTGAGATC
CGTGATATTATtCTTGGAGCAGAGATTACTCCTCCGTCCCAACAAAGGCAACAGATAGCA
GAGATTGAGAAACAGGCCAAAGAAGCAAGTCAGTtGACAGCAGTCACAACAAGGACgaCA
AATGTGCATGGTGATGAACTCATTGTTACTACCACAAGTCCATACGAGCAGGCTGCATTT
GGTTCCAAAACAGATTGGCGTGTCAGAGCAATATCAGCTACAAATCTCTATCTTCGTGTG
AATCACATATATGTCAATTCAGAGGATATTAAGGAAACAGGATATACCTACATCATGCCC
AAGAATATTCTAAAGAAGTTCATCTGTATAGCAGATCTGCGTACTCAAATTGCCGGCTAC
CTCTATGGTATAAGTCCCCCAGATAACCCTCAGGTCAAGGAGATACGCTGTATTGCCCTG
GCACCACAGTGGGGTACACATCAACAAGTTCATCTCCCATCAGCACTTCCTGAGCATGAT
TTCCTCAATGATCTGGAGCCTCTGGGATGGATGCACACCCAACCAAATGAGCTTCCTCAG
TTGTCACCACAGGATCTTACAACTCATGCCAGGATTTTAGAGAACAATAAGCAATGGGAT
GGGGAGAAGTGCATCATCTTGACTTGCAGTTTCACTCCTGGATCATGCTCATTAACTGCA
TATAAGCTTACTCCAAGTGGCTATGAGTGGGGACGTGTCAACAAGGACACAGGAAGCAAT
CCTCATGGTTACTTACCAACTCATTATGAGAAGGTCCAAATGCTATTGAGTGACCGCTTC
CTTGGTTTCTATATGATCCCTGACAATGGTCCATGGAACTACAACTTCATGGGGGTGAAG
CATACAGTGAGCATGAAGTACGGAATCAAACTAGGGACACCCCGGGAATATTACCATGAG
GACCACAGGCCGACCCATTACCTGGAGTTTAGCAACTTAGAGGAGGGTGAGACTGCTGAG
GGTGACCGGGAGGATACATTCACTTAAGTATACCATTGTTGGGTTCCTATTTTAAGAAGC
ATACTTAATGTTGTACCTTGGTTTAACTACTAGGAATTTTtGAACCCAGGTAGTTTTTGT
TTCTCAAGCTTGGGATTAAAGTACTTTTTGTAGTAGTATTTGTATGCTACATATTTAGAT
CACACTGTTGTAAATCAGCGACTGTGTTCTTAATGAGATGTAAATaGTATGTTCTGGAAA
TGGAAGTTTATACGCTGTTATTgActAggaaaaaaaaaaaaa
>contig00083  length=3872   numreads=51
CAAATTCGcATTTTGCTCATCGTCCTGGGTcGCCATGATTGCCGCGAAGCGATTGAtACA
GAAGGCTGTGCACCACCACCAccACCGCCAGGAGCtcGATGTGCAACGTGGCAATTTGGC
ATCGACGGACTTGGATTTGCAAGTCGCTGTTCACTATGGTATCCCGTCTACGGCGTCCCT
TCTTGCTTTtGACTCCATTCAGCGCTTGTTGGCAATTGGAACACTGGACGGGAGAATTAA
AGTGATTGGTGGTGATAGAATTGAAGCTCTTCTCATATCCCcAAAGCAATTGCCTTTTAA
GAGCAtAGAGTTTCTGCAAAaCAAGGgTTTTTTAGtCaCcATTtCAAaTGAGAaTGatAT
tGAGGTTtGGAATCTGGAGAACAGgaTGCcTAGCATGTtGCTTACAATGGGAATCCAATA
TAACTGCATTTTCTAtAATCAGCAGCACCTACCTCATGTATATTGGAGATGAATATGGTT
TGATGTCAGTGCTGAAGTATGATGTTGAAGAtGgTAAaCTTTtaCGGTtGCCATATAGCA
TATCTtCAAACCATTTAAATGAAGCAGCTGGGTTtCCATCACCTGATCACCAaCCAGTTG
TTGGAGTTCTTCCTCAACCTTGTTCTTCTGGAAATAGGGTGCTGATTGCATATGAGAATG
GACTGATAATtcTCTGGGATGTTTCTGAAGGTCGGGTtCTTTTTGTTGGAGGTGGTAAGG
ATCTCCAGTTGAAGGATGGGAATGCTGATTCCCAAAATGGGCTTGATGCTGATCCACAAG
ACAATATGTTTTATAATCACTTACAAGAGAAAGAGATAACTGCTCTTTGCtGGGCATCGT
CCAATGGGTCCATtCTTGCTATTGGATAtGTAGATGGAGATATCTTGTTTTGGAAAaCAT
CAACTGCTTCctCTGGTAAAGGTCAACAAAATGAATCCTTGAGCGGCAATGTCGTTAAGC
TGCAATTATCACCTGCTGAGAGGaGACTACCTGTTATAGTTTTACACTGGTCTGCAAGCA
ATAGaTCCAGTAATGGTTGTGATGGTCAACTCTTCATCTATGGTGGTGACGGAATaGGAT
CTGAAGAAGTTCTAACGGTTCTGaCTCTAGAaTGGTCCCCTAGGATGGAGACATTAAGgT
GTACAGCTCGTGctGACCTCACACTTACtGGGTCTTTCGCTGACaTGATTTTGTTACCAC
ATGCTGGGTTAACaGGGGGTAATAaCAAaCCAGCTCTTTTTGTACTCACAAATCCAGGAC
AAGTGCATCTTTGtGATGATACTAGCTTGTCTGCCTTGCTATctCAGCAAGaGAGGAAAT
CATCTGTCTTAGCTGTGAaTTTTCCTTCAGTTGTACCTATGGGTAATCCACCCATAACTG
TGTCAAAACTATCTGCATtGgCCATGGGTGCAAaTTCATCAAAATTTCTGTCTGAGAtaG
CCTCAGTTAAAAAaCAaGGCACtACAgATgCCcAGACTGTCGATACAAaCTGGCTCTtGA
CTGGGGGTGTGCCTgCTCATTTGTCTTctACTGAACAtACTGGTGTTGAAAGAGTCTATA
TAGCAGGTTATCAAGATGGATCTGTGCGAGTTTGGAATGCCTcATATAATGTCCTATCAC
TTATTTGCATTCTAGAAGGCAAGGTGGAAGGTGTAGAAGTTGTAGGCTTTAATGCTCCAG
TATCAAGTTTGGACTTTtGTtCCCtcACCTTAAaTTTaGCTGTTGGCAaTGaCATGGACT
GgTTCAAATTTaTAACcTCGATGGCAGCTCAGATGAGAAAAGTTTGCACTTTGTGACGgA
GAGTAAATGTGAAGTTCACAATTTACCAAAAGTGAAAGgAcGACCCCATTGTAGAGCTGT
tCTTTCTCTTCTTAATTCACCAATTCATGTGCTAGCGTTTACAAATtCTGGAGCTAAACT
TGCTGTGaCTTTTGAATGTGGCAGGGTGGCGGTCCTAGACATGAGTTCATTATCAGTTCT
ATTCTTCACAGACTGTGTATCTAGCTCCAGTTCCCCCATAATTTCAGTGACTTCGATAAA
TTGTGAAACTGGtGACCTtGTAAAAGGTCCAAAGCATTCAGAACCTAATGTTCTAGTGAA
CCCTGCAGAGGAACTCATGTTTTTCTTAACCAAAGATGCAGTTCTTAACATTATTAACAG
TGGGAGCGGTGGTACAATCAGCTACTATCAATGGCGCCCAAAGAAGAAATCAaTTGCAAT
TTCCATGTCTGTTATagTGGATAATACTTCAGCCTCTGGcTCCACCAATGGAAAGCATCC
AGAGGAGGCTAGCAAGGATTTGGGTACCAACAAGAATCAAACTATGGgTAAAACTTCTTC
AACTGGGATTGGCTCAGATAGCGGCAAACATCAATCCTCTtCAgCTaTTGCACTCACCAG
GGAAGCACTAATGGATTCACTCATTTTGCTTTCTTGTgAGGATTCAATGCGTTtGTACTC
AACAAAGAATGTGATTCAGGGAAGCAATAAGTCCATTTTTAAAGTGAAACATGtGAAGCC
TTGCTGTTGGACTTCAGCaTTTAAAAAaGATGGCAAAGTTTCTGGACTATTCTTGTtGTT
TCaGACTGGTGTGATTGAAATCAGATCTTTTCCAGATCTTAAACTGGTTAAAGAAAGCTC
CTTAATGTCAATTCTtAGGTGGAACTACAAAGCAAACATGGAGAAGATGATGAGTTCTGA
CAATGAGCAGATTTCTTTGGCAAATGGCTGTGAGTTGGCCTTCATctCGCTACCTTCTAG
TGAAAaTGGTCTCaGGGTACTGGACaCTTTTCcttGTCTTCATGATAAGGTCCTtGCTGC
TGCTGCTGATGCTGCTATCAGTATGTCTTCAAATCAGAAGAAAAAGCAGGGTACTAAACC
TGGTATTCTAGGTGGTATTGTCAAAGGCTTAAAACAAGGgAAAATAGAACAGACTACAGA
AATtACTCCAACACCTCAATCTAATTTtAGTCATCtaGAGGGCATTTtCTCAAAGTCTCC
TTTCTCaGACTCATCTCCAGTTATTAAAGATACTCAGGAAGCTGtGGAaCTtGATATAGA
TGATATTGAGATAGATGAATCTCCTCTAGTCATGGAAACTTCATCACAGGAAGTGAAAAa
GACAAAGAAAGAAAAGGTTACAGAAAGGGAACAGTTACTAGGCAAGGCTGATGATATAAA
aCCCAGACTTAGGACACCCGAAGAAATTATAGCTCAATATAGAAAAGCTGGGGATGCCTC
ATCAGTTGCTGCACATGCAAGAAACAAGCTTGTAGAGAGACAGGAAAAACtGGAGAGAAT
TAGCAGACGCACTGCAGAATTGCAAAATGGtGCTGAAGACTTTGCGTCAATGGCAAATGA
GCtCGTTaaGGCAATGGaGAAtCGAAAGTGGTGGCAAATATGAACAAGGgACAGTCTGGT
TTGGTTTGATTACGTTTTTtATTCATTTACTCGAAAGACCTATTCAGGCATCGGGGAGTT
CTCATCCCAGGTACTTCTATTTTTGGTCTCACATACAATTGGCATTATAGCTGATAACTA
AGACTTTAGAGCTTGAGCTTTCAACATATACTTCATCTTTGACGTAAAGCAGATAATGTA
aCCACAGTTTACTtATTATTATTATGTTTTGGGAGGAGaGGGTGTAATTAGGTGAAATGT
TTGtAAATAAAGCTGGTTGCATTTTTTTtCTTTTTTCcACATTCCTTGTACaCAGGTTTT
TGTTTCAGGCTTTAGAACAAAATGAGAGCATTGTATTTTTtATTTTCTtCTGTGCTGCTC
TGTTGATCTGATaTGAAACGGgAAaTtCTCcAGTTGATTgAATGATTAaTGAAGCTGgTA
ATCcAGCCTACGGATAGACCGCAaaTCAaTAt
>contig00084  length=3872   numreads=104
GAGGCGgCCTTTTttCTTTTTTtgTCCAAAaTAGAAACATGAGAGAAaCTGACACTCgCA
TGAATCTGAAAGAATGATTtAGAAGGGAATAGCAAGAAGCTTACAACGCATTATCATCAT
CTCTCAACAACATTGACCAAACCTCTCACAAAaCCGAAAGAAAGATAATCACACTAGACA
AAAAAATGACAACAAAAGATCATTACATCTACAATATACGGCAAAAATTCACTTGCGACA
CGTGCTAGGCAGCTGAATTTCATGGAAATGGCTTCTGCATCTAATTAAAGCCGTCTAGAA
AATGAAACCAATCCTACATATTCACGCTGGCACCACATCCATGACGAACCACGTTTTTAC
ATACAAATCAAAAaTTAAAAAAAGCTAAAGAGGTAAGATGTCCGCTACTCTGTCTTGTGC
ATCTACAGGCATTTCCCTTCCTGGGACGTTGatCTTTAAAAGATTCCCGAACTCTGTtGG
TGTAAACATGTTCTCATGCTCTGTGATGAAAGCAAGCAAGGCCTCAAATGGCATATTTAA
TAGTTCATAATaGGTTCGGACATGATCTAAtCTTTGCTGTACAAATTCACtATCAATTGA
TGGAaTAGCTGCgAGGGCCTGTTCTAATGCAATTGAATTTCGACATATCTGTTGcACCCC
AAAaaGGTTAATTGATTTCATGTCAGCCAAAGCCTTGATAGATGCACTTGCagCAATACT
GCAAATTCCACCAAATATGTAAGTTCGCTTTAtCGGTGCAACAAAAGGTGCCATTTCCTC
ATCTCTACGTGTTATCTGTGCAGTGAGTGAAATGATGAAGTCATCTGGTtCTTCTGCATC
TTGGTCTTCCAAGTACTCTCTGTTTGTCATTTCCTGCATATGGAAAATAGTTtCCAACTG
CATCTCTACAcGCAAAaCCTTCAGGCAGTCAATTGCCAGTTTTCTATAGTCTTCTGCAAA
TGCTGCAAGATTCTTGCCCTTATTTGATGTTATTAGGgTTGTTTgcTCAAGCCTTTGAAT
TGAATCTGCAACATATTCCAATGAATCACTAAGGGATGCTAGCAAAATTAGTTTGTTATC
ATCGCGAATTAGATTTTCCTGCTTGATAGGCCGCAAATTCAAGAACAACTCACTCAGTTC
CAATTCAATCTCAGAAGATTCAGCATCTGATGCATCATTCACCATATCTGACTGACCAAG
TGAATTAGGCAAACGTGAGCTTGCTGGATCAAGTCGCATCAATTTCTCAATATCGTGCCT
TCCAATCAACATGTAGCTCTGCTTCTCAAGAACTGCCTCCATGTATGATGTCCGGCATCT
TTCATATGTTCGTTCAAGGAAAGTTTGCACATATTTCACAACGTCACTAGAAAATTTTGG
CATTGCTTGGGCCCAACCAaGAACCTCTTTTGCCAAGAAaTCTATTGCCAAAAGTCCCTG
CAATACAGGTCGACCCTTCTCAATTGAAGAAGTATAAGCAGTAGCAGTGTGTGCCCTTGG
GCGAAATGCAGCAGGACTTGATATGGCTTGCTGAACACCCTTCCGGTAGTCCACAAACAT
AGTTGGAAGAAAGTGGtCcTTTATAAAGTTCTCCATAAATGCTAGCAATCCATCGTTTCC
GAGTTGTGAAtACTTTTTtGGCAGCATTGAaGCAACCTTATCTGTAAACTGAACGACGGG
CCGGTATACAGACGCTGCTAGATATAAGCCTTGCTCAGGCAAAACAGTAGCAGACCCATA
ACCTTCTTGTAAGACATTTGGACCCTTCcTACTCCAGCCTTGGCGAATGAGATCAACATC
CTGGTTATGAACCGAtACACTAGCATCTGTgAaCCGAAAAGCAAAGCTAAGACCATCTtC
TGAACCATCCTTCTTTTCCTTGGAAGGAACCTTGCTTGCAAGTCTAGCAGTTTGAaCAGC
AGCATCTGCAGATGCAGCTTCAGGAGTTGCTCGCAGAATTTCACATATAAGTTGTTGGCA
TTCACTCTGCAAAACCGTCAAGGAAGAGCCAATGCTGTAGCCTCCAGTAACTtGAGATGA
TTCAGAGTCAGGGTTCCAATTTACATCTGTTGCCATTGACTTTGGTGTGTTCATCTCAAC
ATTCTGAGcaGATTTCAACTCCAGCAACTCTCCAACCACAACATGATTTTCAAATATTCG
AACTACagTGTCCAAAATTGAATCAAGAAGCTCCTTTGTAGCAGCCTGTGCTTTTCCTGC
AGGAGCCATCACTGGTGATACAGGGCTTACTGACAaTAAAGTTGCTGACAAGGGTATCCC
ATTCTGACGCTTCTTTTTCGGCAACTGATAGCTTTCTAACTGTCCTTTCACATAATGAAG
ACCTGAGGTAGCAGTTTGGGCAGGCTGACAAATACCAGACCTTGAAGAGTTGACCAGCTC
GGCATGAGCTTTTAtCTTTGAAgTGATAATGTCATGAATTGTGGGTCGCAATCTCTGGCA
TATCATTGCACCGGCAGCTGCAACTTTGCCTAGCATGCAGAGGCACTCAACCATTGTCTG
CAAATACTTCACATGAAGTGGAGCATCACTCTTTTTAATTGTTTCAATAAATTCATCAGG
AGTTGAATTTGAAAGCCAACGGGGTACTTTGCCATCACTGCCATTTACCCTCATTGTTCC
ATGTCCATCCAAGTTTGCATCATCATGTGCTTCTAAAGTACCCTCCTCATCATGGCCATC
AAATGATGAAACTCCATCAACAGAACCTGCTTtGTATGATCCGTCCATCAATCCATGATT
GTCACCTTTCATTAATCTAGTTCTGCGAGACAGTGATTGTGAGTTACTCATTGTAAATGC
AaCAGCTGTGGTGGTTGGCAaTTCATCATCTCTCTcATTCAAGCTTGAGGCAACTGAGCT
ATATTCTCCTTTGTTGTAAAGaTGTGCATGCAAATCCTCCAAAaTTTtATAGAAGAGAaC
TCCTCGCAACTTtGTCAGCTCAGATCGAACATCTTGAAGAGCGCCGACTGTTtGAAGACC
CTCTCGCTCAAGCATCAGTGcTGACTGGACATGTACTTGAACTGCTGCATAGAACTGCTT
TTCAGCGATGAGTTtCTCAATACGAGAAGGAACCTTAGCTATGCTCTCAATTTGATCTAA
AACTGAGATTATATGCCGCAACGTAACAGACCGATACCATAACTGATGCAACTGCTTGCT
tCGGgCACcAAGGCGCTTCTTTGCTTCAGCCAAATCAACCTTTAGTGTAGAAATACTTTC
TGCAGATTCACTAAATAGACGCAaGATCTGAGAATAATTTtGAATTGCTTTGTTGtaGCC
ACCATGATAAGCATGCACAACTTCATCCACAaCCTCCTCAACAACATCGCTTTGTtCcct
CAAaaTTCGGACTTCACCTTCACGATCTTTAGATGTCAAAATATGTACAACATGAGGCAa
TGAGTCAAAGCGTGAAGTAGCTGCAGCCCAACTCTCATCAATCCTTGAAaGCTCGTCCCT
CAAATACTCTTTATCAGGAGGAACTGGTAATCCATCAAAAATCCCCATTTGCTCTAACTT
CCACATTAATAACCGTTCGGAAACAAGCTCATTCCCGCAAACAACTTTGTTGCTTCTCTT
TGGCTAACGATACGGTCTAAAATCAAAGCTAGAAGAGACACAAATGGGCGAATTCTATGC
TTTGAACTCTTGAGTTGAAGAATTGATGCAGATTCGCGAAAATGAATTTGATTCTTGAAA
TCCGAGACTTGTTTTtGAGTGTTGAATCTTCGCTAAATCTTCTAATACCTCTGTTGATTT
GTTTTtCTCAGAGTTGATATAATTGAAGAATTGATTGATTAGAGCGAGAAAGAGTGTGTA
CAGAGAAAAGAAAAGTAAACAAAACAAATaCC
>contig00085  length=3867   numreads=110
TAATCTaTCAaCGTCTCCCCcTTCTCtAACTGTTTTTTTTTTTTCCTTTTCCTGTTTTAC
CCcTGTCAACCGTTTTCACCTCCCCGCCAAAAaCAGTTGAGCTATATTTACAtcTCTATC
CAGTAGAAACGAGTGCCTACTGTAATAATCTCACGACACATCAACTGCCACTCTGATACT
GCTCGGCAGCCGTTCACCACGGCTCCGGTCACTGGAATCACTGTTGgATTCTAGCCGAAT
GATCATGGATTCATCTGCAATGGCAGATGTAGGTAATTGTAATTTTAGCTGGCGAATGCT
TGGAACCAATACTCTCTCGGTCCATTCTTCTAAACCTGCTCCGTCTAACCATAGCCCAGC
AGCAATTTTTtCAAGTGCCTCCTCTTGGATTTCAAATGGGATTCCaTCACTGATAATGGT
GGCGAATTTCTTtGATATTGAATTTGAAATCTCACAGCGAATGAGGCCcAAGTCTACTGG
TTTGAAAACAATGTTATCGTCTACCGAATTTAGAAGCTCTTGAGACAaCGTTGAAGTTGt
GGGTGTTGGTAGTCTGTTGTTGTGGACATGTTCGTCTTCGTGATCAATTGTAAGATCACT
TGAATTGCGAGAGCCATCAGCTTTATCCTCAGCATCTGCAGCTTCATTCAGGTCAAATGA
CAATGCTGATCCTGTATCTTTCCTAGGCTTTGCCGGTCTCTCTTCATCGTGTAGCCAAAT
GGCTCGGCGCTTTGCTGTTTTCTCACAGAGGGAAAGCCTTAATTGCCATCCTCCACTTAC
CAGACTGGCAAGCTTCGTTTCATCAAGAGGAATGCCTTTGGACAAGAATTTTAGATTTTC
TGGTAACCCATTTGCAGTGAGAAGGAAAaTAACATTCCCGAGACTGATTTCACGGCCATG
GGAATCTGAAAGTCGACCTCTTTCCATGGCCCGCTTTATGCTCCCTCGGACAAGCATATC
AGCTTCGTCAATGTCCTCAAGCATGATTACTGCTAATGGGTTCCGCCTAACTGCCTCTGC
TATTCGATCAAGTGCCGTTTTACCACGGAAATTCACATCAGATTCTCCGCCATCACGCCG
TGAACCAAGAGACACCATTATTGGATTGGTCCCACATAAAACTTCTGATAGAGCTGATGC
CATCTTCTTCTTGCCTACCCTATCAGGACCTGTAAATAATAGCCAAATATCACCCTTTGA
TCCAACACCCCGCTGTTTACCATTTCCCAATTTGCATTGCGTTACAGTTGCAGCCACTGC
CGAAGCTGCTTCTCGCTGCCACCACACCTTTTCAATAAGACCCTTAAGAAGCCTCTTGAA
TGAGTCAGCATCTAATGCACTTAGAAGCTTGCTGGCATTCAATTCATGCAACTTGATCAA
CGGCTCAGAAGCAACACAACCCAAAAAGTCTTTAGTGCGTTCTTCATTGACTTTCTCAGG
AGTATTCTCACTGCTTTTGGGCCGCCCAAGAACCAGGTCTGTCCTCACAGGGCTTCCTGG
TGGAGTATTCGACCGAGCAGGTGATTGGGTGGGCAACAAATTTGAGTTCAATTGTGGAGT
TCCACTAAGGTTTCTATTCAAACTTAACTTGGGTTGGAAAGGCTGGCGAGAAAGCAGGTT
TGGATTATACAAGCTCGTCATAGAGAGAGCTGGTTGTGTAATTCTCTCAGATCCAATaTC
GGGCTGATGATAACTGGGATGAAGTCGCAAGCACGTATCATGCCATTTCTTCTGCAACTC
TAGACTTCTCTGTTTCAACCTTAACTCTTGATCCTTAGTCACTGTCTGATCTACTGTTTT
AGCATCACCCTCCTGAGACTTGGCATTTTTCAACCATTGTGGCAGTAGTGGCTGAGATGC
TTCTGATTTAAATCCTGAAGAAGACTTTTCAGATTCCTTTGGTACAACCTGTGCCAATTC
TTGCTCATAATTCTGCATGCACTGGGGGCAaCAACTCATTCTTCGAGCAGGATCTAAGTT
CTCAGTGAGACGTCTTGGTGGAGCAGGCGTAATAGTTGAAAAGCCCTTTAAAGGTGATAA
AGACTCAACTGAATTGCTAAGAATCCCATTGGTtCCAAACCTAGGAAACATTCCGGGCAG
AGGCGCTCTAGGAGCGATTGACACTACTTGCaGATCCCAATCACTTTCCATTGAAGGATG
ATAGACCTGACACCTCAAATATGTCTCACAAGTAGCAGTTCcAATCAACCAAACCCTTCC
ACCGCCACTTTTCtCTCCAAACCTtGCCAACAGCTTCGCCATCTCTGCCACAGCCGCCCG
CCCAGCCTCAGACACAATTTtGCTGCTGCTGCTGTTGGATTCCACCACCACCACCGGGAA
AGTTTACTGGTTGCTCTACCAACCATTTTAAATCACCCAAATCAACAATTACTCCACAAT
CCAAATTCGCTATTCGATTTTCAATCAAACCCCcTAATTCAATAAtCTTTGAAAGTAATt
GCGCTTTATCAAgatAATCTTTTTCCAAATGAATAACCTGCACATTCTTtAACAACCCAT
CTCCtATTTCTTtATTTTCGATTCTCTTtAATAGCTCTTTCACAACCATCTCCGGCTCCG
AGTCGCCAACCAAAACAGGATTCCTCTTTTtATtCTTTAACAAAATATCAACAAGTCGTT
TAATTTCCTCATTTCTCTGTTGCCCAGATTGCGCTGCACTCCCTTGTTGCAATCTTGGAT
TCACATATAAATTCCGATTTGTAGTtGGTGAAGGAACCGGCACTGCCCCGGGCGTACGGA
ACCCAAATCCAAATGAACTTGAATTGGAAGCGGCAGAATTCGAGGAAGAGTTAAGAGATT
GTTCAATTGTAGCCTTAACAGCTGGACTTGAAAAACTAGCTTCTCTCATAACTCTACTAA
CACTCGGATCATCTAAAATTGATATAATTAGCTGTTCAAGCTCTACTTTCACTGCTAACA
GAGGCTGCTGCTGCTGTTCAGGGCAGCCACGGCGTTGATGAGCCTGTGCTCGCTTGAGtG
CCGCCATTAAAGCATTTGAGATAGGCGGGTCGTGGCCAGGGCTAAGATTCTGTGCAGTAG
GTAACCGTTCCAAAGCAACACTAAAACAGAGTTCTAAAGCTCTGCACTGAAGAGGATGAG
AGGAATTAGGATGAGATTTGATACAAGCTTGCCGGAGAAACCCAGACGGCGAGGCCAAAA
GAGTAGCCGCTACaTGAAGCGGCGTCGTTTGACCATGATTACGACGGCTAGCTTCTGCTA
TTGAGTGgTTTAGAaCACTCGCCGCCTCTGGCGTAAGCGTTTGTTGAATCGTACTAAGCC
CAGCTCTCATTtcTTAATCAAGAATTAAAGAaTTGAGCTCTTTCTGATTTGGGTTTTCTT
CAAGAATTGAAATTTGAAAATTATCTAATTTGATAATAAAAGAAAAAAaGCTTTTAACAT
GGAATGGACAAAATTGGCTAACTTTTTCAGAATACAGAAAGAAAGAAaGAAAATCCAATC
ACCAAAAGAAATCAATCAAAGAAAGTAAATAAAAAGATAATAATCTTTTCTTTagCTTTC
CTTTCTTCTTCTtCTCCTTCTTCTtCTTTTtCTTGTTCTTCTCTTATGGGATCTATCCAT
CCAATCTTCCTTTTTTTTTttCtCtCTTTTTTttCCCcTTTtATCTCTCTCTCATGGTGC
TGGTGGTTTTtGTTTtATATCTAGTGTTATGTATGTGTATGAGTATGTATatGTTATGTG
TGAAaCGCACAACAAAAGGGTAGAGGAGAATTCAACGCGAAAAGGAAAGATCAGATCCCC
TGCTTCACAATAGCCACCCcATTTCTCTCCcTTCTCTGTTTCTTtCTTTtCgTttccTTt
CTTtCCtCTCTAcTCCCTTTCCTCCTC
>contig00086  length=3865   numreads=96
ACTCACTGCGGAAGAAATTTGCTAaTtCCTAATTATGGCATCCGACGGTGTCGTtGCGCT
TCCTCACAAGGtCAAACAGTGTTAACCCCCCAGCTAACCACAACtCGTCTTCGAACGGAG
GAGAGGAGGAAGAACAGGTAGAGAGAGGGAGACCGCACAGAGAACCAGGACCAAGTCTGA
AATGGAaCAAAAATGAAAATAAGCAACGACAAATACAACTGAAAATAAGAAAAGGTCGTG
AAGCGGTGAAATTGTAGGAATGTGTTGATCGTTGTAAATCATTTGATTTTAGTCAATAAT
AATGAAGCGATTTGTATATATCAATGATGATGAATCGCCAACGCAGGAACTTTACTGTGA
CAATCGCATATCAAATAGAAAATATACCTTACTGAATTTTCTTCCCAAAAATTTATGGGA
GCaGTTCAGCCGGTTCATGAATCAGTATTTCTTGTTGATTGCTTGCCTTCAGCTATGGTC
ACTtaTTACTCCAGTAAACCCGGCTAGTACATGGGgTCCCcTAATTTTTATATTTGCAGT
CTCAGCATCAAAAGAAGCTTGGGATGATTACAATAGATATCTCTCGGACAAGAAGGCCAA
TGAGAAaGAAGTTTGGATtGTTAGGCAGGGTATCAAAAaaCATATTCAAGCACAGGACAT
TCATGTGGGTAATATAGTGTGGCTtCGTGaGAaTGATGAAGTTCCGTGtGATCTTGTTTT
GATTGGTACATCAGATCCTcAAGgTGTCTGCTATGTGgAGACAGCTGCCTTAGATGGTGA
AACTGATCtGAAGACAAGGGtAATACCCTCTGCTTGCATGGGAATAGATtcTGAATTATt
GCACAAAATCAAGGGTGTCATTGAATGTCCAAATCCAGATAAGGACATCAGAAGATTTGA
TGCAAaTCTTCGCTTGTTTCCTCCATTTATTGATAATGATACTTGCCCTTTGACTATAAA
AAACaCAATTCTTCAGTCaTGTTACTTGAGAAATACAGAGTGGGTTtGTGGGgTAGCTGT
CTACACAGGCAATGAAACtAAGCTGGGTATGAGCAGGGGTATTCctGAACCTAAGcTTAC
AGCTATGGATGCCATGATtGACAAGCTGACTGGAGCTATATTTGTTTtCCAAATAGTGGT
AGTTATCGTTCTAGGCATAGCTGGGAATGTCTGGAAGGATACAGAAGCAAGAAAGCAATG
GTatGTTCTATATCCAAATGAAGGTCCATGGTATGAACTACTGGTAATACCTCtGAGGTT
CGAGTTACTATGTTCCATCAtgATACCCATTTCtATTAAGGTATCTTTGGATCTTGTGAA
AAGCTTATATGCAAAGTTTATTGATTGGGATGCTGAGATGATTGATCATGAAACTGGTTG
TTCATCCCATGCAACAAACaCAGCAATAAGTGAGGACTTGGGACAAGTTGAGTACATTTT
GACTGACAAAACTGGAACaCTTACTGAGAACAGAATGGTCTTTAGAAGATGCTGTATCAA
TGGAATTTTCTATGGGACTGagAGTGGCAATGCGTTGAAAGATGCACAGCTGGTCAATGC
TATTGcTAGTGGGTCTCCAGACGTTATTCAGTTTCTTACAGTTATGGCAATATGTAATAC
TGTTGTTCCTGTGCCAagTAAAACTGGAGCAATATTGTACAAAGCACAGTCTCAAGaTGA
GGAAGCTCTTGTTCAAGCTGCTGCTAATTTGCACATGGTTTATGTCAGCAAAAATGGAAA
TATTCTTGAGATCAGATACAATGCTTCTGTATTACaTTATGAAGTGTTAGAGACTCTGGA
GTTCACTTCTGACAGGAAAAGGATGTCAGTAGTGGTAAGAGATTGCCAAAATGGAAAGGT
AATCCTTTTGTCAAAAGGAGCGGACGAAGCTATTCTTCCTTATGCTTCTGCAGATCTAGG
ACAACAAACGaGGACGTTTAATGAGGCTGTAGAACAATATGCCCAATTGGGACTGCGGAC
ATTATGCTTGGCCTGGCGTGAaCTAAAAGAaGATGAATATCAAGAGTGGTCTTCAATGTT
TAGaGAGGCTAGTAGCACATTGGTTGATAGGGAGTGGAAAATAGCTGAGGTCTGCCAAAG
ATTAGAGCATGATCTTGAAGTTCTAGGAGTTACTGCAATAGAGGATCGCCTACAGGATGG
TGTACCAGAAACAATTGAGACACTTAGAAAAGCAGGAATAAATTTTtGGATGCTAACTGG
AGACAAGCAGAATACTGCCATACAAATTGCCCTTTCATGCAATTTTATTTcaCCAGAGCC
AAAAGGTCAGCTTCTATTGATTGATGGAAAAaCTGAAGATGAAGTTTCCAGGAGTTTAGA
AAGAGTTTTACTTACAATGAGGATAACCACTTCAGAACCAAAGGATGTGGCATTtGTTGT
tGATGGCTGGGCTCTTGAAATCTTACTGAAGCATTATCGGAAAGCTTTTACTGAATTGGC
AATACTATCTAGGACTGCCATATGTTGTCGAGTGACACCATCACAAAAAGCCCAGCTTGT
AGAGCTATTGAAATCATGTGACTATAGAACACTGGCTATTGGGGATGGTGGGAATGATGT
GAGAATGATTCAACAAGCTGACATCGGAGTTGGCATTAGTGGTAGAGAAGGACTGCAGGC
AGCAAGGGCTGCTGATTATAGCATTGGAAAGTTCAGGTTTTTGAAAAGACTGATTCTTGT
CCATGGCCGTTACTCGTACAACCGAACTGCATTTTTGTCGCAATATTCCTTCTATAAATC
CTTATTGATATGTTTCATCCAAATCTTTTTTtCATTTATTTCAGGTGTGTCAGGGACCAG
TCTATTCAATTCTGTCAGCTTGATGGCTTATAATGTTTTCTACACTAGTGTACCTGTTCT
AGTTAGTGTACTTGACAAAGATCTTAATGAAGAAACAGTAATGCAGCATCCTCAAATTCT
ATTCTATTGCCAAGCTGGAAGGCTTCTCAATCCAAGTACCTTTGCTGGATGGTTTGGTCG
ATCTCTGTTCCATGCAATTGTTGTATTTGTCATCAGTATAAATGCATTTGCCTATGAAAG
AAGTGAAATGGAGGAGGTTGCAATGGTGGCACTTTCTGGATGTATCTGGTTGCAGGCGTT
CGTTGTAACATTAGAGACCAACTCTTTTACAATATTACAGCATCTTGCCATTTGGGGGAA
CTTGATTGCATTTTACGTCATCAACTGGATCGTTAGTGCCATtCCATCAGCCGGGATGTA
TACTATAATGTttCGgCTGTGTGCACAACCATCTTACTGGATAACTATATCTGTCATAGT
TGCAGCAGGAATGGGGCCGATACTAGCTCTAAAGTACTTCCGCTACACGTATAGACCAAG
TAAAATCAACACTCTCCAGCAGGCTGAACGTTTGGGTGGGCCAATACTATCTCTAGGGAT
TATCGAGTCACAACCGAGATCACTAGAAAAaGAAGTTTCTTCCTTATCAATAATAACTCA
ACCGAAAAACAGAAGTTCAGTTTATGAACCTCTATTATCAGACTCTCCAAATACTAGAAG
ATCTCTTGGTTCAGCTACTCCATTTGATTTCTTTCAATCACAATCCCGATTGTCTTTTTC
CAGCTACTCAAGAAATTGTAAGGACAACTGAAAAATTCCAGTACTTGTTCATTCACATAA
AAATGGTATATAGGCAGCTGAACATTTGATTGGAAAGTCATTGTTGGGATATAGCAGCAT
TTTATAGGATACATTTAATTTTTCACCCTAGTCTCTtACTTAAAtGTAATTATTCTTTTT
GACCTACTTGaGAACATTTCAAATTtCATGGATTTCATAGTATATATAAaTCCcAcATTT
tAtCaaaaaaaaaaaaaaaaaaaaa
>contig00087  length=3855   numreads=75
AAaCAAAaCcAAAAGaGAAAAAAAaaaaaGTAAAAaCGAAACCAGAGTCATGGTTtCAAC
AAGGAGAAGTGGATCTCTCtcTGGAAACAATATCAAGAGATCTTCATCGTCGGAGGATAA
GCCTCCGTCACCGAAGCGTCAAAAGGGAGAAAATGGTGGAAATGCGGAGAAACCGATGCC
GGCGACGGAGAATTCCAAGGAATtGTCTCCCCCTGCTGCCGCGGATCCCGCAGAATGTGG
GTCTGGTGATTCTCCGATTGctGGAGACGCTGCTGGaGAGGCTGTGAGTTCAGGAAAAGG
tGAGGCGGCTACAGCTGTGGCTGTGGTCACGCCGATCGCTGAGGGTTCAACACCGATTGT
AGTGGATAAACCGaGAACTtCATTTtCCtCGTGGAGCAGTTTTTATCAAAaGCAgaaTAC
AATTCaGGAATCaCCTTGGtGTAAtCatcTGTCACAGTCTGCACaGAACCCGAGTGTACC
CATATGCGTACCCAGTTtCACTATtGGTTCAAACCGGAATTGCAATTtATCATTAAAGGA
TCAgaCTATCAGtGCAACGCTGTGCAGGaTAAAACAGCATGAGGGAGGTGCTGGAGCAGT
GCTAGATTGTTCGGGAAGCAAGGGATCAGTAAAAGTAAATGGGGAAGTAGTCAAGAAGAA
CACTCAACGTCAGCTCCACTCAGGAGATGAGGTGGTTTTTGGTTTGCTGGGGAACCATGC
CTAtATTTTTCAGCAATTACCAACTGATGTAGCAGTTAAGGGTCCGGAGGTTCAAAGCAG
TATGGGGAAaTTTTtGCAACTTGAGAGGAGGTCAGGaGATCCTTCAGCTGTTGCTGGGgC
ATCAATATTGGCATCTCTTTCAAGCATGAGGCAAGATATATCCCGGTATAAATCTCCAGG
TCAGAATCCTGGTAAAATCCACCAAGGGAGTGAGGTGCCGGCCCATTCAGTGGTCCATGA
TGGTACaGATGGTGATCTCGATGGCTTAGAAATCAATTCAACTCCAAATATTGGGAgTGA
TAAAGCTGCAGATGTTGGAGCAGTTGGCAAGAACCTTCCTCACGATTGCAACCAGGACTC
TGGCATAGAGGCAGGCAATGTATTGGAaGAAAGGAACGAGTGGGCAAGGGATTCaCAGCT
GGcATCAACGTCGGGTATGTCATTGAGGTGTGCAGTATTCAAAGAAGACATTTATGCTGG
AATTCTTGATGGCAAAAaTaTAGAAGTTTCaTTTGATGATTTCCCGTATTATTTGAGCGA
GAGCACGAAAAaCGTACTAACtGCAGCTTCATTTATACACCTGAGGCACAAAGAAcaTGT
GAAGTATACTGCAGATCTTACTACtGTTAATCCACGGATTTTGCTTTCTGGTCCTGCAGG
TTCTGAAATATACCAGGAAaTGTTGGCAAAGGCTCTTGCGAACTACTTTGGTGCTAAATT
GCTCATATTTGACAGCCATTCTTTTCTGGGTGGTTTGTCTTCAaAAGAAGCTGAGATTTT
GAAGGATGGATTGAATGCAGAAAAATCCTGCACTTGTGCTAAACAAAATCCTGCAGCCAC
AGACTTGTCAAAGGGTGTGAATCCACCAGGTGTTGAAGCAGATACACTTAGCTCTTTAAA
TGCTACTTCTTCCTCTGGTCAGGAATCTCTGCCAAAGATGGACATTGATACTGTACCCTC
TTCTTCAGGAACAACTAGGAATCTTTTGTTTAAAATCGGTGACAGAATAAGGTATATCTC
AAGTGGCTTGTATCCTACAGCATCGCCATCAAGGGGTCCACCAAATGGCATTCGTGGAAA
GGTTGTACTAGTTTTTGAGGACAATCATTTGTCCAAAATTGGGGTAAGGTTTGATAAACT
TGTACCTGATGGAGTTGATCTTGGAGGTCTTTGTGAGACAGGCCAtGGATATTTTTGCAA
TGTTACTGATCTTCGTTTGGATAATGTGGAAGATTTGGACAAGTTACTAAtcAaCACATT
GTTTGAGGCTGTACATAACGAGAGCAGAAATTTTCCTTTCATTTTGTTCGTGAAAGATGC
GGAGAAATCAATTGCTGGAAACCCAGATACATGTTCTACATTTAAAAGCAGACTTGAGAA
ACTTCCTGATAATGTTGTAGTTATTGCTTCACACACACAAACTGACAATCGTAAAGAAAA
GTCgCATCCTGGAGGTCTTCTTTTCACAAAATTCGGTAGCAATCAAACTGCTCTCCTCGA
CTTGGCTTTTCCGGATAGTTTTGGAAGACTTCATGACAGAGGGAAAGAAGTGCCAAAGGC
AACAAAAGTTCTGACTAAACTTTTTCCAAATAAAGTAGTTATTCATATGCCACAGGATGA
GGCACTTCTGGCATCTTGGAAGCATCAATtGGATCGAGATTCTGAAACCCTCAAAATGAA
GGGAAATTTGAATCATTTGCGAGCTGTTCTGACTCGAAGTGGTTtGGAATGTGAAGGACT
TGAGACATTATGCATTAAGGACCAAACGCTCACAAATGAAAGTGCAGAGAAGGTGGTtGG
ATGGGCTTTAAGCCATCATCTAATGCAGAATCCTGAAGCCGAAGcTGATGCAAGAATTAT
TTTATCCAGTGAGAGTATCCAGTATGGGATTGGAATCCTGCAGGCCATCCAGAATGAGTC
TAAAAGCCTGAAGAAGTCACTcAaGGATGTTGTTACAGAAAATGAGTTTGAGAAAAGGCT
TTTGGCTGATGTtATTCCACCTAGTGATATTGGAGTTACATTTGATGATATTGGAGCACT
TGAGAATGTCAAGGAtACTTTGAAGGAGTTGGTGATGCTTCCTTTACAgaGGCCTGaGCT
TTTCTGCAAAGGGCAATTAACCAAGCCTTGCAAGGGCATTCTTTTATTTGgACCTCCTGG
AACTGGGAAGACTATGCTTGCGAAGGcTGTGGCAaCAGAaGCTGGTGCAAATTTCATCAA
TATTTCAATGTCAAGCAtcACATCTAAGTGGTTTGGTGaGGGTGAGAAGTATGTGAAAGC
TGTCTTCTCCCTGGCCAGCAAAATTGCCCCGAGTGTTGTCTTTGTTGACGAGGTTGACAG
cATGTTGGGCAGGAGGGAAAATCCAGGGGAgCATGAAGCAATGAGGAAGATGAAGAATGA
ATTTATGGTGAACTGGGATGGCTTACGCACCAAaGATACCGAAaGGGTTCTGGTACTTGC
AGCAACGAATAGGCCCTTTGACCTTGATGAGGCCGTCATAAGAAGGCTGCCTCGAAGATT
GATGGTAAATCTGCCTGATGCTCCAAATAGAGCAAAGATACTGAAAGTTATTTTAGCTAA
GGAAGATTTGTCCCCTGATGTTGATTTTGATGCAATTGCCAGTATGACAGATGGCTATTC
TGGAAGTGACCTTAAGAACCTATGTGTAACTGCTGCTCACCGCCCAATTAAAGAGAtATT
GGAAAAGGAAAAGAAGGAACGAGCTGCAGCTctAGCAGAAGGTAAaCCTACTCCAGCTTT
AAGTGGCAGCGCTGATATACGGCCTCTTAATATGGATGATTTCAAATaTGCTCATGAACG
GGTATGTGCAAGTGTTtCGTCTGAGTCAGTTAACATGACGGAGTTATTACAGTGGAATGA
ACTCTACGGTGAAGGCGGATCGAGAAGAAAGAAGGCTCTCAGCTATTTTATGTAAATTTT
CCTTTGTaCAAAAGCATCTTAGTTTCTGTTGATTCTCTTCTGTTCTCCAAAGCCTGTGtt
CAAGTTATTTGCTGCTCTCACTCTGGGCTTGTTGGGGAGCCATTTTGTCTGTAACAAGAA
GTaTAGGTTTCTTAAATCATATTCTATTATCCCGAGTTCGGGGGATGGTTgATGGTATAA
ATGGTGCGAAGCTAT
>contig00088  length=3859   numreads=124
TTCCCAAACAACAAATTTTCATTCCTGAATTTTGGAAGTCAAATACAAAAGCACTGCATA
TaCCCCCcTTTTTtCCTCTTTAGCAAATAAGTAGAAACAAAAAAAAGTAGAAAATAGTCT
CAAATAAATCACAAGTGaTTCAATACTGACCAAATGAAAGAATTTGACCTGCCTACTGCC
TATGAAGACTAcAATCTGGTATCATTACAGAGAGGCAGCAGGAgTTTTtAAAGAAGAAAT
AATAAAAAAacAAAAaCAAAAAAAaGaTGATCAAAaCTCACTCTTCAGGGCATATtCATA
ATGGATAtGGATGCTAATCACAGCTAGATGCATGaaGAAAaaGAaAAAAAAAAAAAaTAa
CTGTAATGCTAGaCAAAGCAAGCCAGGCAAGGAGTAGAAACCACAAATTTCCGACAGAGC
AGTGAAGATCACCATAAAGAATGAGGCAGTGTAAGTCAGAGAAACCATTCCTTCTGGTGG
ATGTGATAAGCTAAAATAAATCAACTTTCTTCTTCTGAATATCCTGCTTCCATTTTGGCA
ATTTATAGAATTCTGCTTTCGGCATTCCAAATATATTCTCAAAATCCTCTGCTGACAGGT
AGGCCTCTCTCCGCTTAAAATCAATCCCAGTTACAGGATTTTCAGAATGAGCCTTCAGTT
GATCGTAACTGAATGTATTATCAGCATCAGTGCCTCCATAAGTAGTTTCATCCTGCTCAG
TGTCTTGTTTTGACTCTGAATCTTCCCCAACACTTTCAGACACAGAAGCAACTTCCTCTG
TTTCCTTACCTTCTGCAGCTTCTTCAGAACCCTCCACTTCAGAAAGTGAATTTTCACTCT
TTCCTTCAGTAGATTCAGGAGGAGGACTGCGTGATGGAGAGGTTTCAGGtGTTTTCTtCT
TTTCAGCAGTAAGAACTTGCGATAGAGCAGCTACAGCTGCAGCTCTTTGTGATCCCTGAC
TAGGTCCACTTGGCCTCGAAGCAGTAGTTTTGcTTCCAGAGGATGAACTAAaTGCAGAAT
TCAAGGCAGCTAAAGCTGAAGCTCTCTGTGTTGGTCCTCCTGACCCATTGGACCTATCCT
GAGCTGAAGGGGATGACTTTCCAGAAGATGGTTTAAATGCAGAAGatAATGCAGCTAAAG
CAGAAGCTCTTTGTGTTGGTCCCCCTTGATTTCCATTAGACTTTtCCTCTGCAGCATGAT
GTCCTACACCAAAGAGTAATGCTACCTTCTTTTGGAATGAGTTCCCTGCAGCCATGGCTT
TTGAGGTATCCCACGAAAAGTATGTAGTGAAGAATGATGGTTCATTTCCTTCAGTAACTT
TGTACAGTGGCACATTTGGAGACAAACCGTCAAGAGATGCAGCCATTTCTATGTATTTCT
GGCCAATATCAAAGGCATTTTGCTTTTCTTTCGGATCAACAGATTGACCGATCCAAACAA
ATACTTCAGCATGTGTATCAAGAATCAAAATGTCCTCAGTCAACAAATCATCTTGAGAAA
AGTTGTAAACTTCCTCAACCTGAAaTTttCcTTtATTGAAAGAGAAGGTGAACAAGTGGG
GATCTCTTGCAATTTCTGCAGAAGCTTTTTTGCTGGTGTAACTTTGTTTGCCTCCAAGTG
GAAACCAGAATGCGGAGCTTTCAGTTCCTTCTTTGGCATGTTTTAAAGTAACTCCAGGCT
TCAAAAATTCAGCAACTTTAGTGGCTAATTGCTGCTGCTCAAAAGTACTTTGATTCCCAT
TCCACAAGAAAATTGAAGAGCCAGATTGTAGAAGGAAACACTGTGTAGAATTCAATGATG
TTGCCACCGCATCAACTTGTTCTATCTTATTTTTATGAGGGGAAGTCCCTGATATCCGAA
AGAGTGCGACACAATCTGTTGTATAAGTTCCATCCGTCAATCCTTTATCTTCTATATGTT
TCTTGTATCCAGAACTCAAACCACCCTTGAGGAGTACCATTGGCTGGAAAAGTGCAATAA
ACTGTGGTGGCTCCTTACCTTGAAAAATGCGACCCTGAACAGGTCTGCCCTTTAGTGAGT
TTGACATTGTACTGGCCAACCGAACAGCCATTTTTTGGTCCTCCTCTATGCTATCCTTTC
CAAACCAACAGCACAAAAGGTAATCTTCTTTCCTATCACCTGAGTGGTAGGTATAAAGTA
TGATATAGCAATCCCCACTATAAAATTTACCAATATCCTCCTTGGGCAATGGAGTCTTAG
CACTACCATTGATGCACCACACCTCCATCTTTCCACCTCCTTCAAGCAAAGGTGGTACTT
CCTCATTAACAGGAGTACTTTTGCTGGCACCCTTGACACCAACACCTTGTTGCTTCAGCA
AAGCTGCTACTTTTCCTCTACCCTCTTCAGCGCCAGGAGCTGCTGATCCAGCCGGCCAGG
AACCAAAGTTTGATTTGAAAGAATGTGTCTCATAACCTTGAATAaCTCGAGTTATAcgAG
TAGCTTTTGGCCTGCCTTGACTTTTAACAAaTTCCTCAGCGGCCTGGCTGGCAGCTTTtC
TCTCATCCACTTGTGTTACACGACCAACCCAAACAAATATTTCAGCGCCACAATCCAGTA
GATAGCATTTGTTATTTTCTAACATGCCTTTGGACAATTCACCTTCTACGGCCTTTATCT
CaCCGTTGGTGATACTATATAGTTTAGCAGGGGTGGCCTCTGGGACAATATCATCGTCAC
TGAGAACTTTTTTGCCAATTGGAGCAAAACCACCAAAAAGAACCCAGAATTCACCTGAGT
CTGACTCAGTATCTAACTTCCCATCATCAACAATTGCAACATCACACACCCCATCATGAT
ACTTTTCCTTCAAAAATTGAATTACTTCCAAAGCCTTGGCTCTTTCCTGGATATTAGAAT
TTGCACCATTGAATTGATAGATCTTCTTCTCAGTGTCCAAGATAAACACATCATCATGAT
TCAGTGAAGACCGGGCAAAGGGAACCTGCTTCATTCTCACAACACGTTTTCCCTtACACA
CATAtAACCGTGTTTCAAATACTTCTTCCTCAGGTGTTCTGAAACCAGATGCAACACCAC
CCTCTAaTGGTATGATACAtGGTTTGAAATgaGaCAAAAATTtGTCAGACTCATGGCCTT
GTAGTTCTCTGTGCTGAACAGCGCGCCCTCCAAGAGCAGCATCAaGTTCGACaGTTTTGA
TAGCTgCTGTtCCAGCTTCATCCTGACTCGTATCTTTTCCAATCCAGAAGTGTATGTCAA
ACAGATAAGCGCCCCCcTtGCCAGGCGATGTctGTAAGACAATGTAAGAATCTCCCATGT
AGAATTTTCCATAATCAGATTTCGGTAGTGGAACTGGCTGAAAATTCTCAATTCGCCAAA
TTTCAGTCCctGGTCTCTGGCCAACTCCCTGAAATGCAGGATCCAAAGCTTTTGTAGAGC
TAGACATTGTATGAAATACTCCTTAAAACTGATTCTACTGAAAAGTCAAAGTAATGTTTA
AAAACTCCAGCTATCTGCTTTCTGCTATCTGGAAAGTACAAGAGCCCGGAAATCTATCTC
TCTGTATGTCTGTGTGCGTGTCAACGTGTTTATGGTGATGATGATACGGTTTAtGTGGGG
AgAAGAGAGAGAGCAATGAGAAAGGACGAGGTAGCAGAGCTGGCGATAAAGaGTGAAGGa
GATGATAAAAAAaTAAAAGAAAAGTGAATTATTGATTGCTGTATGTGGGTTTCTCTCTCA
TATAACTTTATAGAGAAGGTGGAaTTTCTTtaTGAGATTTGAAATATTACAgaGACAGAG
AAAAGCTGTGGCTATGCGTTATGATGTAtGGTATGGTTTTGTTGGGAGaGAGAGAGAGaG
AGAGAGaGAgATAGCgACT
>contig00089  length=3859   numreads=84
AaGGCAaGTgaGCtGTTTtGTtAGTGGGCTGATTCCAACAaTCAGAACaGATGTACAAGC
TAACcGGCCCAAGaCTttAACaGAGGCTATtGcACTCGCAAGGCTTtATGAGgCAGGAaC
TCAGCTCAAGGGAAGGGGTTCCGCACACCAGTACGATCAACTCAGGTACCCCGCCcTGCA
ATCACACCAGTTTCCAATCAATGACCAATAGGAAACATCAAGCGGCTGACCTGAGAGGAG
CTCAACGAAAGGAaGAAaTTGGGGTTAtGTTTCAAGTGTAACGAGAAGTTTGGGGCCGGC
CACACGTGTAAAAAGCTCTTAGCCATTCAAGAGATTGAGGAGCAAGATCCCACAGATGAA
GTACCTGCCATTTCTTTACACGCAATCGCTGGGTTCGAAGGACCAAAGGCAATGCGACTC
AACAGAAAGGTGGCGAAATCAAAAGGAACCATTCTGGTTGATTCGGGCAGCACCCATAAT
TTTGTGAGTGAAAGATTTGCAAGAAAATCAGGGATTGAATCGACGAATAAAAAAAAaTTG
AAGGTACAGGTAGCATCCAGAGAAGAATTAATAAGCCTAGGTAAATGTAATCAAACTCAG
ATACTCATTCAAGGAATTACGGTAACTATTGATTTGTACATTTTACCATTGGAGGGTTAT
GATCTGGTTTTGGGGACTCAATGGCTACGTACACTTGGTCCAATTATTTGGGATTTTTCA
AAACTTTTGATGGTATTTTTTCAGAATGGAAAGCAAGTAATTTTTCAGGGCTCCCAAATC
CCAGAAAACCAAATTGTGTCAGCCGGAAaTATGGAGCAGCTGGTCAAGCTCTTTAAAAGG
GGATTGTTGCTGCAAATTACTGGAAACGCACCATCTTGTTCAAAGATCCTCGAACTGCAT
CCTCAAATATAAGATCTCTTGGAAGAATTCAGAGTAGTCTTAGCCGAACCAAAGGGGCTG
CCACCACAACTCTGCCAGGACCATAAGATACCACTGAAAATTTCGCAGCCCATCTCGGTA
AGACCTTACcGTTATCCTCACTATCAGAAATCTGAGATTGAAAGAATtGTTTtAGAaTtA
CTtACTGCTGGgATtATtCGgCcAaGCcAAaGTCCcTATtCTGCCCcAGTTTtATtGgTA
AaGAAaTCTGATGGGTCTTGGCGAATGTGCGTCAATTACCGGAAATTAAACAAAAACACA
GTCAAAGATAAATTTCCCATACCTGTTGTTGAAGAGCTGCTGGATGAACTTGAAGGTGCT
CAATACTTCACCAAATTGGATCTCAGGTCAGGTTACTACCAAGTGAGAGTTAGCCCTTAG
GATATCGAGAAAaCAGCTTTCCGAACTCATCAAGGTCATTATGAGTTTCTAGTAATGCCC
TTCGGCCTCACCAATGCTCCATCgaCATTCCAGTCCTTGATGAATGAGGTATTCAAAAAA
TaTTTAAGGAAATTTGTCCTTGTCTTCTTTGACGACATCCTTGTCTAtaGTAATACTTGg
AGTgaCCATATTCAACATTTACAAACTGTATTTtCAATTTTGCAaTCTCACCAATTATTT
GTAAAAATCGAAAAAGTGTCGGTTCGGCCAAATGGAAGTTAAGTACCTtGgTCAtgTGAT
TTCtAATGGGGGAgTTACTGTAGATCCAGCAAAGATTGAAGCCaTCTGGAATTGGCCGAa
gCCCTCAACAACTAAAGCTTTGAGAGGgTTTTTTGGGCTATGCAGTTATTACAGGAAATT
CATtCAACATTTTGGGAAGATTGCTAGTCCCTTAACCAACaTGTTGAAGAAAAaTGGGTT
CAGCCGGTCACCATTGGCAGAAGATGCCGTCAATAAATTGAAGGAAGTAATGACTTCTGG
TTCTGGCGTGGGAGCCGTATTGATGCAAGAATGCCCAATTGCCTTCTTtAGTCAAGCATT
ACATGGTAAGCATCTCCTCCTATCTACTTATGAGAAGGAAaTGTtGGCATTGGTTTTAGC
TGTGCAGAAaTGGAGATCATACCTCCTTGGGCAAAAaTTTATtGTtcGAACTAACCATCA
AAGCTTAAAGCATCTGTGGAATCAAAAaaTAaCCTTCGCTgCCCAGCAGAATTGGTTGTT
CAAATTAATGGGATTTGATTTtGTCATTCAaTACAAGGGAGGTAACGAAAACACCGTTGc
tGATGCTTTGTCTAGAAGAGAAGAACAAGGAAAGGAAGAAGGTTCTCTTTTAGCAATCTC
TTGCCTAATTCCCAATTGGATTGAGGCAATCAAAGAAGAAACTAATTCATTGGCAAAGTT
GAAAGAGAAGGTGCGgCAAGTTTGTGATGGTGAGGCATTGGGACCATGGGAATACAGGGA
TGGCATCTTATTCTTCAAAGGGAGAATTTATTTATCAAAGGATTCTGCTCTAATTAATGA
CaTAATTGAGCAGTTTCATAACAGCACCCATGAAGGTTTCTTCAAGACTCTTCAAAGGAT
ACGATCCACCTTTTACtCACCAAACCTTAAAAGTAAGGTGAGAACTTTTATAAGGGAGTG
TGATATCTGCCAAAGACATAAGGCTGAGCACACATTGCCGCCGGTCTTCTACAACCTCTT
CCAATTCCTAACAGAATATGGGAAGAAATATCGATGGACTTCATTGATGACCTTCCAAAC
TCAAAGGGCAAGACTACAATATCTGTGGTGGTTGATCGGCTTTCAAAGTATGCACATTTt
aTTCCCATGACTCATCCTTATACTGCTGTAATTATTGCTCAAATCTTCTTTGATAATATA
TTTAagCTTCATGGAAtGCCGCTAACCTtGGTGTGTGATTGAGTCCcTGCTTTTACTAGT
TTATTTTGGAAAGAATTGTTTGAGCTGAATGGTACtCGGTTCAACTTTAGCACAGCCTAC
CACCCCCAAACAGATGGgCAAATGGAAGTGGTAAATCGAACCTtGGAGATGTATCTCAAA
TGTTTtACGAGTTCTAATCCCAGATTGTGGACCAAATGGCTGTCATGGGCGGAATATTGC
TATAACACTAGCATTCACTCTaCTACAGGAAAAaCCCCTTTtGAGgTAGTTtAtGGGAGA
TCTCTCCCTACACTCCTTTCATATGTCTTGGGTACAGCTAAAGTCGCAACAGTTGAGCAA
GAGCTGGTTgATCGGGACTCCATGATTAAAGAGTTGAAGGGAAAaTtgCAGCAAGCTCGG
AATCGAATGAAACAAGTTTAtGATTtGAagcACCAGGAGAgAAaGTTCGAGGTGGGTGAT
TGGGTCTTTCTCAAGCTGCACCCTGACAAACAAAAaTCCCTTGCATtGcGgAAGAGTTTC
AAGCTGGCAGCCAAGTATTATGGTCCTTTCAAGGTGTTGCAGAGAATTGGCGCTGTCGCA
TACAAATTGGAGTTACCGGTGAGTTCTAAAATCCATCCTGTGTTCCATGTATCACTTCTC
AAGAAGCAGGTTGGGGTTAAAAATTTGGTGCAGCATCAGTTACCTCACTTAGATGAAGGT
GGTGAGTTAGTTCCACATTCTGAAGCGATTCTGGACAGCAGGgTGAGAAGGAAGAAGCAG
GAGGTCTTGATTCAGTGGCAGGGCcAATTTCCTGTTGAAGCGACTTGGGAAGAGTTATCC
AAGATTAAGCAGAAGTTTCTaGAGGCTTCTCTTGTGGACAAGAGAATTGTTTAAGGGgAG
GGgAATTGTTACGTGGCTCTTTTATtGcTTtGAATAAGTCTAGCATATTTTCtGTTTTGA
TTTGTTGTTGCTATTTAGCtGCTTTGGAATAGCAGAGTTAGTTTCCTTGTTAATAGCTAA
TCTGTTATtCTTTTATtGCTATAGAaGTTAATGAaTAAAACaGCTCAaGgAaTGAGaTtA
AAaCAcaaaaacgttactt
>contig00090  length=3850   numreads=68
GTACACTAtCTATGGCCTCCGTTGGAACcATTAAAAtCTCcGAAGaGGGAGATATGATCA
tGTTTtGCATTAGCTTtGGGACCAAGCTTGATTTTAAaTCTTGTTTCtAAGGTCCCTAAG
TAGCCGTGGTCTCGTCTATaTATTTGTGTACGTACTGCaGTTTtATAAGAAGTAAAGAAA
CCCAAGTATTCTCtCTtCATTTCATCTTCTCCATAGCTGGAAAACACCAACAGCgTTTTA
AACTTCcACAGGTAAaCAATTGTATTTGTATATACATCATTTTGAACTATGCCTTCAGCC
TAAGTTCTTGTTCCTCCATTAATCCCTTCATCTTTCTTTGGATAGATTTCTTTCCTGTCC
AATTTTTCACAAGCAGGCTATGGGCAATGtCTTTCAGATTCAAAGCGGTGATGCTTTGGC
TGGCCGCTGCTGGGATtGCATTGCTGGACATTGGCGGTATATATACAAGCTTGAAGATAA
TCTTGAGGCATTGGAGACTACAAGAGATCAATTAAGAGACCTgaGGACTGATGTGATGCG
GTTGatCGTCAATCAGGAAAGACCAGAAATGGCGCAGATaGATCGAGTTGGAGGATGGCT
CTCGAGGGTGGATGCTGCCATaGTTAAAATTAATCAGCTGCcAAGCAAGgCTATACAaGA
AAgaCAGAAGTTATGTATAGCAGGCTGTTGCTCCAAGAACTGCAAATCCaGCTACACATT
TGGGAgAAGTGTTGCAaGAATtCTAAAAGAaGCGACTAcTTtGATCAATGAAGGAGATTT
CAAAGAAGTGGTTATGGCAGAACCAGCAAATCAACTTCAAGCTAATCTTGAAAAATTGAA
GACTTCAAGACAAGAATTATACGCATtAAAGGAGGATGTCAGGCAGAATGTAGCGTTGGA
GGAAGGGCCGgAAAAGATGCTGCTGCAACAAGTtGGCTTGTGGCTTTcAaTGGCAGAATC
GACCATAACTGAagCGGATGAGCTgATAcgAGATGGTCCACcAGAAATTCAAAAaTTGAG
TCATGGAGATATTTCcAACTACAGGTTTGTCGGAAGGGTcGCCAAAAAAaTTAGAaGATG
TAGCcTTTGTAAAGgCCAAAGGAGTTTtCAAAGAATTGGTTAGAAgAaTACCTGCAGAaC
cAgaTTACATAAgTCAGCTTCAAGTTGATCTTCGAGaTTTGGAGTCTATAaTgAAAGAAT
TAAAGGCTTTAAAGgaGGGAGtgaTGATGAGGATcACCTtGGAGGAAGGGCCACAAAAGA
AGCGgAaGCCACAaGTTCAACTTtGGCTCTCGATGCTGGAACcAAtAGTGACTGtGgCGG
AGGAGATGaTAAGAAATGGTCCACAAGAAaTTGAGAAATTGCGTCGtAAAGAcTTTtCcA
GCtaCGAATTTGTGCGAAAGGTGGCCAAAGTGTTAGAaGAAGcAGTTGCTCTAAGAGCCA
AAGGAGAATTCAAAGAGaTGGTTGAGAGGgTACTTCCAGACCCAGTAGTtGAAAGGAaTG
AAAAACcAACATTtGGCAtGgAAgCGATGTtAgaTGATATTTGGAGATGGtCACACAAGA
TGAACTGGGCACTGTTGGCATATATGGTATGGGGGGTGTTGGCAAAACTaCTCTCTTAAA
CCAAATCAACAACAaGTTTGCTAGtaCAACCCATAATTTTGATgTTGTGATTTGGGtGGT
GGTGTcAagagATTTGAAACCTGACAAGATTCAAGAAGATATTTGGAAAAAGgTTGGCaT
TTTtGATGAGACGTGGGCAAAAAAAaTCCCcAGTGAGAAAGCAGAAGATATATTTTATaG
gTTAaGCAGAACGAAGTTTGTATTATTTTTGGATGACTTATGGCAGAAGGTTGATCTCag
AGACATAGGGGTTCCTCTaCAAAAAAAaCATGGGTCAATGATAGTATtcACGACGCGTTT
CTACAAAATATGCAGgCAAATGGAAGCCcAAAAAaTTATGAAagTGGAGCCTCTGAATCC
AAGAGAATCTTGGACCTTATTCCAGGAGAAAGTTGGGGATATTGCTCCGAATATCCTTCC
TCTAGCTAAAGATGTTGTTAAGGAGTGTGGTGgaTTGCCACTGGCACTCATCACAATTGG
CCATGCCATGGCTGGCAAAGaTGCACTCCAAGAATGGGAACATGCTCTCGAGGTCTTAAG
AAGTTATGCCTCAAGTTTACACGGAATGGAAGATGAGGTGTTtCAAGATATGGAGGTTGA
AGTATTTGCAATTTTGAaGTTTAGTTATGaTAGCcTACACaGTGAAAAAGtcAAATCTTG
CTTCTtATACTGTTCCTTATTCCCGGAGGACTTCAAATTtCTCAAGGATGATTTGGTACA
TTATTGGATTTCTGAGAATTTTTGCGCTCGAAATGAAGGATATACTATAATTGGTTCACT
TGTTCGAGTATGCCTATTGGAAGAAAATGGAAAATATGTAAAAATGCATGATGTGATTCG
TGACATGGCTTTGTGGGTAGCATGTAAATATGAAAAAGACAAGGAGAAATTTTTCGTGCA
AGTGGGTGCCCAATTAACAAAATTTCCAGCGGTCAAAgAATGGGAAGGATCAAAAAGAAT
GTCGTtGaTGGCAAACTCCTTTAAAAGTATCCCAGAAGTTCCTAGATGCGGGGATCTTTC
GACTTTATTCCTTGGTCATAATAGGTTTTTGGaGGAGATCAGTGGTGATTTCTTCCGGTA
TATGAATTCGCTCACCGTTCTTGATCTATCaGAGACATGTATAAAGAAaTTGCCTGAGGG
AaTTTCAAAaTTAACCTCATTGCAATATCTTAATCTGCGTAGTACACGTATAACGCGGTT
ACCAGTTGAGTTGAAGTtATTGAAAAAGCTGAAAtATTtGAACTTGGAGCGTAATGGCTT
CCTAGAAAGTATTCCAAGGGGAGTCATATcTAGTCTGTCATCGTCACTGCAAATTTTGAG
AATGTTCCAagCCGGTAATATGGCTTATGAAAAGTCGGTAAATAACTTATTGGGTGAAGG
CAATTTGCTAATAGAGGAGCTCCAGTGtCTTGAAAATTTGAATGAACTGAGCCTCACAAT
AATAAGTGCCTCTATGCTTCAGTTGTTTtCCAGCACCCagACATtACTCAACCGTACTCG
ATCTCTACAGCTTAGAGGGTTCTACTTTCAAAGATCTCTTAGTGTTTCTTCATTAGCAAA
TTTTaGGAACCTAGAGATCCTGAACATATTTCATACTTATGaTTTAGAAGAGTTgaTCGT
GgATGTTATGCTTGGTGAGAGTTCTACACATCATCATACTATCAGCAACTCAATGGTCTC
AGCTCCAGTATGCTTCAaTAGCCTCCGGGAAGTGAATGTATCGcGTAACTTCCGTCTGCG
AGAGCTGACATGGGTTGTtcTAATCCCAAATTTGGAAaTTTTGATAGTGAGATCCAATAA
GCATATGGAAGAAaTTGtAAGTGCTGAAAAGTTAaGTGAGCTTCAAGTTGGGAGTGAAAa
CaTGAACCTATTTtCAAAaCTCCAAGCTCTTAAATTGTCtAaTTTACCagAACTGAAATG
CATATATAGGAATGCTCTGTCTTTTCCACTTTTGAACAGAATACAAGTACGTGAATGCCC
AAAGCTGGAGAATATACCAGAAGCACTGCAAGGTTGTGACTGACGCACAAGAACTAATCT
AATGGAAACCTGTGCAATAAAGATTCAGAGGGTTTTtGATTTTTTTTTTTTTTTttCtGT
TTGAGTTGTTTCCGcTTtGATTGTAATTTtGtcAaTTGaGATCCAATTGGTtGGACTTGA
TTGTAATTaCaTTtGAATTTGAaTTGTCAaTTtAGTGcTTCcaTGGAaGaTCCTTATATT
CCAaTTCACC
>contig00091  length=3848   numreads=70
ATAAGAaCAAGCTcATTGTAATGGAaGCtGgTGtACTTGAGgCCTtATCTgATAAGCTTT
tAAATTATGCATCCAATTCACAGGCAGAATTTGAGGACACagAGGGCATATGGATTAGTG
CCTTGCTCCTGgCTATCTTGTTCCAAGATGAAACTGTTGTGCTCTCtCCTACAACAATGC
GGATCATTCCTTCACTTGCTCATTTGCTAAAATCTGATGAAATGATTGACAAATATTTTG
CTGCTCAAGCATTGGCTAGCATTGTTTGCAATGGAAACAAGGGACTAAGTCTTACCATCG
CAAATtCcGGTGCTGTTGCTGGATtGATAACGTTAATTGGTTACACAGAAGCAGATATGC
CAAACCTTGTTACTTTATCAGAAGAATTTTCTCTGGTgAAAAaTCCTGCTCAAGTTATtC
tGgAaCGCcTTTTtgAAaTTGAAGAAGTAAGAGTtGGCTCCACCGCAAGGAAATCTATTC
CTTTGCTGGTAgATCTCTTGAGACCTATCCCTGATAGGCCAGGTGCCCCTCcAGTTTCTG
TTCAACTcTtAACACGTATTGCAAAAGGTAGTGATCCAAaTAAATTAATCATGGCtGAAA
CTGGAGCTCTGGATGCTTTATCAAAATACCTCTCTTTGAGTCCTAAGGACTCTACTGAGG
CCTCTATTTCTGAACTGTTAAGAATCCTGTTCAGAAATCCTGAAATCATTCGGTATGAAG
CGTCCCTtAATTCTACGAATCAACTCATAGCAGTACTTCATCTGGGGTCAAGAGATGCTA
GATTTAGTGCTGCAAGGGCTCTTCATGAACTTTTTGAAGCAGGGAACATCAGAGACTCTG
AATTAGCTTGGCAGGCTGTtCAGCCATTGGTTGACATGCTTAATGCCACGTCAGAGAGTG
AGCAGGAGGCTGcTCTTGTTGCCTTGATCAAACTAACTTCAGGAAATACTTCAAAAGCAG
CTCTATtcACtGATTTGGAAGGGAATCCTCTTGAGACTTTACACAAAATATTTTCTTCTG
CATCTTCCATGGAATTGAAGAGAGATGCTGCAGAGCTCTGCTTTATTCTGTTTAGCAATG
CCAAATTCAGAACAAATCCAATTGCCTCAGAGTGCATACAGCCTCTTGTATCTCTTATGC
AGTCTGAATCGAGTTCAGTTACGGAAGCTGGGGTTTGtGCTTTTCAGAAACTGTTGGATG
ATGAGAATCTGGTGGAGATTGCAGCAGCCTATGATACTCTTGTGGATCTTCTTGTTGGCT
TAGTATCTGGGACAAATTATCGACTTATTGAAGGCAGCATCTGtGCCTtAAtAAAGTTGG
GGAAGGATCGGGCTCCACGCAAATTGGATATGGTTAAAGCAGGTGTTATAGATAAATGTC
TTGTGCTACTCCCTATTGCCCCTGATTCATTATGCTCTGCAATCGCGGAATTGTTCCGCA
TTTTGACAAATAGTGGTGCAATTGCTAGAAGCTCAGATGCTGCAAAAATAGTAGAACCCC
TTTTtATGGTCTTGCTTCGGCCTGATTTTGGTTTGTGGGGACAGCACAGTGCATTACAAG
CACTTGTAAATATTTTGGAGAAGCcACAGAGCCTCGtAACATTGAAACTGACCCCTAGCC
AAGTCATTGAaCCTTTAATTGCATTtCTGGAATCTCCGTCTCAAGCCATtCAGCAGCTGG
GCACAGAATTGCTTTCTCatCTTCTTGCACAAGAACATTTtCAGCAAGATATCACAaCAA
AAAaTGCAGTTGTACCACTtGTGCGtCTTGCAGGAATTGGAATACTAAACCTTCAGCAAA
CGGCAACAAAGGCACTAGAAAAAaTTTCCACTAGCTGGCCAAAAGTTGTTGCTGATGCTG
GAGGTATTTTTGAGATTGCGAAGGTTATAATTCAAGATGATCCTGAGCCACCACTTGAGC
TGTGGGAAACAGCTGCTTTGGTTTTATCAAACATTTTGCATTTCAATACAGAGTACTACT
TTAAGGTTCCCTTGGTAGTTCTTGTCAAAATGTTGCACTCTTCAGTTGATAGCACTATTA
AAGTGGCTcTTAATGCTTTAATTGTTCATGAAAGGaCTGATGCTTCAagTGCAGAGCAAA
TGGCTGAAGCTGGTGCTGTagaTGCTTTGTTGGACTTGCTAAGATCTCATCAGTGTGAAG
AGTTATCTGGAAGATTACTTGAAGCTTTATTTAATCATGTTAGGGTTCGAGAGATGAAGG
TTTCCAAGTATGCTATTGCACcTTtATCGCagTATCTGTTAGaCCCACAAACCAGATCAG
ACACCTGCAGGCTACTTGCTGCTCTAGCTATTGGAgAtCTTTCTCAGcAGGAAGgACTTG
CTAGGTCCACTGATtCTGTTTCAGCATGCCGTgTTCTGGTGAGcctGCTTGAAGATCAGC
CATCTGAagAAaTGACAaTGGTGgcAATTTGtGcaaTTGCAGAaTTTTGTATGCATAGTC
GGACgAaTAGgAGGGCTGTTGCAGAaGCAGGTGGCATATTAATAGTTCaGGAATTGTTAA
TGtCTAGTAGTGCTGATGTTGCTGGTCAAGCAGCAATGCTGATCAGATTTCtATTTTCTA
ATCACACTCTCCAAGAGTATGTATCAACTGAGCTCATCAGATCCTTGACAGCTGCATTTG
agAGAGAGTTGTGGTCAACAGCAACCATCAATGtACAGGTCTTGAAAaCATTGAATGTCA
TTTTAACCAACTTTCCTAAGCTCCATGTTTCTGAAGCAGCTACCCTGTGTATCCCCTATT
TAATAAATGCAcTCAAGTCGGGCAATGAGGTGGCGCAAGAATCTGTATTGGATACCTTAT
TCTTGTTAAAACAGTCATGGTCAGCCATATCAATTGATGTTGCAAAGTCTCAAGCAATAG
TTGCTGCTGAAGCTATTCCTGTTCTGCAAATGCTGATGAAGACCTGCCCACCAAGTTTCC
ATGAGAAAGCAGACCtCcTGTTGCACTGCTTACCGGGGTGTTTAACTGTTACCATTAAGC
GCGGGAACAATCTCAAGCAGACAGTGGGAAACACTAATGCCTTCTGTCGATTAACGATAG
GCAATGGTCCTCCCCGGCAGaCCAAGGTTGTGAGCCACAGTATCTCACCAGAATGGGAAG
AAGGGTtCACATGGGCTTTTGATGTGCCACCAAAAGGACAAAAACTTCACATTATATGCA
AAAGTAAAAATACTTTTGGCAAGTCAACTcTTGGAAAAGTAACTATCCAAATTGaCAAGG
TTGTGACAGAAGGCGTATACAACGGATTATTCAGCCTTAATCATGAAAGTAACAAAGATG
GTTCTTCCAGGACGCTTGAAATTGAGATTAGCTGgACCAACAGGACATCAGAATGATGGC
CTGTGAAGAAGGATATAAGGTAATTGTACAAGAAActGCATAGAAaTCAAGTACAGCAGT
CAGCAAAAAAGaGGACAGAATCATTAATACTCaTTTACCCAATGGGATTATAGGAAGTTA
TCTTGCTTGTAAGTATTTACATCATTTGAAGGTCCAGTTTTGTaGTAACAAAaCTTAaGC
TGCCTGACATGTAAACTGtAAAATGTTCATCAATTTGCAGAGGTGAAAAAGGGTgAGGGT
CACGCCCGTGGCATAGGAAAATATAAACGTTATtATTTGCAAGGTTGCTGTACAGGTCAG
TCTATAGGtATTAGCAATTAAGTCATATTATAGAGCAGTATGGAGAAAATGATTAAATCA
GCTTTTCCACTTTAAAGGGCACGTTTTTGGTGGTACCGTGGTAGGAATAAGCTgTAATTC
TGCTTGTAATGAaTATATGAGAATTGATGCCAaGTATAATTAAAaGCAGaTATTtGAAaT
TTTGAaTT
>contig00092  length=3840   numreads=164
aatGCAGAAATTTCCTCTTCTGTTTTCCAATTCTTcACCCTATATAAGATACTAATTGAC
AACAATGAATGGAATTGAAaTACGGAAAaTGAGAAAGTTGGACAAACTATTTGAAACAAT
AAATTTCTGTGTTTCAGTGTAAATACAGTTTGTCTAATAAATCTAATGCAAAATCTTCAA
TGTCCAAAACAACTCcTCATTTTCGAAAATTAGGAGGCTTGGCCAGATTAGAGGGCAGGA
CTAAAaTTAAAAAAGTCCAACCAAACAACCGTCAGATACTTTTTATCATCCCGTGCCTTC
TTAGTATGGGGCTTATTCTTCCTTGCGCTTCGAATGTCTCCTTGATCCAGAACTCCGGAC
TCCACTAGTACATCTACCAATTAATTTGAGAACCTCATCGATTAGAATAACAGGGAAAGC
AACAGCCAGCACCAGAAGCCACTCATTCAGGCTGAGAGGAACAATTCCGAATACTTGAGC
GAGGAATGGTACATAAAGGATCAAAAAGTGCAATCCGAATGAAATGAACATTGCCAGTAG
AAGCCATGGATTGACCCATGGTGGCATGCTAAGGAGGCTACCATCCTCAGAGAGAGCATT
CAGGGAATTGAACATCTCAATAGCAACCAACACAGAGAGTGAAAGAGTTGAAGCCTTAAT
TTTTCCACTGCGGAAGTAATCACAAGGATTATCATCAAAATTGAATGTTTGAGCCCCAGC
AGTAAAGGGTGACACTGAAAAACGTTCCCAGGTACCGCATTGATCCCAGTTGGCGAGTTG
AGAGTAAGTGACCAGTGTATGACCATCCTGGCTGAGGTCAATGAACATGAAGGAGTGGTG
TGTGTACCATATGATAAATACACCAACTGTTGCTAGCCCAACATAGGATCCAATTACCAG
GTAGCGGAATAAAATCCAAGGAGTTATCAATGAGTCGTCACTCTTTCTGGGACGTTTCTT
CATTACATCTTTGTCTGGAGGATTGAATCCTAAAGCTGTTGCTGGTGGTCCATCAGTTAC
AAGATTAACCCAGAGAAGCTGAACAGGAATCATCCCTTCTGGAATACCCAAAGCAGCTGT
CAAAAATATAGAGGCAACCTCGCCAATGTTTGAGGAGATCATGTACCTGATAAATGCCTT
CATGTTGTTGTAGATGGACCTGCCTTCACCAACAGCAGCAACTATAGTGCTAAAATTATC
ATCGGCTAGCACCATGTCAGATGCTTCTTTTGCAACCTCTGTCCCAGCAATGCCCATAGC
TATTCCAATATCAGCCAATTTCAAGGCAGGAGCATCATTCACTCCATCTCCTGTCATAGC
CACAACTTCACCCTCCTCTTTAAGCAGCCTCACTATCTCTTGTTTATGCCTTGGTTCAGC
CCTAGAGAaCAAAaGCCCTGCATCTTGTTTTAAATGACTTTTTTGATCAGGATGCTCCAT
GAATTCTTTTCCGGTCATGCTTCTTGAACTGATATCATCATAAGGTCCGAATACACCTAT
TTCACGGCAAATAGCTTCTGCTGTACCCTTGTTGTCTCCTGTGATGACAATGACACGGAT
TCCAGCTTCTTTGCAGTCCTCAATGGCTTGTCGAACCTCTTTtCGAGGAGGATCCCTCAG
CCCAACTAAGCCAACAAAAATGAGTTcACtCtCAATtGAAGCATAATTTGATGGATTAaG
TAAAAGCTCATGAGCTGGGTGGTCCTCATCACCATTATATGTTTCAAATCTTGGAAGGTC
TGCTTTGTAAGCAAAGCCTAAACAACGTAATGCACTCGTTGACATGTCATGAAGGCTTTG
TAAAATAAGCTCTCTTGAATATTGATCCAATTCCACAACTGAGCCATCAAGCAACTGAAC
GTGTGAGCTTCTCTCCAATATGTTTTCTACTGCACCCTTCACTAGCAGTGCTTTTTTGCC
TGAACTGGAATTAACAATAACCCCCATGGATTTCCGATCTCGATCAAACTCAAGAGTTGC
AATGCGCTGTTCCATTTTATTCCATAATTGACAGCAACGCATAATATCCCCATGACCTGA
AGATGATTCATCAAGTCCACCAGGAAATCCCATTTTTtCAACAAGAACCTTTAATGCAGC
TTCAGTAGGAATTCCATTGGCAATATAATGATTACCAGATTGCTCAACACCTGCATCATT
GCAAACTGCAGCAACCTTTGCAATCATCTGAAGGTTGGAGTCCATTCGACCCACTGGCCA
GTCTTCTATTTTCCCATCAAAAGGGTTGTAGGTAGTCCCTTCCACATTGAAAGATCGAAG
AGTACCAATCCTGGAACCCATAGCCACTAGCTTCGAGACAGCCATCTGATTGGTAGTTAG
AGTCCCTGTTTTATCAGAACAGATCACTGTTGTACACCCTAGAGTCTCGACACTGGGCAA
CTTTCTAACCAGTGCATTCTTTTGAGCCATCTTTCGAGTTCCAAGTGCCAAACACGTAGT
AATGACTGCAGGCAACCCTTCTGGTATAGCAGCCACAGCCAATGCCACAGCAATCTCAAA
GTAATATGTGCACTTCTCAAATGAGAACTTGAAATTCTTTGGCCAACCATCAACATATTC
CCATGTAAGGAAGTATTTCACATTAATCAGCCAAACCAATGCACAAATAACTCCAATTAT
CAAAGTTAGAAGCTCTCCAAACTCATTTAATTTCTTCTTCAATGGGGTATCATCCTCGTT
TTGCGAGGCTTCTTGAATCTGTGAGTGCACCTTTCCAATCTCAGTGTTCATTCCCGTTTG
TGTAACCAAGCATATGCAATGTCCATTCACCACTGTAGTTCCTGCAAAAaCCaTACATTT
TTTtCCTtGTATATCTGTATTTTCaGCAACAGCCTTAGCAGTCTTGCTAACAGCTTCACT
CTCACCTGtcAAAGAACCTTGCTCAACCCTAActGTGGAGCTAATCAAGCTCAAAACTCG
CATATCAGCAGGCACTTTATCACCCACTGTTAACTCCACGATATCTCCAGGAACAAGTTC
TTTTGCAGGCAAATTTGACAACAACTTGCCATCTCTTATCACTTTAGCTTGCTCCGATTG
GATTTCCTTCAAGGCTTCTAATGCTTTCTCagCATTGCTCTCTTGCCAAATACCCACGAC
AGCATTCACAATCAAGATCAAGAAAATGACCAATGGTTCCACAAACGCTGTAATCCCCAT
CTCCCCTCCTTCATCACCATCATACCAAGCCAAAACAAATGATATTATAGCAGCAGCTAA
TAAAATCCTTACTAAGGTGTCACTAAATTGCTCCAATATTAGCTTAAAAATCGATACACC
[truncated: 16,541,161 more chars]
