# Supplementary material for: De novo assembly and transcriptome analysis of five major tissues of Jatropha curcas L. using GS FLX titanium platform of 454 pyrosequencing
Source: BMC Genomics. 2011 Apr 15;12:191. doi: 10.1186/1471-2164-12-191 (PMC3087711; doi:10.1186/1471-2164-12-191)
Supplement: Additional file 4 — Contigs from de novo assembly of 991,050 reads from Sato et al., 2011 [9]. The contig sequences obtained from the de novo assembly of 991,050 reads from Sato et al., 2011 [9] were given as FASTA format in TXT file. [file 1471-2164-12-191-S4.TXT]

>contig00001  length=7808   numreads=580
tgttgaagtagttcaacataTTGTTGTGCGTAGAACAGATTGTGGCACCACCCGAGGGAT
CTCCGTGAGTCCTCGAAATGGGACGATGTCGGAAaGGATTTTTATTCAAaCATTAATTGG
TCGTGTATTAGCAGACAATATATATATGGGTTTACGATGCATTGCCGTTCAAAATCAAGA
TATTGGGATTGGACTTGCCAATCGATTCATAACCTTTCGAACACAAACAATATCTATTCG
AACTCCCTTTACTTGTAGGAGTATGTCTTGGATCTGTCGATTATGTTATGGTCGGAGTCC
TACTCATGGCGATCTAGTGGAATTGGGAGAAGCCGTAGGTATTATTGCAGGTCAATCCAT
TGGAGAGCCGGgTACTCAACTAACATTAAGAACGTTTCATACCGgCGGAGTATTCACAGG
GGgTACTGCAGAACATGTGCGAGCCCCCTCTAATGGAAAAATCAAATTTAATGAGGATTT
TGTTCATCCCATACGTACACGTCATGGGCATCCTGCTTTTCTATGTTATATAGACTTGTA
TGTAACTATTGAGAGTCAAGATaTTATACATAACGTGACTATTCCaCCAAAAaGTTtCCT
TTTAGTTCAAAATGATCAATATGTAGAATCAGAACAAGTGATTGCTGAAATTCGGGCGGG
AACATACACTTTGAATTTTAAAGAGAAGGTTCGAAAACATATTTATTCCGATTCAGAAGG
GGAAATGCACTGGAGTTCTGAtGTATACCACGCACCTGAATTTACATATAGTAATGTCCA
TCTCTTACCAAAAACAAGCCATTtATGGATATTATCGGgAAGTTCGTGCAGATCcAGTAT
AGTTCCTTTTtCACTACACAAGGATCAAGATCAAATGAACGTTCATTCTATTTCTGTCAA
AaGAAGATATATTTCTAGTCTTTCTGTAAATAATGaTCAAGTTAAACACAAATTCATtAG
TTCAGaTTTTtaCGGgTAAAAAaGAAAGtAAGaTTCCTGATTATTCAGAACTTAATCGAA
TCATATGTACTGGTCATTGTAaTCTCATATATTCTGCTATTCTCTACGAGAATTCTGATT
tATTGGCAAaGAGGCGAAGAAATAAATTCATCATCCCATTCCAATCAATTCAAGAACGAG
AGAAAGAACTAATGACCCACTCCGCTATCTCGATTGAAATACCTAGAAATGGTATTTTCC
GTAGAAATAGTGTTTTTGCTTATTTCGACGATCCCCAATACCGAAGAAAGAGTTCAGGAA
TTACTAAATCAGGAATTACTAAATATGGGACTATAGGAGTGCATTCAATCGTCAAAAAAG
AGGATTTGATTGAGTATCGGGGAGTCAAAGAATTTAAGCCAAAATACCAAATGAAAGTGG
ATCGCTTTTTTTTCATTCCCGAGGAAGTGTATATTTTCCCCGAATCTTCTTCCcTAATGG
TACGGAACAATAGTATCATTGGAGTAGATACACAAaTTGCTTTAAATACAAGAAGTCGAG
TGGGCGGGTTGGTCCGAGTGGAGaGAAAAAAAAAAAAaaTGGAACTTAAAATCTTTtCTG
GAGATATCCATTTTCCGGGAGAGACAGATAAGATATCCCGACACAGCGGTATCTTGATAC
CACCAGGAACGGTAAAAACAAATTCTAAGGAATCAAAAAAAGTGAAAAATTGGATCTATa
TCCAACGAATCACATCCGCCAAGAAAAaGTATTTTGTTTTGGTTCGACCAGTAATCATAT
ATGAGATAGCGGACGGTATAAATTTAGAAACACTTTTCCCCCAGGATCTATTGCAGGAAA
AAGAGAATCTGAAACTTCGAGTTGTCAATTATATTCTTTATGGAAATGGTAAACTAATTC
GGGGAATTTCTGACACAAGTATTCAATTAGTTCGTACTTGTTTAGTGTTGAATTGGGACC
AAGACAAAAAAaGTTCTTCTATCGAAGAGGCTCGCGCTTCTTTTGTTGAAGTAAGCACAA
ACGGTCTAATTTGTGATTTCCTAAGAATCAACCTAGCGAAATCCCATATTTCATATATCA
GTAGAAAAAGGAATGATCCATCAGGTTCAGGACCGATCTCTAATAATGAGTCAGATCGAA
CCAATATTAATCCATTTTATCCCATTTATTCCAAGACAAGGATTCAACAATCACTTAAAC
AAAATCAAGGAACTATTAGTACGTTGTTGAATAGAAATAAGGAATGTCAATCTTTGAtAA
TTTTGTCATCATCTAATTGTTTTCGAATGGATCCATTCAGCGATGCAAAaCATCACAATG
TAaTAAAaGAATCAATTAAAaGAGaTCCTaTACCTATAATTCCAATTAGAAATTCATTGG
GCCCTGTAGGAACAGCCCTTCCAATTGCGAATTTTTATTTATTTTACCTAATATTAATAA
CTCATAATCAGGTCTCGTTAACTAAATATTGGAAACTTGACAATTTAAAACAGACTTTTC
AAGTACTTAAATaTTATTtAATGgACGAAAACGGGAGAaTTGTTAATCCTGATTCATGCA
GTAACAGCGTTTTGAATCCATTCAATTTGAATTGGTATTTTCtCCATCATAATTATTATC
ATAATTTTTGTGAAGAAAGaTTTACAACAATTAGCCTGGgACAGTTTATTTGTGAAAATG
TATGTATGGCCAAAAACGGACCCCATCTAAAATCGGGTCAAGTTATAATTGTTCgCATGG
ACTCGGTAGTAATACGATCAGCAAAGCCCTATTTGGCCGCTCCAGGAGCAACCGTTCATG
GCCATTATGGAGAAATCTTTTACGAAGGAGATACATTAGTTACATTTTTATATGAAAAAT
CGAGATCTGGTGATATAACGCAGGGTCTTCCAAAAGTGGAACAAGTGTTAGAAGTGCGCT
CAATTGATTCAATATCGATAAGCCTAGAAAAGAGAGTTGAGGGTTGGAACGAGTGTATAA
CAAGAATTCTTGGAATTCCTTGGGGATTCTTGATTGGTGCTGAACTAACTATAGTGCAAA
GTCGTATCTCTTTGGTTAATAAGATTCAAAAGGTTTATCGATCCCAAGGAGTGCAGATAC
ATAATAGGCATATAGAAATTATTGTACGTCAAATAACATCCAAAGTTTTGGTTTCAGAAG
ACGGAATGTCAAATGTTTTTTtACCCGGAGAACTAATTGGATTGTTGCGAGCGGAACGAA
CGGGACGCGCTTTAGAAGAAGCCATCTGTTATCGAGCCATATTATTAGGAATAACGAGAG
CATCTCTGAATACTCAAAGTTTCATATCCGAGGCCAGTTTTCAAGAAACTGCTCGCGTTT
TAGCAAAAGCCGCTCTCCGCGGTCGTATCGATTGGTTGAAAGGCCTGAAAGAAAACGTTG
TTCTAGGTGGTATGATACCCGGTGGTACCGGATTCAAAGGATTAGTGCAAGGCTCAAGGC
AACATAATAACATTCCTTTGAAAACCAAAAAGAAGAATTTATTCGAGGGGGAATTTAGAG
ATAGAGATATTTTATTCCACCACAGAGAGTTATTTGATTCTTGCATTTCAAAAAATTTCT
ATGATACAGCAAAATAATCATTTATAGGATTTAATGATTCCTAAGAGCGGATTCATCTTT
TTATTTTAACTAACGTAACGGCGGTCCTGTGATTTGTTCCATGTGATTTTTTTTATTTAA
TAGTAATAAAGAAAaTAAGGAATAGAAAGAAATGAATCGCTTGGATCGTATATCAACGTC
CAATCTCCGGGAAAAGAGAAGGTTCCGTCGGAACAATTATTTATTTCAGGGTACCCCCTC
TCTCTTTTTTCTTTGAAAAAAAAaaGAGAGAGAGGAAGTGTGGGGAGAAATGATAAGAAG
ATATTGGAACATTAATTTGGAAGAGATGATAAAAGCAGGAGTTCATTTTGGTCATGGTAC
TAGAAAATGGAATCCGAGAATGGCACCTTATATCTCTGCAAAGCGTAAAGGTATTCATAT
TATAAATCTTACTAGAACTGCTCGTTTTTTATCAGAAGCTTGTGATTTAGTTTTTGATGC
AGCAAGCAGGAGAAAACAATTCTTAATTGTTGGTACAAAAAATAAAGCAGCGGATTTAGT
AGCGCGGGCTGCAATAAGGGCTCGGTGTCATTATGTTAATAAAAAATGGCTTGGCGGTAT
TTTAACGAATTGGTCCACTACAGAAACTAGACTTCAAAAGTTCAGGGACTTGAGAATGGA
ACAAAAGGCAGGTAGACTCAACCGTCTTCCGAAAGGAGATGCGGCTCGATTGAAGAGACA
GTTAGCTCACTTGCAAACATATCTGGGCGGGATTAAATATATGACGGGGTTACCGGATGT
TGTAATAATCGTTGATCAGCAAGAGGAACATACGGCTCTTCGGGAATGTATCACTTTGGG
AATTCCAACGATTTGTTTAATTGATACAAACTGTGATCCGGATCTCGCAGATATTTCGAT
TCCAGCGAATGATGACGCTATAGCTTCAATCCGATTAATTCTTAATAAATTAGTATTTGC
AATTTGTGAAGGGCGTTCTAGCTATATACGAAATCCCTGATTAATAATAAGATAAATAAA
TTATTTTGTGAACTCCATAGATTTATGGAATCGGTTACTATTCCGGAATCGTACAAAAGA
GATAAAAATAACTGGGTATATTATGCGATTTATTGGTATCTAAAAAATACAATTTAAGCG
GGCAAGTCGAAAAAAAAaGATGGTTGAATCAAAATAATTCCTTTTAAAGTTTTCTTTCTT
TCAGAGGGCAATATGAATGTTCTATCATGTTCCATAAACACACTAAAAGGGTTATATGAT
ATATCCGGTGTGGAAGTAGGCCAGCATTTCTATTGGAAAATAGGAGGTTTCCAAGTCCAT
GCCCAAGTACTTATTACTTCTTGGGTTGTAATTACTATCTTATTAGGTTCAGCCATTGTA
GCTGTTCGGAATCCACAAACCATTCCGACTGGCGGGCAGAATTTCTTCGAATATGTCCTT
GAATTCATTCGGGATGTGAGCAAAACTCAGATTGGAGAGGAATATGGCTCATGGGTCCCC
TTTATTGGAACTATGTTTTTATTTATTTTTGTTTCTAATTGGGCGGGGgCGCTTTTGCCT
TGGAAGATCATAGAGTTACCTCATGGGGAGTTAGCCGCACCTACGAATGATATAAATACT
ACCGTTGCTTTAGCTTTACTTACGTCAATAGCATATTTTTATGCGGGCCTTAGAAAAAAA
GGATTAGGTTATTTCAGCAAATACATTCAGCCAACTCCAATCCTTTTACCCATTAACATT
TTAGAAGATTTCACAAAACCTTTATCACTTAGCTTTCGACTTTTCGGAAATATATTAGCG
GACGAATTAGTAGTTGTTGTTCTTGTTTCTTTAGTACCTTTAGTGGTTCCTATACCTGTC
ATGTTCCTTGGATTATTTACAAGCGGTATTCAAGCTCTTATTTTTGCAACTTTAGCCGCG
GCTTATATAGGCGAATCCATGGAGGGGCATCATTGACTAATTTTCGAAATAGCTTAGTGC
AAGGCAATCTATGCCTTGTTCAAGATAATCTACTTATACTTAATGAACATAAATTACTTA
ATCAACATAAATAGATCAACATAAATAGACAAAAAGGTCTATACGATCTAAAGGAATAAT
AATAAAAAAAAAGATTACGATATTAGGGAATTGTAAAAAAAAaGGGAAAGAGATCTAAAA
AAaGATCTTTTTCCTAGAATTCCTTTTGATCATTTATACCTTCTTCCAATGAATATTCTC
TTCTTTATATTGTCTTGATTTTTTTGTTCATTCAATTCCAATCTTAGGAGTAATAATCTG
AATAAAAATTCTTTATTTGTTTACAACGTGTGATTAAAAAAAGAGGTTCTGTTCTATAGG
GCGATTTCCATTTCAGTCGTTTTATTCAATTCAACGATTGATCAAAAAAAATTTTTCAAA
TTTTAAAATTTTAATAAATAATAAATTACAGGAACTTAGATCAACCAAAACCAAAGACTT
CTATTTCTATGCAATGATTCAGACTAATGAATTCGCCCATTTAGATTGATTGTATCCATG
TGGGATAATGATAAGGAAGAGAAGAATTTACAAAAAATGAGATTCAGAAAAAATGGATTG
TTTAGGAAAGTGGAATCCAACTAGGTGTATGTAATATATATAATGGCTATAAGACAACTT
TCTTTTTGTGAATATTTTTCAAAATCAAAAAATGATTTTAGAATCCGATTGAATCTAAGA
TATGAATAGTTGGTTTACGTTATGGAAGAAGGACGTGTATATGTAATGTTAAGTATTACC
CAGTTATATATGATATGAGTTAAAAGATATATCTAATCCGCCCTACTACTGGAGATTTAG
ATAAGGATTCCAATAAAAATCTTTCCTTTTCGTTTGTAACTGTGAATTGAATATTGAATA
AAGAGATTAAATCAAGAAAAAGAACGAAGAGTTTGAATTCAAAGAATAATTCGGAACAAA
GAAAGAAATGGAAAAACAAAAAAaTTGTATGAATTCACAAAAACTTTGTGGATAGGAACT
AAAAAATAGATATCGAAGTAGTTCTGATGATTCAATAATATTATTATTTCTATTTCAATT
CGGAATTTTTAATTACTTCGACTGGATGAAAATCTTATTGATGGAATGAATAATTAAGTC
ATAATTTATTGGTTGATTGTATCATTAACCATTTCTTTATTTTATTTTGGTGCGAGGAAC
TTATCATGAATCCATTGATTTCTGCCGCTTCCGTTATTGCTGCTGGGTTGGCTGTTGGGC
TTGCTTCTATTGGACCTGGGGTTGGTCAAGGTACTGCCGCGGGCCAAGCTGTAGAAGGTA
TCGCAAGACAACCCGAGGCGGAGGGAAAAATACGAGGTACTTTATTGCTTAGTCTGGCTT
TTATGGAAGCTTTAACAATTTATGGACTGGTTGTAGCATTAGCACTTTTATTTGCGAATC
CTTTTGTTTAACCCTATAAAaTATAAAAAAAAaTACGTATTTTTTtATTGCCTTGGACTT
GCTGCTTGTTTTTTCGAATTATATCAAGATTTCATTCCTACAATCAATTACTTATTTATT
TTTATTGGGACAATAACCCACGGGAAGGACTGATTTGAGGATGAGGAATTAGTATATTAA
CTCGCTTTCTTCCTTCCCCCTTCTTAATCCAATCGAAACCCTTTTTTTTAAGAAATATTG
CAACAGGATATATTATTTTGTTTTGCAATTGACGGGAGACCAGGTACCGAATTCTAAACT
GAATTTTAATAAGAACAATACTTATTAGAGATTTCCAATTGAAAAAAAAATTCATTTCTC
AAAATCAAATATATTTTTtATTTTACTCTTTTTAGAAATATAATAGCTAATTAGAAATAT
AATAGCTAAATGAACAAAAAATAATAATAATATATAATAATAATAATATATATaTAAAAA
AaTAAAAAtAAAAAaTAaTaTATATAATATAGAATATATAATATaGAAAAAaTaTATATA
ATATAGAAAaTaGAAAAAAaTCTATATTCTAtATAAAAatAACTATATATATATATAGAA
TATAGAAATCTATATATATATATAGAATATAGAAAATATATAGAATAaGAAAAAAAAaGa
TAATAATTCGTCTGTCTATAGTCTATAAGAAAAGAGGAGATTATATGAAAAACGTAACCG
ATTCTTTCGTTTCCTTGGGTCACTGGCCATCCGCCGGGAGTTTCGGGTTTAATACCGATA
TTTTAGCAACAAATCTAATAAATCTAAGTGTAGTCCTTGGTGTATTAATTTTTTTtGGAA
AGGGGGTG
>contig00002  length=7799   numreads=629
GATGAAGggAAATTTTTAATCCTTACCAACTTGATCTTGTtACCCCCGGtAACAAACATG
CATGAACCATTTCACGAAGTATGTGTCCAGATAGCCCAAAGTCTCGATAGTTAGCTCTCG
GTCTTCCAGTCGAAAAACAACGTCGATGAAGACGTGTCGGTGCACTATTTCGCGGTAGGG
ATTGTAACTTTCCATGAATTTCCCATTTATCACTCAACGATAGAACTTCGCTTATTTCTT
TTTTtAaGGATCGACGAATCAAATGATATTTTtGTTCCAATTTTTGCCTCTTCTTCTCCC
GCTGAATCAAACTTTTCCTTGCCATAATATTTCACTTCCTATTAGTATCGCGGATACAAG
TCGGATCCTAGATGTAGAAATATAAAAAATCGCCTTATCCAGCGAAAAAAATGATATTTT
CGCGGATACAGCACAAAAAGAATTAACCAAATTTACCTGATGTAGAGGCAATCAAGAAAG
CCGCATAAGTGAAGATATAACCTACAGAAAAGTGGGCTAATCCAACCAATCTTGCTTGCA
CAATGGAAAGAGCTACTGGTTTATCTCTCCATCGAATCAAATTAGCCAAAGGCGTACGTT
CATGAGCCCACGCTAAAGTTTCAATCAATTCCTGCCAATATCCACGCCAAGAAATTAAAA
ACATAAATCCAGTAGCCCAAACAAGATGTCCAAATAAGAACATCCACGCCCAGACCGATA
AGCTATTCATACCGAAAGGGTTATATCCATTGATAAGTTGTGAAGAGTTTAACCATAGAT
AATCTCTTAACCATCCCATCAAATAAGTGGAAGATTCATTAAACTGTGAAACATTACCCT
GCCATAATGTGATGTGCTTCCAATGCCAATAAAAAGTAACCCATCCAATGGTATTTAACA
TCCAGAAAACCGCCAAATAAAATGCGTCCCAAGCCGAAATATCACAAGTACCACCGCGTC
CCGGACCATCGCAAGGAAAACTATAACCAAAATCCTTTTTATCTGGCATTAACTTCGAAC
CACGTGCATCTAAAGCACCTTTTACTAAGATTAATGTGGTTGTATGTAAACCTAGAGCAA
TAGCATGATGAACCAAGAAGTCTCCAGGCCCTATTGTTAAGAATAATGAATTACTATTTT
CATTAACAGCATTTAACCAGCCGGGCAACCATATGCTTCGACCTGCATTGAAGGCTGCAC
TATTCGTTGAAGATAAAAGTACATCGAATCCATATGAAGTTTTACCGTGAGCAGATTGTA
TCCATTGGGCAAATATGGGTTCGATCAAGATTTGTTTCTCCGGAGTACCAAAAGCAAGCA
TAACATCATTATGAACATAAAGTCCCAAAGTATGGAATCCCAGAAAGAGGCTAGCCCAAC
TTAAATGGGATATGATAGCTTCTTTATGGTCTAACATTCTTGCCAATACATTATTCTCGT
TCTGTTCCGGATTGTAATCTCTAATAAAAAATATAGCTCCATGAGCAAAAGCTCCTGTCA
TGATGAATCCTGCGATGTATTGGTGATGAGTATATAACGCGGCTTGAGTAGTAAAGTCTT
GCGCTATGAATGCATAAGCAGGTAATGAGTACATGTGTTGAGCTACTAAGGAAGTAATAA
CCCCTAAAGAAGCTAGAGCAAGGCCTAATTGAAAATGAAGCGAATTGTTGATTGTGTCAT
AAAGACCCTTATGTCCACTCCCCAATCGCCCCCCGGGAGGAATATGTGCTTCTAAAAGAT
CTTTTATACTGTGCCCAATCCCGAAGTTAGTTCTATACATATGACCGGCAACGAGAAAAA
GAAATGCAATAGCTAAATGATGGTGTGCAATATCGGTCAGCCATAAACTTTGTGTTTGTG
GATGGAACCCCCCGAGAAGGGTTAGAATGGCAGTTCCTGATCCTTGGGAGGTACCAAATA
AATGACTACCTGAATCGGGATTTTGAGCATAAAGATTCCACTGACCTGTAAAAAGGGGGC
CTAATCCTTGGGGATGGGGTAATACATCTAAGAAATTATTCCATCGAACGTATTCGCCCC
TGGAACCAGGAATAGCGACATGGACTAAATGTCCTGTCCAAGCTAAAGAGCTTACTCCGA
ATAGTCCCGACAAATGATGATTGAGACGAGATTCGGCGTTTTTGAACCACGAAACGCTCG
GTTTCCATTTCGGTTGTAGGTGTAACCAACCCCCTAATAAGGCTAGGGCAGAAAGAAATA
ATAGAAAAAGAGCTCCAATATAAAGATCTTCGTTAGTACGTAAACCGATTGTATACCACC
ATTGATAAACACCAGAATAAGCGATATTCACTGGGCCAGGGGCGCCCCCTCGAGTAAAAG
CTTCCACGGCCGGTTGGCCAAAATGAGGATCCCAAATTGCATGAGCAATAGGTCTTACGT
GTAAAGGGTCCTGTACCCATGCTTCAAAATTTCCTTGCCAAGCTACATGAAAGAGATTTC
CGGAAGTCCACAGAAAAATTATTGCTAATTGTCCGAAGTGGGAAGCAAAAATATTCTGAT
AAAGCCGTTCCTCCGTAATATCATCATGACTCTCGAAGTCATGTGCGGTAGCAATACCAA
ACCAAATACGACGAGTAGTGGGGTCCTGAGCTAAGCCTTGGCTAAACCTTGGAAATCTTA
ATGCCATAATGCCTTTCAAATCCTCCTAGCCATTATCCTACTGCAATAATTCTTGCTAAG
AAGAACGCCCATGTTGTGGCAATTCCACCCAGAAGGTAATGGGTTACTCCTACAGCACGT
CCTTGTATAATGCTCAAGGCTCTAGGCTGAGTAGCAGGAGCAACTTTTAATTTATTATGA
GCCCAAACGATTGATTCAATAAGTTCTTGCCAATAACCACGACCACTGAATAGAAACATT
AAACTAAAAGCCCATACAAAATGAGCACCTAGGAAAAAAAGGCCATATGCAGATAATGAA
GAACCATAAGACTGAATTACCTGGGATGCCTGTGCCCATAAGAAATCGCGGAGCCATCCA
TTAATAGTAATGGAACTCTGTGCAAAGTTTCCTCCCGTGATATGAGTTACCACCCCTTGA
TCACTTATACTACCCCAAACATCTGACTGCATTTTCCAACTGAAATGGAATATTACAACC
GAAATGGAATTGTACATCCAAAATAACCCTAAGAAGACATGATCCCAAGCGGATACTTGA
CATGTTCCCCCTCTTCCAGGCCCATCACAAGGGAAACGAAAACCAAGATTTGCTTTATCC
GGTATCAAACGAGAGCTACGGGCAAATAGAACTCCTTTCAGAAGTATCAATACCGTCACA
TGAATCGTAAATGCATGAATGTGATGTACCAAAAAATCTGCGGTTCCTAATGGAATTGGT
AACAAAGCAACCTTGCCACCCACTGCCACTAAATCACCACCCCCCCAAGTCAAACTGGTG
CTTGCTGTTGCACCAGGAGCCGTTGCACCAGGTGCTAAAGCATGGGTGTTTTGTATCCAT
TGAGCAAAGACGGGTTGTAATTGTATAGCAGTATCGGAAAACATATCTTGAGGGCGCCCT
AAAGCGCTCATGGTATCATTATGAATATATAAACCAAAACTATGAAAACCTAAAAAAaTA
CATACCCAGTTGAGATGTGATATGATTGCATCGCGATGCCTAAGAACACGATCTAATAGA
TCGTTGTATCGAGTAGTTGGATCATAGTCTCTTACCATAAAAATGGCTGCATGTGCAGCA
GCACCAACTATGAGAAATCCACCAATCCACATGTGATGTGTGAACAATGACAGTTGTGTA
CCATAGTCAGTAGCTAAATATGGATAAGGGGGCATGGAATACATATGGTGAGCTACAACA
ATGGTTAAAGAACCTAACATAGCTAGGTTAAGAGATAATTGAGCATGCCATGACGTTGTT
AGGATCTCATATAGGCCCTTATGGCCCTGACCTGTAAATGGACCTTTATGAGCCTCTAAA
ATATCTTTTATACCATGACCAATGCCCCAGTTAGTCTTATACATGTGACCCGCTATCAGG
AAAAGAATTGCAATAGCTAAATGATGGTGTGCAATATCGGTCAGCCATAGACCCCCAGTC
ACTGGATCTAATCCTCCACGAAAAGTAAGAAATTCCGAATATTTTGACCAATTCAAGGTG
AAAAATGGGGTTGCTCCCTCAGCAAAACTGGGATAAAGTTGAGCCAAAAGATCCCGATTC
AAGATAAATTCATGAGGAAGTGGGATTTCCTTAGGATCCACCCCAGCGTTTAGAAATTGG
TTAATTGGTAAAGATACATGTACTTGATGTCCCGCCCAAGAAAGAGACCCAAGTCCTAGT
AGTCCCGCTAAATGGTGATTCAACATAGATTCTACATCTTGGAACCAAGCCAATTTTGGA
GCAGCTTTGTGATAATGGAACCAACCAGCAAAAAGCATTAAAGTTGCAAAGACCAATGCA
CCAATTGCAGTACAATACAGTTGTAATTCACTAGTTATTCCAGATGCTCTCCAAAGCTGA
AAAAAACCGGAGGTTATTTGTATTCCTCGGAACCCCCCCCCcACATCACCATTCAATATT
TCTTGACCCACTATCGGCCAAACCACTTGGGCGCTAGGTCCAATGTGAGTAGGATCACTT
AGCCATGCTTCATAATTGGAAAAACGAGCACCGTGGAAATACATGCCACTCAGCCAAAGA
AAGATGATGGAGAGTTGGCCGAAATGAGCACTAAATACTTTTCGAGAAATCTCCTCCAAA
TCACTGGTATGGCTATCGAAATCGTGAGCATCAGCATGTAGGTTCCAGATCCAAGTGGTA
GTATCAGGTCCCTTAGCTATTGTTCTTGAGAAATGACCGGGTCTGGCCCATTCCTCGAAA
GAAGTTTTGATGGGATCCCTATCTACCAAAATTTTGACTTCTGGTTCCGGCGAACGAATA
ATCATTGAGTCCTCCTCTTTCCGGACAACACATATAAAGAGACCCGCCAACAGTCAAGTC
AAGTAATTAGTGAACCTATGAGAGATGCTTATAATTAGTTTCTTTCTCTTCTATCTCCCA
TTTATCTAGTTTCTTTAGTTATTCACTAGAGCAATTATGATCTGGAAGTCGATCCAGGGC
AAGTGTTCGGATCTATTATGACATAGGCACGAGGCGCTTAACGGACCTTTCTAGGCTTTG
AATTAACGcAAAAACAATTTTttGTGCAACCTTGCAACCTAGTGTATTCCTATCTTAATT
AAAATTAAAaGTTtCTAGCGGAGACTACTTTAtGTTTTACttATGTGTTACTTTACATAG
AACATATTACTATTACTCTATTCCAAATCAGGTGAGAGGTCATTCGTCATTACTAAGAGA
CATTCCGGGatCTATTCTATATTTAGGCATTCAAAGGTATCTTTtATTCGTTTtAATAAC
aGAAAaGAAAAAAAAaTAGAAAATATAGAAAATATACATTCTCTACTATTTATATCTGTG
TATCGTTTATTCCTATGAAATACCAGACGAAAAGGGACGATTTTAGAATTCGAAGGGgTA
TAATGAAATTCACCAAATTCTTTGATTGGTTCTTCCCAGAGAAAGGATCTGCTGATAGGG
ATATCAAACAATTAATTATAACAAATTTGTTATAAGAAATATAACAAATAGTAAAAAAAa
TAGTAAAAAAAaTAGTAAAAAAAaGAAAATACTAAATAATATACTAAATAATAAATTATA
CTACTAAATAAATAAATTATACTACTAAATAATAAATTAAATAAATTATACTAAATAATA
AATAAATACAAATAATAAATACAAAGAGAGCGCTCTTCTCTTATTCGAAACGCCTTGTGA
TCTTCAACCAATTCTGCGCTTCAATATAATTTCCGGGAGTAAGCGCTATAGCTTGTTTCC
AATACTCCGCGGCTTGATCGAACCAAGCTTCCGCAATTTCAGAATCTCCCTGCCGAATGG
CCTGTTCTCCTCGGTCAGAATAGGCGAGCAAATTCCTTCCATTAGAACCGTACTTGAGAG
TTTCCTACCTCATACGGCTCAGCAGTCAATTCTTTTGGTGTCCcGTTTTTTATTTTTTCT
CGAGTTAACCAAAAAAGGTTAATTAGATGAGTTTCAAACTTGAATTTTGATTAATAATCA
GTTTTATCTTTTCTCCCACCTTCAGAAGAATAAAGCGTATGCGTTCTACTATCGTTAGAA
TTTTCTGAAAGGTAACTATCCCGGTTTTCTATTTTTATTTTTCTATTTTTATATATAAAT
ATATATAGAATCTTTGAAAAAGACCTTCCCTCAAAAGAAAGACTTACTCTCTTTGGGATC
TGATGCTACACCGCTGCTCAATACTTTAGGAGATCAACTCTGTTACATAAGTTGATTCCT
AACTTTTGTCTCATATTATGACATAAGTAAGCAGTTCTTATTGTATCGGCCAAAAATCTC
GCTAATTGATCTTTACGATGCTTCCTCTATCAATTAGATCCTTTATCCATAGAATAAAGT
ATCTAGACATTTTTTTCTTCATATTTTGACTTCTATGAAGTTGCTTTCTTTACTACAGCT
GATAAAAATCGTTGTTTTGGACGATGCATATGTAGAAAGCCTATTCAATTTTTCTTTTTT
TTTtcTTTTTTtcTTtCTATAGTGGAGATAGTCGCACGTAATGACAGATCACGGCCATAT
TATTTAAAGCTTGTGGTAAGAAGGGgTTTCGTTCTAGTGCCcGAAAaTAAtATTCCAAaG
CTTTTGtGTGTTCTCCATTACTTGTGTGAATAAGGCCTATATTATAGAGTATATAACTTC
GATCATAGGGATCAATTTCTAGCCGCAAAGCTTCATAATAATTCTGTAAAGCTTCTGCAT
AATTTCCTTCGGATTGAGCAGACATTCGTTACGGTCGTCATTCGATTCAAAGAATCTCCG
TTCCAGAACCGTACGTGAGATTTTCATCTCATACGGCTCCTCCCTTATGTGCATAATGAG
AATAATACATAATGAACTGAGCGGGGCTAGTGTTTTTACAAGAAATCTCTAGCCAACCCT
CCTGCAAAAGATTTTTTCTTAACATCAAGCATGTTGATACTAGATAAAAATATTAAGTTA
ACTTCAACAATTTCTTTGTCCTCAATCTTCTTTAATTTCTAGGAATTAGTCACTTCAACG
ATCTTCGATGGTTATACGGGTATCCAAAGTACAAACGAGATGGATGCTTGTTGTCCCAAC
CATTCTTCTTAGTCCCGATCCAAATAAAGAAAAGGGATAATTTCTAACAAAGTTTTCGTG
TTGTTGATTCCTAGGCGTAGTGCTTCTTCCTCTATGTCGCCTATTGGTACTAGTAGGGTA
GGgTTAACCTGCAATACAGAACCCGTAGCCATAGGTGTAACCTTTCGTTCAATGCTAGAA
TTGACAATTGAAGCATCTGAGGCTGCATTAATCGAGGATACCCGACAGAAGGGATTTTTt
ATTTATAAACCGATAAACTTCACCTTCAACAAGCGTAGAGTTATTTCAAATCTTTCTATC
CCGACTAATGTGTCTTTCTCCTAAGACTTGAGGTGGTAAaTAAAAAAAaaTCAAATCACA
CCATCTCTGTAATAAGTAAATGCCTCTTTTtCTCCCGAAGTTGTTGGAATTATTCGTAAT
AAGATATTGGCTACAATTGAAAAGGTCTTATCAATAAAATTTCCAGTTGTCCGGGATCTA
GGCATAGGTAGCAATCCATTTtAGAATTTTACCTCTTATGAGAAAATGATCCCACAAAAA
AGTAGTTGTACAGTACAAAaTAACaTAAAAACaGACTCAATTCATAAAAAAAAAAAtta
>contig00003  length=5649   numreads=299
CGATCTCACAAGATTCCATTTCAGTGAAATCCCATTTACTGATCTTATCTTTTACAGAAT
CGATCCCTTTttGATTGTACAaGAATATGTGGAGCTCAGTATGTCTGGAAGCACAGGAGA
ACGTTCTTTTGCTGATATTATTACCAGTATTCGATATTGGGTCATTCATAGCATTACTAT
ACCTTCCCTATTCATTGCAGGTTGGTTATTCGTCAGCACGGGTTTAGCTTACGATGTATT
TGGAAGCCCTCGTCCAAATGAATATTTTACAGAGAGCCGACAAGGAATTCCATTAATAAC
TGGCCGTTTTGATTCTTTGGAACAACTCGATGAATTTAGTAAATCTTTTTAGGAGGCCCA
ATGACCATAGATCGAACCTATCCAATTTTTACAGTACGATGGTTGGCTGTTCACGGATTA
GCTGTACCTACCGTTTTTTTTTtGGGGTCAATATCAGCAATGCAGTTCATCCAACGATAA
ATCTAATCCCTATTAATTATAGAACTATGACACAATCAAACCCGAACGAACAAAATGTTG
AATTGAATCGTACCAGTCTCTACTGGGGGTTATTGCTCATTTTTGTACTTGCTGTTTTAT
TTTCTAATTATTTCTTCAATTAATAGAAGAAATTAATAGAAGAAAATAGTAGAATAATAA
ATAAGAATAGGAATTCTCTTATCCCGTCGGAAGGATATCATCTCATAATTATCTATGACT
GTTTATGTCTCTAGCATGACCACTTGATTAAATGTGGAGGGAAGTGGGATAAATGGCCGA
TACTACTGGAAGAATTCCTCTTTGGATAATAGGTACTGTAACCGGTATTCTTGTGATCGG
TTTAATAGGCATTTTCTTTTATGGTTCATATTCCGGATTGGGTTCATCCCTGTAAGTAAC
GGGGCGTACTGGATTGTAGACATGAAaGCGTAAGAACTCAACGGACCCCCTTTTCTCTGT
CTGATTCTAGGGGGTCCCGTTGGGTTCTTAATAATCAGAATACTTtATTCGTATAAGTGa
CAAAATAGATTGCCTTTTTTTGATATTTCAAATATTTTATTTCAAAAAaTTCGATTATAC
TCTGTGGTGTTTTTGAAAAAGTAACTCCATTTATTTATTTAGAACATTTGCTTCTCGATA
GTATCTATCGATACTTTCAAAGTTATAAGAGGAATTACTCGATTTCCTTTTCCTATATGG
CATAATACATATTTTCTATATTTCGGTCGTCCATTTTTCTAATTTTtGTATACTAATAGA
ACCTTACTCTATTGATTTTAGTATCAGTATCTCATAAAAGGTGAAATTTTTTTAGAAGTT
CATTGAAGAAGTTCTATTTGCTTAAAAAATTTCCCTTTCTTTTTTtGTTTGTCCACTGCT
TTTACTTTTTTTtATACGCAATAAATCTAATTTATACGTATAAAAAGTAAAAGGAAGTTA
TGATAAACCTAGAAAAAATAGAAACTAAGAATAGTAATCTTTGAGGAATTGGATCAAGAA
TGATTATTATTTTGTTTTGACACAAGAAAGGgATGTGGAAAATTCCTTTTCTtGTGTCGA
AGACTAGGAAGACGAATAAAATAaTACCTCCTAGAATCcTTTGTTCCCcTCATTTAATTT
AGCCTTTCTGTGCTTTTCCGCTTACTTATCTTATGCTTAGTATCTAGTCAAATTGGATTC
TATTTAAAATAGAAAAGCTATTGATCCACTCTATGACAGTTAAATCTGACAATAGTAAGA
TAATCACACTGCTCCCATTTTATTTAGATTAAAAAAAaCACAAAAAaGGGGATAAAGTCA
AATAGTCTTCTTACCAATATACATATTATGGCCAGAGATGCGGTAGAAGAAATTCCAAAT
ATCTGGTATAAAAAAAaTATAAAAAAaGCAAAGAGCTTTTCACAATTTTTTTATCATACA
TAATATAATTACCAACAAAAATTGGGTTCTTTTCTTTTTAAAAACTTGATGTTGATAAAT
TTACAGATCTAAAAATTCATTTCGGACAATTGAACCTTCTCAAACTGTTTCTTTTTAAGA
ACCAAAAAGATTTGTGCCAAAATAACGGATGCCAAGAAGAAAAAAAGCCCTTGGACACGT
AATGGGTCTTGAAGCACTATTTCTGCATCTCCCTGACCAAATCCACCCACATTAGGATTA
CTCGTTAATGGTTGATCCAGTTTGATGGATTCGCCTTCTGAAACAAGAAGTTCTGGCCCT
GGAGGTATAATATCAATCACTTGACGTCCCTCTGACGCATCCGTTATGGTTATTTCGTAC
CCCCcTTTTTCTTTtCGTATGATTTTGCTTACTATACCTGCTGCTGTAGCATTATAAACC
GTATTGTTACTCTTGCTCCCGTCGGGATAAATCTGACCCCcTTCCCCTGTTTCCGCCTAC
ATATATGGGATATTTTAAAAAaCGAaCATCTTTCTTAGTGgCGGGGTCCGGAGACAGAAT
AGGAAAGGTAATTTCACTATATTtCTGACCAGGAACAGGGCCTATTACAAGAATATTTTT
TTtAGtGGGgCGATAACTCTGAAAAGACAGATTTCCCATCTTTTCTTTAATCTCTGGCGA
AATACGATCGGGAGGGGCTAATTCAAACCCcTCAGGTAAAaTAAGAACAGCCCCcACGTT
CAAAGCTCCTTTTTTACCATTAGCAAGAACTTGTTTCAGTTGCATATCATAAGGGATTCG
AACAACTGCTTCAAATACAGTATCAGGAAGTACCGCCTGTGGAACCTCAATATCCACGGG
CTTATTAGCTAAATGACAATTGGCACATACAATACGGCCAGTTGCTTCGCGTGGATTTTC
ATAACCCTGCTGTGCAAAAATGGGATATGCGTTTGAAATGGATGCCCAAGTTATTATATA
TACCATGAGCGATACAGAAATGGAACGAGTAATCTCTTCCTTTATCCAAGAGAAGGTCTT
TCTAGTTTGCATGGTCCAAGATTGATCCTGAAAATTTCTACAATAAAATTAGGTAGGTCG
CTAGTATAGTTCCCTATCCACGATACTGCTATTTACTGAAAAATTTTTACTAAAATAGAA
AATATAGGAAGAAAATCCCTTGGATGTGATGTATAGAAGATGTGATGTATAGAAAAAAAA
aTATATATATAGATATAGTAAGATTTTGAATGTTTTGCTTATGTACAAAATAAGAAAATA
ACAAACATTCTAATTGGATTCATGGATCGTTTTTCAGTCATTCATTGAATGATAAATCAC
TACAAGTGACGGAGATACACGATTTAAATAACGGAAAATCCAATATTTAAAAATTGTATC
GAGAATGACTGGAAAAGTGGAAACAAGGCCAGATATAATTTGATCATTATGAGCAAATCC
AAAATCTTTGTAGACAGAGCCAATCATTAGTTCCCAACCGTGGGGTGAGTGGAATCCTAT
ACATAAATCGGTTAATAAAAGAATTGAAAAAGCTTTTATTGTGTCGCTTAAGTTATATAG
GAATTCTTGAACCCACGAATTAAGAATAATAAGTTCTTCATTACTTAGAATAGAATACCC
ACTTAGAATAACGAAACAGATTATATTTGTCGAGAAGTGTAAAATCGTATGGATACGATC
TTCATTGTGCATCTTGATCAATTGGATCGTTTCTTTGTGGATTCCGGTACGAAACCCTTG
TAGATGTGTTTCCGGGTATTCCTTTATCATTTCGTCCAAGCGAACGAGTTCCTCTAATTC
TATGAATTTTTCTAGAATACTTTTTTCTTGGATATCATTTAAAAAaGTTTCGGATTTACT
AGTATTACACCAATTAATAACCCAAGATTCAAAACTTTTATTAAATAAAAAAGAAAAAAA
aGAGATCCACCAGGGCAAAAAAaCTATAGATGTAAGATATAGAAGGGGAATAAATGCTTT
TCTTTTCATTTTTtCGTCTGTGAATTTTtAATGAACCCACTCCATTTATCGATTCTATAT
GATCTAATATTTCTATCAAGCATAAGTTCTATTACAAGGCTTCGAACTTATGAATCTATT
CCCtGTTTTTTtGTGAGTCAGTGCTTAGTCCTTGAATTTTGAAAGAATAGAAAAAAAATa
GCCTAAAAATAAAAaGAAGAGTACACGAATAAGGAGAACAAAAAAAaGATAAAAAGAAAC
GTCGATTGACAAAAGAAAGGAGAGAGAATTTACAAGATATGATCTATCCAGTATCAATTT
CAAATATTGAAAATAAAAaGAGAATTTCTTtATTCTATATTTTTTTATtCCAAAATGCTT
TGTTTTGCTCTATGAGATGGGTCTATTATTTAGATTTCTTTCTTGTTTTGTTACTGAATT
TAGTGAATTTACGTACACATAAAAAAaTTTGCAGATAAAAAaGTTTCGTTTTCTAATTGT
TCCGTATATATAATATACGTCTTCTTTGGTTCATCAACATTGTGAAGAATTTTCAGTTAA
GTTATGCTATAGAAAAAAAaGAAGACTCTTGGATTTCTTCACTCCTGCTAAGAAAATGTT
CATTCTTCATCTCATTTCAAAATACTTCAATTGGTACACGCAAAAAATAGGCCAATTCGG
CTACTTTTTGCTCAATTTCTCGCGGAGTCAAATTCTCATCAGTACGAGTCAAAGGAATGG
CCCCCCGGCCTCGGATTTCCATATAAAGGGCACGCCGAGCGTAAATACCCTCTTTAACTT
CTAGCCTAATAGACTGAATATCTTTCATAAGGAATCGGAGTAAGATGCGACGATTTTTTC
CAGGAAATCCCCAGCGAAAAATACACACTATTCCTTCTTTTCTATCGAATCGATCATAAC
CACTACCTACATTCCACAAAATTGTGCACCACAAATAAGAACTAATAAATAGACCGGCGA
TCCCATAGAAAGACATCACGATCCCTTGTGGAAAAAAAaTTATTTGCTGAGATGGAAATA
AAGATATCAAATTTTTGCCAAGATAACTGGAAATTCCAACCAAAAAAAAaCCCAATGAAC
CTAAAAAAaGTATAAGGGCCCAGCAGAAATTACTTGTTTTTCGAGACCCcGCTATAAGTT
CTATCCATATACGTTCTGATCGCCAACTCATACTAGATTCAGTTGCTTTTTATTTGAAGT
GGGAAACTAGCCCAATTTGACTTTCTTTTTTTtGAAGTAACTTTCATCAACTCGCACTAT
TCGGATGTGAATCTTTAGAAAGAATTCGATGAATTCCCTATTTTTTTTAATATTTTTAAA
AAGGGAGCCCCcTCACCTCTATCTACTATAAAAACGTTGGCTTTGCATTTCTTTCAGGCC
TCCGCCGCAATCTCGATTTATTTTCAAATAGCTCATTTACTCATATATAATATTTACGCC
TGCATAAGAACCCTTTCATTTTCATTTATGTTTGAAGGGAGCTGCCTGCATGTTATATCA
TATTATACTAAATAGATATCTGTATTTATACTAAATAGATATCTGTATTATGATCCAAGT
CTAAGTCTTGAAAAAAAAATAAATGAAATCTACCCTTATCGGGCCTAATCAGATCTAAAC
AATCTTGTTTTTTtGAACATAAAGAaATAAAGAAGCCATTGCAATTGCCGGAAATACTAA
GCCCACTAAAGGCACAAAAATGGAGGGTAGGTTGTTAAGAATTGTCATAGAATgggcacc
tcggtttaa
>contig00004  length=4819   numreads=118
GCGCGACTTGTTCAGATCGTGGGCTTGTACAAAAGAATACAAAAGAAAGGAAAAAATTTT
CCACTACCTGTGATCAGTACAGATGAATAAGATAGAATGGAAGAATCCCcTTCATTATCT
AAAAAAAATCTAAAAATCTATCATATTAGTCTATTGTGTATCAAATTTATGGTTTCATTG
GTGCAAATTCAATCACCTCAATTTtCAATTTAAAaCAAAAaGAATTCCCCATTGGTAGCA
AATGATTATCCGTTAAGCGGGGGAAaTCCTATTTAAATTAAATTtAAATTAAAAGGCGAA
AATTATGCCCTTACTCTTGCAAGAACGGACTAACAGGGTCAACTAATTAGCTAATCCTCA
TAATTAAATACCGTTACTGTATAGATAGACCCAAAGACCTATTACTGGATAATTCATAGG
TAGAGCCAAAGAGTGTGAACTGTACACGTTAACAATAGCATTGATTAAATAATTAAATGA
AGGAGGGGGCTCcGgTGTATAGAGAAGACCTCACCGTTTAAGAAGTAACCATAGAAACGA
TGAAATCCGCTATTTATTTATCGATGCTATTTATTTATtcAATTTTTGTTTGATACCTAG
TATCAATACAGTTTCTTATTTTGAGGCAAAaTACCTCgAAAAAAaGAAAAAATCGTGGTT
GGGAAGGTTATAGTAGCAAAAGCCATTGGAATTATTATTTTATACACTGGAAGAATCCGT
TTTGGTATTATAGAAAAGGGGAAAAGAATAACTGAAAGAAAGGAAATCAATTAGTTATTC
ATCAAAATTTCGTTTATTCAATGACCAGAATtAGACGAGGATATATAGCTCGGAGGCGTA
GAACAAAAATTCGTtATTTGCATCAAGCTTTCGCGGGGCTCATTCAAGACTTACTCGAAC
TATTATTCAACAAAAAATAAGAGCTTTGATTTCGGCCCATCGGGATAGAGATAGGCAAAA
aGGAAATTTtCGTCGTTTGTGGGTCACTCGGATAAATGCAGCAATTCGCGAGAATAAGGT
ATCCAAAAGTTATAGTAGATTAATAAACAATCTGTACAAGAGACAGTTGCTTCTTAATCG
TAAAATACTTGCACAAATCGCTATAGTAAATAAGAATTGTCTTTATATGATTGCCAATGA
CATTATAAAATAAAGAGATTGGAAAGAGATTGGAAGGAATCCATGGAATGTTTTACATGG
AATTTTCTGAAGAATGAATTCTGGGAAGGTAGAATAGAAATTAGTATGATAAAATATGAT
GATAATATGATCAAATAAAGTAGTCAAACTGACAAAAAaCATTCTGAGAAAAACATTCAA
TAAAAAAaaTTTCTTCTTCCcTAATtCGTTTTTTtCTtACAACACGACAATCCAATTTTG
ATTTTCGCtATTTTTTTTTttGAACAAAACaTCAATCTATGTTTCAGTTCAAATTGGAAT
TTTGATTCAATTGAGgAGTAAGTCTATTTTTTTTTTTtCTGGTTCTAAGATCAGTAGTTA
TAGTGACCAACTCGCTTTTTtCAAACTGTTTTtCATTATTAAGAAAAGGTAACgAaGATA
AAATACGAGCTTGCTTTATAGCAATAGTAATTAATCGTTGTTGTTTtAAACTCAATCTAT
TCACCcGTCTAGATAATATTTTtCCTTGTTCACTAATAAATCGACTAATTAAACTCATGT
TTCTATAATCAATTCGATCCCCccGATTGGATCGGGGGCAAACGCCTACGAAAAGATCGC
TTGGACTTAAGAAAAAGTCGTTTGGATTTATCCATGGTTTGTTTATTCcTTATTTCGAAA
ATCcTATTtCGTTcAATTGGATCAAAAaTGATTtGGAATTAAGAAATAGGATTTtGCTtG
TTtATTTTCTATTTTTTCTATTTAAATAGAATTAAaTAGAAAAAaTTAGAATTATATATT
GAAATATTTCATTAAATATTTCAATTTAAATAGAAAATTTGAATATTAACATAACATATT
AACATAACATATTATATATTAATATGAATATGCCATTTATGTCATTTTTCATCTTCCTTG
TATGTCCTTGTATGTAAAGGTGACACGCAAGCGATCGATTCCATCTATTTCTTTATCTCC
CCGTGAATTGTATGTTTGTAACAATAAGGACAGAATTTTCTCAATTCCAATCGACTAGGC
GTATTGTGTCGATTCTTTTGAGTAATATATTTTGAAATGCCTGTTGATTTCTTATTAACA
CTGTTTCGAACACAACCGGTACATTCTAAAATAACTCTTACCCGGACATCTTTACCCTTG
GCCATGAACCTCCTTGGGATTTTTTATTCACTCAATTCTTCTATTTTCCGATCCGAAATG
AAGAAGAAAGGAGCGAAAAAAATAGAAGTTGCTAACTCAAAATCAAATTATGAAAGATTT
CATTGCAACTAATATATTAATGTAATAATAAGTAATACAAAGATTTTAAACTATATTTAG
ATTAGAAGTTTAGATTACAATCACAGTACAATATTTCATTTAAGCATCTTATAATACTGT
TGCACTACCCACATCTCCACTTCTAATTTAATTGAATAATTTAATTGAAGTGAATTTACT
TGAAGGCGGGGCCCGAGTTCCGAGTTTTGCTGAGGTTGAATCCACTTTTTtCTTTTCTAA
CTTATTCTAATTAAATAAAAAAAGAAGAGGGGTTAGTAGTCACAGATATTtAATTGTATC
TCGAATCTTCGTTTCTTCACCCCCCCCCCcTCCTGCGCGTTGATAACTAGAATGAAAAAA
AGGGGAATGTCAACGCATCTGGGAAAAAACGATTGATCTCTATCAATAGACCTGCTAAAG
ACCCAAACCATAGAGTACTTATTACCGGTGCCACCGATAGATATGTTTTTAGATCTCGCA
TTTCAAATCCTCCTTCTTTTtGTTATTGTAATAAATAATATTtATTTtATTGTAATACAT
AATGATAATACATAGTTAATCAGATAACTACATATATAATCAGATATATAAGGCCACTTG
CAGTTGTTTTGTACGCGGAATCTCTAATTCAAATTAAAaTGTACAAGAATTTGATAGATA
AGATTTTCCTTTTCTTAAAaCTtAAAAAAaGAAAaTATGCCCTTTTTtCCCGtAGCATTC
ACGAAATTtACGTAAGTTTATAATTCTATATAATTATATATAATGATATGAGATCAAAAA
GAAAATGTATATCAATGGAGAAAATGAAATAAGTATGTGGAAAaCAAAACCGGTaTTCTT
tAGAATAACATTGTAAACTAATTGAAAGGGATGTAGCGCAGCTTGGTAGCGCGTTTGTTT
TGGgTACAAAATGTCACGGGTTCAAaTCCTGTCATCCCTACCTATTACTTCGTCTCTGAG
CAATAACGAGGGATCGATTGAGATCAATTCAAATTAGGCGTACCTAATCTATAACTATAA
TTTTTATCGTATTATATATGATAGTATATAGTATAGGCGTTCAAGATGTATTAGAGTtAA
AAAaaGAaTCTTTTTACTTACAGTCGCATTTTTTGTGACTGTGATAAGAGAGCGCTCTTA
GTTCAGTTAGGTAGAACGTGGGTCTCCAAAACCCAATGTCGTAGGTTCAAATCCTACAGA
GCGCGATTCTGTtCTTGTTTtGTTAGGTCAAAAAGGTCAAAATTTaTACAGAAAAAATAG
AGGAGCAATCTGAATTTGACCTCCTGCGGACTAAAGAAAGgaGGAGGTCAAAAAaCAAAG
TGTTAATTAATCAAAGGTCCAATTGATCGCCACGTCTGTATTGTAAATATGCaGTTACGA
ATAATCCGGCCAAAGTAATAGGAATTAGACCTAAGACGATTCCAAATAGAAGAACTTCAA
TCATTtCAATTTATTTGAAAAAGGGAAAAAGAGAGGTAATATCTATCCTTAAATATTAAT
CTATATGGCTCATAAATCTCAATACAAAAATTGTAACACAGTAAAGAACTAAAGAATCGA
TGGAATATTATCGATGGAATATTGTAGGAATATTGTAGAAAATTTTCCTTTtCTTTTTAG
AAATTGTTCATTCAATTAATTTCAAATATTAATTTCAAATAAGCCGTATCTTGCTCAGAC
CAATAAATAGAACTGAGGTTATAGTTAAAGCCGCTAGTAGAAAACCGAAATAACTAGTTA
TAGTAAGCATTAAGGAGCTAAAtAAaTTTTTTTtATACATATGCTTGTAAAGCAAAAGCA
CTTTCCTAAGTTAAATTTTTtGAAAGATACGAGGATAAACAAAAaTACCAAATGAAAGAA
TAAGTTCAATTGAGAATTTTTTtATTtATTTATCAATCATTATCATTATAGATTATAGAC
TATAGACAGCACTAATAAAATAGAATGATAATGTATATAAGTAAAAAAaGAAaTCCATTT
TtCATCTATGACATCTACTTATATTCTCGTGATTCCGAGTCAAGAGATTCGTtAGACAGT
TCTTGAGAAATAAAATAGAAAACTAATAGAAAATAGAATATAAAaTagAAaCCTAATaTT
ACATaCAaTAATTAAATaTTAAAAAaaTATTAAtaaaaaaaTaTtAaTAATTAATAATAA
tAATTAATAATAATTAATAaGAATAaGTAAAaTAATTAATAaGAATAaGTAAAaTAaTTA
ATAaGAATAaGTAATAAAAAaCTGTGTTGTATAACTTCACTCAAAAAAaCTTTaTAAAaT
TTTtcTATTTttGATACTTtCTTTtAGTTtATTtATTTAGTATTtATTTATTTGTATATT
TTGTATATTTGTATCGAATTTTtAtCGTTTTTtCAATTTtAAAACGAAACCTCTATTTTt
CTTTTTtCTTTATAaTACC
>contig00005  length=4622   numreads=1274
tcgacccctCCCTAATTTTTTGTTTTCTTTATTTGTATTTTGCATTTTTGGAACTTAGAC
TTATATTGAATTTTAATGTGTTTCGCAACCCGAAAGAATTCGGGGGAGGGGTCATTTTAT
TTTTGTATCTGGAACAAATAGGTTCAAGAGATGAGAGAATTAAGGATACCTACCAGAAAA
ACTAATCCAATCCATAATGATGTACCAGAAAATACAACATTTTTGTTACTTGACCAACCA
TCAGGAGAAGAAAAAACAACGGGTACACTAATCAGTAAGATTAATGAAGTAGCAATTAAT
GCAAAAACAGCCAATTGGAAAGCAATAATCATGTTTCTAATCCTCCAAGCTACCAACAAA
AGAACTATATACCATTTGATCCCTCTATCAGCCAAAAAAAATTGTAAAAAAAAAAAaaTA
GCATCATGGGGGgATTGTGCCATGAATCCATTGATTCTATATGACTTATTACCACCCCTT
TCCCATTTTATTTGAACATGGGGTCGAGAGTCGTTTTTTACTTCACAAATGGTCATGCTA
GATCCCGCATCTATCTATATATTACAGATAGATAAATAGACTTATCGACTCACACCAAAT
ATCTTTCTCAAATATCTTTCTATAGTACAGTGATGGTATACACTCCTATGGTCATGTTCT
ATTCTATTTAGCATTAGCAGAAAAAAAAAaTAAAATAGTAAAATAGAAATTATCTTTCGG
AGAGATGGCCGAGTGGTTGATAGCTCCGGTCTTGAAAACCGGTATAGTTCGCAAAGAACT
ATCGAGGGTTCGAATCCCTCTCTCTCCTTTTCTCGATGAATAGATTTATGTCTTTGTTGG
TTTTGACTAGCCCAGTATCATAAATGTAAATGGCTCGGCTATCCCACCTAGCCGAGCCAG
AAAAAAATAGATTAGATCTAAATGAGTTGAAAAGAAAAGAAAAAGGAATACTTTTTAAGT
ATGACCCGATCTACCCAATCAATATGTATTGTAGAATCAAATTGATTCCTACTTTAAGTT
TGGATCTCTTGTCTTAGTTAGTTAAGAGGAGTCATGGAAAGAACAGGTTCAAAATCACGA
TCAATTCCTTTTTCAAATCCTGCTGCAGCTGCACGAGCCCTTCCCGCGTGCCATAAATGA
CCTACGAATAGGAAGAACCCTAGAACAAAATGAGAGGTAGCTAACCAACTTCTAGGAGAG
ACATAATTGACTGCATTGATCTCGGTAGCTACGCCACCTACAGAATTCAACGAACCTAAA
GGCGCATGGGTCATATATTCCGCGGAACGGCGTTCTTGCCAAGGTTGTATGTCTTTTTTC
AACCTACTCAAGTCCAAACCATTTGGACCTCTTAGAGGTTCTAACCAAGGAGCACGTAGA
TCCCAAAAACGCATAGTTTCTCCTCCAAAAATAACTTCTCCAGTAGGCGAACGCATTAAA
TATTTACCTAACCCGGTAGGTCCTTGAGCGGATCCCACGTTAGCCCCAAGACGTTGATCT
CTAACTAGAAAAGTAAAAGCTTGAGCTTGAGAAGCTTCCGGTCCAGTAGGCCCGTAAAAC
TCACTAGGATAAGCGGTATTATTGAACCAGACAAAGCAACAAGCAATGAAACCAAAAACG
GATAAAGCACCTAAACTATAAGACAAGTAAGCCTCTCCGGACCATACAAGTGCACGGCGA
GCCCATGCAAAGGGTTTGGTTAAGATATGCCAGATTCCCCCAAGTATACAAATGGAACCT
AACCATACATGCCCTCCAATTATATCTTCCAAATCGTCCACACTAACAATCCATCCTTCT
CCTCCAAAGGGGGATTTTAGTAAATAACCAAAAATAACACTTGGGCTAAGGGTCAAGTTG
GTAATTTTTCTTACATCTCCCCCCCCCGGAGCCCAGGTATCATATACGCCCCCAAAATAA
AGAGCCTTGAATACTAGAAGAAAAGCACCTATACCTAGCAAGATTAAGTGAATACCTAAA
ATTGTTGTCATTTTATTTCTATCTTTCCATACATAACCAAAAAATGGAAAAGATTCTTCA
AGAGTCTCAGGACCCAGAAGTGCATGATAAATACCGCCAAAGCCCAATACTGCAGAGGAA
ATTAAGTGAAGTACGCCAGATACAAAGTATGGAAAGGTGTCTATAACTTCCCCACCAGGA
CCTACCCCCCAACCTAGAGTAGCTAGGTGGGGAAGTAAAATTAATCCTTGTTCATACATT
GGTTTCTCCGGTACGAAATGAGCCACTTCAAATAGGTTCATTGCTCCGGCCCAGAATACG
ATTAATCCAGCATGAGCTACATGAGCTCCCAGTAGTTTACCGGATAAATTGATAAGTCGG
GCATTCCCGGCCCACCAAGCGAAACCGGTAGTTTCTTGGTCACGACCGGCTAAAGATAAA
GTTCCATTAAAGAGCGTTTCCACGTGGTAGAACCTCCTCAGGGAATATAAGGTTTTCATG
AGGCTGATCTTGAGCCGCCATCCAAGCACGAATACCTTCGTTTAAGAGAATATTTTTAGT
GTAGAAAGTCTCAAATTCAGGATCTTCCGCTGCACGGATCTCCTGAGAAACGAAGTCATA
GGCACGTAGATTCAGAGCCAGACCGACTACTCCAAGAGCACTCATCCATAAACCGGTTAC
TGGTACAAATAACATAAAGAAATGTAACCAACGTTTATTGGAAAAAGCAACCCCAAAGAT
TTGGGACCAAAAGCGGTTAGCGGTAACCATTGAATAAGTTTCTTCGGCTTGAGTTGGGTT
AAAAGCACGGAATGTATTTGCACCATCACCATCTTCAAATAAAGTATTTTCTACAGTAGC
ACCATGAATAGCGCATAGCAGAGCAGCACCTAATACGCCGGCAACCCCCATCATATGAAA
TGGGTTCAGCGTCCAGTTATGAAACCCTTGGAAAAAGAGGATGAATCGAAATATAGCTGC
TACACCAAAACTAGGCGCAAAAAACCAACCAGACTGACCTAGTGGATAAATCAGGAATAC
AGAAACAAAAACAGCAATTGGACCAGAGAATGCGATTGCATTATAAGGTCGCAATTGCAC
GGATCGAGCAAGTTCAAATTGACGTAACATAAAACCTATTAGTCCGAAAGCACCGTGGAG
AGCAACAAAAGTCCACAAACCGCCTAATTGACACCAACGAGTAAAATCCCCTTGTGCTTC
GGGACCCCATAGTAATAACAAAGAATGCGCTAAACTATTAGCAGGAGTAGAAACTGCAGC
GGTTAAGAAGTTGCAGCCTTCCAAATAGGAACTAGCCAATCCATGGGTATACCATGAGGT
TACAAAGGTTGTACCTGTGAACCAACCCCCTAAGGCGAAATAGGCGCAAGGAAAGAGCAA
TAGACCGGACCAACCTACAAAAACGAAACGGTCCCTCCGTAACCAGTCATCCATAATATC
AAATAAATCATTTTCGTCTTTGGTAAATTTACCAAGGGCTATAGTCATAGTTATCCTCCT
ATTCAACTACTTCAACCATTTCCGAACACCTCATTGCATTTTCAGGGCCTTTGAAGCTTC
TAGCATTTATGTATGATTTGATTTTTCGTACACTATCCCTTCTAATTTCTAATGGGTTTC
GAAGAAAAAAATTCTTTATCGGTCCATAATCCGACTTAGGTAAATTCATGAATTCAATTC
GGTTATTCCTTCTTATAGTCTTAATAACCGTGCGAACATGAATTTTTTGAAAGAACTGTT
CAAGAAACAAGTGATCTCCCTCTCGTTACTAGTTGATCCTCAGACTTACTTCTCTCATTC
TATCAAACTAATCTTATTGTTGGATCTTGTTCATGAGATTTCTAAAAATCAATATTTTTA
CGTATTCTTCTAATTTCTATGTGCATTAACCTGCTACAGTATCCTATATTTTTTTTATTT
TATACTTTATTCTTTCTCGCCATCTTTCTTATATTTTATTTCCTTTTCTTTCAGATAAAA
AAAAACCAGAATATTTCGCGGGTCAAAGCAAGAAAGACACTTCCAATATTTTTTTCTATT
TACTTTATATTTATATCTGTCAGAAAAGAAGAAAGAGAATGACTTTTCCTATTATTAAAT
TCTTTTCCTATTATTAAATTCAATATAAACAATATTAAATAAATAGAAAACTTTAAATGA
AAGTATTTTTCTCACCCTTATTCTACTTCTACATTATATTGTCGGAAAAAAATATTGTAT
GTGAAAATATTTGGTACATGAAGCCATGAAGCCATGATCTAATAGATATATCAATCTTAT
TATATATATATAAATCTTATAAATCTTATATAGGTATAAATATCAATACAAATTGATCTG
AATCAAAAAAAGATATTTAAGAGGTCTCTTCTATGTCTTATGTTATGACTTCTTTTTCTA
TGGAGGAAGGGAATAGTGATTTATTCCTATAGAATAACTAGGAGTAAGAAGATTTAATCA
GAAATATTGACAGATTTTTCGGAGTTCAAAGAAAAGAAATAGGAAAATATCAAAATGAAA
GAAAAAGCAGAGCTACTGTTTCAATTTCATCTATATCGAATTTtAATATCAGAATAGTAG
ATATAGTCATGATGCAATAGGTTAGGTCCACttACTTTTTTttAttGATTTCTAATCTAA
TC
>contig00006  length=4163   numreads=474
CATATTCCAGAAATACAGAAAGAAAGAAATTTCACGATCGAACTACCAAAGCGGTTCTTA
TAAATCTAATTCATTGAAATTCCATCTAGTAAAACGGAAGAATTATAAATTTCTAAAATA
ATAGATAGGAATATCGCAAATAGAGCCATTGCAACACCCATCAAGGGAGTGGTTCCCCAT
CCAGGAGCTACTTTACCATATTCCGAATTCAATGGTTTCAATAAATCCCCTACAACAGTT
CGTCTTGGACCAGATCTAGAACTACCCTCCACACTTTGTGTAGCCATAAATCCTATTTTT
ATTAATTGAGATCTGTTGACTTTGTATACCATTCCGTTGTAAATAAATGATCTTATCATA
GATCCATTGTGGTCTTGAAATTATATAATAATGGAAACAGCAACTCTAGTCGCCATCTCT
ATATCTGGTTTACTTGTAAGTTTTACTGGGTATGCCTTATATACTGCTTTTGGGCAACCC
TCTCAACAACTAAGAGATCCATTCGAGGAACACGGggACTAGTTGAAGTAAAGAGCCTCC
CAAAAATGGGGAGGCTCTTTACTTCAATTAAGATAACGAAAAATCATTTTACCTTTTTAG
TTGGAACTTTAGGCGGTTCTCGAAAAAAGATAGCGAAAAAAATGATTCCTAAAGTTGAGA
CTAAAAGGAATGTATAAACCAATGCTTCCATAAATTCAATCGTGGTTTACAATTATAGCT
TCCATACCTGTTTATTTGGGATCGTCTCCCGGATAAAAAAAGAACAAGATTCAAAGAAAA
GGCAGTGCTTCAAATTAAGATGTCTCAGGTACTCTATGTCAAAGTCAAATTCAAAAAAGA
AAATAGAGGCGAAAAGCAAGAGATCAAATATTGTATCAGACTACTTGTCTTCTTGTAGTT
GGATCTCCAAGTTTTTGGAATGCTCCAAATTCCACTTGAGCGTCTAAATCTGGATCAATA
CCAGCAAAAACATCTCTGAACAAAGTTCGAGCACCGTGCCAAATGTGTCCGAAGAAAAAG
AGCAGAGCAAACGAAGCATGTCCAAAAGTAAACCAACCCCTTGGACTGCTACGAAAAACA
CCATCAGATTTCAAAGTAGCACGATCTAATTCAAAAATTTCACCCAATTGAGCGCGTCTA
GCATATTTTTTCACAGTAGCAGGATCACTATAACTGACTCCGTTTAGTTCGCCACCATAG
AACTCAACAGTTACACCTACTTGTTCGACACTATACTTTGACTCTGCCCTTCGAAAAGGA
ACATCGGCTCTAACAATTCCATCTCCATCTACCAAAACAACAGGAAATGTTTCAAAAAAA
GTAGGCATACGCCGTACAAAAAGTTCACGCCCTTCTTTATCTCTAAAGATAGGATGTCCT
AACCACCCAACAGCTATTCCATCCCCGTTGTCCATTGAGCCTGCTCTGAACAATCCACCT
TTTGCCGGATTATTGCCGATGTAATCATAAAAGGCTAATTTTTCGGGAATTTTAGACCAA
GCTTCGGATAAACTTTGATTTTCGGCTAGCCCAGCACTAACTCTTCGATATATTTCTTGC
TGGAAGTATCCTTGATCCCATTGATAACGAGTAGGACCAAATAATTCAATCGGGGTAGTT
GCTGAACCATACCACATAGTTCCAGCAACAACAAAAGCTGCAAAAAAGACAGCAGCGATA
CTACTGGAAAGGACAGTTTCAATATTTCCCATACGCAATCCTTTGTATAAACGTTGGGGC
GGACGGACACTAAGATGGAAGAGGCCCGCTAATATGCCCAATGTCCCCGCTGCAATATGA
TGAGAAGCTATTCCTCCTGGAACAAAAGGATCAAAACCTTCCACACCCCATGCTGGACTT
ACAGGTTGTACCTTTCCTGTTAGTCCATAAGGATCGGACACCCATATTCCAGGACCATAC
AATCCGGTTACATGAAAAGCACCAAACCCAAAGCAAGCCACTCCTGAGAGAAATAAATGA
ATTCCAAAAaTCTTGGGCAAATCTAAAGAAGGTTTTCCTGTACGTTCATCGCAAAATACC
TCTAGATCCCAATACACCCAATGCCAAATAGCTGCCAAAAAGCACAAGCCAGAAAACACA
ATATGCGCCCCAGCCACACCTTCATAACTCCAAATACCCGGATTCGTTATAGTTCCTCCT
GTGATACTCCAACCACCCCACGAATTGGTTATTCCTAAACGAGTCATGAAGGGTATAACG
AACATACCCTGTCTCCACATTGGATCGAGAACGGGGTCAGAGGGATCAAAAACTGCTAAT
TCATATAGAGCCATCGAACCGGCCCAACCAGCAACCAAGGCTGTATGCATTATATGGACA
GACAGCAAACGACCGGGATCATTCAATACGACGGTATGAACACGATACCAAGGCAAACCC
ATGGAAATACCCCTTTATTAACGAAAAATAGACACTATGTAACTTTATTGCACTGGAAAA
ACTATGTTATGGACCTCCCTTTTtAAGTGGATTATCTCGGAGAAAGAATTAATATTTTTT
TtATTCTTTTtATTTtAGTAATAATGTAACAGTAATAATGTAACAATTCTGTTTGTAGGA
ACAAAGAAAAGAGAAGCAGATCTATTCTATACTATACCCGATAAGTACCAATACGCAATG
GGGAGTTGCCCCCATTTtATATGAGCGAATGTATAGAGGTTTGTTTATCATTCAAAGGAC
CTATTCGTAATAATTTGACTTTATtcGTTTTGtCTTCCTTTATTTTTGTTTtATTTTTTT
TtATAAACTTAGCGAATCCACGCATAAAATATTATAAAGGTCAATATTAATATTAATTAT
TCAATATTAATATTAATTATAAAGATCAATATTATTAAGACAATAAATTCATTGTTACGT
TTTCACATCAAAGTGAAATAGAGTACTTAACTTTTTTTCTTTCATTTAATGCcTATTGGT
GTTCCAAAAGtCCCTTTtcGAAATCCTGGGGAAgACGATTCAATTTGGATTGACGTATAG
TGCGACTTGTCAGATATATTGGGTCATACGGGATTCCCCcGTTCTCTCCCcTGATTGAGA
TATCCTctGTTTCGCCCAAGAAAGATTGATTAAATCATCCAAAaTTTGGAGCGTGAaGTG
CAATGAAGTCCAATTAGATCTATGCTTTtGAGGTACCCAGATTAGTATTATCAATTAGAA
TAATTTATGGTTGGCTTGTATGGAcaaaaaaaTGAAGTATCCAGGCTCcGTTTAGAAAaC
CCAATTGGTAATATATCTATTATGATTACtACTTTTAtCATATtCTTtCTATTTATAAAT
TAGGAATAATTGCAAACTGCTAATCATATTCAACCGAATAaTAAAATGAAAAaTGAATAC
GTCAAATATTTGGCAGAAGACGTGAAATCAATTAGGAATTAAaTAAAAAAAaaGAaGTTa
TAACAAAAaGAAAAaGACGCGGTATTGGGGCATTTGCCCTATATGTGCAAATAAAAATCG
GGCAGATCTTTACTCGGAGTAGAGCACAAACCTAAAAAAaTGGAAGAAGCCCATTCAGGA
ACAAGAAAATGCCATCGTGATTTGAGTTGAATCTCGATGAAAGAATACATCAATGAGAAG
TTTGTTTGATAAGTTTAATGCATTTTTTTTTTATAGGTAAACACGTCAAAACTCATCTTT
CTTGAAAAaTGGAAGGAAAGCCCCTTTATTAAAaTTAGATTAGAATTAGAATAAAAAAGT
GAAAAaGTACTCACTATCAAACTATCAAAAAAaGGAGGGCTGGAATCTACACATTGATTC
TTTTTTtATTTTCGCAATTTGTGTTGAACCGTATGCATCAAAAGGCGCATGTACGGTTTC
TAGAGGATAGAATTTTATCCTAATCAACCGACTTtATCGAGAAAGATtACTTTTTTtAGG
TCAAGATGTtGATAGCGAAATCTCGAATCAACTTATTGGTCTTATGGTATATCTCAGTAT
AGAGAGCGAGACAAAaGATTTGTATTTGTTTATAAACTCTCctGGCGGATGGGTAATACC
CGGAATAGCTATTTATGATACTATGCAATTtGTGCGACCAGATGTACAAACAGTATGCAT
GGGATTAGCTGCTTCAATGGGATCTTTTATCCTGGTCGGAGGAAAAATTACCAAACGTTT
AGCATTCCCTCATGCTAGGGTAA
>contig00007  length=4074   numreads=150
ACAGTTgccGCGCTTCTCCATAGCCccTCCATACtCTGTAGGCTATTAGTACCAAGCGCA
AGCGcTGACTTGGAAGCTTGCTGTGTAATTTCATAAAGtAAACAAAAGTGTGTGAACcTC
AGCGAGtCCGGGTTTCAAACTAGCCTCCTGGACTGAACCGACCTCCTTAATATTAATAGG
TTATAACTATCAAGAAAGTAGGAATGGCAGATAAAGAGATGCACTTTCTCGACACAGGAC
CCAGAGTTTTTtCGAGAAAAGGTCCCTTCCCTCAATATCATGATCGGGTCGACCAGgCCG
GATCATGAGTgAaTAGAAAaTCGAAAATATCAATAGCAGTTGCTGTTCCAGCCATTTTTT
TtAACTtAAACTACTTATTCTAGGTATAATTATTAAATCTAATAGATTCTATTAATAAAa
CAAACCAGTGTGACCGCGTAATAGAACTATTATGCGATGAAAaTTtGGATATAAGGAGAC
TCCTGCAAGTTCATCAAAGCTTATGTGAGCAAAGAGCGGCTAGCCCCTATTTCAAAAGGG
CACTCCAATACCTGGAGGAAATCATCTTTTCTGGAGTTACAGACAAGGAACTCCATTCTG
TTGACTCTACCAGAGTCAATAGTAGAACCCATATTTTTTCAAACTCAAAAGAAGAGTTTG
ATCCTGGCTCAGAAGGAACGCTAGCTATATGCTTAACACATGCGAGTCGAACGTTGTTTT
CGGGGAGCTGGGCAGAAGGAATAAAAACCTGCGCCAGCGCCGCTGATGATGCAGAAAGCT
TTTTTTATAGAAAGAGAGTCAAGGGCGGGCGATTCTTTAACCGCAGGCAGCCCAGACCCG
ACTTAATGATGGCCGCGCATGAGATCGCACGAGACCACTTCGATTTTTAGTCGGGGGATG
CGAGCATAGCGACCCTAAAATACCTTCTGCGCTATCTTAAAGTAGAAGAAAAATTTCCAT
TTTGAGACCGCGACCCATCGCGGAGCACTTTCTCACTGATTTAGTGAGATAAGTGTTAAA
TTAATATTCCTCCACAAGACTCTTGAtGTTTTTTCAGGGCTTGGGTACGAGAACATAATT
GGAAGAAATAAGGGTCGAAGTTTAGACCGCTCACAGTAGTTCTACCTATAGAAAAGATCA
TCAGAGAGGAGACAACCCATTTATGATTCCAGCCGAGAAGACTATACTAGTAAAAGGAAG
GATCAAGAATGTCATATATTTCAGGAGCTAGATTAGTTGCCGATGAACAAGTAAGAATTG
CCTtAACAAAAATGGATGGAATTGGACCTAAAAAaGCCATTCAGGTTTGTTATCGATTAG
GTATCAGTATCAGTGAGAACATAAAGATAAAAGAGTTTTCTAAGTATCAGATCGACCAAA
TTGAACAAATGATAGGTCAAGATCATGTTGTTCATTGGGAATTGAAGAGGGGAGAACGAG
CAGACATCGAAGGATTAATTTCTATTTCTTGTTATCGTGGAATTCGTCATCAAGATGGAT
TGCCCTTACGCGGTCAACAAACTCATACTAATGCTAGAACTTGTCGCAAGCTAATTCGGA
AATGAAAGAAGTCTACCGAAAGCCCTTGATACTTGTCTTATCAATCACACTGATAGCTTC
AATAGTTCACTGAATTTTtATGtAGTTTTTTTtCACCAATTACTAATCCAGTATACGTAT
AGTAGGCCTCCTTCGCCACTCCAAAAGCGGCTCGGCTTCGTCCTAGAAACTACTGCTTTC
GCCTCTCTAGGCATGAGCGATAGCTCATGACTGGTATATGGATCTCTCTATGTAGTGGTC
GGCCTTCTAGAAGCTTCGCCAGAAGCGACTAGTCGCTTCCTGAATGCCTCTTTACTTTAG
TATGGTCTGTCTAGTCTTTCCAATGCCTCCTTCCTTGTCGCCAACGAACGCTACTAGGAG
AATAAGGAAGCTAACCTTGCTTGCATTCTAGAAACGGTAGCTTTCGCGCCCTTCCTGCCT
GCTGAAATTGATTGAATGATCGTGACGTGACAGCTCTTCAAATCCTATTCAGTCTGATTA
GATATGTCACTGAAACAATCCGTTCTGTCTCTGTTTtATTTTCGGATTCCGAGGATGAGC
CGGCcGATCCTAACATCTTTATCTGAGGAGCCGGTCGACGAAGCCTCCTCCTCAGATAAA
GATGTCTCCGACGCTACTCTCTCGGCAAGAACAACTTTTTCTATTGTGATTTTTTtGGCG
GGTtcGGTCAGGAGAGACAAAAGAGAGATTTTCTATCAGTCAAAAGCAGATACCGCCCCC
CCATGCTCCCACGGTCCGGTCCGCTTACCGAGGAATAGAAAGGTAGGACCCAGGGCCAGA
GCAAGTTGGGTTGGGGTATAGAGCCGTAAGCGCGATGGGGGTGACAGAGGACGTGCTCGT
ACGGTTCATAGAAGGGTATGATCAACTCGTTGATTGTTGGGAACTTTtACTCCTCTATAT
TCGAAATATGCCTTTCTAGGAGCATTACGATCTGCAGCTCAAaTGGTTTCTTATGAAGTC
TCTATTGGTCTTATTCTTATtGTGcGCCTTgTGAGCGCGTTtGGATCCGCGAAGGCAATC
GCTCGGATGTtCCCCTAACCCAACCCGGGAACGGACCGGAGGGAACCGCAGCATGGGGAA
TGTCCGCGTCTCGTCGCAAGGCTCATTTTGAGTTGTGGGTCATAGGGGGGGCTTCGGGCG
GGCAGCTTTATCTGATCAAGGGCCGGGGCACAAGGGTCTTGGTACTATCCAGGTGCGAAG
AACCCCGGAGGTGACTGCAATGAGCAGAAATATCACTCACCGGCCTAAACGACGAGCAAA
CACTCGAACGTGAGAGCAAGGGATCACCCAACGAATGGACGAGCTCCAAGGAGGTAGGAG
AGAGGGAGGCAAAAACCATGCTTTCAGAGAAGTGGCGGTCCGAATCTTATCTGAACTGCG
AGAATAACTGACTAAGCCGTGCCATAAGGCCCATTCTCCAACTCCAAACGGGACAGGGCC
AAGCCTTTTTTTAAGGAGGTTGGGTGACAGATCGGCCATAGGAGGACTCCGGGATATAAA
CCAGGGCAACAAATGTCGAGCATACGACGATGCCGCCCGTTTTCATTTCATGgAAGTCCC
CGGCAGAGGAAAGGGCTGTAGGTGATGGCgCGTTTTGCTTCTTATCTGGAGAGGAGCGCT
GAAATCGTTCCTATTGGgTCGTGCGTGGCAGCGAGTATAGATGAATAAAATAAGGGCGGG
CGGCCGCTTGAACGGGACCTATTCTCTTAATAGAATAGGCGGCAAAGCTGAATAGGAAAG
GGGCCGAGCTGACTGATGAGTGCCTTTTTAGCCTTTTTCTAAAGGCTCTCATGTGAAGCT
AACATGGCTTATACATAAAGTATAGCCAAATCAAGATGAGACGGGACGTACGGTCAGAGG
CCGCAgCGGGACTACCATAGGAAAGCCcGCCCCCGCTAGCTAACATAGAAAGATATCTAT
TCCCGGATAACAGTAGTCTCTATGTGAATCTCTTCCCGACCAGGCCAGGCCGAATCGGGC
CACCACTTGGGATGGGAATGGCTCAGCCCACATGCATCATTTGATGAAAGCACTCCAGTC
GCCTCCTCGAAGTGGCTTGTCAACCACGcTTTCCCCCCcTAAAAaGAATgCTCCTCACCA
AATGCCcTTCCTTGGgTTGGGGCAACACAGCAATGAGTAGTTCGGACTCCACTCCCTCGA
GAGCAGGATGCCGGCCGAGATGGAGCTGGGAGCCAACCTAGACTTTCCTGGGGCTTGCCT
TGCCCCAACACCTAAAGGCGGGCACTGAAAAGGAAaGAGCCCAGCCTCTTCAAGAAAGCT
TTGCTTGGTGGGCGCTGCCTACTCACTCAGACAATGCTCTGAACACGAAAGTGTGCAGTT
CCGCCCCcTTATCCCATGCTGAGTCACAGGTAGCGCCTCGGAAAGCACGGACGAGCcACA
TGCAGGGAAaCTTGCACGTGTGGTTCTGGCCGGGGACCCCGGTATACTGTACTAATATGT
GTAGGTCCCCGTAATTCGAGTGAGATTGTCATGGCGCAAAAGCAGATATGGTCT
>contig00008  length=4032   numreads=298
GGGGAGGAGGAGAGGAATATAGTAAATGGATTCATTCACAGATGAGCCCTTGCCTATACC
AGAGAGACTCGTGAGATCGATAGAGATAACGAGGCCAGGGGAAGAGACCCATtCTTTGTA
AGAGAACGGGAATACGGAATGGACCGATACGCTCGTTTTGGACCGACAGATAAAGACAAA
aGAGCTACTACAGTAGCGACAGATTCCTCCTCTCTCCTCTTCTGCTTCTTCGATGAACTC
GGCTATTGCTGAAAGTTCACTTCAATAATACTGTAAAAGACTTTTCGATAAACTaGCATC
TCGCATCTCGATTCACTAGCACAGCCCTtCTTCCGCTTGGACCAAGCCTtGAGGAGACTG
GCTAGGAAAGAAAGACTATCATTAAAGGAGGGGCAGAGCAGATGTTACTATACTAAAAAa
GAATGCCCTTTTGAGAaCCTTTATCACCCTTTATCACATACCTAGACCCAGAAGAGAGCA
GAGCCTCGGCTCACGTTTTCACTAAAAGAATCAAGCCATTGCGAGCCTTTTCCTCATGGA
AGGACCAGACcAACCAAGAGATCGGATTAGATgAAGGGgAGAGAGAACTACtATTGAAAG
AaCGCGAACCGCTACTCCTCACTTCACTCCTCATGAATAGAATCTTCTACTGAAACAGAA
TCCACAGCAATCGATGAACTGAGCCCACCTGCTGCTGCTGATGAAAGTCcTCCcACTGAA
AGAAGCAAGCAAAGAACCCAACCAATCTCCTTGACCCGGAAAAGAAAGAAAGGAACGAAC
GGGATGAGAAAAaCCTTACTTGTTGACTTGCGGTCTGTATTCAAATATCGTATTAAAGGT
GCAAAATCAATGGCAGCTTATTCTGCTACAATGGGTTCAGCCGATTTtCTTTTTtAGCTA
AAAAAAAaTCGGAGAAAACGATCTCTCTTCGAGCAAGCTTATTTATATTATtATTAGATA
TGTAATAACGCTTGTCGAGCTGATCGAGCTATCGAATTTTtGCAGCACACCTTCGCAGGT
CGAGGCCCTATATCGAGTCGGTCGAGTTGAAGCGGCGCATTCCcTcTCGCAGCAATTtAG
GtGAAGCATGAATGTAATGATGAACtcATTCGACATCAGGAACAGCTGgAAGGGCTCTCG
AGTGAGAAaGCAATATTGAATTAAAAAGTGAATGGCCcGGAGCGCACCGGTTTATGAAaC
aTTGACTTGCAGAAACCCCCCcTTTTTCTGGTATCTGCGGGTCTAAGTCTATCTCTTtGC
ATTTGAGCGtACTAGCCCcTTtActAATGAATGAATGGGTCgAGCtCTTCTCTTCCTTAA
TGgAAAGGATTGCACaGGGAAGTCCTAGAATGAGAGGCTAAAGTGTCGGTCAGTCTGTCT
CGGATACTTAGGAAAGGAAACTGCATCGTGTCTCTGGGATCGTCAGTGTATGCTTCCCAT
CTCTATCTTTCTACCGGCAGGCACATCTGTCCTTTGCGTCGTCTTTATATATGTATTTTC
TCTATTTCCGAAATTGCGTTGCGTATAGAAAGAGAAATGATTCGTCTTCACAGTATAGAA
AAATGTTATCTAAATAGGCTAAATAGGCAAGATCTTACGGAACGTATTTCGACAAAGAAA
GTACGAAAAGTACGATCTGTTCATCCAACTCGAAATATCGTAAGAGAAGCAAAAGAATGT
TACGCCCAAATAATCCCATTTATTTGTTGGTCAACAACCAACCACAACTCTCGTTTACTT
CTTCACTACTCCTACAGGCTTGACGGAGTTCAGTCTGTTTGGAGGGAATTTGTCTCAATT
CAATCAATCATGCCTCAACTGGATAAATTCACTTATTTTACACAATTCTTCTGGTTATGC
CTTTTCTTCTTTACTTTCTATATTTtcATATGCAATGATGGAGATGGAGTACTTGGGATC
AGCAGAATTCTAAAACTACGGAACCAACTGGTTTCACACCGGGGGAACAACATCCGGAGC
AACGACCCCAACAGTTTGGAAGATATCTTGAGAAAAGGTTTTAGCACCGGTGTATCCTAT
ATGTACTCTAGTTTATTCGAAGTATCCCAATGGTGTAACGCTGTCGACTTATTGGGAAAA
AGGAGGAAAATCACTTTGATCTCTTGTTTCGGAGAAATAAGTGGCTCACGAGGAATGGAA
AGAAACATATTCTATTTGATCTCGAAGTCCTCATATAGCATTTCTTCTAATCCTGGATGG
GGGATCACTTGTAGGAATGACATAATGCTAATCCATGTTCTACACGGTCAAGGAAACATC
GTTTTTTAATCTCATTATGACTTGGTCGTTCGGAAGAGATTCTTTCTCGATCAGAATAGT
GGAATGGAGGGCACTACAAGAAAAATAGACTCTTTTTCAAATCGCCCCGCGAAGACGGAC
GTTCAGAAAGGTTTTCGATATTATCAATCGCTCTTTTTTAGTGGGGAGCAATAGTGCGGG
AAGGGAGCGAGACCAAGCCGAGCCACTAGTAGAGTAAGCCCTTCCTACGTGTCAAGTTGA
ATAAATAAATGCAGCCTCAACCAGAGAGATCAACCTGCGCCTTTTCTTTTAGGCCGCCGA
CGGCGCAGAACGCACCACACTAATCCGCGACCAGAAAGTTTTCCAAAAGCGAACTGAATG
GAATTGTTACTTTCCAAAAATGCTTGCTGAAAATtAAAGAAAGAAGATCCATTTTCCCAC
GTAGTTCGTCGGTTAAACCAACGATTCTCTTCTCAAAGTCAAAGTAATAGATAGATCTTT
TTCTAGTTAGACTTCTATCAATGCAATGAAAGAACCATCCCTTCCTATTTGTTTGTCCTG
TCAGATAGAAAGAAAATTAGACCCCAAAGAGCCCTTCTTTACCACTTTAGGGGGCGGGGG
TGAAGGGGGGGTTTACATACAACCGAGGCAAAGTGGTTTATGATTGAATCTCAGAGGCAT
TCTTATCATTTGGTAGATCCAAGTCCATGGCCTATTTCGGGTTCACTCGGAGCTTTGGCA
ACCACCGTAGGAGGTGTGATGTACATGCACTCATTTCAAGGGGGTGCAACACTTCTAAGT
TTGGGCCTCATATTTATCCTATATACCATGTTTGTATGGTGGCGCGATGTTCTACGTGAG
TCCACGTTGGAAGGACATCATACCAAAGTCGTACAATTAGGACTTCGATATGGTTTTATT
CTGTTCATCGTATCGGAGGTTATGTTCTTTTTTGCTTTTTTTTGGGCTTTTTTTCATTCT
TCTTTGGCGCCTACGGTAGAGATCTACGGTATTTGGCCCCCTTTAGGGATTTGGGTTTTA
GATCCTTGGGAAATCCCTTTTCTTAATACCCTTATTCTCCTTTCATCCGGAGCTGCCGTA
ACTTGGGCTCATCATGCTATACTCGCGGGGAAGGAAAAACGAGCAGTTTATGCTTTAGTA
GCTACCGTTTTACTGGCTCTAGTATTCACTGGCTTTCAAGGAATGGAATATTATCAAGCA
CCCTTCACTATTTCGGATAGTATTTATGGTTCTACCTTTTTCTTAGCAACTGGCTTTCAT
GGTTTTCATGTGATTATAGGTACTCTTTTCTTGATCATATGTGGTATTCGCCAATATCTT
GGTCATCTGACCAAGGAGCATCACGTTGGCTTTGAAGCAGCTGCATGGTACTGGCATTTT
GTAGACGTGGTTTGGTTATTCCTATTTGTTTCTATCTATTGGTGGGGGGgTATATGAAGG
AACGAAACAGTGGATTGAGGAATGAAAGCTCGAAGACAAAGAGAACCGGGCTTTTCCAAA
GAATTACTGCAGCTTTGCTGCTCCCTTTTTTTATCATATACAAAAAaGTCTCTTCCACTT
TCCTACTAAATCTCTCTTTATTCTGGCATATAAATGAAGGGATCGAAGAGATTATGGCAG
ATTATGTTCACCAAGAAATGACCCGAAATTtGATCTTGGTCTATTTGAGATTGTTCCTTT
TAATCGTAATCAAAGATGTTTTCTTGTCTCTCGTTTTTTtCTGAACAAATCGAAGAACCT
AATGGATCGAAC
>contig00009  length=3918   numreads=303
ATGTTTTACATCGTCTATGCGAAAATTTTCAATTTTCATAAGATCTTCTTGACTCTTATT
TAAAAGGTCCGATAATGTATGTATATTGGACCTTTttGAGGCAATTATAGGTCTTAGggg
TCAATTCTAaTTGGTCAATAAAAaTGTATTTCAATGCTATTtCTTTTTGATTTTTTCTTA
ATTTAGTCAATCTACCATGAAAAGTAAAAAGGGgTAAAGTAACCTTGTGTTGATTTATTT
CTAAATGTAAGTTTTCTTCTTCTGCATGTAGAAAAGGAATAAATAAATCAATCAAATTTC
GGGAGGCTTCATGAAGTGCTtCTTtAGgAGTTAAaCTtCCGTTTGTCCATATTtCGAGAA
AAAGTaTCTCTTGCTTTtCATTTCCATTtCCATAAGAATGAACACTATGATTCGCATTTC
GAACAGGCATGAATACAGCATCTATAGGATAACTTCCGTCCTGAAAGTTATTtGTCGGTT
TTATACGATAGCCGCGATTCCTCTCGATTTGTAATCCAATACACAAATCAATTGATTCCG
TTAGGCTAGCGATATGCTGTGTATTATCAATAATTTCCACAAAAGGCGGTAAGATGATGT
CTTGGGCAGTTACATATCCAGGACCTTTGACATAAATAGACGCGTCACAAGTTCCATACA
AATTGCTTTTCAATACAACATTTTTCAAATTCATTAAAATTTCATGTATTGATTCTTGAA
TACCTGCTATAGTAGAAAATTCGTGTGGTATTTTCTCAAATTTTGCACGTGTGATACATG
TTCCTTCTATTTCTCCAAGCAAAGCTCTTCGCATCGCAATGCCTATTGTGTCAGCTTGGC
CTTTCATAAGTGGAGATAGAATAAAGCGTCCATAATAAAGACGTTTATTGTCCGTTCTTG
ATTCAACACATTTCCACTGCAGTGTCCGAGTAGATATTGTTACTTTCTCTCGAACCATAA
TAATATTGTGAAATCATTGAATTATTTATTTCTCTTGAAATCTCTTCAATATATTTTTTT
TtACACACGCCTTTTTTtAGGGGGCCTGCAGCCATTATGTGGCATAGGGGTTATATCCCG
GACGAAACTTAATAGTATACCACTTCTGCGAATAGCTCTTAATGCCGCATCTCGTCCGAG
ACCAGGGCCTTTTATCATCACTTCTGCTTGTTGCATACCTTGATCCATTACTGTCCGAAT
AGCATTGCCTGCTGCGGTTTGAGCAGCAAATGGCGTGCCTCTTCTTGTGCCCCTGAATCC
GCAAGTGCCAGCGGAGGACCAAGAAATTACTCGACCCCGTACGTCTGTAACGGTCACAAT
AGTGTTGTTGAAACTTGCTTGAACATGAATAACCCCTTTTGGTATTTTACGCGCATTCTT
ACGTGAGCCAACACGCCCATTTCTGCGTGAACCAATTCTTGGTAAAGGTTTTGCCATATT
TTATCATCTCATAAGTCAGAAGTCTATGGATATATCCATTTCATGTCAAAAAGATCCTTT
ATTTTTAGTTATTTGTACATCGGATCCTTTAGAGTGTTTTCACTTAGAAAGATTATCCTT
GTCTTTGTTTATGTCTTGGGTTGAAGCAAATTACTATAATTCGTCCCCGTCTACGTATCA
GTCGACATTTTTCACAAATTTTACGAACAGAAGCTCTTATTTTCATATTTTCCGTCCTTG
AATATACATACTTTTTTGAAGAAAAtAAGTTTTTTTtGAAAGTGAAaGGAATTTGAAAGT
TGAAAAAAAACTGCCGAATCATTCAGCATTCAAATCTTTCTTACGGAGTATCTAAATTAG
ATGCGCTATGGTCGTGGATTTACTTCTATATTTGGTAGTAGTATATGTATAAAACAAGAC
AAGACTACGTTGGATCTTTTCTGAAACATAACCTAAAACCAGATCTTAAATGGGCTTGGA
ACATACTATTGAAAGTGATTCAGTAATTAAACTTTCCCGAATCCATTTTTGTTCTTTCAT
TCCATCCAAAATCCTCTCGAAGTATTAATCGAAGTATTAACTAATGCGAGAGGAATGATA
TTAGAAATCTGTTCTTTCtCTTTTTTTtCACAAAACAAATAGGAAGTCTGGATACAATTC
AGATATCAGAAAGATTACCATATATAACACAAGATTTCTCCACCGATTCTTTCTAGTCGA
GCTTCTCGGTCTGTCATTATACCCCGAGAAGTAGAAAGAATTACAATCCCCATCCCGCCC
AAAATTCTAGGAATTTTTtGATAGTTAGGATAGATTCGTAGACTAGGTCGGCTGATTCGT
TTTAAATTTAGACTAGTTCTATATGGCCCTTTCATCTTCCTTCTATGTCGTAGGGTTAAG
ACCAAAAaTTTTTTGTTGCCTTCCTGATGTTTCCTGACATTTTCAATAAAACCTTCTCGT
AAAAGTATTTTAATAATGTTTTCGGTGATATTAGTAGATGCTATTCGAACAGTTCCTTTT
CTATTCATGTCAGTATTTCGTATAGAGGTTATTATTTCAGCAATAGAATCCCTACCCATG
ATAAACTAAAATTATTATTTTTtCTGGTTTTGATATAATCAACATACTCTTTTTTTTTtA
TGAATTAATTATTTTATTAAAGGTATATGTATATGCGTGAAACACAATTTACTAATTCAT
TTTATTCTATTTCATTTTTATTCAAATACTATAACTATATAAACTATATAATAAAAATAA
TAAAACATAAATTATATAAACTATATAAATAAATTATATAAACTATATAAATAAATTATA
TAAACTATATAAATAACTATATAATAAATAATAATAAATTAAAATAATAAACATAAACTA
TATATTAAATAATAATAAATTAAATTATTAAATATTAAAAaTTATGAAaTTtAAATTATA
TAATAATATAATAAAATTATATAATAATATAaTAAAAAAaCTAaGAACTATATAATAAAC
TAAACTATATAATAAATAGTATATGTCTTATATAATAAATAGTATATGTCTTATCTTATA
TCTTATAATTTTTtATCTTTATAATTTTTTATCTTATAATACTTCGGGTGCTAATGAAAC
TATTTTAGTAAAATTTAACTGTCTCAATTCCCGGGCGATTGCACCAAAAATTCGAGTTCC
TTTTGGATTTCCTTCTTGATCAATAACAACTGCAGCATTATCATCATATCGTATTATTAT
ACCGTTATCGCGTTTGAGTTCTTTACAAGTACGTACAATTACAGCTCTTATTACTTCGGA
TCTTTCTAGAGGTGAATTTGGTGTTGCTTCCTTGATCACAGCAACAATAACGTCACCAAT
ATGAGCATATCGTCGATTACTAGTCCCCATGATTCGAATACACATCAATTCTCGGGCTCC
ACTGTTATCTGCTACATTCAAATGGGTTTGAGATTGGATCATATCGTTTTTTTTtATCTG
TTATTTTAATGCAAAGGAAAAAaGATATTTTGTTTATCCAAAACAAAAAAaGAAACTTGC
GATTTTTTTGGCATCCCCAAGGTCTTTTTCCTTTGGTTCTATACCGAAATAATGAGTTGA
GTTCGTACAGGCATTTTTGATGCTGTTATTGAAATAGATTTTCTCGCTATATTTTCTGCT
ACTCCACCCATTTCATAAAGGATTCTACCTGGTTTAACGACAGCTACCCAATATTCGGGA
GATCCTTTCCCCGAACCCATACGTGTTTCCGTAGGTCTTAAAGTAATTGGTTTGTCGGGA
AATATACGTATCCATATTTTTCCACCGCGACGTGCATTTCGTGTCATTGTTCGTCGCCCC
GCTTCTATTTGCCTAGATGTAATCCAAGAAGGTTCAAGTGCCTGAAGAGCATATCTACCG
AAAGAAATACGATTAGCTCGAAAAGCTTTTCCTTTCATTCGTCCTCTATGCTGTTTGCGG
AATCGGGGCCTTTGGGGG
>contig00010  length=3902   numreads=106
CACAAATGGAATTTGTATTTGGACGATACAAAATaaTTGAATTTTTTttGATAGAATCCT
TTAATTTttAATAAATAATAAAATAAATTAAATAaTAAAATAAaTAAAATTAAaTTAAAa
CTCAAaaCTAAAAAAAAAAAAAaaGAAaTAGAAATAAAaTAAAtATTATATTAATATTAT
ATATAATATTATAAAaaTTATATATAATATTATAAAAGAAATATTTTATTAaTAAAaTAG
AAAaTAAAGAAATATTATGAAaTAAAGAAATATTaTATTAaTGAAAGAAATATTTTATAA
AaTATTTtATATTAATAAAATAAAGATCAAaTAAAAaTAAGGATCcACCTCCATTATAGA
AGGACTGgAtAATTTTTTTTTTttAGGATTTTTGCTGAAGAAAAAACAAaCCCTAAACAA
AAAAAaTGGAATAGAATATtcGATTTTTTATACAATATTTACTATATTGGGACTTGTCTT
TATCACATTTTTGTGTTTTCCAATAAGATTAGATCATTAAAAAAGGAGTTTAGAACTTAA
CTCCCCTTTCTCTGTTTCGTTTCTATTGTTTGTTTGGATTTGGTTGTAACCAATGTAAGT
GTAAAGGTGGTTATATGATACTTCGTCAGATGATTGTACAAAGAAGGCGAGAATTTTATA
GAAAAGAAGAAATATGATAAATAAAAATAAAGTAAAGAAATTATCAATTGAATCAAGAAT
TCAAAAATGAATTCGGTATGGATAAACAATCTTTCTATGTTATACTATTCAATTCTCGAC
GATGAATCGATTTGATAGCTCAGATATTGTTATTCATAATATTGATCAGACTCGATATCA
TCGAGATGGAATTCATCCCATTGAATTTAGAGGCGAAAGACTTATTATCCCTATGGGATT
AAATCCCGAGTTATTGCAAAGAAAAAAAAAAAaGAAACGATGAGATTATGGAAGTAAATA
TTCTTGCATTTATTGCTACTGCACTGTTCATTCTAGTTCCTACCGCTTTTTTACTTATAA
TATACGTAAAAACAGTTAGTCAAGGCGATTAATTTGAATGAAACTTGACTTCTTATCAAT
ATTAAtGATTGAAAAAATAAAATCAAAAGGATTCCTATTTtGCGTCTTAGATGAAAtGAG
CGgACTAGAATTAGCAGTATTCTATGAGATCTGATAGTATGATAGAaaGAAATAGAAATA
TATTTCTTTCTATCATACTATCTATTTttGTTTTTCTAGTGTATAAAGTTGTACTGTATA
AAGATATAGGCTTAATATAGAGATAGATTAATCTATAATATCCTCTCATATTCATATATC
TAGATATCATATATCTATATGTAATGTACAGAACGTCCCAATTCTATTTCTTCATCTATT
TGATTTGTGTTGATTCCAATTAATCTGAAATAGTCGAAAGGCAACTCTTACTTTTACGAT
TCTAATTCCTAGATTTCCGATTATTTTCAATATGAATCCTGGCGTTTACCGAAAGAATAA
AATCAATGAAAAGGAAAAAAATaTGAACATATATTAAATTTTAAATTAATAAAAGAAAAT
CAAGAAATCTTTTTTTAGCATTTCGAAGAAGTAATTGATTGAATAGTTGGCAGATTGTCC
AAGGAAGGGAGTTCTATAAAAaTTTTTtAAGATTTCAACGAAAAGGATTAGTAAACCCTG
CCGATTTTTAACCTTTTAATCATGATATGAAATGAGTCAAGTCAATAAGGTATAGCATAA
ATCCAATATTTAAAATAATAAAACAAATACTAAACCAAGCACTAAGCAAGAAAATCTCTT
AGTATACGTAGTATCCCATTGGAGAACCACTATGTCTATGTCTATCTTATTTCCCATAGA
AAATTCACTTAATTTAATCACTTTTCATTTTTAATAAAAGAGCTGCTTTTAAAAGAGCTA
CTTTCTTTAATATCTTTAATAAAAGAACGGCTTTCTTTtCTCTTTGAACAGGAAAGAGGT
AAACAAAAaCAAaGAAAAAaGATTGGAAAAAaTTTCCTATCATTTGTATTCCTTTtACTT
TCGAAATATGAACACGAGAATCGTTGAAATTTTTTTTttGATTATGATTAAAAGGGTATT
ATTCATATATTAATTATTTATATTAATTATTtATAGAATACATTACTTCACTAAAATCCA
ATAGAATTTGGAAATGAAGATATTTtGAATTCAATTTCTAAATTTGTATTTGTAAGAATT
tAGAAaTTGAATTAAATAATTAAATAATTGAATTGAaTTCAATTTAAACAGTTAAaTTTA
AAaTCTTtGCAGAATGATCTATAAAaCAATCGATACAGTTtGATTTCTCAACTCAATTAG
TAGTACCCcTAGAGTCCACTTCTTCCCCATACTACGAGTGAAAGGgAAAATGTAAAGACT
ACcATTAAAGCAGCCcAAGCGAGACTTACTATATCCATGTgaaTTATGTCCTCTATCTCT
ATGAATATGAAGGAATTTTTCCATTATTGTTCACTAATAATAGTAGAATTGCTGGGGCAG
AGTCAAAAAAAAAaaGATTCTATTCAATATATTGATGAAACAATCCAAAAAaTCcAATTA
ATTCTAAGAAGTTCTTATATGATTGCTGAAAAACTTTTAGTATAAACAAAACAGGCAGCA
AcGCCCTTGGAAGTATCAATAAAATGTTTCTAAAATGTAaGAAAAAAAAaaGaGTTaTGT
TTtCGTTtGTTGCTCTTTATTAAGTCAAAAATATACAAGATGGATCACTATCTATTATAT
AATAGACTCTTCCTTTGTTTTTCTATACCCTTTATTCTTTCCATTTGATCTAATTCGCCA
AATTGTTTTACAGAAACAATAGGAAGACAGCCTATTCCATTCTTGATTAGGAGTTACCTA
AAAAAAAAaCAAAGAATTTCTTTtAGTACTTTCTATATATTTGTATATTTGATATACATT
TGTGCTTTCTATAAAAaTAAAAaGTAAAAATAAAAAATGGATATGTATAaGTAAAAGCCA
ATTaTCCATTCAATCACTATTCGATTGATTGAATTCCTGAGTaCTCAGGAATTCTCATGA
GTTtGTATACAAAAAaaCCTTTCACCCTTtCAAGAACTACTAATTAGATTCCCTGCGCCG
ATATCCAATCTAATTCAAGACTCAGTCAGTAGACACTGCATTAGTCGTGGAAGGACTATT
ATATCCAAATTTACCGATTCCTTTTCACCACTATAAACTTTCCTTGAATCCTAGATTCAA
GAATTTACAGCACTTTAGAGAACAGAATTTTCAGATATTTATAATCAAAAAAGTATCAAG
ATGCCTTTtCCTCCGCGTGCTTCTGTTGGAGGCAAATTCGACAAGATATATCAGCAAAaG
GGAATAAGGTATTTTGTGCCTTTtGTTGATCAGGCGACACCCGGATTTGAACTGGGGAAA
AAGGATTTGCAGTCCCCcGCCTTACCGCTCGGCCATGCCGCCAAGGCGACACAAAATAGA
CGAAAATAcccctctttCTTTTTTTTTTttGtACTTGTATCTTGAaTCCcATTTTtCGTA
ATCCCTTTCCTAAATTCCTAAAAAAaGaaTCCTTACTTTtcttttttGATTGGATCTATC
TTTTCGATTCATTTtGTATAGTATCTCAAAACACACACTATCTAAATTCTTTCCCATTTA
TATTGTCTAGTgAAATGAAAAGTGAATTTTCAGTCACAAAAGCCAACAAATTGGAACCAT
TAACTATtGCCTTTGAATTCATGAACGCTTCTTGGATTTGAATCTAAAaTTGTATTtCCC
TAATGCTAATTATATAAGAAAaTCAAAaTTGGATACGTAACCAATCAGTATTGATTCTTT
TCAaTAAAAAAAAATTCTTCTCAATTTCAATTATAACAACGATTATGAGTATATGTAAAC
CC
>contig00011  length=3900   numreads=60
TGAAGATTTGAAAATGAAAAaaTGGCATTAttCAACTACACCGTCATCCCACCAAAACAA
ACACAAAAAGAAATTTAaaGGCGCCAAAGCCCAGTAAACGCCACCAAATGGAAAAGCCCT
TTGTAACCAACTTGGATTCACAGCTAAAATCTACAAAAAGGGTCGCCTTGCATGTATCAA
TAGCTGCCcATAGGTGGCATTCCAAAaGGAGGCATTGGAGGCATTCCCATTCCACCCATT
GGTGGTGGTGCCGCAAAACCTCCGCCCATTGGTGCTGGTCCCCCccATACCTGGCATTGG
TGGTGCAGGTAAAGCAAGAGGCAGCAACTGAGCATACATGTTCTGCTGAGCAATTACTtC
CTTCTCTTCCTGCTCTTTAGCCTTAACCTCTTTCTGAGCCTCAATTTTGTCCTTCACGAG
TTCATCAACTTTGCCTGTATACTCGCGGATGAACTGTAATATGTATGGGAAGGCAAAGTC
AACCATATTGTTTATCCAGGCAAGTTCAAGAACAACATCTGCCCGGATCAAATCATAGCA
AACAAAGAGGCATGATGCAAAACATTCTTTCTTGCCCTGTTCAATGAAATAAACAAGCAA
CTCCTCCGCAAGTTCACGGTCTCCAGATTGTGATGCTGTCTCCATAGCATCTCTGTAAAG
GTTGtCTTtCTTTGATAACGCAATGGACTGCTTCCATCTTCCTGCCTTCTTGTAGATGTA
TGCAGCAACACGCCTCATCTCAAGAAGCTCATGCTTTtCAATCTTCTGTGCAAGGCCAAT
CTGATCAAAGTTGTCATGCAAATCAATTGATTCCCGCAATCTGTCATAGTCTTCCTCCTC
TACGTAAATCTGGTTCAAAGCTTCATTCACAGCAGATACATTATTGCTCTGAACAGCAAC
CATATATGGCTTCACCAGAAGAAGGTGACCAGCCTTCCGCATAATGTCAACAACACGTGT
ATGGTCCACACGGAGTGCCAGCACATTGAGGAGATCATTAATAAGATCTGGATGCTCCTG
CAAGTAGAAATGCACTGCCTTATAGTATAGCTCCACATTGGCGACCTTGACAGCAACATC
CTTGAATTGCATGTGATCCCATGCCTCAGGGGAATGGTTCATTATGGTGGTTGCCGCATT
ATCAAATTCATCATATTGGATATACAAATAGGTAAGTTCCTTCCAATGCTGTTGCTCATC
GCAAGCTCGTATAAGCTTGGGAATATTGAGACGGGTTGAGAATAATTtAATGTGCTCCAT
AAGCTTCTCAGGCCGAtATCTTGCATACAATACTCCTAATTCAGTGAAAATGCCCATATG
TGCACGTTCCAACCCTAAACCACTCTCCATAAGAGAGATCAATTCATTGAAGTAACcTCT
GTTCTGATAATATTCACTGACCTCTTCTAAATCATCCACCTGAATAATAATGTTGAGACC
GCATATCTGAGCCAAACGGAaCTCCTCAGCATCAACACAAGCAAAGCAAACTTCCTTCCA
TGTCTTTGCACTGTTGGCTTTtCGTGCAGCATCAACAGCACCTTGGAACTGTTTCAGCTT
CACAAGTGTGCAAGCCAACTTGGCCCAGTTTGATATAAAAGCAAATaTTATTTTTGCAGC
CTCATATAGAGCTTCGTCAAaCAAACGATCACCcACATTTTGGAGATTGGCCACATTTGG
CATAAGAATAAATTCTTCAATGTCACTtAGCCTATCTATCTTtGCATATGCAAATaTAAG
CTCACTGTCCACCTTGGGCTCTTTTGCCTTCTGCCTAACCATCAGGAGGTATCTCACCAA
GTCATGATAGACATTTGCATCCCCAGCAGCACGAATGACCTCCAGGAATTGAGTAGCGTC
ATCCGCACGAATAAATGACTCAATTGCATCACTCACCAATCCCTCCCTGAGTTGAGCCTT
TGCCACCTGGCTCCAAACAGCATCTTCTTCAACACGGAATGCAAACTCCACTGCACGGTC
AATGCTTCGAATGTTGTCCAGTAACACATTGACAGCCTGGACGTTTAAGTTGAACTTCTT
GAAAATTGCAAATGCTTCCTCATATAACTGGGCTTCTACAGCCACTTCCCcAACAGCAGG
TCCATCAAAaTTATCTAATCTGTTAATATAATCCATTACTCGAGATGGATCTGCCTTGAT
GGCAGTCAAGATAAGTAGATTCTGCAGATTGAAATTTCCACtGAACGCAGAGTTCTGAAG
CACAATCTTtCAAGCAGCTcAATTAATTCATGCGgAAGATCAGCAGTCATGAAAGCCTTG
ACAGCAGCAGAAACTtGTTCTGGGCTCTTGCTTTCAGGCAAAGCAGTAGATACAACTTGA
TCAATGAGCTGTCTTCTATATTCATTCTCCGGATTAAGAACCTTCTCCCAAAGaTCAGAA
TCCATCCTTTCAACCACATATCTTGCTTGCAATTTGAACAATGAATTCTTATTCGTTACA
TTAATAAGTTCATCATCACATTGTCCTCTTCGGTAAGCCACAACAGCCAGGgTGGGATCA
CGTTTTtCACAATACTTACCAACAACACGGGAATCATAATAAGGATTGGTTGTGAGGAAG
TGCTCTGGATTGTTATTACTATCAATAATGATTTTACCCAGAGCATTATGGACATGTACA
TCTTGGCTTCCCTCACTCACAAGATGCTCCAAGAACTGAGtGAGCAAACGAAGCCGATTt
CTCTTCTCACATTCCTCTACAAGGGgCTCAACCGGAAGCAAAGAACGGACGGAGAGAATC
AGGCCTTTAATAAAGTCTTCGGGGCACTCATCATCCAGAAGCTGCCCCACAACTAAAGGT
GCATtACCAGGgTTTACCTTCTGAACATAACCTTCAATATAACGAAGCATATTGTTTGAG
TAGAGGTAGTGTGTGAGGTCAGCCACAAAACCAAAaCGATCACAAACATTAATCAGAGGT
CTAGCATCTGGAAGTTTAGCCTCCATCAAGAAGTtcTTTGtCTTTTCAGCATCaTAAAAa
TTTGATtCTCTtGTGACGCGTTCAACCTCCTTtATTTGTCCCGTTTTAGCAGCTGCTTCA
ATGTACTTGAAGTGTATATCAGGATCCTCACTGGAACTCAAATaTGaTCCCaGGAAAAaT
aCAGTCcTTCATAAGAcTTGAATTGCTCAAAAaGTTTTaTGCATGCATCAATACCCAGCT
GCTCACAATATTCCTTGGCAGCCTGCaCAATTATCTGGAGGTTGCCCcTCAGATTGACCA
GCAAAaGAtCCTTCATGCACTCCAGAGCCCATTCTCGTGAAAGaGTACCAAAAAACTCAA
CAAGTGCCTGTGGCTCTATTGCATGTGTATTGACAATCACACGTTTAATATCTGGCAACT
CTGAATAATGTTGTAGGGCCCGGATATATAAACCAGCTTTTtCACAAaGTTGAGCAATAC
GAGGgCGATCATAGTGGCTGAACATTCCATTGGCCAGAATAGCATCAGCTACATTAGGAA
ATGTTACCAGATTGATTTCCAGGACCTTTGTTTGCAGATAACCATGCTCTGGAAGATTCG
GCTTCAAAACATCCAACAGAAAAGCTGTTGCCTCACGGATCATGTTCCTCTGAAGAAaCA
AATCAGTGATGGTGTTGTAGTCAACaGGACAACCTCCCTCCATTTGGGACATCATCAAAG
CAAAaTTCACTGCTCCCTGAGGATCTGAACGCAGAATCGTTTGAAGAAGGAACAAATAGT
CTGGAGTATACCCAACCTGCTTCGAGTAAATCAAAATTTtGTCGAACTCCCTCCTCTCAG
CAAAAGCTGCAACAACCTTAGGAGTTGCTCTAGCTTTAATATATATTTTGAGTGCTAGGT
CATTATCCACGGTCTTCACGAGGTCTCCAAGTTcctcactgcactccaacttgtcctctg
>contig00012  length=3852   numreads=63
AAAACAATAAGAAGAAAAaaGCAGAGTCGACGCGACCTTTCCCTTCTAAAAAGCGTTATA
TACATTAACGCTCTCTGTATTTCTCTTCGCTTTtACTTCATTTTGAATTtAAaaTCAGAA
CCATCaGAAAATTTGATATTCATTtCTTTCtATCTGTCTATGCGTGGTTAGAGAGGGAGT
GATtGTTTGAATTGAATTAATTATGGCTACCGGAGTGGAATTGTCGTCGCCGGAGACGAG
AAGGGTTCCGGTAGCGCTTGATTTTCCGGTTTCGTTTACTTCTCAGCCAAGAATTCCTAG
AAGGCTTCGAAAACGACTGTTTGAGGCTAAGACTCCAAGTACTGTGGAAGAAATCGAAGC
TAAACTTAGACATGCCGATCTTCGTAGACAGCAATTCTATGAGAAGTTGTCAAGTAAGGC
AAGAGCAAAGCCGAGAAGCCCcTCCCGGTcTTCATCTCATGAAGAAGACCCCGGACAACG
TCTGGAAGCTAAGCTTCAAGCAGCAGAGCaGAAAaGGTTGAGCATTCTGGCGAAGGCTCA
AATGcGCCTAgCTAGACTGGATGAGTTGCGTCAGGCAGCAAAAAGTGGGGTAGAAATGCG
ATTTGCAAAAGAAAGAGAGATGCTTGTTTCAAAAGTAGAATTGCGGGTTCAGCAAGCAGA
GGCAAATAGGATGCTTATGCTGAAGGCTTATAGGCAAAGAAGGGCCACCcTAAGGGAGAG
AACTTCACAATCATTAATGCGGCGGATGGCTCGGGAGAGCAAATACAAGGAGCGTGTATG
TGCTGCAATTCACCAAAAGCGTGCAGCTGCTGAGAGGAAGCGACTGGGATTGCTGGAAGC
AGAAAAGGAGAGGGCCTGTGCTAGGGTGTCACAAGTGAGGCGGgTGTCGAAGTCTGTCTC
TCACCAACGCGAGATTGAGAGACGAAGGTTGCGGGACCAGTTGGAAAGTCGACTGCAAAG
GGCTAAGAGGCAAAGAGCAGAATTTTtGAGGCAGAGAGGAAGGAATCATAATTCTGTTAG
TGTGAATTGGAGTCGAATGCACAAGCAGGCTGATCTTCTTTCCAGAAAaTTAGCAAGGTG
CTGGAGGCAGTTCCTTAGGTCAAGGAAAACTACCTTAGAGTTGGCGAAAAACTATGATGC
CTTGAAAaTCcGaGAAaGTTCTATCAAGTCAATGCCATTTGAACAGCTTGCtcACTTGAT
AGAATCTGCTGCTACTCTACAGACTGTGAAGGTTCTGCTTGATCGGCTTGAGAGCCGCTT
CATGGTTtCTAGGGCTGTTGCTGGCAATCAATCTACCAGCTtGGATAACATTGATCaCCT
ACTGAAGAGAGTAGCCACCCCAAGGAAAAAGACTACTCCTAGGGCTTCTATGAGGAGCAG
GGAGGCAAAGAAAGTaGGTGTCAGAAGTCCAGCTAAGTCATCAAGGTATCCTGTGAGAGT
GGTTCTTtGTGCCTACATGATTTtGGGTCATCCAGATGCTGTTTtAAGTGGTCAAGGGGA
GCGTGAGATGGCCCTTGCCAAGTCTGCTGTAGAATTTGTTCGACAGTTTGAGTTGTTGAT
GCGGATTATACTAGATGGCCCTGTACAGAGTTCTGATGAGGAaTCAGATtCTGTGTCGCC
AAaGCGCTGTACCTTcAGGTCTCAGCTTGCtACTTTTGAtAAAGCATGGTGCtCCTACTT
AAATTGCTTTGTGgTGTGGAAGGTCAAGGATGCACGGTtATTGGAAGAGGACTTGGTAAG
AGCTGCTTGCCAACTTGAGCTCTCTATGATTCAAAAaTGCAAGcTGACACCAGGAGGAGA
TAATGCTACTCTTAGTCATGATATGAAAGCTATTCAGAAACAGGTTACAGAAGATCAAAA
GCTTTTGAGGGAAAAAATACAGCACCTgAGTGGAGATGCTGGAATTGAGCGCATGGAACA
TGCTTtGTCAGAAACACGATTtAAGTACTTCCATGCAAaGgAACATGGAAGTCCAgTAGG
AATGACACACTTCCTCTTtCCTAGTACATCTAGCTCCCcAGATGCTCCTGCTGATAGATT
AGGTCACAGAAACAATATTGATGAGAGTGTTGGCAAGCCAAGCCATGTAGTTCGCTCCTT
ATTCAGAGAAGAAGTTGCTTCCTCAAAGAAAGGATTTAGTTTCCCTTTGACTATGAACAG
CCATTCTGATGACTGGTTGGGTTCTTCTATTAAGCTGATACCAGAGAATGAATTGGTTGT
AAATGAATTTCTGCATGAGCGGCACCATAGCTTTGTTGATCGATTCAATTCGGAGGAAGA
AAGCAGTATCAAGGCAAAGATAAGAGAGACAATGGAGGCAGCCTTTTGGgATGATGTCAT
GGAATCCATTAAACAGGATGAATGCAGTTATGATCGGGTTGTTGAACTTGTGAGGGAGGT
GAGGgATGGAATTATTGAGATGGCTCCAGAAAGCTGGAAaGAAGAGATTGCTGAAGCTGT
TGATCTAGACGTTCTCACACAGGTGTTGAAGTCGGGTACACTGGACATTAATTATCTTGG
AAAGGTCCTAGAGTTTGCATTGGGCACTCTGCAAAAGCTCTCTGCTCCAGCCCATGAGgA
TGAAATGAAAGTCACACATCAGAAATTATTGAAAGAGTTGGCAGAGACATGTGAAACCcA
AGACGAGTCAAAGTGTTCCCATGGTGTTGCAATGATCAAGGGTCTACGCTTTGTACTAGA
GCAGATCCAGGCTCTTAAGCAAGAGATAAGTAAAGCACGTGTAAGAATAATGGAGGCTTT
GTTGAAGGGACCTGCTGGTCTGGATTACCTTAGAAAAGCTTTTGCCAACCGTTACAGATC
TCAGTCTGATGCCCATACATCACTGCCTTTGACCATGCGGTGGCTTTCATCTGTGAGGAA
TTGCAAAGATCAGGAGTGGAGAGAGCATACCAATTGTCTTTCAGCTTTGATAAGCAATGA
AAGCTCATCTGAGGAGTTTCTTCCTTCAACAGCTCTTAGATCTGGTGGAAGCTTTCTGCT
CAAAACAAACaCCGGTGGAACTGATTCTACTTCATCATCAGTTCCAAATACTACAGATGG
TCCGCAACCAGAATGCAATGGTGAAaGAATTGATTTGCTGGTGAGGGTTGTATTACTAAA
GTTAGTAAgTGGGGTTTCTGGTCTGACACAAGAAACTTTGCCTGAAACCTTCATGCTTAA
CCTGCCTCGTTTGAGAGCTGCCCAAGCTCAAATGCAGAAGATCATAGTAATATGTACCAG
CCTTCTTGTTTGCCGGCAAACACTCCTGATGGAGCGAATTGTAGCCAGTGGTGCAGACTT
GGAAACCATAGTGTCAAAGTGCACCAAGCAACTGCTGGACCTCCTAGACAGTGTAGATGA
TGTGGGCATTGAAGAGATTGTCGAAATAATAAGTGGATTCTCACAAGAAGGTGACAAAGC
TTTAGACCTTGAGAAaCTTCAATCAAGGAAGTTAGTGATGGCTCGGATGTTAGCAAGGAG
CCTGCAGGCTGGGgACCCTGTTTTtGAAAAGGTCTCTCATGCTGTTTATTTGGCTGCAAG
GGgAATTGTACTAGGCGGCAGTGGGCCTCGAGGAAGAAAATTAGCAGAAATGGCCCTCcG
ACAGGTAGGGGCTGCAATGCTGACTGATAGGGTGGTGGAAACTGCTGAAGTATTGGTGGT
AGCAGCCAATGTGTCGgTTGCTGTACATAGGTCATGGTATGTAAATTTGATTGATAACAT
GTGATGGAATCGTGTGCATGAGGCTggAggggAAAGGAAAGGATAAGAAGACATATCTGT
ACATAGTAGTGATGTGttCTaGTaaTaGAAATAATTGATCAGATTGCACATTCTCCGGTG
aaTTTAAAGTAG
>contig00013  length=3568   numreads=68
gcttatatacattctcattatgagaaagaaggggTTATTCGAGCGTATCTAAATAGATAC
TATGTTTACATATGGATCTCTCCGTCGTTACATTCCATTTAGGATTAGGAATAGGCGTAA
TCGGACCCGTTTTTtACATATATATCTCTCCTTATTTGGGACCCTATTCTATTCACCTCT
TTGGGCTTCTATTGAATCGAGAAATGGGTTTGATTGtCCATTTTTTtGATATAATATAGA
ATTTGATATAATATATAAGGCATCTTCCGGATAATTCAAATCGAAGCAATTGGATGTCCG
ACTCAGGCCTATATGACATGACCGATCAATAGAAATACTCCAACACTCCACCTTTGTCAT
ATATTCCATACATCACACTAGATAGATATCATATTCATGGAATACGATTCACTTTCAAGA
TGCCTTGGTGGTGAAATGGTAGACACGCGAGACTCAAAATCTCGTGCTAAAGAGCGTGGA
GGTTCGAGTCCTCTTCAAGGCATACATAATATTGAGAATGCTCATTGAATGAGCAATTCG
ATAAGAGATCTCGGATCGAATCGATATGATTTGATCCGAGATCTtGGAATTGGAATAAGT
TCGGCAGCGGATCACGAAATCTTGGTGATCTTCTTTATCTAATGAATGGGGAGTCCGCTT
TGAAagCGTCcGCCCTGCAACcACCCCCGAGTATATGCTTCAACAGGAATTACACAAGGG
TAGTTGATACAATAGAAACCTCTGGTAAAATGCCCGCCcGTAACCCAACAGATAAAGTAC
ATTACATAGTCCGTTTTAGGGATTGGCGACTTACCCATTCAGTGACTTTGGCACTGGATG
TTCCAAAAaGAAAaTGGGTACTCTCGGGTCGGGTGAATTCAATAATAGACGTCTGTTGGC
ATTCCAGCCTTCCTTCTCCTTTCAGGGCCTATCCGAAAGAGAATCCAGTACTTCTTGGTC
GTGAATATCTGAATAGGACAAACCGCCCCGTGGATATCTTTGCTTCGGAACAAAACAATT
AGAATTAGGCCCGGTCAACTGGAaTGTGTATTATCCATATAGGGGATCCTCCAATTGAGA
AGATCCATCGACCTGAAACGAAGAGAAGGGTCTATCTATTTtATTTAGTTATTCGGTTAA
ACCAATGATTCGTTATTGGAGCAGATAGCAACAACCACCATTTCATCCGACATACGTATT
TTTGATTTTCCAATGGATTTACATCTTTCATTAATGGAAATTTTTTtGATGTAGTGAGTA
ATAGTTCTGGTTGCTCGCTGTTCAAGAATTCTTGTTTAGGCAGTTCATACTATCCATACA
TAGTGTTTTGATCTAAGATTTCAATTCTTCCATGTTTCAGCAGTAACATATTGTTCCATG
TCCAAAATATGGAAGAAACAGGTGTTTCCACGACTCTACCACCCAGTCAATTCTGTTCCA
CTTAATCCCTATTTCATGGCCACATATCTTTCAGGCTAAGGAATGTCTCCTATTACATGA
ATCCAATTTTCATTTCATCCGGGAAAAGCCATCTTTTtCTCAACAATGCCTTTGTCATTT
GATCCAATAGCGTTCCGTTAGATAGGAACAGATTTGATAAATACTGATAACTCTCGGATA
GAGTATTAGAACGGAAAAATCCATTAGATAATGAACTATTGGTTCTAAGCCATCTCTGGC
GATGAATCAACAATTCGAAGTGCTTTTCTTGCGTATTCTTGATAAACCAGCGTTTATATA
TAGATGTAGGAGGATCTGTTTGGGAAGTAAGAAGCCCCTTTGACATCTCTTCATCTGCAA
AGAATTCTCGATGTGAAAACACAGAGACAAAGGGCTGATCTTTGAATAGGAAAAAGaGTG
GATCCGCAGGGTCCCAAATGAATTGGCTTATTCGAAAAAAGCCTTGTTCTTTGGAAGATC
TATCTCGTATCTGGTACTGCATGGTTCCACTCTGCAAGAACTCCGAATCATTCTCTTGAA
GCTCATCCTCTTCATCATAAATGATCCGCTTGCCCcGAAaTGACCTGGCCcAATAGGGAA
aTCCCAATTCATTGGGCCTTTCGATACAATCAAATAGAAAaCCCCAaGGGcGCCATATTC
tAGGAGCCCAAACTATGTGATTGAATAAaTCCTCCTCTATCTGTTGCGGgTCGAGGACTC
CTTCCCcTTcTTCAAaCTCCGATTCGtATTTTtCATAGAGAAATCTCTGATCAAGGATAG
AACAAGATCCATTTTGCATCATATCTAAGGGACTCTTTGGTtCGGGCCGAAGAaGCAATG
TCACTCGATCATTATCAAACTGACTGCAATCTTTTtCTGTACGTGAGGATCCCACCAGAG
CGCCTTCGACTTCTAATAGGCCATGAACTAgATCAGAATCATTCTCAACAAGTCCATAAT
AAGTGATCCCATTTTTTtCATCGGGTCCGGGTAGAGaCCAAAGGTCTTGAGCAACCGATC
CGGCGGAACAACTCAAAAGATAAAGAAGTATCGTTAATTTCTTCATGCTCATTCCAAGTT
CGAAGTACCATTTGTACAAATAAGAATCCCcTTCGTTACATGATTTCTTCTTCATATAGA
TAGATATAGGATCTATGGGGCAATTACTTAGAAATACATTTTGTGCAACAGCCCTTCCTA
TCTGATAGAAAAGGATCCCATGATCCTGAACCGATCTTACCTGGGATCGCAAATCCCAAG
TTTGTCTATGAAGAGCGGATCTAATTATATTAGTGTCTAGAATTGATTTCTTCTGTGTAA
TACTAATCGATAGGGCCTCATTGGTAAGTGCTACAAGATCTCGTACATTGGAACCCATGG
TTATGGACCCGAATCCATTAGTATGGAGCATTTTCTTTTCCAAGTGAAATCCCCTAGTAT
ATGAAAGAGTAAAAAAGTGCTTTCGTTGTTGTGGAATAAGAAGCCTTCGTATCTTAATGC
ATGTATTTAATTTATTCGGAGCTATTAGAGCGGGATCCACTTTTTGGGGAATATGAGTCG
AAGCAATAACAAGAATATTTCTAGTGGAACATCTTTCACAATCCCTGGAGAGATAGTTCA
CTAATAGACCGAGGGATAAGTAATTCGACTCATtCACATCCAAaTCATGAATGTTTGGAA
TCCATATtATGCAAGgAgACATTGCTTTtGCTAaTTCGAaTtgAAGGGTGATATAAAaTC
GGTCTATTtCCGGCATCATaCCCATAGTTAGCGCATTCATCCTAGTTAGAAACTCCAGCT
CCGTATCAAAGtCaCGGTcGATATcGTCACTaTCATCAATATCGTCACTCACATCAATAT
CGTCACTATCATCAATATCGTCACTATCATCAATATCGTCACTATCATCAATATCGTCAC
TATCATCAATAaGAAAGCCCTTAGGCTTGTTATCCAGGAACTTGTTCAGAAaTACTGTAA
TGAAAGGAAGATAGGAGTTTGTCGCTAGGTATTTGACCAAATAGGATCGTCCAGTTCCTA
TAGAACCTATCACTAAAaTACCCCTAGAGGGggATAGGGCTAAGCGGAGCGAAAAGGGTT
TTCCATGAGATGGGAAATGAAAACTATT
>contig00014  length=3550   numreads=40
ATAGAAGTTTCACATTTATCTCTAAATGGTGCCATAATCTAAAGTCTCCCATTTgAAAGG
AGCAACTAAGCCAATGTCTGGAGCACCTCGCAAGAACAGGCAGACACAAACACAGACAGC
CGCAATGGCTAGCATTGAATGAACATAGGgACGCTGAAGCAGGCCCTGTGAACCTCGAAT
ACTCCTGttGATTTttGCTGCCACAGCCGCACATCTCGCACAAGATCTACGCCCTTGCTG
GAAGTATGGTTGTCCCATCTCAGTTCCAATTGTCAAAGACACTTGACTATTtCTTCTGTC
AGCAAGTTTACGAGCCACCAATGTGTTATAAGAGTGGTTATTTGTCATAATAGCATAAGC
ATACGGAGACTGATCATTTGCATCCAGAAGAGAATTCCAACAGGACAACCCAATCTCCTG
TGGGTCATTTGTCAAAGCATCCACTAAATCATCCGAGCCTGATGTACAAGCAGCCAAATG
TAGAGATGTGATCCCACCAGGTCCTGGAAGATTTGGTGGGAAAATATAACTTCTAGAGGA
AACATCATTGTTATTAATGGAATAATGGATAAGTAAGTCCACCATTTTCCTGCACCTCCT
CTTCACAGCTCGGTTCACGAGCTGAACCTCAGATAGCATATCTAGTGACTCCTTGGACAG
CCCATTCATGTCCAAATTTCTTTCCACCAGCATGTCTAAAACAGTTTTttATCAAGACAC
AATAATCTCTTTCAACTGAGAAAATGAGCAAAAACTTGAACCTGCTAAGCGAAAAaaTCT
GGAAGCTCAAACATGGAAAAAGCTCTTCTTTGGAACAGCCATCCAAGTTCATTCAAGAAG
TGCCAAACCTCCTCCCTTGATCTAGGCCGACCCAAACATTGAGCTTGTTCTTCTGAAATA
ATATCAGTCTCTTCAGTCCCTTCATCAAACTCAGATTCAAGGAGTCTAAGCTCTTTACAG
ATTGTAGCATCAGCTAtTTAAAGGAaaCTGTTGCccTTGAAACCATTTTCCACTTCAATG
AAACAGCGACCCAGAACACTTGGAGATGCACCATGAATTTTAAAACCATTCATGTTTATC
TCATCATGCATGGCTCGTGGAGAAATTGATCCTGTGATTtCCTTCGATGTGTATCcGCCC
ATaTAAGTACAaTGAATCTTGGTGCCAGGaTTAGTTAGATTTCTTCCCCTTAATAATAGA
GAGGTTTCTTGCCCACCAACAACTGCCACTGGGGACACTGACAGCAACTCTGGGGAACTC
CATGTTCTCCAAGATTTGCATAAaCGAACCATTCCATCTTTATGTGATGCTAGTTGCCTG
CCTGTATGTAATAAGAATCTTCCACTTCTCCAAAAATCAGAACATGAATCTTGAACCAAT
GAATTGACTTTCCGGAGCAGATTTCTTTCAAATTGTTCCCATTCAACAGATGACATTGAC
AAATAAACTGACAGGACCACACAACcAGGCCTTATGTAGCTCTCCATTTCAGAAGGACTG
TTAGAAAGCCAATtGTAGATCTGCGATCGTAGTTTCCcTGGgAAaTGACTGGGATCTTTG
TCAAATAGTTTAAAGATTATTCGTCCAGTGCGATCCTGAGCATCAGAGTTCTGACTAGAA
GGTGAATGATCTGACCCAGAGGAAGATGTATATCCAGCTTGATATGGAAAaTTTTGAAaT
GAACTTTGATCAGCACCTGAATTtGAACTTCTAAAGAGTTCAAGAGGCAAAaTACATCCA
TGGGTTCTGCTACCTTCAACATTGGCATTGACCTcTCTACTGACTGACAtCTTTTCGGAC
TTCACAGTCTCAGTTGTACTCTGCATTGGAAACAACTTCTGAACAACTGGAGGAGATGAC
GACGGAGATTGCCCTTCGCTTGGATTACTGCTGTCAGAAGAGAAATACTTCATAGAAGAT
GCCATTTTtGGAGGGCTATTATTCTCAGGTGAGGAACCAAATAGCTGTAACGGTAAATTA
GGGAATTTTtCTTTtAGCTGGCAACCTGAATCTTCAATGGGAGACCGGTAACAGCTACTA
CTTCTCTCACCACCCACAGCAGGTAAaTCTATAACAGGTCTCTTCTGCATATTGGGACCT
GTAGCTTGATCAATGCAAGTCAACCTAGATTTCTCACTGTCACTGCTCTGGCTGCTTCTT
TGAGATAGAATTGCAAGAGCATCTGGTGCAGATGCTGCTAAAGTTGCTGAAaGAACCGCA
AGTAAGTCCATGGTTGATGGTGAAGATGCGGTTCCATGCAATATTTTTTGCTGTTCTGGT
GATAGTTGCGCAGCAGTTTtCCTATTTAAACTTGCAATGTTCGATAGCTTTGCAGCCAGA
TCCACTGGTAAAGGTAACGAATTTATTTTACTAAGAATTCGAATGAGTTGTTCCCTATCA
GGTACGGATGAATTGTTATTGAtACTTTtCTCcTCATTCTTCCCTTGAGTGCGAGCCAAA
aCAGTTAGCAAGTTAACAATATCTAAATTTGCAGTGCTGGTTGTGTCATGGTTTGCAGGG
AGAAGCAGTCGTGAGGCAACATCTTCAGGCTGGGTTTtCCTCCTTCGCCGATTGTGCCCA
GCAAGCCTACGCCTGCAACTTCtCTTTCCCTCGTCAAACTCAGAAAGTGGATGAAACCTG
CTACACTGTTGACAAAACcTCTGCATCTGCTTCCCAACTAGAGCTTTAGTGGATTTGCTA
TGAACCTCGCACACTTtATGGCGGCGGTGATAGTCCTTTGCATTTGAAAGATCTTCCTTA
CAGTTATCGACCTGGCACATTGGATAGGTAGCTGTGCCAGGAGATCCGGAACGAACTCTT
TTGTTTGGTCTGGAGACAGGCTCCTCAACGGAACTCAAGCCCCCAGCAAGATTCAAGCGA
AGTCCATCATCTTCATCCAGCTTGGCATTTTTCAAGGGCAAACGATTGCCGGAAGCTTCC
ACCTTCTTCTTGTTCAACTCAGAGGATGTGATTCCCAATTGCAAAATATTGCTGTTGGcG
TCGGCATCCGAGGGTTTGGCCACAAACCTGACACTGTCCCAATCCCATGCCTTAGGATTC
CAGTTGTCTCTAGGGTTTtGAACAAaGCGGTGTTGCTGCTGGAGCTGAAAaTTGGgAgCC
TGATAAGAAaGATCGCGCTTTTTGGGCAGGGGTGTTgCATCACAGAATAGACCAGAAAGC
GGTTGATGGATGAAAATTGGAGCcACTTGCGCACCAACCTCCTCCATAACTCCAAGAAAG
GCTTAGCCTTCCAAGCGGACAAACCTTTACAGAAATCTCATCTCCGTTCTCACTTCAAAT
CCGGGCTTTCCAACAATATCGAACCTCAGATCTAGAGATGAATCCGAAGGTGAGTTGTGA
AAAaGCTGGTCTCGTCACCGGAAaTAATCTtCAAAGACCTCCGCAATAAATCAGAATTCC
TGGAATCTGGTAACGGACAGAATTATTCTGCGAAACAGTTAAGGGAGCCAGCCAGAGTTG
AGAGAAGATGACATGAAaGGAAGgAAGGAAGGAAGGGAAGAAAACGTCTGTGCACAAGGT
TGCTTTTTTA
>contig00015  length=3477   numreads=198
gtaaTACTCACTTGTAAATGATTGGTGTCAGAATTTTTCACTGATCACAAAATCCAACCT
AATATCATGAATATCCTTCGCCCGTTATCTCCTCATCTTAAATCGGCATTtCGTCGATTA
ATCATCCCTTTCATCATCCTTACACCGGTTCTCTTCTGTCTTTATTTCTGTAAAGATTTG
TTTGTTGGGTTTGAGTCTCCTGAAGGTCCAGAGTGCCTTCTTACAGACTGGACTTCGCGC
TCTTTTTCGGCTTGTGGGTTGGGGATGTTTCGGTCCGTATGTCATGATTCTTTTTTGTGT
GGTTTCGGGCCTGGGGGGGTATACCTTGCACATGCAGGATCCTACAGTAGGGCAACCAGC
TGCCAATCCTACAGCGGAGCAACAACCTCAGGGGGCGACCCATTCCCTACCTGGACCCTC
TCAATCGAAAGGAGGGTTACCACAGGCTCCAAGTCAACCAATCCAGCCCGTACATCCTCC
TGTTCTAGGTGGTGATCAACCACCCCTGCTCGGGGAGCAACCGCCCGCAGGAGATCTTGC
TGACTTCAGGAAAGACCTTTGGGCTAAGTTGGGGCTCTATCTCTCTGTAGGCGTCGAGCG
TAGTGTTCCCGGACCCACCTAGAACAGGGCCTGGGATGCATTGCAGGGTGATGCGGCACC
GGCCGACCGGCTCTTGGCCATCGATTTAAAAATTACGGAGCAAGAGCTCCGTAATGATCT
ACCATCGTTGCCAAGAGAAAGATGCAACTTACTCCTTACCTTAAGGAGATGGAGTAGGGC
TTTCATGGTCTGTCGGAGCTGCTACAATAGCTTTGGCGGGAGCTGCTGTAGGTTAGATTT
TGTGATCATTCTTATCCgTGTAAGAATTAGGAATTCCTTTTCCAACTCGTCCCAGAATAG
GCGTTATGGCAAAGAACAAgAAGAAAACAAAAGAAGAAATTTGTCCAATAGTAACAAATG
GTGCCTCCACAGGTTGACATCCGATCCAACCTAGTAGTAAGCAATCCGCCAAAAGCAACC
AAAAGATTCCTTGGTAAATCGGGCGAAAACTTGAACTACGCACATACATACTTTTAAAAA
AAGGTAAAGCCAACAGACATATAAAAACTAGTGCTATTGCGGCTACACCTCCCGCTTTGT
CAGGTATACTACGAAGAATGGCATAGATCGGTAGGAAATACCATTCCGGCACAATATGAG
GCGGGGTGGACATCGGATTAGCAGGTATATAATTGTCGGGATGCCCCAAAACATTAGGAG
CATAAAAAATCCAAATGGAAAAAAaGATAGCAAAAGCTACCCAACCTACTAGATCCTTTA
CATAAAAaTAAGGGTAAAAAGCAATTTTATCCATCTCTGAATGTACACCCAATGGATTAT
TTGATCCATATTGATGCAATGCAGCCAGATGAAGAAGACTGGCGCCTACTAAAATAAAGG
GGAGTAAATAATGAAGACTAAAAAAaCGATTTAAGGTGGCATTGTCCACGGAGAAACCAC
CCCAAAGCCAAGTCACTATGGTATCTCCTACTACAGGTATGGCGCTAGCTAAGCTTGTAA
TTACTGTAGCTCCCCAAAAGCTCATCTGACCCCAAGGTAGTACGTATCCTATAAAAGCTG
TCACAATCATTAATAGGAAGATTACAACTCCGAGACACCAAACAAATTCCCTAGGACTGC
TATAACTCGCATAATATAGACCGCGAAAAATATGAAGGTAAACCACAATGAAAAACATAC
TTGCCCCATTAGCATGCATATAACGGAGCAACCAGCCCCCTTCAACATCTCTCATAATGT
GTTCTACGCTGTTGAAAGCTAAATCCACATGAGGTGTGTAATGCATAGCTAAAAAAACGC
CAGTCACTATCTGAATGACTAAACAAATACCAGCTAACGAACCGAACCCCcACCAATAAC
TAAGATTACTCGGGgTTGGATAATCTATCAAATGCTGATTAAGTGTGGAGGATATAGGTT
GTTTAAGAAGAGAGAATCGTTGGTTCCTTAGAGTCATTTCTCTTTCTTGATACATTCAGC
TCTGCCCGCTTTGACTCACCTTTTAATGGTAAACTTGATGCGGGACTGGTGAAGTCTTTA
CGCCAGACTTCTTTGGCGAAATTCGGTGGCGTGTTTCGCCACAACTTTTTGGGATGAGAT
TAAGTTGAAAAACGAATATGTCACCGCTAAGCATAGCTACCAATGCAACCCAGTTTGTCT
TATAATACGATGATAGTAGTAGCAAGCAAGTCCTTTTTTtCTTtATATACACATACACAA
TTCCCAGTCCAGGAGACTTTACTCATAAAATTCTACCTATCGGCCTTTTCCCTAGGTAAA
TGGATCCTGTTAGGTAAGAAGATTAATAGGACTCTCTTGAATGGAAGAACAGCAAGAGAG
AGGGCTAAGAGTGATGTCCGACTTTCCGTAATCCTAACTTCAGTGAGCAGACGATTTGCT
TCTAGTTAGAGAAGGACTTAGACCTACCGGTAACCGGCTTCGCGGGCCCATTTCGGTCCA
CACATGGCTAAGCTCCTGGTGCGGTGGCCTATCGTCAACTAACGAACTAGAATGAAGAAA
GTCTTTTCTTTATATATGATATATCTTCGGTTAGAATAGAGAGAAAGTAGTTGACCAATG
ATCCGGAAAGGCACGGGAGTACTTGGGCATTGCTTGGGTCTCCTGATAGGGTTGAGATAA
ATCTTCTGTTACGGCACAGTCAGACAGGTTTATACCAGCTCACGAGCAGAATCTTTGAAT
CATATGAAAGAAAGTGACTAATTGGgTGAGATGTACAGGTGCGCTTAGCTTTCTCAATGG
CACAGCAAAAGCTTAATATTTCGGGTTGgGATATCATAGGAACATGGGGgCACTATAGAA
AGGTTAGCCAATTGAACTCCCGATGCTACGTCAAAAGCATGAATTTTAGCTGTCGAATGA
gACTACTAAATGTAGAAATGAAAACTGGAAAAGTCACTCATCAAGATgTGTTGGTTCTCT
GTATCACGTTTTTTCAAGAAGATTGGGACTCTCAGCGAATAGATACAATCGTAGTAGTAT
ATACCCTTATTTAATTtAATAAATTTATAAATAAGGCATCTTCCGGACCAGGGGCCCCcT
TCTCTTGAGGTAGCATTTCAAACAAAaaTTAGTTGAACTTGAATCATCTGTTtAGGCACC
TCCTTCAAATAGAGTTTTCTGAAAGCCCTTCGCCCTTAGCGAAGGCTCTTGCTATGCCAC
CCACATGTCCTAGGTCTAACCGCCTACCTTTttGAGTTTTCTTTCGTCAGGAATGGCTTT
TTCTTTAGGGggAATGGTAGGAACTGAGCTTATAGTCCGCCGGACTTGAAAACAGGTTTC
AACTATCGATCGTTGCCCTTATGTTGCGAAGATTTGGAAACACTTGCTGAATACCCTCCT
AGCCAGGGGATCCCACTTACCCTTGGAATATGAGGCCGAGGGGGCGATGCACTATTA
>contig00016  length=3444   numreads=263
GGTGAGTAAGGATGCAGCTCCGTGGACCGCTCGTCGGGCCTGATAGGTGGTGGTATCACA
CCCTTCTCAAAGGAACCGTACGTGACACTCTCGCGTCATACGGCTCCGTCCCGGAATCAG
GACCTCCCCTTTCCTTTGACCAACGGGTCCTCGAACCAACCTTTCCTTCCCGAACTCTTC
CTCTCCGTCGCGTTGGTCGCCTCGGTAAGCGGTTTCTTTTCATTCATTGATTGATTCAAG
GCAATGATAATTGCTTCCAAGTCCAAGCGCTAGCGGTAGAAGTTAGTCGCCGGAAGCGAA
CTTCCGGGCCGGGAAGGAGCCAAAAAAAGTGAGCGCCCCTGCAATCTTTCTAAAGTAAGA
AGCGAAAAACTTGACTTTGAGAAAGAAGGGCCTTATATTAGAATATTAGTAAAGGCGCGT
TAGCCTATCTATAGTAAGGGGCTTTTTTCTTGCTCTAACGCGCTTTAGTTTTCTTTTCAA
TAAGGACGTTTAGTTTAGGCTTTACTAATAGAATAGATAGGGCTTTTCTCTTTAGTATTG
CTTTGGCTTCGCCGTCCGTATCTTGCTGGCGCGGAAGCTGAAGCTACCGCAACTAAAAGA
AAaTGAATGAAGGAAGAAGGAGCGGAGCGAAAGACTACAGAGGCATTCCGGGTCGACTAC
AATACAAGTCATGAGCGATAGCGAAGCCAAGCCGGATAGGCTTTTTTATGTCGAAAGCCC
CGCCCCAAAACTAGCTATCTTATAGCAGACAACTAACGCAAGCCTACTCAACTAATCTCA
TAAGTAAACGCCTGTTCGCATTTCAACTAATAGAAAAAAACAACTACTAGACGACTAGAC
TAGTAGTTGAGTGCTCCTTGTTGTTCGGATCTTGCCCGGGTCCGAGCTTCCCAAGCTCTA
TGCTGTTGGGGAACTCTGCAAGGGTCTTACCACCTTCTTTATTTACTATATTTAAGTCTT
TGGAGTACTTTAGGATTATATTCCGCGCCGAGGATTTGTGCTTGTGGGCTAGGGTGAATA
TTGCAGACCAGCGGATCTGGTAGTCGACAATCGTTCGGACTTGgTAAAGGTTGTCGCAGC
ACCTGTAGTAGGACAGAaGACTTATCGCGATGCCCGCGAaCCAATTTACGATGTCTCCGT
CGCTGACGCTCGTCAAGCAGGCCACGTGGATTGGCCAGGGTCTTCTTCGGCTAATGATAC
CTCGATCCCGAAGCCTTCGGAGTATCTTTTTGATAGGCGCCTCTATCTGTATGGggAATT
CGCTGCTGATAGATCCCGCCCAGTGTCCTCCCCCTTCCCCCGCCGCCTTCCGACCCGCGG
GAGTATACAATGACAACTTCCGGACACTCATGCCCGATCGTGAGACTGCCTGTTGAACGT
CCGATGGCGCCTTGCTCCGGCCTGAGCTATGCAACAACGAGATCCCCCTTGATCCTTGCC
GGATGTGCTTTACGGTCCCCCATAATACGCTCGCTTGGGGACTTCTTACTCTAGTTGTTC
CAAGAGTCTCCGCTAGTTGAACCCCGTCCAGTAGACTCCCTGTTTCGCTCATCTCCTTCG
TCAGCTGTTTGATCGGGATACTATTACCTAGGTTCCTAAACTTGGAATGGATGGCGGAGC
GTAGGTGGCAAGCAGTTATATGGATACGGTGCTTTACCCGTAGACGCTTCTCCAGCTCTC
GAAAGAATTGTATGGGAGTCGTCCTCGGAGGAACTTCCCGAATGACCGTACCGAGGAATT
CTACCGTACTCCGTGCAGCTATTGTTGTTGATCCTGCCGAGCCTACCAAAAGGTTCAGGC
CGGATTGTAGGAATTGGGCGATACATTTTTGTATTTCTATGAGAAGCTCTACGGCACCTA
CGATTCCCAGTAGTAAGTCGTCGGCATATCGCGCGTAAGAAATCTTTATTAAGTAATGTC
TTTTTAAGGGAGCCAGCTTACGGGCCAGGCGTCTCTCTGACCTGATAACTAGTATCGCCT
CCCCGCCCAGCTCTATCAGCAGGCCCTTTCTTTTGCAATACTTAATAAGGTCTCTCATGG
CCCAATTATTATTACAGCGTTCTCTACCGGCCTTCGGGGTAAAACCGGCGGATTCTATGA
GGAAGGCGGCGCAAAGGAGGCTCGAGGGCTTGTTAAGAAAGGCGGCAAGTGCCGACGAAG
GGGGGAAAACGAAAGGCGTTTTCTGGTCCCCCTGGGgCCTGGGGgTGCTTGTGGGTGGGG
TGTGCCACGACGAAACAAGGGAATGAAAGGCCGCTTTGCGTTGGATGCTCTTTACCCTCC
CCACAATAATGGCTCTCTTGCCTTGGGGAGCATTGAAGCTTGCTTCTTCTCCAGAATTCT
CTTGGTCATCAATACGACCTGTCCTTAATAGAACCAATCTGATTCTCTGAACAATCGGAA
TTTCGTACTTCTGTCGGATCCTCCCTATCTCCTGATCGAGCTTGTGTAGGTAGATGTTGC
CTAGTAGGGCCGATAGTAGTACACTGTGTGGGACGGAGTAAGGGGCCTTCTCACCTCCTA
CGAGTCGTCCGGCGGAAAAGACTTTCTGAATGGAGTAAAAGAACTTGGGATCGTCGATCT
CTTCCTTAAAGATTGAGATGAGTCGATGTCGATCGATGGTGTGAAAATAGTTCCTGATGT
CGAATTCTAAAAACCAGCGAGAGGTTCCCCACTCTTCTTTGATCCGTCTTAGGACCGAGT
GGGAGCCTCGACCCGAGCGGAAGTGCGATGTGTCTGGAAACTCGGAATCGTAAATGGATT
CGAGTACCATTCTGATCGCCTCTTTCATGATCTTTTCTATAGGTAAAACTACTGTGAGCG
GTCTAAACTTCGACCCTTATTTCTTTCTTCATATTGTAAAGGGGAGCAAAGCCCTTTTTT
tGCTCCCTCTATTGATGATAGATCAAGGGCCCTCCTGCCGTCGTTTCAGTGACTCATAGG
GCTTCCCTCAGCTCAGTCTTTTTGGTTCTTGAGAATGGTCGCCGTCGCCGCCTCTCCCAG
GACTGGAATGATTATCCCTGCCCGATGGGTCTACATTCATCCCTGAATGTCGTCGGGTAC
TGTTCACTTCCCCGCCATTCTTGTAACCGTCACCTGTAATCCGCGCAGGTGTGTCCGCAC
CCCCCTGAGTGGACGAGAAAGAAAGGATTTCTCAGAGCAACCCCCAGGAGTAAACTTTCC
CGTATGAGCATTCGGTACATGTATCAGTCCGTGGAAGAGTGAAAGGGTCACCACTACTGA
GGATCTCCCCCCTAATCTTAGATAGGTCGTCTGAGGGTTCGCCGCGGTTCATTGCTGTGC
TTACACACTAGGCTACCCTTCTCCGAAAGCTCCGCGGGACCACCTACCACTAGTCTTCAG
CCGGAAGGGTTTATTGCACAAAAACGCCGGGACGCAGGCTCCCGAAGAGGGAAGCCCAAC
GAATGTCAGATGCAAAGCCCCGCA
>contig00017  length=3404   numreads=41
ACTAACTttaCCTAAATGAATTTGGATTAGTGCTCATCAATCTATTAAGCATTTCTTCAT
CTTGTATGAAAGTGGtGTTTGCCTCTTCaTAAACCCAGTTGTCGACTTGGCCAGAAGTCG
CACTCCATCCAACTGtATTTGTCAGCCTCTTCTCAATTTCACGAACACCTTCATACCCGC
TAGACAGCATACCTTCATACCACTTAGGGTTCAGCAATTTGGTCCGTGCATCAAGCCGGA
CAGTCTCAGATAGTGTGCGGACCTGAGCATTAGCTGTTGTTGTGTCTGCAATGTATGCAC
TCGGCTTCTTTTTGTCCTTCCTTAAGTTCTGCACTAAGTTTGTTGGGTCTGAATCAAAGT
AATGGCTTACATCAGTGAGTGAAATCTCTGAGGAATCCAGGTTTTGGAATGTGGCATCCG
CTGTGCTCAGAGCCATCTCAAaCACTTTTCTTTTCTCCATCATTCCAGCACCTGGGGCAT
CACAATCGAATGCAAAGGaCTTCCGGCTCAAGTACATGTCCTGAAGTTGCTTCTCATCAT
TCCAAGAAGAATTCTCCACTGCAAGGTTTATGTTTGAGGAGTAGGATCCTGAGGCATTGG
AGAAAACTCGTGTTGCAGCTTCTCGAATGTCGATTCCAAGGGTTTCAGCTTGTTCtATAG
CATGCTTCCTGACATAGTTTtGGtCAGCTGGCTCATCAAGCTCAGCAACCATCTTCACTG
CACGATCAAGCAGGTTCATCTGATTTATGAAGAGATCCCTGAAAACTCCCGAGCAATTCA
CAACAACATCAATCCTAGGCCTTCCAAGCTCTTCAAGACTTACGGGTTCAACTCGGTTAA
CCCTGCCAAAAGTATCAGCAACTGGCCTCACTCCAATCATCCATAAGACCTGAGCCAGAG
ATTCACCATAAGTCTTGATGTTATCAGTTCCCcACAGCACAAGTGCGACTGTCTCGGGAT
ACTTTCcTCcGTTATCAGCCTTCTGCCTCTCAACTAATCTATCCACCACTACTTTtGCAC
TTTGCATTGCTGCTGTTGTAGGAATAGCTTGTGGGTCCAGTGCATGAATGTtCTTTCCTg
TAGGCAACACCTTtGGgTTTCTAATAGGGTCACCACCAGGACCTGGCTCAACATATTTGC
CCTCCAAAGCTtGTTTTAGACTCCCcAACTCATTATCAGCAACAACTAATTTCAAACATT
CTCCAAGAAATTGGAACAATGTTCTCAGCTTATCTCTATCTGCCCGGTAAAATTTTGTGT
TTGACAAGTACTGAATCCAAGGTTCATtGACACCAAATCCAAGGATTGTCGTGAGCTTAT
CAGCAACATCTACAACTTGGCCCTTCTTGTTAGTTGTTCGTTCTACAAAGGCAGTTATGG
CACCACGTGATGCCTCAGTTATTTGCCGAAGAAGCTCTACATCCTTCAAGATTCCCTTGT
CACTCCCTCTATAGACTTCCTCAATTTCTCGTCCAACAGTTTCAGCTAAAATaGATGGGA
gTGAGCAAATCTCATCTTCAGGACGATCAAGTGCAGCAATGTTGACAaGAGTTGCAACTG
CTTCcATGGCAGATGGAGgCTCGCCTATCACATGAAGCCCACATGGCAAAAGCCGGGATT
CAATCTCCATGATCTTGGAGTATACCTTTCCAACCACAAGATCTCTCTCTTTAGCAGGGA
TCTCCTCTCCCTCATCTGGAAGTTCAACATCCTTGTCGAGATTACACTGCTTAGCAGTGC
TAATTATGGAGCTCACAATTTGAGGTCCACGACCTGTGTCTTTAAGGGACTGGTATGAGG
AGATAAGCTCACTCAACTGCTTGAGACCCTTGTAAAGACCTGCATTTTCTGCTGGAGGGG
TCAAATaGCTAATAGTGTTAGCATAGCTTCGACGTTTTGCTATTGTAGCTTCAGATGGGT
TATTTGCTGCATAATAGTAGACATTAGGTATGTTCCCAATGAGAGAATCTGGATAGCACA
CATCACTCATTCCCACCTGCTTtCCAGGCATGAATTCAAGCGAACCATGAGTTCCAAAAT
GCAGTACTGCATCAGCTTTGAAAATTTTCTCAACAAATGAGTAGTAAGCAGCAAACCCAT
GATGTGGGCTGGCAGATTTTGAGAAAAGCAATCGCATCGGATCGCCTTCATAACCAAAaG
TGGgCTGGACGCCAATAAAGACATTtCCATACTGCTTTCCATACACCAATAGGTTCTCAC
CATCAGAATTCAAATTCCCGGGAGgTTTACCCcAGTTTTCTTCCAATGCTGTTGCATAGG
GAgTAAGGCTTTGGTACTCCCGAACACCCATTTtGTAAGCAACATTTAAGTTTGGACTGC
TGAACTGAGCCTCTTtATCATGAAGTATGTCTTCAATtAAGGCTTCTGAAGtCTCTGgAA
GGCCcTCAACATTGTAACCAtCTTTTTtGAGATCCTTTAGAACTGAGAAGATGGAGGAGA
AGACATTAAGGTAGGCTGCTGTTCCAACATTCCCcTTGTCTGGAGGgAAACTGAATACGG
TGATTGCCAGCTTCTTCTCGGTCTTTGATTtCCTTTtCAGTTCTGCCCATCTGATTGCCc
TGGTGCAAAGCTGCTCCACCCTCTTGTGAAGAGCATGTGATTTTCCTGTTCTTGGGTCCC
GgCcGGCAAAAaCAATTGGCTCCATTCCACCATCAAGCTCAGGAAGAGCAACTTGCAATG
CAACCTGGATTGGGTGAAGCCCTAGAGTACTGTTTAACCATTCCTCAGTTGTTTGAAaCA
CCAAAGGCAAGGCGACAATATAAGGCACATCAAGCTTACTCAATGCCTCAACAGCTCTAG
GATGGTCcTGCCTTGCTGGgCCACCAACAAGTGCAAAACCaGTCAATGACACAACTGAaT
TCACCATAGGTTtCTTCGTAACAGGATCAATCAAATATCTCTCAACTggCCCTGAAAaaT
CAAGCccACCAgCAAAAATTGGTATCACTTTAGCACCTTTTGCCTCCAACTCCATAATCA
CAGCAACATAGTGACCCTCATCACCAGTTACaaTATGACTTCTTTGTAAAATCAGCCCGA
TAACTGGTGCATTAGCGTCTTtAAGCTTCTCATTAGCATCTTTTCTAGTtCCATACCAAT
TCAAaTACTCCTtAACGTCATCATACATACAAGGAGCCAAAGGGTGCCATATTCCACTAT
CTAAGACAAAACTGGATCAGAATACTCAATCTTTTCCCTTTCAATGCAGGCACATAAGAG
CCAGATATCATTTTCAAGAAATTCTGCAAATTATCAGGAGACCCTCCAAGCCAAAAATTG
CAAACTCAAGATATAAAGCCTGGCATCTTGAGCTTTATCACTAGGCAAGTACTTCAAAAC
CTTAGGTAAAGTCCTTACCAACTTCAACATACTGTCAGCAAAAC
>contig00018  length=3373   numreads=147
AAaaCATAaTATATATATATATTATATATAtATtATTTTTttATTtATTTTTTTtCGAGT
ACGGGTTTTtGTCGGTAAACAAAAAaTCAAATATgTTCAAGtGggTTTTTCTGGAAAGTA
TCAATAAGCTAGACCCATGCTTCGAGTTGTTTCATGCCATAAATAAACTCGAACACTCAA
GAAATCTGTTGGACAGGCGGATTCGCATCTCTTACAACCAACGCAGTCCTCTGTTCTTGG
AGCAGAAGCAATTTGCTTAGATTTACATCCATCCCAAGGTATCATTTCTAATACATCGGT
GGGACAGGCTCGGACACATTGAGTACACCCTATACATGTATCATAAATCTTTACTGAATG
TGACATTGGATTTATAATTTTTTAACGTTATAAAATTTCAATCTAGTAAATTTCTAAATG
AATCATTATATATTTAGACACCAGACGAATCAATGATTTAGCAGAATTTTCCTATTCAAT
TCTAGATCGACTCATGAGATAGAGTAGAGCCAAGATACTTTTATTTCTTACGTTTTTGCA
AACATGATCGGATAAGTTACTACGTATCATACATGCCAACTCGAATTAATGAATATGAAA
ATTATATTCTATATGATTAATACTACTTATTCAACAAATTCGATTGATTGATACGGGTTG
ATTTTCTGTTACGATAAATTGATGAAACAATAGCTAGTCCAATAGCTGCTTCAGCGGCTG
CGATAGCTATAACAAAAATTGAAAAAaTATTTCCCTTTAGTTGGCGACTATCAAAAAAaT
CAGAAAATGTTACGAAATTTATATTAACTGCATTCAGTATAAGTTCAAGGCACAcAaggg
CTCTAACCATATTTCGACTCGTGATCAATCCATAGATACCGATAGAAAATAAATAGGCAC
TCAAAACAAGTACATGTTCGAGCATCATTGACCAACTCCTTATAAATTTCGATTTTTTTT
TCAATATGAACAAAAATTCAACATCAACAAATTGGATTGACTAGAATAAGAATATCACAA
GTACAGAACAAAGAAATATATGGATCAAATAAAATAAAAGAGTTTATACATAAATAATCT
TTAAATAGAATTGAAGgAAAAAAAATGTGATAACATAAAATGAAATTTGTTAAATTTGGA
TTGCGGTTACTAATTCTAAAGATTTATTACTGACGAGCCACAGCAATCGCACCTATCAAA
GCAACTAAAAGAATTACTGAAATAAAGTCAAATGGAaGAAAAAAaTCTGTTGATAAATGA
ATTCCAATTTGTTGCCCATTACTTATTAAATCTTGTTCTATAATCTGATTTGTTCTTGTA
GTCCAAATAATCCCGTaCCATGATGTATCTAAAATAATAGTAATTAGTGAAATAAAAaTG
CTTGTACAAACTAAGGAAGTAACCCCGTTTCCAACAGTCCAAAGATTAAAATCTTTGTAA
TATTCTGAACCATTCATGAACATCACGGCAAATagAATTAAAaCATTTATAGCTCCCACA
TAAATAAGGAGCTGTGCAGCAGCTACAAAATGAGAGTTTgaTAAAATATAGAATAAAGAT
ATACAAACAAGAACAAATCCCAACGAAAAAGCAGAATAAATTGGATTGGTAAATAATACC
ACTCCTAGACCTCCTAATATAAGACCTAATCCCAGAAAGACTAAAAGAAAaTCATGTATT
AGTCCAGGCAAATCCATTGCaCGTAAAATAAGAGaTAAAAAAaaTGGAATtGTTTTTtCA
TGACCTTATTGACTTGACCAGGAAAAaCTTTTTtATTTTtAGAATATTTTTTtATTATTT
TTTtATATTTATTTTTtATTCTATTTATAATAATAATATTTATATTTATAATATTTATAT
TTATAAaTAGgTTCTTAATTGAaTTAAACCCTTTAAaCCCTAAGGGGTATAGATTACTAT
AAGTACAGCTATTGTACTAATCTCATtCTTTCTCGAAAAAGGCATTCAAAATTTtaTtAT
CGAAAAAaTTATGgATAAAATTAcAGATATATTAATAGATTTTCAATCCAAATTTaGCCG
CGATGCTATTCtCATCAATCAATCAAATCAATAGTTGGAATTTGTAaTTTTTTTAGTTAT
TGACCAAGAAAAaTGAAAGAAATCCCATTCCATCTCTTATAGATCAAAGATAGATCAAAA
TAGATCAAAGATAGATCAAAGCCGAATTTTAGTGAaTTTtAGTGAATTTTGGTTTAATAA
TtGtACTTTTtAATCAATCAAaGtGGTTTATCTATTTTTTTTtGTtGATTTTTTtGTtGA
GTTGAATTCAAAATTGTTCGAATTGTATAATCGTCAACTACtGACATTGGtAAACGaCCT
AAAGCAATTTGATTATAATTcAATTCGTGACGATCATAAGTAGAAAGTTCATATTCTTCA
GTCATTGATAAACAATTTGTTGGACAATACTCAACACAGTTGCCACAAAATATACAGATT
CCAAAATCGATACTGTAATTAAGCAACCGTTTCTTTCGAATGTCAGTTTCCAATTGCCAA
TCAACAACAGGTAGATCTATAGGGCATACCCGAACACATACTTCACAAGCAATGCATTTA
TCAAATTCAAAATGGATTCGACCGCGGAAACGCTCCGATGTGATTAATTTTtCATAAGGA
TATTGAATCGTTACAGGTAAaCGGTTTGCaTGGGATAAGGTAATCATGAAACCTTGACCA
ATGTACCTTGCAGCTTGCATGGTTtGTTGCCCATAATTCATGAACCcAGTTACCATAGGA
AACATATGGTGAATATTTATGAAtAATTTtATGTTTGTTTTTTtCTCTTGTAGATCATGA
ATCTAGAAATTTTTTTTtATtATTCTTTTATAGTGAAAGGAGTTGGAAAGAGGTTGTTAA
TAATAAATTACCGAGAGAAATAGGTAAAAGAAATTTCCATCCAAGATTTAAAAGTTGGTC
CATTCTTAGTCTAGGTAAAGTCCATCTTGTTGTAATAgAAaTGAaCAAGAACAAATAAGT
TTTAACCAATGTAATAAAGATACCTATTGTTGTTTCAAAGACTCCACCTATTTTATTTAT
TTGAAAAAGCTCAGGAACGAATAGATACGAAATAGGGATATTCCAACCACCCAAGTAAAG
AACTGTTACAAATAATGAAGAAACTAATAAGTTTAGATAGGAAGCAATATAAAATAAACC
AAATTTTATACCAGAATATTCGGTTTGATAGCCTGCTACTAATTCTTCTTCTGCTTCTGG
TAAATCAAAAGGCAATCTTTCACACTCTGCTAGAGAAGAAATAAAAAAAaTGATAAATCC
TATAGGTTGACGCCACAAATTCCACCCCCAAAAACCGTATTTTGATTGTGCCTCAACTAT
ATCAACGGTACTT
>contig00019  length=3362   numreads=175
TGATAAGCATAGATATTTTTTTCAAACCTCAAGAAACTTTCTTACAAGTTACAAGAAAAG
CAGTGAAGGAATTGTTTCCCAAGAAGATTACATGTAGTACAAGAAATATAACATATAATA
GCATTGCAGGAAaCCAAAGGCTTTCCATATTCTAAAACTATGAAATTGCACTGGACTCGA
TTAGCTTCGTCTCAACGTGCTTCTGCCAAACCCGAGACTTCACTTATGTGCAGCAATGCA
GCATGAACAGCATAAACATTAAATAATGCCTACCTTATATATACAAGATAAAGCTTATCT
GCAATTGTCTTCACAATCTACGTGGGGCTTTCAACCAGGTGTGCTGTATATTTGTACAAC
TTCACCCTGTAAAAGCCGAACAAATGATGGTGGTTGTGGTGGTCTGCACTATGAGGCTTA
ATTTGCCCAAAAAATAATATACTGAAGCTACATTGTTGGAGTGTAAGAAAATAAATCAGG
ATCCTTGTTTATTTTATCTGCTCCACATGTTGTAGGCCGTCAGCTGCAAACAGCCTCCAC
AGCTAGTTTTTTCATGACATTAGGACATGGATCTCCTCCAAACATCTCGGGTGCTACAGT
TACTGAGCACCAGTTCTGCCCAACACAAAGCCTGTTAAAAGCATCATAAGAGTGAAAGGC
GTGACAACTTCCCTGACGGTAGCCTCCACAAGCCCCTTCTGGTGTTCCAAAGCTGGCAAA
CTTAATTGATGAGATTTTCTGCCCAGGGCCACATTGTAAATGGACTTTAGGCCTCAATGG
CTTGTCGACTTTACCAGAGGCTTGCATCATGTAGTTCATTAAAGTTGGCTGCCACTCATA
AATATCAGCACATACACTGTCTACTTCCCTTCTAACCAGAGAAATCCCATTTGGATCTCC
GCCCCATTCTTCAAACACCACCAACAAGTTCCCTGTTGGATTTAGCCACGAACGAGGGAC
ATGATACCATCTTTGTGAAGCCTCCCCACAATTACTTAAGCATTTCTTCTCATTATAAGT
TCCAGCATAATTACAGAAACCGCAATCTCCAGATGATTTGTATGCAGGCCAATAACGTCC
AACACTCTGTCCATTTATCCATACTTGACCTTTACCCATGCTACCCATGTCTAAAGCCAA
TGGGGTATTTCCTGCCAGAGCATTGAACATGGTTTTATACCACATGAGTGGCTGTCTATG
AGACACAAAAGACCCTTGTGTCCACTCAACTGATGAACTCCCACTCAGTGAATGAAGACT
CAATGCTTCTCCATTTAGACCAATCTTGTAGGTCCACTTCTGCCAAGACAGATCCCTCCT
TCCTTCGTTGAGACCATTCAATGTCACTGGTCCAAGTATACCAGCATTCCATGTCTCAAA
GTGTGGACCAACATTCGGGAGTCCGACAGCAATACTGAGAAGAGAAATTTTGTTGATACC
AGCTCTCATCTTGACACCTTGACTAAATGTCAACTTTGGGGATTCTAGACTTCCATATGC
AGTTCCTGATAATTCACCATTGACAAAAATATGCAAAGCATGGCCAGCTGATAGAACAGT
AAGAACAGGATATTTTCCGCTCTTCAGAAAGCCTTCATTGGGGTTGATATGAACATCTGT
TGAGTACCACAAGTAGTCTGTCACATCTCTAGTAGTGTTTATCTGCTCCAACAACCCAAC
CATTGTAAAGGTGTGGTCACCTTCTGCAGATGTCTCTTCACTGTATGCCTGCCAAGAGAA
TCCTCCATGCATAGGAACAGGAGTCATTTTCATTCGGGCACTTTGTGCGCCAAGCCTTGC
TGTGTTGTAAACGGTGTTCTTGCAATCTGGAAGAATGCTGACAGACCATGGAGGTAAATT
GTAATGCATATTCCCAAAAGCCACTTTTGCAAATGATCTCTGATTGTAATTTGCAAGGAA
TGCTGCACAAGCTCCAGATTTTGATTTAAATACATGAGCCTCTTGATAATTTCCAAGTGG
CATCACAGTTGGAGCTGCAGATACTAAAGCCGGTTCACACAACTTAATTGCTCTGTGCAA
ATCCTTTAAATGACCCCATTTAGGTTGCCTGATTAGTCCGTATTCATCAATAGGAGCATC
ATAATCATAACTTGTAGCGATGAAAGGACCACCAGCAGTTCGCCCAAAATTTGTTCCTCC
ATGATACATATAGTAATTTATGAATGATCCTCCTTTCTGTATAAACCTTGCAACTGAAAA
TGCCAAGTCTTCAGCTGGTCTGTAAGGAACTGCACCTCCAAATTCAGTAAACCAGCCAGT
CCAGGCTTCAGTCCACATCTTGGGTTTATAAGGTTTGTTTGGAGAGAAATAGTCACAGTA
GAAACCGTTGCAGGTGTTAATAACAGGATCTGGGGCATCATCTTGCTTGCACATGACCCA
TGGGACGCCAGTGCCAAGACCTACAGCCATTTTTGCTGCCCAGTTGGAGTAAGCTTTACC
GGGTGCACCAAGTTCATATTCCATGGGTCCATATTCATTTTCAATCTGGGATAAAATAAT
TGGACCACCTTGAGACTCAAACAGCCCTTCTGCTTTCATCATGTTGACAATCTTTGTAGT
GAATTTTTGCATTTCAGCTTTGAAAGGGCCATTATCTGTTCTGAAATTGATTCCCGGAAT
GTACTTGAGCCAAACTGGGAAACCCCCAAAGTTCCACTCAGCACACACATAAGGTCCAAT
CCTGAGATGAGCATAAAGACCTGCTTGCTTCACTAGCTTGATAAACTTCACCAGATCATA
GTTGCCCTCAAAATAATATTTTCCAGGTGATGGTTCATGGCCATTCCAAAAAaCATAAGT
CTGAATCACATCCAGTCCTCCTTCCTTTGCCTTCTGTATAAGATCTGGCCACATCTCAGG
GGAGCTTCTTGGGTAGTGAATGGATCCAGAAaTGAGGATCCTTCTTTGTCCATTAATGGT
AATAGCTCTAGAGTCATAAGACACAGAAGCAGTAACAGAACAAACCCATAAACCCAACAA
GAACAACAGAACTACTAACACATCTTTTGGCATTGCAGACTTCTTCTTCGTGGCCGTGAC
CATAACTTCAAGAATAATAACTCTCCAAAGCAATGCCCTTTTTTtATCCTTCTCTTATTC
TTTCTCCCTGCGAACACTTTATTCTACACTTCTTTATCTAGAGAGAGAAAGCAAATAGAA
AGGAAaTAGAGAGACAAAcAAAGAAAACAGCTGGTTGTGTGTATTTTtGTCTAAAGAACC
TATCTTTTtCTTGTTTGGGAGAGAGAATATGAGAAAaGTAGAAAAGAATGAGGTTAGAGA
GAGAGGTTTAACTAATTTGTTTAACCAGTAAACATAACATGTGTATGCAAGTGTCTATGT
GT
>contig00020  length=3326   numreads=41
AAAGTAACTCCTTGCTAGAGGGACGAGCTCTCTGCCTTTCCTACCTAGTTAGAAACTTAG
CTTAGTCGTCTCCATCATTCGATtGCTTGTCAATGAgaaaaagGAAAGaCGATTAGTATT
AGTTAGTAGAAAGCCATATTCCCTTGGAGGAGTTCCACCAACGGACTGAAGGCCTTCCCC
CTGGCTACCGCTtGTGTGCCTTGAACAAGTGAAAGaTGTCAGTTCCAGAATACCGCTCCG
TGGGTACGGTACAGGgATCTTGTTGACTAGATTCATCAGGCCACTGGTTCTTAAAGTGTC
GATTCCTGAGAAAAaCTaGGCTAAGAGAGCACTGGCCTTtACACATTCTAGTTATCACAC
TCGGCTAGGGAAGGGAATCCGTTTCCAATTTATGAAATGAAACAAGATCGGTCCTGAAGA
CGGATGCGACGGGAAGAAGTGGCATCCCTGATCCAATTTCTCTCTTCTCTTATCTTATTA
GATGTGCTCTCTGGCTTCCCTTTCTTTTCCTTtCTCCTTTCGTTTCGGCAAGGGCAGAAC
TCAAAGCAAAGTCCCTACTAGTTTGCCCTTCATCGTCTTTAAGCAGCTATGTTtACGACT
TTACCTTACTTTtAGAGCTTCCCAAGATCAGTCTATCTAGTTGAAGTGGgCAGgTGGCTA
CAtACTTTGGGggAAGAGGTTGCTGCTCCCTTAATCCAGTCAACTAGCTAAaGGTAAaGG
aGCTAATGAGTCCCTTTCcTAGTCCGAGTGGTCGGTCTAGGTCTAGCATCGCATCTCTGG
GTTACACCTCATGCGTGCAAGCATGTTtCAGGCGTCGGGCCAGCTCCCATGGTTTCCAAG
ATGCTTTTCTGACGATCGATCCCAATCCATTTGTCCGTTTCAGGGTCACGACCGATGCGA
TCTGTCCATAGTGAATCTGCACACAGAACCTGGTGCTGCTACTCtCGTTTttcACTACCA
CATTGTGCTTACTACAActcTAACAAGTGCCTCTTGCGCTGCTTATCGACTTTCATTGAA
TGCTGGAGCAAGAACTATCGGATTCGAACcCAACAATTCCTTTGGAGAGAAaGTCCTTCT
CCTAGGGgAAGACAGCATCTACACACGGGCCGACCGCCATTCGTTGTGAGACAAGAGTTA
CTTCTTTAACTACCAGACCAAGAGGAGTAAGCCCCTTCTATCACTAAAAAAAGGCTTTTG
TCTTTCTTTGAGCTACGTAAAGCAGGTGAGCCAAAGCAGgTGGGAGCGgAAGGCGATATC
CCGAGGAACGCTGCGAGGCGGTGGAAGATGCCGCCAAAATAaTCTCATTCGATGTAGAAG
ATCACCCCGAGGAGAAaCAACTCCACCTACTAACAAAGTGGATTCGCGATCTAAaTAAGC
CGCATAGCGCTATATGGAAGCGAATCACTACTAGTGTCAAAAGaTGGCGCCCGTGGGACC
TCTGGGAGAATTGAGCAGCCTTCCGTCTCCTCTtCCTTTCTGCTGACGTTGgCTCACCTT
GCCACACAaTCTAACGACAGCGAAACTGTCTCCTCTCCTAAGCGTCAGAGCcTCCGCTAT
GTTtCCGACTTTTTCTTACCTTtAGAGCTTCCCGGGCTCTAGGCTCCACAACGTTCACTC
TTCCATCTTCAGCTGGTCTATTCTGCAcTCCCCCAGCAGCATTCGTCCGTCTGAACATTG
GGACAGTAACGAGCGCCCCACTCCTCCACATTCATAAtAGTTACCTCCTCTCCTCTGCTG
AGCCTTTTCTTATCTCCTTTGCAGCAAGCTCTGCTGGCCTCGCGCTCCAAACTGATGGCG
TCTCGACGTTCCCCTTGACGCCGTCCTGGCGCTCTCCCCCTTtACTTTAAGAAGTTTGTA
AAAAGGCTCACGTTTTTtGGCTTCCTATAAAGCAAACCCCtCcTAGGTTGTGGGAACTTT
CTACTCTGCCTGAGCTGTCTTGCCGTATCTAAAaTGGCTTCGAGCATCCGgCTTCACTAC
TGCTGCCTGCTCTCTCCTTCTTCGGCACTTCCCAGTCCACAACAGACCTGGTCTTCTCTT
GATCCATCTGAATCACACCCTTGCTGATCCAATGGCCAAGAAATAGCACTTTCGTCTGAG
CACCGTTTCATGTACAGCTtCTTTCTTGCTAcACCCcGAACACTGTACTCAGGCCTCCAG
TGAGTGACTATAAACGATTATGTTATCGAGGTTTTCCACTACAAaCTGGTCAAGGTAaGG
GTTTGAGTTTTCCATTTAAGTGCGGAACAAGACCTGAATTAGGATGATATtcATAGAtcA
GTTACTCTTTGTGCACGTTATGGAGTCTCCACTCCATGTTGAAAGCTCTTTCAAATAGCA
TGAACGTTGAAAGTATTCAATTAGACTAGAGCGTTAGATTCTTTTTTTTTTTttAtGACC
GATAGAAATGGAAACTCTTttGTtATATGCCCTATAcccaaaaaaTTtCTTTGGTAGATC
CTAACACGAATTATGTACACAATGAGGATCACAATCATTGATACAGTTTGGGTATCAAGC
TATCTTATCAATCTATTTACAAAAaaGCCTTCGGTGTAGTGATGAAATTGTGATACATAA
AAAaTCCTATTTGTTTTtGTTtATTACTAAAaTGAAtcGAATCcTATCAAaTCTTTCTAT
TTTTCCTTtGAaTTActCATATATATATCCTATGAATTTtATTTCGCACcGGAAACTATT
CTAGGAGAaGTTCGAATCCGTTCCGTtcGGATATTGATCGGTCTTGGTTTGACATGGTTT
ACGtGTTACTGGTTTtcGGAAGAGTTAATATTtcATTAGCTAAACCCTTTCTTACCCTGC
CTTTGGACTCGtATTTtGTTTGTACACAATTAACGGAGGCCTTCTCGACATATGTTGCAA
CGTCTTCAATAGCATGCTCTTACTTCGTCTTtCCTTTAATAAGTtATCAAaTTTGGTGCT
TTTTGATCCCCAGTTGCTATGGGGAACAAAGGACGAAATACAATCGATtCcTCcATTtAA
GTGGTTCTtGCTTctCcTtGTTCCTGTTCCTAACTcTTtCCcGGGTAGTTCCCAATGTTT
GGCACTTTCcATACTTCGTGGGTGCAACATCAACAAATTCGCTCATGATCAAGTTACAAC
CTAAGATCTATGACTATATTATGTTAACTGTTCGTATTtcGTTCATTtcATCGGTATGCt
CCcAGGTACCTGTAATTGTGATCTGTTTGCCAGAACcGAGGGGTCTTTCTGTGGAAACCt
CcACGAACAATCGTCGTTTTttGAtGGTTTTttcGCTTTTTACAGCTGCTCTTTTCACAC
CTCCGGATATCTGGTGCCAAATTGTC
>contig00021  length=3327   numreads=59
CGATCGCACCCGCTTCCTTTCTTTTCTTGTTCTACTCGTTCACCGCACTATATGCTTCCT
AGCAAGAGAGCTGGTGGAGGAGAGGTTGTTGTAGAAGAAGAAGGACCAATCCGTAGCGCC
ACCGAATCTCTCACCAAGAAGCCTCGCATCGATTCTCTTTCCACGGCTGCGGCCAGTATT
GAATCAACCGAAACCACGGGGAATATTAAGAGCACCGACTCCACCACATCTGCTCCCGAT
ACTACCGCTGCCGCCACCACCACCCGCACTAACAACGTCAACAATAATCACAGTCGTGGc
ATAGTTGAATCGCCGATAATGACTTTGGGTAACGGGAaCTCGCAGGACATTGATGAGGAT
CTTCACAGCCGTCAgCTTGCTGTTTACGGCCGCGAGACCATGCGGCGGCTATTTGCCTCT
AACATCCTTGTATCGGGATTGCAAGGCCTTGGTGCTGAGATTGCGAAGAACCTGAtACTT
GCTGGGgTgAAGTCAGTGACCTTGCACGATGAGGgAgTTGTTGAATTGTGGGACTTGTCC
AGCAATTTtGTTTTCAGTGAAGAGGATTTGGGgAAGAATAGAGCCCTTGCTTCTGTCCAA
AAGTTGCAAGAGTTGAACAACTCTGTGGTGATTTCTACTTTAACAACTGAATTGACAAAG
GAGCAATTGTCTGATTTTCAGGCCGTAGTATTCACTGACATCAGTTTAGATAAAGCAATT
GAATTTGATGATTACTGCCACTATCATCAACCTCCTATTGCCTTCATCAAATCTGAAGTA
AGGGGTCTTTTtGGtAGTATCTTTTGTGACTTTGGCCCTGAGTTTACAGTGCTTGATGTT
GACGGTGAGGACCCACATACAGGCATCATTGCTTCCATCAGCAATGATAATCCTGCTCTT
GTAGGTTGTGTGGATGATGAGAGGCTTGAGTTTCAGGATGGAGATTTGGTTGTCTTCTCT
GAAGTTCAGGGAATGACAGAATTGAATGATGGGAAGCCAAGAACAGTTAAAAaTGCAAGG
CCcTATtCATTCCAAATTGAGGAAGACACCaCAAATTATGGTGCTTATTTGAAAGGTGGT
ATTGTGACTCAAGTGAAGCAACCTAAGGTGTTGAACTTTAAGCCGTTGCGTTATGCACTT
AAGGATCCAGGGGATTTTCTTCTTAGTGATTTCTCCAAGTTCGATCGTCCACcTCTCTTA
CATTTGGCGTTTCAGGCATTGGATAAATTTATCTTAGAATTGGGACGCTTTCCAGTTGCT
GGTTCGGAGGAGGATGCCCAAAAATTCATATCTTTGGTGACTGACATTAATGATAGCTCA
ACAGATGGGAGACTTGAAGAGATTAaCCCAAAAATTCTTCGTCATTTtGCATTTGGTTCT
AGGGCTGTGCTGAATCCCATGGCTGCTATGTTtGGTGGTATTGTTGGACAGGAAGTTGTG
AAGGCTTGCTCTGGGAAGTTTCACCCTCTTTTTCAGTTTTTCTACTTCGACTCAGTTGAA
TCCCTCCCcACAGAACCTTTGGATCCCAATGACTTGAAGCCCTTAAACAGCCGTTATGAT
GCTCAAATTTCAGTTTTTGGATCTAAGCTTCAGAAAAAATTGGAAGATGCTAAGATTTTT
ATGGTAGGATCTGGTGCTCTTGGGTGTGAATTCTTGAAGAATTTGGCTTTGATGGGGGTC
TCTTGTGGTGTGAAAGGTAAACTGACAATTACAGATGACGATGTTATTGAAAAGAGTAAC
CTCAGTAGGCAGTTTCTCTTCCGGGACTGGAATATTGGGCAGGCTAAATCAACAGTTGCG
GCTTCTGCTGCTGCTTTGATTAATCCACGCTTCAATATTGAAGCATTGCAGAATCGTGCT
AGTCCTGAGACTGAGAATGTCTTTGATGACACATTCTGGGAGAATCTGAGTGTTGTTATA
AATGCTCTAGACAATGTAAATGCCAGGCTTTACATTGATGGAAGATGCTTGTATTTCCAG
AAGCCCcTTCTAGAATCGGGAACCCTTGGTGCCAAGTGCAATACTCAGATGGTTATTCCT
CACCTGACTGAAAaTTACGGTGCTTCACGAGATCCACcTGAAAaGCAAGCACCTATGTGC
ACAGTTCACTCATTTCCGCACAACATAGATCATTGCTTGACATGGGCTCGGTCTGAGTTC
GAGGGTTtGCTTGAGAAGACACCTACTGAAGTTAATGCcTACCTGAGCAATCCAAATGAA
TACAAGTCTGCCATGAAGAATGCTGGTGATGCACAGGCAAGGGACAATTTGGAGCGTGTT
CTTGAGTGTCTTGAGAAaGAGAGATGTTTAGAATTCCAAGACTGCATCACCTGGGCTCGT
CTTAAATTTGAGGACTATTTTGTTAACCGTGTGAAGCAATTGACATTCACGTTTCCTGAG
GATGCTACAACCAGTAACGGAACTCCATTTTGGTCTGCTCCCAAGCGTTTCCCCCGCCCA
TTGCAATTTtCCACTGACGATCAGAGTCACCTCCATTTTGTTATGGCAGCATCCATCTTG
CGTGCaGAAACATTTGGCATTCCCGTTCCTGATTGGGTCAAGTCTCCTAAGAAGTTTGCT
GATGCTGTAAGCAAAGTGGTAGTCCCTGATTTCCAGCCCAAGGAGAATGTGAAGATTGAA
ACTGATGAGAAAGCTACAAGTGTTGCTCCTTCATCAATCGACGATTCTATTGTAATCGAA
GAATTGATCGTGAAACTAGATAAATGTCACCAGCAGTTATTGCCTGGTTTTAGGATGAAT
CCTGTTCAGTTTGAGAAGGATGACGACACAAACTATCATATGGACTTGATAGCTGGACTT
GCAAACATGAGGGCAAGGAATTATGGCATCCCTGAAGTTGATAAGCTCAAGGCTAAATTC
ATTGCTGGAAGGATCATTCCTGCAATTGCAACCTCTACTGCTATGGCTACTGGTCTTGTT
TGCTTGGAGCTTTATAaGGTTCTGGATGAAGGACACAAACTGGAGGACTACAGAAACAGC
TTTGCTAACCTGGCACTCCCTCTTTtCTCCATAGCCGAGCCAGTTCcACCTAAGGTGATC
AAGCATcAAGATATGAGCTGGACAGTTTGGGATAGGTGGATTTTAAGGGACAATCCAACA
TTAAGAGAGCTTCTTGAATGGCTACAGAAGAaGGGTTTAAATGCTTACAGCATCTCTTAC
GGCAGCTGTCTGCTTTATAACAGTATGTTCCCTAGGCATAAAGATCGCATGGACAAGAAG
TTGGTTGATCTGGCTAGGGATGTGGCCAAGGCAGAGATGCCTCCATATAGACGCCACTTT
GACGTGGTGGTTGCTTGTGAAGACGAC
>contig00022  length=3290   numreads=183
AGCCGTAAGAGGTCTCTGCTTTGTATCAATAAACCCAACACCTCTATTTCTCTCGATAGA
GAAGAAACCGAAACGAAGATAGTGTATCTATCTCCGTCTCCGTCTCTTTCGTTGTCCCTA
TTCGTCGAAGATTCGGGTTCAATTTCATTGTATTTGGTGCTTAAATGATGGAAAATTTAG
CTGTAAGCCAAGCAGAGTTAAGGATCCATTCAAAGGAAGATGAGGTGGTATTAGATGTTG
CAAATGGATCTTCGGTTGTTTCTTCTTCTTCTTCTGTGTTTCAGAGAAGGATTGTGTTCC
AACCCGCAAAAAAGCCGTTTGCTGGTTTTGGAAATACCGGTGCTGGTAGCGATTTTCGGA
TTGAAACTCTAAATTCTGATTCGGGTTGTAAAAGGCCTTTCGGCTTGAACGCTTCTCAGT
CAGGAAAGAAAGTGGATGGCTCCGATTTCGTGGAAAATGGGCTCGATCCAGAGCTTGGTT
TCGGGATTACTTTCAGGAAAATTGGTGCTGGTTTGGAAAATCTTGGGAACACTTGTTTTC
TCAATTCAGTATTGCAGTGTCTAACATATACTGAGCCTTTGGCAGCATATTTGCAAAGCG
GCAAGCATCAAAATTCATGCCATATTGCTGGTTTTTGTGCACTGTGTGCGATCCAGAAAC
ATGTTAGCCGTGCTCTACAATCAACAGGGAGATCACTAGTACCCAAGGATCTCGTCTCTA
ACTTGCGGTGCATATCACGGAACTTCAGAAATGCTAGGCAGGAGGATGCTCATGAGTACA
TGGTAAACTTGTTGGAATCAATGCATAAGTGCTGCTTACCTTCGGGAGTACCGAGTGAAT
CTCCTGCTGCTTATGAAAAGAGTTTGGTGCACAAAATCTTTGGCGGTCGCCTTCGGAGTC
AGGTGGAATGTCAACAATGTTCATACTGCTCCAACAAATTTGATCCATTTTTAGATTTAA
GCCTTGAAATAGTTAAGGCAGATACTTTGCCTGTCGCACTTCGAAACTTTACTGCTGCGG
AGCTGCTAGATGGAGGAGAGAAGCATTATCAGTGCCAGAGATGCAAGCAGAAAGTTAGGG
CTAAAAAGCGTCTTACAGTACACAAGGCTCCATATGTGCTTACTGTCCATCTGAAGCGCT
TCCACGCACATGATCCCGGACGGAAATATGACAAGAAAGTTTTGTTTGATCGTTCTTTAG
ACATGAAACCTTTTGTCAGCGGTTCCTATGAAGGAGACTTGAAATACAGTCTGTATGGTG
TTCTGGTACATTTTGGTCATAGTACCCATTCTGGTCACTATGTCTGTTTTGTTCGCACAT
CAAGTGGTATTTGGTATCTCCTCAATGACAATGAGGTTCGCGCTGTTAGTGAGAAAACGG
TTCTAGATCAGAAGGCTTACATGCTATTTTATGTCCGTGATAGAAAAAATATTGCTACAA
GAAAGCCTGTTGATGTGGTTAAAAAAGAAAaTGTGAAACCATCTGTTGGAAGTAACATTA
CAAATTTGGTTTtCAAGCAGTTGTCAAAGGAAAATGCAGATAATGGTTTGACTGTTAATG
GAGTTCTTCCTGCAGGTTCTACCCATGCAGTTTATAAAAAaGATTCAGTAAATTCTGGTA
CATCCAAGGGGATCCATGAGAACCAAGCATTAAATGGACCAGCAGTTTCACAGTGCACAG
TGACAAAAGAAAATCCTTGTGCGGGAACCTCTGGTTCACCATTGCTGAAGGACCCATCAA
AAGTAGTTTCTCTAAAACCAGATCTGCTAGAAACCTTGCCACCTTCAGAACCATCCATTA
ACAGCAACAGTGAGACTGCTAAAGTTGATAATGCTAATGTCACAGCTGGAGCCAAAAGTG
ACTGTCTTCAGGCATCCAAAAACACTCTGGCTGGAAACCTTGGCACAAATGATACCTCAG
AAAAAAaGCTCTTAAATCTGGGAACAATGGAAGTTCCAATACTGTCTCTATCTGTGGATT
CTGGTGAAAAAATGTTGAATAAGATAGACTATGTAAAATCGCCAAACAAACCTAGTTGTG
AAAGTGGTCAGGGTGAATGCATTGCCAGTAGTAGTGCTGCTGGAAATTCATTTGGTGATC
AGGCTGGTGATAGTGTTGAACAAATTGGGAATGAGATTGTTCAGTCATCATCAGCATCAG
TCGTACCAAATGAATCTCTACAGAAGAAAGTTCCTGATTCCTCACCTCAACAGAAGTTAA
AAAAGAAACTTTTGAAGCACGGGATTCCAAACATGCATCTACAAAAATTCTTTAGAGCAT
CTTTGGGGCTACGGAAAAAGAAAAAACATAAAAAGAGCAAGCGTTGCACTTTAGAGACCC
AATACCTTATTAAAGAACAGTTGCTGGAGAGTAATTGCTTTTCTTCAGAGGTTGGGCCGT
CTACATCAAATGCATCCATGTTAGTTTCATCGGATTCTACAAAATCTCAAAGGAAGAAGG
TTAAATCCCGTTCCAAGTCTAGAGGAAATTATCTGATGGATACTGCGCATGAAAGACTTG
AGAAGAGAAATGAGCAGAATGGTGATGCAGTTGCAATGGATAGAGAGTCAAAGAAGAGCT
CTTTTTCAACATCTGAAACAAACCAACGTGATTCAAGTGTACTTGATCGAACAGAAAGTA
ACAAAAAGGACGCGGTAGATAATGGGATGTATATGCTTACACGAGGCATGGAAGAGACAA
CTGTTGCATGTTGGGACGGgATAGTGTGGCCTACATCTCAGATTGTGGAATCAAGTAGCA
TTGAAAATATCCACATTGGTTACGTGCCAGATGAGTGGGATGAAGAGTATGATCGAGgCA
AGAGAAAGAAGGTGAGGCAAAATAAGCACGACTTTACCGGGCCAAATCCTTTCCAAGAAA
TTGCAAGCAGAAAATTAGAATTTAAGAAGGCTAAGATGGATCGATCTAGCTCCGGAAACA
AACCATTCAGGATATGAACTAGTTTGTGTCGAAGTGGAGCAACATGATTTGTCGACATGC
TGTTATATTGTGTATGTAGCAATTATTGCTGTGTTATCATCAAGTTTtGTAATTTTTGTT
TtCTTTTATTTATAGTTATTGAAAGGGAAGAATTAGAAACGGAATGAGAGGGAGGAGGGT
GCTGGGATGAAAGACTTTTAGGTCCAAATATATGATGTTAGAAGACCAAGATGAAAAAGC
ATTTCCTGTTGAGGAATGTAGTGCTATTCTGCTTCATTGCTAACTAATTGAAGAACATTC
TATTATGATTACAAAAAAAAAAAAAAAANAAAAAAAAaaNAAAAAAAAAG
>contig00023  length=3227   numreads=672
GCGTGATGATTTTATTGAAAAAGATCGAAGCCGCGGTATTTATTTCACTCAAGATTGGGT
CTCTCTACCGGGTGTTTTGCCTGTAGCTTCAGGAGGTATTCACGTTTGGCATATGCCTGC
TCTGACCGAGATCTTTGGAGATGATTCCGTACTACAATTCGGTGGAGGAACTTTAGGGCA
CCCTTGGGGAAATGCACCTGGTGCCGTAGCTAATCGAGTAGCTCTAGAAGCATGTGTACA
AGCTCGTAATGAAGGACGTGATCTTGCTCGTGAGGGTAATGAAATTATCCGTGAGGCTAG
CAAATGGAGTCCTGAACTAGCTGCTGCTTGTGAAGTATGGAAGGAGATTAAATTTGAATT
CCAAGCGATGGATACTTTGTAATCCACTAATTGACGTTCGTTCTCTAAATTGAATTGCAA
TTAAACTCGGCCCAATCTTTTACTAAAAGGATTGAGCCGAATACAAAGATCCTAATACAA
GGACCCTATTGTATATATGTATATATTTTTtGTATATATTTTTGATAGATACATATTTAG
ATAGATACATATTTAACTAAATATACAAGATTTTAAAGACAAAATATAAGACTAAATAAC
TCAAACCTTTCTATTGTTATCTTGGATCCACAATTAATCCTAAGGATCTATAGGATTGGT
GTATTCTTTTATATTCCCTAATTTCGGGTCGTGGGTCGAGCCCAATATCACAACTTCTTC
TACCCATCCTGTATATTGCCCTTTTCGTTCCGTGTTGGAATAGAAATTTATTAATAGACG
AGATTTTACAAAAAAaTGTTTTTTTTTCACATTTTTAGGAAAAAaGAAATACTACCTTTC
TCGATATGAATTTGGTCCAATATGACAAATTCCTTTtCTATTTAGAATTTAGACTTATTC
TAATTGAAAAaTAATTGAAAaCGGgATTCCATCATAACCATATCATATATAGTGAAGCGA
TACTCCAGGTTCTTACAAAAAAAGCAAAaGAGAATCGTTTTTTttAATACCCGCTCCTTA
TTAGTTAATAATCCAATCCTACTGATTGGATCTATATACTTATTTTGAGAGGAAATGAAA
cATTTAAATGATTTTTCATCGAATGACTATTCATCTATCATTTTGATGTAAATAGCAGCA
AGAAAGTTCTATGGAAAAaCGGTGGTTCAaTTCGATCTTATCCAATGTAGAATTAGgATA
CAGGTGTAGGTTAAGTAAATCAATGGATAGTTTTAGTCCTCTTGAAAATACCAGTATAAG
CGAAGACCCAATTCTAAACGATACAGATAAAAaCACCCATTGTTGGAGTAATAGTGACAG
CTCTAGTTACAGTAATGTTGATCATTTAGTTGGCATTCGGAATTTCAGCGTTGATGAAAC
TTTTTtAGTTAGGGATAGTAATAGGGACAGTTATTCCATATATTTTGATATTGAAAATCA
AGTTTTTGAGATTGAAACTGATCATTCTTTTCTGAATGAACTAGAAAGTTCTTTTTATAG
TTATTGGAATTCGAGTTATCTGAATAATGGGTCTAGCAGTGGTGACTTCCACTATGATCA
TTATATGTCTGATACTAAATATAGTTGGAATAATTACATCAATAGTTGTATTGACAATTA
TCTTCGCTCTCAAATCTGTATTGATTTAAGTGGTAGTAACAATTACAGTGAGAGTTACAT
TTATAGTTACATTTGTGGTGAAAGTGGAAATAGTAGTGAAAGTGAGAGTTCCAGTCTAAG
AACTAGCACGAATGGTAGCGATTTAACTATAAGAGAAAGTTCTAATGATCTCGATATAAC
TCAAAAATACAAGCATTTGTGGGTTCAATGCGAAAATTGTTATGGATTAAACTATAAGAA
ATTTTTGAAGTCAAGAATGAATATTTGTGAACAATGTGGATATCATTTGAAAATGAGTAG
TTCAGATAGAATTGAACTTTTGATTGACCTAGGCACTTGGAATCCTATGGATGAAGACAT
GGTATCTCTGGATCCCATTGAATTTCATTCAGAAGAGGAACCTTATAAAGATCGTATTGA
TTCTTATCAAAAAAAGACAGGATTAACCGAGGCTGTTCAAACAGGCACAGGTCAACTAAA
CGGTATTCCCGTAGCAATTGGGGTTATGGATTTTCAGTTTATGGGGGGTAGTATGGGATC
CGTAGTAGGGGAAAAAATCACCCGTTTGATTGAGTATGCTACCAATAAATTTTTACCTCT
TATTTTAGTGTGTGCTTCCGGAGGAGCACGCATGCAAGAAGGAAGTTTGAGCTTGATGCA
AATGGCTAAAATATCTTCTGCTTTATATGATTATCAATCGAATAAAAAGTTATTTTATGT
ATCAATCCTTACATCTCCTACGACCGGCGGGGTGACAGCTAGTTTTGGTATGTTGGGGGA
TATCATTATTGCTGAACCTAACGCCTATATTGCATTTGCGGGTAAAAGAGTAATTGAACA
AACATTGAATAAGACAGTACCTGAAGGTTCACAATCGGCTGAATTTTTATTCCATAAGGG
TTTATTCGATCTAATCGTACCACGTAATCTTTTAAAAGGCGTTTTGAATGAGTTACTTCA
GCTTCACGATTTCTTTCCTTTGAATCATAAATCAAGTAGAGCCTTAAGTTAATAGTTAAT
TAAATAGTTAATAGTTAATTAAATTAGTTAATTAAAAATAAAAATTTAGTTAATTAAATT
GAATTTAAATTAGTTAAAAaTTTTTTtATCGGAATCAAAGGAAAAATCCGAAGAATGGAT
TTTTTtGTAACATAAGAGCGAATTGTAGAAAGAACTATGCAGATAATTTTTTTTtACCGA
TATTCTGATTACTAATTAAGAAACCTCTATCAACAAGAAAAAAGGGTGAaTTCTTTTTTC
CGtGAAAAAAAAAAaGAAAATTTTGACAAGGTAAATAAAACGAaTTTCATGCTCTTTTCT
TACTTATGCATAGAAAATAGAGAGTCTTGCTATATATGTCTCCCcGGAATCCCCTTTTTt
ACTAATAAAAaTACCTATTGACGGATCGGATTATAAATTCTTTAACGAATTTTTCGGGAA
TTTATAAGCAAGAAAAACTCTTTATTTTttCttATTTAttAAATTTTttATTTTTaaTTA
AATTATTAAATATTAAAGTCAAATTATAAAATGAAAGTTAtaagacaaaaaaaaaagata
agaataacaaataaacgaattatcatatatatttcatgtagaaatag
>contig00024  length=3217   numreads=56
GGCATATTCATAATGGATATGGaTGCTAATCACAGCTAGATGCaTGAAGAAAAAAGAAAA
AAAAAAAaaaTaCTGTAATGCTAGACAAAGCAAGCCAGGCAAGGAGTAGAAaCCACAAAT
TTCCGACAGAGCAGTGAAGATCACCATAAAGAATGAGGCAGTGTAAGTCAGAGAAACCAT
TCCTTCTGGTGGATGTGATAAGCTAAAaTAAATCAACTTTCTTCTTCTGAATATCCTGCT
TCCATTTTGGCAATTTATAGAATTCTGCTTTCGGCATTCCAAATATATTCTCAAAATCCT
CTGCTGACAGGTAGGCCTCTCTCCGCTTAAAATCAATCCCAGTTACAGGATTTTCAGAAT
GAGCCTTCAGTTGATCGTAACTGAATGTATTATCAGCATCAGTGCCTCCATAAGTAGTTT
CATCCTGCTCAGTGTCTTGTTTTGACTCTGAATCTTCCCCAACACTTTCAGACACAGAAG
CAACTTCCTCTGTTTCCTTACCTTCTGCAGCTTCTTCAGAACCCTCCACTTCAGAAAGTG
AATTTTCACTCTTTCCTTCAGTAGATTCAGGAGGAGGACTGCGTGATGGAGAGGTTTCAG
GtGTTTTCTTCTTTtCAGCAGTAAGAACTTGCGATAGAGCAGCTACAGCTGCAGCTCTTT
GTGATCCCTGACTAGGTCCACTTGGCCTCGAAGCAGTAGTTTTGCTTCCAGAGGATGAAC
TAAATGCAGAATTCAAGGCAGCTAAAGCTGAAGCTCTCTGTGTTGGTCCTCcTGACCCAT
TGGACCTATCCTGAGCTGAAGGGGATGACTTTCCAGAAGATGGTTTAAAtGCAGAAGATA
ATGCAGCTAAAGCAGAAGCTCTTTGTGTtGGTCCCCCTTGATTTCCATTAGACTTTTCCT
CTGCAGCATGATGTCCTACACCAAAGAGTAATGCTACCTtCTTTTGGAATGAGTTCCCTG
CAGCCATGGCTTTTGAGGTATCCCACGAAAAGTATGTAGTGAAGAATGATGGTTCATTTC
CTTCAGTAACTTTGTACAGTGGCACATTTGGAGACAAACCGTCAAGAGATGCAGCCATTT
CTATGTATTTCTGGCCAATATCAAAGGCATTTTGCTTTTCTTTCGGATCAACAGATTGAC
CGATCCAAACAAATACTTCAGCATGTGTATCAAGAATCAAAaTGTCCTCAGTCAACAAAT
CATCTTGAGAAAAGTTGTAAACTTCCTCAACCTGAAATTTTCCTTTATTGAAAGAGAAGG
TGAACAAGTGGGGATCTCTTGCAaTTTCTGCAGAAGCTTTTTtGCtGgTGtAACTTTGTT
TGCCTCcAAGTGGAAACCAGAATGCGGAGCTTtCAGTtCCTTCTTTGGCATGTTTTAAAG
TAACTCcAGGCTTCAAAAaTTCAGCAACTTTAGTGGCTAATTGCTGCTGCTCAAAaGTAC
TTTGATTCCCATTCCACAAGAAAATTGAAGAGCCAGATTGTAGAAGGAAACACTGTGTAG
AATTCAATGATGTTGCCACCGCATCAACTTGTTCTATCTTATTTTTATGAGGGGAAGTCC
CTGATATCCGAAAGAGTGCGACACAATCTGTTGTATAAGTTCCATCCGTCAATCCTTTAT
CTTCTATATGTTTCTTGTATCCAGAACTCAAACCACCCTTGAGGAGTACCATTGGCTGGA
AAaGTGCAATAAACTGTGGTGGCTCCTTACCTTGAAAAATGCGACCCTGAACAGGTCTGC
CCTTTAGTGAGTTTGACATTGTACTGGCCAACCGAACAGCCATTTTTTGGtCCTCCTCTA
TGCTATCCTTTCCAAACCAACAGCACAAAAGGTAATCTTCTTTCCTATCACCTGAGTGGT
AGGTATAAAGTATGATATAGCAATCCCcACTATAAAaTTTACCAATATCCTCCTTGGGCA
ATGGAGTCTTAGCACTACCATTGATGCACCACACCTCCATCTTTCCACCTCCTTCAAGCA
AAGGTGGTACTTCCTCATTAACAGGAGTACTTTtGCTGGCACCCTTGACACCAACACCTT
GTTGCTTCAGCAAAGCTGCTACTTTtCCTCTACCCTCTTCAGCGCCAGGAGCTGCTGATC
CAGCCGGCCAGGAACCAAAGTTTGATTTGAAAGAaTGTGTCTCATAACCTTGAATAACTC
GAGTTATACGAGTAGCTTTTGGCCTGCCTTGaCTTTTAACAAATTCCTCAGCGGCCTGGC
TGgCAGCTTTtCTCTCATCCACTTGTGTTAcACGACCAACCcAAACAAATATTTCAGCGC
CACAATCCAGTAGATAGCATTTGTtATTTTCTAACATGCCTTTGGACAATTCACCTTCTA
CGGCCTTTATCTCACCGTTGGTGATACTATATAGTTTAGCAGGGGTGGCCTCTGGGACAA
TATCATCGTCACTGAGAACTTTTTtGCCAATTGGAGCAAAACCACCAAAAaGAACCCAGA
ATTCACCTGAGTCTGACTCAGTATCTAACTTCCCATCATCAaCAATTGCAACATCACACA
CCCCATCATGATACTTTtCCTTCAAAAaTTGAATTACTTCCAAAGCCTTGGCTCTTTCCT
GGATATTAGAATTTGCACCATTGAATTGATAGATCTTCTTCTCAGTGTCCAAGATAAACA
CATCATCATGATTCAGTGAAGACCGGGCAAAGGGAACCTGCTTCATTCTCACAACACGTT
TtCCCTTACACACATATAACCGTGTTTCAAATACTTCTTCCTCAGGTGTTCTGAAACCAG
ATGCAACACCACCCTCTAATGGTATGATACATGGTTTGAAATAAGACAAAAaTTTGTCAG
ACTCATGGCCTTGTAGTTCTCTGTGCTGAACAGCGCGCCCTCCAAGAGCAGCATCAAGTT
CGACAGTTTtGATAGCTGCTGTTCCAGCTTCATCCTGACTCGTATCTTTtCcAATCCAGA
aGTGTATGTCAAACaGATAAGcGCCCCCCTTGCCAGGCgATGTCTGTAAGACAATGTAAG
AATCTCCCATGTAGAATTTTCCATAATCAGATTTCGGTAGTGGAACTGGCTGAAAATTCT
CAATTCGCCAAATTTCAGTCCCTGGTCTCTGGCCAACTCCCTGAAATGCAGGATCCAAAG
CTTTTGTAGAGCTAGACATTGTATGAAATACTCCTTAAAACTGATTCTACTGAAAAGTCA
AAGTAATaGTTTAAAAACTCCAGCTATCTGCTTTCTG
>contig00025  length=3218   numreads=176
AATATGGGGTCAAAAAGCCAAAATAAATGATTTTATTAGCCCTTATAAAAGGAAAACTGA
TTCTTGAGAACCCCTTGCACGCTCATGTCACGTCGAGGTACTGCAGAAGAAAAAACTGCA
AAATCCGATCCAATTTATCGTAATCGATTAGTTAACATGTTGGTTAACCGTATTCTGAAA
CACGGAAAAAAATCATTGGCTTATCAAATTATCTATCGAGCCATGAAAAAGATTCAACAA
AAGACAGAAACAAATCCACTATCTGTTTTACGTCAAGCAATACGTGGAGTAACTCCCGAT
ATAGCAGTAAAAGCAAGGCGTGTAGGCGGATCGACTCATCAAGTTCCCATTGAAATAGGA
TCCACACAAGGAAAAGCACTTGCCATTCGTTGGTTATTAGGGGCATCCCGAAAACGTCCG
GGTCGAAATATGGCTTTCAAATTAAGTTCCGAATTAGTGGATGCTGCAAAAGGGAGTGGT
GATGCCATACGCAAAAAGGAAGAGACTCATAGAATGGCAGAGGCAAATAGAGCTTTTGCA
CATTTTCGTTAATCCATGAACAGGATCTATATAGACACATAGACTCATGGAGCCATACAT
CTCGATCGGAAAAGAATCAATAGAAAAAGAAAGAATCGGAATTGATCGCTATATTTCTCG
AAACAAAGGAAAAGGAAGCGAAAGATGAAACATAAATCATGGATCAATTAAGCCCTCTCG
GGGACTTGCTTAAGAAAGAGGTAAATACCATGAAATAAGGTTtGATCCTATTTATGGGGA
TTCCGTAAATATTCCATTCCAAAAAAAAAaGAGAAACAATTGGGATTTTTTtGGAGATTG
GATGCAGTTACTAATTCATGATCTGGCATGTACAGAATGAAAACTTCATTCTCGATTCTA
CGAGAATTTTTATGAAAGCCTTTCATTTGCTTCTCTTCGATGGAAGTTTTATTTTCCCAG
AATGTATCCTAATTTTTGGCCTAATTCTTCTTCTGATGATCGATTTAACCTCTGATCAAA
AAGATATACCTTGGTTATATTTCATCTCTTCAACAAGTTTAGTAATGAGTATAACGGCCC
TATTGTTCCGATGGAGAGAAGAACCTATGATTAGCTTTTCGGGAAATTTCCAAACGAACA
ATTTCAACGAAATCTTTCAATTTCTTATTTTACTATGTTCCACTCTATGTATTCCTCTAT
CCGTAGAGTACATTGAATGTACAGAAATGGCTATAACAGAGTTTCTCTTATTCCTATTAA
CAGCTACTCTAGGAGGAATGTTTTTATGCGGTGCTAACGATTTAATAACTATCTTTGTAG
CTCTAGAATGTTTCAGTTTATGCTCCTACCTATTATCTGGATATACCAAGAAAGATGTAC
GGTCTAATGAGGCTACTATGAAATATTTACTCATGGGTGGGGCAAGCTCTTCTATTCTGG
TTTATGCTTTCTCTTGGCTATATGGTTTGTCCGGGGgAGAGATCGAGCTTCAAGAAATAG
TGAATGGCCTTATCAATACACAAATGTATAACTCCCCAGGAATTTCAATTGCGCTTATAT
TCATCACTGTAGGAATCGGGTTCAAGCTTTCCCCAGCCCcTTctCAtCAATGGACTCCTG
ACGTATACGAAGGAGTGCGGTTCGTTCGAAAAaTTCCTACCTCTCTATCTATCTCTGAGA
TGCTTGGATTTTtCAAAaCTCCATGGACATGCaGAAGaGAAaTGCTATCCCcACTCGGAC
CAAGACAtAACTTTtACTTGTTCAAATAACAaTTAAGGTGAAGCAGGGTCAGGAACAACG
AATCTCTTTATGATAAACAGATTCATTTTGCAaGTTCGTTATTACGGGTAGCTCCTACAA
AAGATCGGACTAATGACGTATACAATACTTAAACTCTCGATGTAGATGCTACATAGTTGG
TTCTCATCCTTCAGAGACTACGAATGTAATAGGAGCATCCGTCGACAAAAGGATCACCCT
AAGATGATCATCTCATGGCTATTGAGAACGAATCAAATCAGATGGTTCTATTTCTCAATC
TTTCTGACTTGCTCCTACGGAACCAAGAGGTCGAAAAGATTGAGAAAAATCGGTCATTCA
CAACCACTGATGAAGGATTCCTCGAAAAGTTAAGGATTAGTAATCCTTTTTAGAAATCGA
ATGGATTCGGTCTTATACATACGCGAGGAAAGTAATCAAAAAaGAAAGAAGAACTCATCT
TCTTTCTTTTATCACTTAGGAGCCGTGCGAGATGAAAATCTCATGCACGGTTTTGAATGA
GAGAAAGAAGTGAGGAATCCTCTTTTCGACTCTGACTCTCCCACTCCAGTCGTTGCTTTT
CTTTCTGTTACTTCGAAAGTAGCTGCTTTAGCTTTAGCCACTCGAATTTTCGATATTCCT
TTTTATTTCTCATCAAACGAATGGCATCTTCTTCTGGAAATCCTAGCTTTTCTGAGCATG
ATAGTGGGGAATCTCATTGCTATTACTCAAACAAGCATGAAACGTATGCTTGCATATTCG
TCCATAGGTCAAATCGGATATGTAATTATTGGAATAATTGTTGGAGACTCAAATGGTGGA
TATGCAAGCATGATAACTTATATGCTCTTCTATATCTCCATGAATCTAGGAACTTTTGCT
TGTATTGTATTATTTGGTCTACGTACCGGAACTGATAACATTCGAGATTATGCAGGATTA
TACACGAAaGAtCCTTTTTtGGCTCTCTCTTtAGCCcTATGTCTCTTATCCCTAGGAGGT
CTTCCTCCACTAGCAGGTTTTTtCGGAAAACTCcATTTATTCtGGTGTGGATGGCAGGCA
GGCCTATATTTCTTGGTTTTAATAGGACTCCTTaCGaGCGTTGTTTCTATCTACTATTAT
CTAAAAATAATCAAGTTATTAATGACTGGaCGAAACCAAGAAAGAACCTCTCACGTGCGA
AATTATAGAACTTTAAGATCAAACAATTCCATCGAATTGAGTATGATTGTATGTGTGATA
GCATCTACTATACTGGGAATATCAATGAACCCGATTATTGAAATTGCTCaagataccctt
tttagcttctagaatctatttcttagttcaagatccctcttactaactggaatcaaagaa
ttagtagatctgttccgcccaaaatgggaatgggttagggttatgaacttataatctata
atctgataattgagtcgattccatgattataagttcat
>contig00026  length=3170   numreads=114
CCGATACTCCGACAGCTGAGAAGAAGCTGTTCTCGGGTAAAGgAAGGGgTgCGCTGGTGG
AGGGAGTTGGCCAGTGATAGTACAGAGTAGGCTTCTTTCTTTCCGTAATCAGATATGAAG
CTGCCGGTCAATCGGCCCcTTAGCTTGTGATATCGGCGATTGAAGGAGTTTCATGCTTAC
TGATAGCTTGACTTtACTATTTCCTGGAACTTTATCCTCTTCTCTAGCTTtCTGAAGCTA
AAGACATTGCCCTTGCCATTGCCCGCTTTACTGCTTGGAGgAAGAGAATCAGCTGTTACA
GACCCGGCTGTGAAAGAAGGCAAGTCTACTGACTTGGCTTTTTGAAGGaCAACTTCCcTT
GTTAATGTACGAACAGGGgACTAGAAGAAaGATGCCTACAATCCGATGCTAGAGGAaGCC
AATACGACCcATCCAGCAGTGTCcGTAACGGAAAAaGCGGCATCGTtGACTCCGGAGAAG
TAGAAGATTCAGCCAAGAAGGGAATAGTTCCCAAAaGAGTGTTGcTTTAACAACATTCTA
TTCTAGTTATTAGATAGTGACATATATaGACATATAAAAAAaTATATAATAATAGAGATC
TCAGTTCTATAGTTATAAGAAAGTAAGAAGTGAAAGATAGTTATGCTTTATGCTCGACTG
ACGTCAATCTTCCCAATGAAGATAAAGAAAGATAGAAGATTCAAAGAGACCTGCCTTTTG
ACAGCTACTCTTCTTAGAAAGCATACTCTTTTtCTAGCTGGGCAAGTCAGACTTTTCAAA
CTAGCATGGTCTTTCCTTTCAGGCTTTCTGTCAAGAATTCATTCAATAGCTGCTTCTCTG
TTTACACGGACTTGCTTGCCCGGTTGAAGTCCAATCCGCTTTTGTCCTTCCTTCTATGCT
TGATTAAAGGTAAAGGAaTGAATCAAACTCGGAACTAAAACAGCTGTCCAACTGTCAAAG
CCGGTATACTTATATAGGAAACTTCCCAAACGGAAATCTCCATCCGGTTCAGTGTGCCAG
TTCCAACTGGAATAAACAAGTCTATAGACTAATACAGCATTGGCAACAAGTTACCGGTCG
GTTCTTTATCTTTAGGAGGATGCTTGGTTGTCGGATGGAACTCACTTCTTCCTTTTCTCT
TTATCTGCCCGGGAAGAGATCTTCCTTTGGATTAGAAAGTGCCAATCCGTAGCTGTCCAT
TCATTCCTCTCTCCGCTCTGTAACTGAAAGAGAAGCTAGACAGTGTACAGATAAGATCGA
TTGACAGTCGACAGTTTCTTTtCTTACATGGAAAGAAGGATTGAATGTGCAACCAAGTCT
GAATCAATCAAAACTGTAATAGTTTCCCCAGTTTCAAATGGATTGATTGCCGGAAAGTAA
GTTTTACCGGTGTGTAAATAATTCGCTTTTAAGCCAGCTCTATCTTTTTCTTCTCCTGTT
ATGCTTTCTTCCCcTGTGTATGTAGGCCTACTATCATCTTCTTTCTCTTTCtcttttGGC
AAGCACTAAGGTAAGCAAGTGGGCAAAAGGTAATAGGGATCTTAGGAAAGCCAGCATTCA
AGTAGGAAAGCCATCCGGGgAAAGGACCTAAGCTTAAGCTAGTTCTGTTCCATCcCGTGC
TCTTTCCCTGTTGCTTAATGGATCGTTCCTTGCTCTATCAAAGCAGTCCTTCCTCTTTCA
TCCATCCAGTTGTCGTTCCTGTCTCTATCAATCCATCAGGAAGGCCTATCTCAAATGGTC
AAACGGGCCAGTAAGAACTGCCTCTTCTGTAGGACCAGGTGAGTTTGCTTCCAGGCATTC
GTGGAAGTTGGAGTCCTTCTTGAATACAAAAGAGATATCCACAGCCACAGTCTCTCTCCT
TTACTCTTACGGGCCAGTAAGAAAGTGCCTGTCCCCCCTTCTGCGGAAATGAATGAATGA
CTGGGATAGTAGAAGGCTCTTTCTCTCTTTCTTTAAATCACTCTGGCCTGCTATCGAAGG
GATCATACTACTGCATTTCCCGATATGCTAACCTAAGCCAGCCCTGTAAAGTGAGACAAG
ATAGCTAAGTATCcATTTCATCGTTGAAGGTTAAAaTCCTGTCTTTATATATCCTCCATC
TAACGAATAAGGGAGTTAGTTTGCTAAGGCATGAGGCGCGAACCGGGCTTGATGAAGGTT
GACTCctATTTTTtCTAGCTTGTCCACTGTTGACCGTGCTTAGCACCAGACTATATAGAC
TACTTAGGAGATGGCCTTAGAAAGAGGTCTTTCCTATTACCTTGGTATGATAGGTTAATt
ATCACAGATATCcATTAAAAGAGGGCTTATCTTCAGTTCTATCACTAGATTGTCCTTTAG
CATGGGATTTATACTCTATTAAAATAGAAGATTGAGTCTTGAACGCGAAAGTCAAGCGCC
TATTTCCTATTTTATTTGTAGAAAGATTAGCTCTTCATGGCACGAGATAAGGGACTGCCT
ATTTGCTTTGCTCTATCCGTGAGGAAACGTCTTCGGAAACAAAAAGTGAAGGGACGGGCT
CGGTAAATAAGCCGGAAGCAAGACCTTCCTCTAATCAAGTAGCTTCCCCGGGGGAAGAAG
CTGGTCCATCTAATCGGACCCTTCCAGTGGAAAACTATCCGTATCAACCGAATGAAGTGA
TAGGGGGAGATTCCGTTCTTTCTATCCAGCAGAGATTCTTGGATAAATCCCCAAACTCCA
TCCCTTCCGCTGAGGAAATATACCTGGCCCGGATAGACGCCGAAGATCTTTTCGGTGCCA
AGGTAGAAATAATCCGAACAATGGCCGTTCTAGATCCAAAAGGGGATTGGATGGCCAGCG
GGGCCCGGGCTCTGTACAATCCTCGTACGGCCACTGGGGAGGACTCCTTGGAAAGACTTT
TATCTCTCCGGGACGATCTGAATAGAAACGGGGAGAACTCCCAGTCCTTTGCTCAGTTGA
AGAGCAAAATGCTAAAACAAAAACAATGCGACGAGACCGATCGAGGTAGCGCATCATAGT
CATAGTTcGGACGTAGTTGGGATTTGTCCTTTCTTCGTGGTCGTGTACAACAACCTTAAC
CGCACAAGCCGGGGCTGGGCCTACCTCCATCCCTAGAGGAGCCGTATGAGGCGGAAGCTC
CACGTACGGTTTTGAAGCCGAGCCTTTCCAGCAATGGGGCTTAGGGACCG
>contig00027  length=3139   numreads=212
ACCACAGCAAATTCCACTACTCcACTCTCACATTATATTATTACACTATAAACTCTGCCA
AGTTTCCTTCTTTCTTTTTGTTTCTCAAAAGAATCAAAAAAaCAAAGTCTGTAGAGAAAG
ACCCAAATCTGTATCTTACTTTTCCTTCCATTTTCATTCTTTTACTCGTATGTAGGCGAG
GAAGCAGTGAATTAAGATATAAAAAGAGAAAAGGCCATTGCTTTGATAGTTTTAAGAGTT
CAACAAATGAAGAATATTTTAAACGGAAGCTTGTTTTtGTTTCTGCTCTCGTTTTTTGCT
TCATGGGTGTGTTTTGTTACAGCTTCTGTGTCTTATGATCATAAAGCTATTACAATCAAT
GGACAGAGAAGGATTCTTATTTCTGGGTCCATTCACTACCCAAGAAGCACTCCCGAGATG
TGGCCGGATCTTATACAGAAGGCCAAAGATGGAGGTTTGGATGTAATACAAACCTATGTC
TTCTGGAATGGACATGAGCCTTCTCCTGGAAATTATTATTTTGAGGATAGGTATGATCTG
GTGAAGTTCATCAAGTTGGTTCAACAAGCAGGACTTTATGTTCATTTGCGGATTGGACCC
TATATTTGCGCAGAATGGAACTTTGGGGGATTTCCAGTTTGGCTAAAATATGTTCCGGGT
ATTGAATTCAGAACCAACAATGGTCCTTTCAAGGTGGCAATGCAAAAGTTCACAGAGAAG
ATTGTGGGCATGATGAAGTCAGAAAAGTTGTTTGAAACTCAAGGAGGTCCAATAATTCTT
TCTCAAATAGAAAATGAATTTGGACCAGTAGAATGGGAGATTGGTGCACCAGGTAAAGCT
TATACAAAATGGGCAGCTGAGATGGCAGTGGGTCTGGGTACTGGGGTTCCATGGGTCATG
TGCAAGCAAGAAGATGCCCCTGATCCTGTTATTAACACCTGTAACGGTTTTTACTGTGAA
AACTTCAAACCAAACAAGGATTACAAACCTAAAATGTGGACAGAAAACTGGACTGGCTGG
TACACTGAATTTGGTGGTTCAGTACCTTATAGGCCAGCGGAAGATTTGGCATTCTCAGTT
GCAAGATTTATACAGAATGGTGGTTCATTCATGAATTATTATATGTACCATGGAGGAACT
AATTTTGGCAGAACCGCTGGCGGTCCCTTCATTGCAACTAGCTATGATTATGATGCTCCT
ATTGATGAATATGGACTACCAAGGGATCCAAAGTGGGGACACTTGAGAGATCTTCATAAA
GCCATCAAGCTATGTGAACCTGCTTTAGTATCTGTAGATCCCACAGTAAAATCACTTGGT
GATAATCAAGAGGCTCATGTTTTCCAATCAAAGTCGGCATGTGCAGCATTCCTGGCAAAC
TATGACACGAAGTACTCGGTGAAAGTGACCTTTGGCAATGGGCAATATGACCTGCCACCA
TGGTCTATCAGCATTCTTCCTGATTGCAAGACTGCAGTTTTTAATACTGCAAGGCTGGGT
GCCCAAAGCACACAGATGAAGATGACACCAGTTGGCAGTGGATTTTCTTGGCAGTCATAC
ATTGAAGAAGCTGCCTCTGGTTATACTGATGATACAACTACACTGGATGGATTGTGGGAG
CAAATTAATGTCACAAGGGATGCTACAGACTATCTGTGGTATATGACGAATGTCAAGATA
GATCCTGATGAAGGATTTTTAAAGAATGGACAGGATCCCCTTCTCACAATTCTTTCAGCT
GGCCATTCATTGCATGTTTTCATTAATGATCAACTAGCAGGAACTGTGTATGGGTCATTG
GATAATCCTAAGGTAACATTTAGCAAGAATGTGAAACTAACAAGCGGTATTAACAAGATT
TCTTTGTTGAGTGTTGCAGTTGGTCTCCCGAATGTTGGTGTGCACTTTGAAAGATGGAAT
TCCGGAGTTCTAGGCCCTGTCACATTGAAGGGTTTGAATGAGGGGACAAAAGACCTGTCA
GGGTGGAAATGGTCTTATAAGATTGGTTTGAAAGGCGAAGCATTAAACCTTCATACTGTT
ACCGGGAGTTCATCAGTTGAATGGGCAGAAGGATCACTGTTGGCCACAAAACAACCACTA
ACATGGTACAAGACTACTTTTGATGCACCAGAAGGCAATGATCCATTAGCTTTAGATATG
AGCAGCATGGGAAAAGGACAGATATGGGTAAATGGTCAGAGTATAGGACGTCACTGGCCT
GCATATACTGCTCGTGGTAGTTGTGGAGATTGTAACTATGCTGGAACATTCGATGATAAG
AAATGCCGAAGAAATTGTGGAGAGCCGTCCCAAAGATGGTACCATGTTCCACGCTCCTGG
CTGAACCCGAGTGGAAATCTATTAGTTGTCTTTGAAGAATTTGGCGGTAACCCAAGTGGA
ATTTCTTTGGTAAAGAGAACCACCGGAACAGTTTGTGCTGACATATACGAAGGACAGCCA
GCATTGAAGAACTGGCAGATGATTGCCTTAGGCAAACTCGACCACCTTCAACCCAAAGCC
CATTTGTGGTGTCCTCCAGGACAAAAGATCTCTCAGATTAAGTTTGCTAGTTATGGAGTG
CCTCAAGGGGCATGTGGAAGCTTCCGAGAAGGGAGCTGTCATGCACACAAGTCATATAAT
GCTTTTGAAAAGAAGTGCGTTGGAAAGCAGTCTTGTTCAGTAACAGTGGCTTCTGAAGTT
TTTGGAGGAGATCCCTGTCCTGATACTGCCAAAAAGCTTTCAGTTGAGGCTGTCTGCTAC
TGAAAGCCATAAAGCACCACGTCTAACCAAATAAGTTTGGAATTACTAAATCTCGAGTAA
ATATATGATTTGTTATTACACCATTGATAAGATTTCAAGCTTCTGCTCATATTGTCAAGA
AAATCGATTTCTTTCCGGAGGCAAAAAGCAGCATATATAAAAACACATACCGCGCACAAT
AGTGGCGAAGCCAAATAAAGATTGTGAAGTGGTTGGAAAGGTGCCTAATGTACATAAACA
AGTTATTGTTTGTCAAATACAAGGAGCTCTATACATCATTGTTtAGGCTTATTGTAATCT
GCAAGGTGCAGACGATTTAGTTTTTAGATACTGATATTgatacatgtaagcatttagctt
gctgaagtttcaactaagc
>contig00028  length=3087   numreads=92
ccactaTCTGCCACCTAATTCAAATATCCATTGGTGATATGAGTACAGCCTTCAAATCCA
GCCAGCAATAAAACATTGGCCCCAATTCTACCAAGTAGTCATTTTAACAAGACAGACTAC
AACTACATTGCCAATTTAAGTTACGACCATGCAGTACAAGCAACGCAGCAACGTGCAGGC
AAAGGTTGCTGATTCGGACGGAGCTTTAGCcTACACAATGGACAATGCATCTGGCAATGA
CTCGGgAGACCCACTGCTACCATTGAGGACAATAACATTTCCATCAGAATCAACATCTAC
AATAACTGAGTCACCTTCTTTGATATCTCCTGCAAGCATTTtCTCGGCCATGCTGTCCTC
CAGTAGTCTCATTATGGcTCTTcTCAGTGGCCTTGCTCCGTAGCTTGGATTATATCCTTC
CTCAACCACCCTCTCTCTAAATCTCTCGGTCACTTGGAGCTCTATGTCTTTGCCCTTCAG
CCTGTCAAACACCTCCTTCAACATTATATCAGCAATATCTTTAACCTCCAGCTTAGTGAG
CTGCCTGAAGACAATCATCTCATCCAACCTATTTAAGAATTCTGGCCTGAAATACTGCTT
CAATTCCTCAGTCACTAGGCTCTTAATCCTATTATAACTACTGTCCTTCTCATCATAATC
AAGGTCAAATCCTATCCTGCGCCCTCCCTTCTCAATAACACTGCTTCCAACATTTGAAGT
CATTATCAGAAGAGTATTCTTGAAGTCCACGGTTCTACCCTTGCTGTCAGTCAATCTTCC
ATCTTCAAGAATTTGAAGCATCATGTTGAAGACATCAGGATGAGCCTTCTCAATCTCATC
AAAGAGCACCACAGTGTAAGGTCGACGCCGAACAGCTTCTGTCAACTGCCCACCCTCGGT
GTAACCAACATAACCAGGAGGTGAACCAATGAGCTTGGAGACTGTGTGTCTCTCCATGAA
CTCACTCATATCAAGACGGATCATGGCTTCTTCAGAGCCAAAGTAGTAGGCAGCTAGCGC
TTTTGCCAATTCTGACTTTCCTACACCAGTTGGACCAGAAAaTATGAAGCTAGCAATTGG
ACGGTTGGGATTCTTGAGTCCAACTCGGGCCCGGCGAATAGCGCGACTGATGGCTTTCAC
AGCTTCATCCTGACCAATGACTCTCTTGTGCAAGGTCTCTTCCATCTTAAGCAGGCGGTC
AGATTCATCAGTTGATACTTTCTCTACAGGAATTCCTGTCCAAGAAGAGACAATGTGCTG
AATGTCTGATTCAGTGACAGTAGGACCAACATCCCCTGCCTCAGTCTCAGCCTTGCTCAT
CTCCTTGCCTTTCTCCACAATAGCTGCAATTTGTGCCCTTAGGTCCATTTCACGGTCCCG
TAATTCTCCAGCCTTCTCAAAGTCTTGGCTGCGAACAGCTTCATCCTTCTCCTTTGTTAT
CTGCCTGACCTCTTTCTCAAGCTCCCTAGCCTCCTCAGGGACCTGTGCGTGGCGAAGGCG
AACCCGAGAACCAGCTTCATCAATCAAGTCAATTGCCTTATCTGGCAGAAAACGGTCACT
GATATACTGATATGACAACTGTGCAGCAGCTACTAGGGCTTCATCTGTATATCGCAGCTT
GTGGTGTATCTCATATCGTTCACGCAATCCTTTCAGAATTTGAATAGTTTCATCTACAGA
TGGCTCAGGTACTTTGACTGGCTGGAATCGTCTTTCTAAAGCGGGATCCTTCTCAATGTG
CTTTCTGTATTCATCCAGTGTGGTAGCTCCAATACACTGCAATTCACCTCTAGCAAGAGC
TGGTTTtAATATATTGGCAGCATCAATTGCACCTTCTGCTGCTCCAGCTCCAATTAACGT
ATGCACCTCATCGATGAAAAGAATAATTTCATCACTTTGTTTGATTTCTTCCATTAGCTT
CTTCAACCTCTCTTCAAACTCTCCACGATACTTGGTTCCAGCAACCAAAAGACCCATATC
CAGGGTAATAACCTTCTTTCGCTCAATTGTTTCAGGGACATCACCACTTGCTATACGCTG
AGCAAGTCCTTCTGCAATTGCTGTTTTCCCAACCCCAGGCTCTCCAATAAGGCATGGATT
ATTTTTAGTTCTTCGACCCAAGATTTGGATGACACGCTCTATTTGTGGCTGTCTTCCAAC
AACAGGGTCCAGCTTACCCTCCTCTGCTAACTTAGTCAAATTAGTTCCATACTCTTCAAG
AGTAGGCATCTTATTGCTGCCACCTCCTGGTCCAACAGGAGCAGGAATATTCTCAGTGCT
TTCACCCACcATGCGAATGACCTGTGTGCGGATGTTACTGGGGTCAGCACCTAAATTTTC
AAGAACACGTGCTGCTACACCTTCACCTTCACGAAGCAACCCGAGAAGCAAGTGCTCAGA
TCCAATATAGTTGTGACCAAGTTGGCGGGCTTCCTCCAGCGAGAGTTCCAATACACGCTT
TGCACGAGGAGTAAATGGAATCTCCACAGCAACAAaTCCACTACCTCTCCCTATGATCTT
CTCTACTTCTACACGTGCATCCTTAAGATTGATTCCCATAGATTTGAGCACCTTAGCAGC
AATGCCAGTTCCTTCACCAATAAGACCCAAGAGGATTTGCTCTGTGCCAACAAAGTTGTG
ACCAAGCCGTCTTGcTTCCTCTTGAGCAAGCATAATTACTTTTATTGCTTTTTCTGTGAA
GCGCTCAAACATAGCCCTAGGTAGAAATCGTTTAGCTTTCTGTTGCCTACGGGACATTGA
GATTGCAACCCTGGAATGGAAATCTTGTCCAGATCTTAGCAATGTATCTAAACAATTTGA
GTTTCGAAGGCCTGAGAATCCTCTTAAtGTCAATGCTGGCGGTCGTGTACTACACATCAT
TTTGGTGGCAGTCCTCCTTGATGTTTCAGATTCTTGAGATAGGCCATGTTTttACCCCAT
GAGATAAGGCAGGAATATTAGTTGAATGAACTAGAAGCCTCGCCATGGATGCCACAAAAA
GaTTCTAAAACTTCAAAGAGAGAGAGATGAAGAACAATAGAAATGAAaaTATAAAAaaTC
CAAACGGAGAAACAGACCTAAAAGGGT
>contig00029  length=3087   numreads=101
GATAGAGCCAAaGATTCCCCCCcACTGATCAGAGTACGCCGATTACCCcccGAACCGTAC
AAGATAGTAGTTACCATCTATCATACGGCTTTCTAACTTCACTTCTTTTTTtGGTCGTTC
CGCTCTGTCGATCGATGGTAGTATAAGAGATCTGTAACCCACCGAAGTTATTTACATAAT
GGTTCCTGCTTCCTACCCATAGTTAGCATGTATCTCCCCGGGTCATACTTGAGTATCACA
TCGTAGACCCCCACCCcAACTCTATCTTCCTTATCAGTGAACCGGAACATAGTGCATAGG
TACTCTTCAATGCAGCGGGGACGAGACGACGTGATATAATATACTACGATCACGTACAGA
AGTGCTGCCCTTCGGCTCGGCAATATGGAACCTCTCAACAGCTCTCGTTCCTTTATGAGG
GCCTATCGGGATAGGTAGGCCCAAGCCTTTCCcTTCCCCCCGACCGAGCAGTAGTTCCCC
ACGGCTGACAAATAGGAGTTTAGGCCGTAAAAGAAAGGCACCGGCCCCCATTCTCCCCCC
CcACTGGGATTTTGCTTTCCTTATCTACGTGCGCACTGCGTCAGCACTGGCGAAAAaGAG
GTCGGCTTTACTGAAGAAGAAGGGGCGGACCCTTCGGGTGTCATATTTTGGCCGAGTTTA
CCGTACTTCCGGCCCTTATGTTACGCGACCGTAATATTTTGTTACGTTCCACCGCTGTTA
CGCCAGAAATAAAAGGTTCCACACGAGCTCTCGTTCTGCGGCGTGATGGCAGGACCGATA
GGAGATTGGCTCCGGGTGTAGATAGGGTAAAATCTGCAGGGGTTATGAAAaTACATAGGC
CCCTTCCCTTCTCTTTtGGATGAATGGGgTGGTTTAGAAGGCGCTTTCCGATCTACGGTC
CCTCGGAGCgAAGGGTTAGGCAGGTAGTATGGGCCCTCTGACTTCCAGCTATGTGCTGTG
CGGCTCCCGCGAAGCGAATGAAGGGAAGCTCTTCGAGCTTTCTCCGCCAGCAGCTTATGT
AGTGGTCGGCCTTATAAAGCTCCCTAAGCGAAGCCCCCTTCCCTTATTAAATGAAGTAGA
AAGTCTTCACTTAGTAGTCGGCATTCTATAAGCGACTTGTCGAGTCTACGAAGCTTTGCT
TCTTGTGGTCGGCCCGTAATGCCTCCGCTTGCTTCCTTCCAGCTCAGAATGCTTGGCCCC
CcGCGCCAAGTCGATCTTTTCTTTtAGGCTTGGCTTCGTCCCGGAAGCGAAGCTTCTACG
ACGAGTCGCTTCTCCCCTTCTCTACTCTCTCTGGCGGAGAAAGCTCGAaGAGCTTACGGg
TgAGCTTACGCTTACTCTCAGCCTCTTTGATTGGTAGGCGGGAGGGCTAAGCCCTCTACT
TAAGATTCCATTCATAAGGCAAATTTTCTCTTGTTGTGACGCTTTGGTTAGGCCGACTAC
TATAGGCTACTTTTAGCTTCTATAGTGAGTGGCCTTTCTACTTTGGTGTAGTTGTAGTTT
GTATTGGTACTGAATGAATATATCAAACAAAGGCGAGCAGTATAAGCCCTTTTACGGCCT
GGGAAAAGCAGCGAACTCTAGAAGCTAGGACCTTTGTTCACCTTTGGACACGAAGACTAT
TCCGTTATCAGCGGAAAGCCGCCTTTGGTACTTAATTTAATGAAGGTTTGGAAGCCTTGC
AACTATGATAGAAAGCCGTTTGCTTCTTGCCAAAGCCTTCGCCTTTCTTTTGAATCAAAG
TAGGTTAGGTCGCGACTCTTGTATTTTAGTCGGCCGGGGGAAGCTAGCGCTTATACGAGA
GCTCCGATTCCTCGTCTTGCTTCTGGCAAAGCTTCTACTTTGCTTCCTTCTCTCGCGCTT
GCTTGCGCGAAGGCTTAAAGTCCTTTTCGCTAGGTCCAAAAGCTTCCGAAAAAaGGGAAA
GATCTGATCCAAGAGAAATCCCGCTTCGCTTATTGAGCGCAGCTGATATGCGGCTAGGGC
TAGGCGATCATATCATGCCATAAAAGACTTTTATATGTATAGAGAGATAGATCCCATAGA
GATAGAATAGATGTTCATGGATAGACAGACATTCCATTGATTCTTAGTTTTGGGgCTGAA
AAaGCTCGTCGATCCAAATGAATCATTCTTCTGGTCTCTCTTCGCCCCCCGCCCCGAAAC
TGACGCACAGGGCCCATTCGCTTCGCGCGCGGGAAGGCAAGGAAGTTCAGTTCATGAGAC
CGCGGCGGAGTGGAGCAGCCGCGACACGAAGACGAAGTTCCTTACCTTAGCTGGATCTCG
CTGGTGCCACCTAAACGGTAGGTAGGCGGCGGATGTgTGACGTTTGGAGTTGTCGTTCGT
GCACCTGTCCCCAATGGAAGAATGAGTGATCCGTTCCCCTGCAGATCATGGCCTTACCAC
TCGGTCCCCGATGGCCAGCGGGGgATTCGGTATAGCAGCTCACGTTCGTTTGCGCTGCGC
GTTCCCGCTGGACTGGACACGTCTTAGCTGTAGGAAGTATGGTTCCGAAAGTGACTTCGG
TTCGCCAGTTCAGGCTCAACTCCTCGCTTTACGTTAGCGGACCTACAGGTCGGGCCGGGG
CTCTGCGCTCTTTCTTTCTGTGTGGGACGATGCCGGGGAGAGAAGGGAATGCGTCGAGGC
GGCGAACAACAACAAGACAACTACATTTTGGCTTTTCCCTCCATGAGATGAGCCTAGTGT
ATTGGACCGATGGATAAGAGAACTGAGCTGGCCCAAAAAGCGCTTAGGCGCTCTACGTAC
GATGTAGACTCCATCAGATACATATCGATTTATTTCTGATGAAAGAGAGTTGTCTCATCA
ATAGATAGAAATAGGAGATTTCCCCTTATTATTGATAGATTCCCTCTCTATCCATTCCAT
TCCTATTTTTGATCTATCAGAACAGATCAGCAGGCTTCTATCAATCGATTAATAGCACGT
TCATATCGCTTTTCGTTCATTTTCGCCACGCCAACATAGCCATCATAATAAGAAGCAGGC
GAAGCAGCTAGAAGCGAGTGCTTCTAGCCCTTTcATTCTTATTCACGAATGAATTAGGAA
AGCCAACAGAAAGATTCGATTCTGACT
>contig00030  length=3085   numreads=57
CAGGGTGCCAAGCCTGGGgAAGGGGgTGAGCTTCCTGGTCACAAGGTCATAGGAGACATT
GCAGTTACGAGAAATTCTACAGCTGGGGTGGGACTTATTAGTCCTCCGCCTCATCATGAT
ATCTACTCAATTGAAGACCTTGCCCAATTGATTCATGACCTTAAGAaTGCCAATCCAGGA
GCTCGGATTAGTGTTAAATTAGTATCAGAAGCTGGTGTGGGTGTAATTGCTAGTGGGgTG
GTGAAGGGGCACGCTGACCATGTGTTGATATCAGGTCATGATGGAGGTACTGGGGCTTCT
AGATGGACTGGTATTAAGAATGCTGGACTTCCGTGGGAGCTAGGTTTGgCTGAGACCCAC
CAAaCACTtGTTGCAAATGACCTtCGtGGCCGCACGGTTCTTCAGACAGATGGCCAGCTA
AAAACTGGAAGAGATGTGgCCATTGCTGCACTTCTTGGTGCAGAAGAATTTGGCTTTAGC
ACTGcACCCcTGATAACAcTTGGCTGCATCATGATGaCGAAAaTGTCACAAAAACACTTG
CCCTGTTGGCATTGCTACTCAAGATCCAGTTTTGAGGGAAAAGTtTGCTGGAGAGCCTGA
ACATGTTATCAATTTCTTCTTTATGCTGGCGGAGGAGCTAAGAGAGATAATGTCTCAGCT
TGGTTTCCGTACGATCAATGAGATGATTGGTCGATCAGACACGCTTGAAGTTGATGAAGA
AGTAATTAaGAaCAATGAGAAGCTAGAAAATATTGATCTCTCGCTTttACTtAGACccGc
TGCCGAcATTCGGCCTGAAGCTGCCCAGTACTGTGTTCAGAAGCAGGATCATGGCTTGGA
CATGGCTTTGgATAAAAAATTGATTCCACTGTCCAAGGCTGCTTTGGAAAAATGTCTTCC
TGTGTATATTGAGACCCCAATCTGCAATGTGAATCGTGCTGTTGGAACCATGCTTAGCCA
TGAAGTCACTAAGCGTTACCACTTGGCAGGACTtCCTTCAGACACTATACATGTCAAGCT
TACTGGAAGTGCAGGACAGAGTCTGGgAGCTTTTGTATGCCCTGGCATCACCCTGGAGCT
TGAGGGTGATGGCAATGACTATGTTGGTAAAGGATTATCAGGTGGCAAAATTGTAGTATA
TCCTCCAAAAGGTAGCCTATTTGATCCGAAAGAAAaCATTGTtGTTGGCAATGTAGCTCT
CTATGGGGCGACAAGTGGTGAGGCATATTTCAATGGGATGGCAGCAGAAAGATTCTGTGT
GCGTAATTCAGGGGCTAGAGCAGTTGtAGAAGGTGTGGGTGATCATGGATGTGAGTACAT
GACAGGTGGTACAGTTGTTGTGCTTGGCAAAaCTGGCAGGAATTTTGCTGCTGGTATGAG
TGGTGGAATtGCTTATGTTCTTGATGTAGATGGCACGTTTCATTCTCGGTGCAACCCTGA
GCTGGTAGATCTTGATAAAGTCAAGGAaGAAGAGGATATAATGACTCTTAGAATGATGAT
ACAACAGCATCAGCGTCACACGAACAGCCAGCTAGCTAGAGAAGTACTTTCTGATTTTGG
AAGTCTTCTCCCAAAATTTATCAAGGTCTTCCCCAGGGATTACAAACGTGTTCTTGCAAA
CaTGAAACAAGAAGCTACCTTGAAAGAGGCTGAGGAAGCTGCTGTTAAAgAaGCTGAGGA
GCAGGATGAAGCAGAGTTAATGGAGAAGGATGCTTTTGAGGAGCTCAAGAAGATGGCAGC
TGCATCTTtAAATAaGAAACCTAGTGAGAATGCTGATGCTGAACCATTGAAAAGGCCTAC
TCAAGTTAACAATGCTGTTAAACACCGAGGGTTCATCGCTTATGAGCGTGAAGGTGTTCA
ATACAGGGATCCTAATGTTCGAATGAATGACTGGAAGGAAGTTATGCAGGAATCAAAACC
TGGCCCTCTTTtAAAGACTCAGTCTGCTCGTTGTATGGACTGTGGTACTCCTTTCTGCCA
TCAGGAGAACTCTGGATGCCCACTGGGAAACAAAaTACCTGAATTCAATGAGTTAGTGTA
CCAAAATAGGTGGCGTGAAGCACTAGATCGGCTTCTTGAGACAAATAACTTTCCAGAGTT
CACTGGCAGAGTATGCCCTGCACCTTGTGAAGGTTCTTGTGTTCTTGGTATCATTGAGAA
TCCGGTGTCTATCAAAAACATTGAATGTAGCATCATTGACAAGGCCTTTGAGGAAGGGTG
GATGGTGCCACGGCCACCAGTCAGTAGAACTGGGAAAaGGGTTGCCATTGTTGGAAGTGG
ACCTTCTGGCTTGGCTGCTGCTGATCAACTGAATAGGATGGGTCACTTGGTGACTGTGTA
TGAGCGTGCTGATCGAGTCGgAGGCCTTATGATGTATGGAGTTCCcAAcaTGAAGACTGA
CAAAGTGGATATAGTTCAACGCCGTGTTAACCTCATGGCTGAGGAAGGCATTAATTTTGt
GGTCAATGCTAATGTTGGAATTGATCCTATATACTCTCTTGATCGGCTTCGAGAGGAGAA
TGATGCCATtgTTTtGGCAgTAGGGGCCaCAAAGCCAAGGGACcTtCCTGTCCCTGGAAG
AGAGTTATCAGGGGTCCATTTTGCCATGGAATTTCTTCATGCAAATACAAAAAGTTTGCT
CGACAGCAATTTACAGGATGGTAACTACATATCTGCTAAGGGCAAGAAaGTAGTTGTCAT
TGGTGGAGGTGACACTGGCACAGATTGTATTGGGACATCTATTCGACATGGCTGTAGTAG
CATTGTGAATCTAGAGCTTCTACCAGAGCCACCACAAaCTAGAGCTCCTGGGAACCCCTG
GCCACAGTGGCCTCGCGTATTTCGTGTAGATTATGGGCACGAGGAAGCTGCTACAAAGTT
TGGCAAAGACCCGAGGTCCTATGAGGTCCTGACTAAACGTTTTATtGGAGACGAAAATGG
AAATGTGAAAGGACTTGAGGTGGTACGTGTCTACTGGGAGAAGGATGCTAGTGGAaGATT
TCAGTTtAAGGAAGTTGAAGGCAGTGAGGAAATTCTTGAAGCTGACCTCGTCCTACTAGC
CATGGGATTCCTTGGTCCTGAGTCG
>contig00031  length=3062   numreads=108
AGAAAAACCTACATTCCTCTTCTTCTTGTTTCTCTTTTTttGCCcTACTTCGTTAGGGTT
TCAAGTTATTGACCTTTTTTTTttCTtGGTAATGCATTCAAGCTTTCTTGGTTTATTTCT
GATCTTGTTTTTCTtCGCTTATTTGCTTGTTATTGCAAGTTTTtCtGGTTTTTGGCCTCT
TAATCAAGGTTTCGTCTTTTTtGTGTTCTCCGTCTTCTTCGTCTTCTTATTTGGgATTCA
ATCATGCCTACTCTTGTCAACTACAGTGGAGACGATGAGTTCTATGCTGGGGgTTCTTTA
TGTACAAATTCCATGCTTTATTCAATTGGCTCCCTCGTTGATATATATAGCCcTCCTTGC
AAGAGGGCACGCACTAGTTCCCCATTTCTTTTCGGGTCCTCTGATTTTGAGCAGAATAAG
CAGCCATCAATCGACGTTCTACCAGATGAATGCCTTTTCGAGATCTTCAGGCGAATTCCT
GGAGGCAAAGAGAGGAGTTCATGTGCTTGTGTCTCCAAGAGATGGCTTTTGTtATTGAGT
AGTATTAAGAGGGCTGAAATTTGCGAGAGCAAAACTTTaGTTGCAGATAATGAGGTTACA
GTTTCTGTTTCCAATGATGTTGAAATGATCTCTTCTGATGAAAATGGGAAAATTGAGAGT
GATGGGTATCTTACAAGATCTTTGGAAGGAAAGAAAGCAACTGATACGAGACTTGCTGCA
ATAGCTGTTGGAACTAGTGGCCATGGTGGTTTAGGAAAGCTTATGATCCGTGGAAGCAAC
TCTGTTCGTGGAGTCACAGACCTTGGTTTGTCAGCAATTGCTCACGGCTGCCCATCATTG
AGGGCTCTTTCTTTGTGGGATGTACCTTCTGTTGGTGATGAAGGTTTGTTTAAGATAGCC
AAAGAATGCCATTTGTTGGAAAAGCTTGACCTTTGCAATTGCCGGTCAATTTCCAACAAG
GGCTTGATTGCAATTGCAGAGAATTGCCCAAACTTGATTGCACTAAACATTGAGTCTTGT
CCAAAGATAGGTAATGAGGGCTTACAAGCTATTGGAAAGTTTTGCACCAATTTGCAATCT
CTTTCTATTAAAGACTGCCCTCTTGTTGGGGATCATGGAGTATCGAGTCTATTGTCATCA
GCTTCTGGTGGGTTAACCAAGGTCAAGCTTCAGGCTTTGAATATCACAGATTTCTCTCTT
GCTGTAATAGGGCACTATGGCAAGGCTGTTACTAGTCTTGTTCTCAGCAGTCTCCAGCAA
GTGAGCGAGAAAGGCTTTTGGGTCATGGGAAATGCTCAGGGTTTGCAAAAGTTGATGTCT
TTGACAATTTCTTCTTGTCGGGGTATAACAAATGTGAGTATTGAAGCTATAGCAAAAGGA
TGCACGAACTTGAAGCAAATGTGCCTGCGCAAGTGCTGCTTCGTGTCAGACAATGGATTG
ATTTCTTTTGCCAGAGCTGCAGGATCTCTTGAGAGCCTGCAATTGGAAGAGTGCAACAGG
GTTACACAATCAGGGATTGTAGGTGCAATCTCAAATTCTGGAACAAAGTTAAAAGCTCTT
AACCTTGTGAAATGCATGGGGATTAGAGATGGAACATCAGGAATGCCATTGCTCTCACCT
TGTAGCTCTCTTCGATCCTTGTCCATCAGGAACTGCCCTGGATTTGGTAGTGCCAGCTTG
GCTTTGGTGGGCAAGTTGTGCCCTCAGCTTCAGCATGTAGATCTCAGTGGCCTTTGCGCT
ATTACAGATTCGGGACTTCTCCCACTCTTGGAGAGTTGTGAGGCAGGACTTGTTAAGGTG
AATCTTAGTGGCTGCATGAGTTTGACTGATGAAGTAGTTTCAGTCTTGGCTAGGCTTCAT
GGTGGAACTCTAGAATTGTTGAATTTGGATGGATGCAGGAAGATTACTGATTCTAGTGTG
GCAGCAATTGCCAGAGGTTGTTTGTTTCTTAGTGATCTAGATCTGTCAAAATGTGCTGTC
ACTGATTCTGGAATTGCTGTCCTAGCAAGCGCAGATCAGCTCAATCTTCAAGTCCTCTCC
CTATCAGGTTGTTCTGAAGTATCAAATAAGAGCTTCCCTTTCCTAAAGAAATTGGGCAGA
ACCCTGCTGGGGTTGAATCTTCAACACTGCAGTGCCATCAGCAGTAGCACAGTTGACCTG
CTTGTTGAGAACTTGTGGAGATGTGATATCCTGTCCTAATCAGGAAGCGGAATGAAATGT
GCAGAAATGAAGATATTGGACCGTTTTCtAGAGTTCAAGAAATCCAGTTGGATTTCATAG
CTTGTACAAGAATTAATTTTCATATAGTCAGCTCACACTGGTAGCAGCATTCAGCATAGG
TTTTTtGGCCCATCAGTATAGTGGGTACACTAGTAACTCCGGTTTGGTTGTTTTCCAGGG
AACTTTGGCAGATCACTCCTtCGTTTCACTTTTTGCAGGCTTGAAAGCTTGTTGTAACTC
TTTAGCCCCCATTCCTGGGAGGCATACTCATTCGAAGCCATGGTCTCTTGAGAATACATT
TACCAAACCCTAGTTAGATTTTCGCCTGCAACTACTCCATTCCTTATCTCAAGTGCTTGT
TGTCCTTTGCTGGATGTGAATACACACTTTGAATGTCAGCTCGTCAATTGATGTTTGATG
GCATATTGATAATCGATCCCTCGACCAAGGTTACTTTGTTCAAGTCATGTGCAGTCTCTT
GTTTTAATAAGTTTATCTCAGTTGCTAGTGTCTTTATAAATATTAATAATGCTTGAAGCT
CTTGTTACTTTGTTTATAAAGTAACAAAGGTTTATAAGGGTTACTTTGTTCAAGTCATGT
GGAGAGTCTCTTGTTTtGTTAAGTTTATCTTAGTTGGGAGTGTCTTTATAAATATTAGTA
ATACTTGAAGCTCTTGTAGCGGTCGAGGTTCTTGTGTGTCCTTGGTGTGTAAGGTTGCTT
AGGGCAGTTCTGTGTCTTGGGGTGCCTCAGATCAGCAGGCTTTGGCAGTGGCATTATGGg
gTAttAACTTttGTttGTATTCTAAGCCAGGtCTTGATTTTTCAGGTttCTCTTTGATTA
TG
>contig00032  length=3032   numreads=37
CTTTTCCCAAGCTCACAATCCCATTTTAAACTGTTGAATTCACTGTTTTtGTCAGACAAA
aCCCAACCAAACTTGACATTTCTCAAACGGCCACATTAATCAACCACAAGGCCATAGAAC
GTCTTCCACCAAGCAACAAGAGCATAAAACGACTGTCACCCTTCTATCACAGGCCTGCAT
TGTAGTTGTACACCTTTCCCTGATTAACTTGAGGGAGCTGCAATATCATGAAAGCTTGAA
GAAACATTTCACGGGGAGCTTGGTTCAGAAGGCGGTGAAGAAGGTGGCGAATCTGAAGCT
TCTGCAAGAGCTTCGAGCATGTTTAtGACGTCATTTGTATCATCCAAATAGTATTTTGCT
TTGCTTtGGTTTTTGTCCAACAGTACAGGCAAAAACAGAAGTGCTGGAGGAAAGGACTCC
GCTTGTGATTGCATTGCCAATTGTCTCAAACATTTCTTCATCTGATCTGTCATCACCAAT
GCATAATACAAAATCAGCGGGCCTTCCCTTTtCAGCCATTGCTGTAAAGATCTTTTCTGC
AACAAAACCTTTACTGATTCCCTGTGGCTTCACTTCCACAATAAACTGACCACTTTTCAC
AACAACAGGTTCATTTGCCAGCACACTTTCCAGATGATCCAGCATCTCCTTAGCCTGGCT
GGCACCAAAaCCaGGATCAGCATCCCTATGATGCCAGACTAaGGCACTCTCCTTGGTCTC
AATAGAAGACCCATCAGTTGATTCTGTATACAACTTCATGACAGGCTCAGCTATCTGAGT
CCATCCAAAATCACTATTCTGCCCACAAGTCTGCCATTGCTCATCCGCAGCCCACCTCAT
AAaGTAGCCATGTTCAGCAGCAATTCCAAGCTTCTTGCATGGAGAAAaCCACTTGCCTAA
ACTGTCcTtCCCTCTTCCACTAACAACAAAAACAGTGTTCTTCACATCACCACACAGAGC
ATTTATGATTGATATGACTTCTTGACTCGGGCTCTTGTTGATCGACGTTTGGGGCATTAC
AGTTCCATCATAGTCCAATAATATAGCCCTCTTTTtGGACCTTAAATATGCAGAGACAAT
TGCATCTATAGACAACTTTCTGAAATTAGGATCAAGAGCAACAACTCTAAAaCCAAAGCT
CAAGCCAATCCCCCAGCATCGCCTTCTGAAATGATCTCTGCAAGTTCTTTCCATATCTTG
GAAGAAGCTTTTtGACCAGTACGCCACATCATGGGTGCTGACATACCTGTAATGTTtCTC
ATGGCGCAATTGCTTCTCAGAAtCAGACATGGAAATAGCCTCATTCATCGCCTCAGCAGT
CGCTTCAATGTTCCATGGATTGACCCGAATTGCACCACTGAGTGAAGGAGAACATCCAAT
GAACTCCGATACAACCAGCATGCTCGTcTTGGATCCACTGGATTCTgAACTAGACTCTGA
TCCAGAGaCACCTTGTCTACACACGATGTACTCATATGGAgTGAGATTCATCCCATCCCT
AACAGCTGCCACTACAACACACTCAGCAACGGTATAATATGCAGCCCTTTCACTAAGAGA
GACTGGCCTATCAATGAACACAACTGGTTCATAGCCAGGTTGACCAAAAGTTTCATTAAT
TCTCTTGCAGCTTGCCTGTATTTCAGCCTGTATCTCCTCAAGATCCTTCCCTTTtCCTCT
GGCAGGGTTAGCAATCTGTACCAATACTGCCCTTCCCTGCCACTTTGGATGCTGCTTCAG
CATCTGTTCCATTGCCAAAAGTTTCAAATTCACACCTTTGAATATGTCCATATCATCGAC
CCCAAGTAAAACAGTCTTCccTTCAAACTGCTGTTTAAGCTCTCCCACTCTCCAATCTTT
ATCTGCAAGTTTCAACACCGACTCAATCTGACCCATGTGAATCCCCACAGGCATGATCTT
TATTCCAACAGTCCTTCCATAATACTCCAAACCAATGTAACCCCTCTTTGACTGATACTC
CAAACCCAACATTCGACTGCAGCAaaGAGAGAAAaaTGCCGCGCATAATCAAAaaGTGTG
AAAaaCCTATaGAGATCTGAGTTCAATAGGGCCttAAAATCTCTTCCCTCACAGgTAAAG
TCCTGTATATCTCAGACGAaGGAAATGgACTATGgAGAAaGAACCCcATtCTCAATCTAT
tAAaCCTTCTTCTCAAAAATGTGGGTAGCACCATCAAATGATAGTCATGAATCCAAACAT
AATCATCCTCTGGGTTTATAACCTCAATCACCCTTTGTGAAAaTATCTtATTtGCTGCCA
CATATGCCTCCCACAAAGATCGATCAAACcGACCACCATGATTTGCTGAAAATGGAAGCA
TGTAGTGAAACAGTGGCCAAAGATGTTGCTTACAAAATCCATGATAGAACTTGGACAAAa
TATCAGGAGGCAAAAaTGCAGGgACACATTTAAACCTATCCAACAAAAGCTGCGAAACAT
CATCTTGTTCACTCAAATCGACTTCCACCTTCAAAgAACCAACATAGATAACCTCCATAT
CTTCTGGCAAACCATCTTTTAACTGCAGCAGCAACGCGTCTTCATCCCAGCTAAAAcTCc
AtCCTTtGTTATCTGgTCTGCGCTTAGCCTTTACAGGTAGCTGATTGGCTACAATGATtA
TTCGGTCCTGAACTACTGAAgAGGGTACATCTGAGGCCACGCTATTGGCCTGATCATCGT
CAAGCTCAGAGATAACCCCGGGAACGGTCATTACACGGGgtAACCGTTTTTtCTCACGGG
GCTGACCCATCGCCGGAAAGTTACCAGAGGCTAGATCTAAGAGATTCGTATATGACCTAG
ACATCATTTTCACTCTTTCTTTTAAAAACCCTTTACAACTTATACAATCTAAAACAAGAT
CTCAACCTTCTAAACAGAACCGTAGATTGTTTTCCCTCCGAAATGACTATAATTTGGCAG
GATCTCAGCTTTGAAATGAAGAAAGATTGAAGCCcTCTCTTTGGATCTGAAAATCGAATA
AAAAAAACAAAAAGAAAGAAAGATAGGTAATT
>contig00033  length=3006   numreads=57
CTCATTCCAAGCAGTCGATTCGGCTCGTCCTttATTATCAATTCTAAATCTCAGATCGTA
GCTATGGTTAATGAAAACCCTTTTACTAGCATaTTAAAGACACTTGAGAAaCCTGATGGT
GGTGAATTTGGCAAGTACTATAGCTTGCCTGCTCTCAATGATCcGAGAATCGATAAGCTG
CCATATTCTATTAAGATCCTTTTAGAGTCTGCTATCCGAAACTGTGATGAGTTTCAGGTT
AAGAGCAAGGACGTCGAGAAGATCATTGACTGGGAGAATACTTCTCCTAAACAAGTTGAA
ATCCCATTCAAGCCTGCCAGAGTCCTCCTTCAGGATTTTACTGGTGTTCCTGCTGTTGTT
GATCTTGCTTGCATGCGAGATGCAATGAACAGTCTTGgAGGTGATTCTAaTAAAaTTAAT
CCACTGgTTCCGGTTGATCTCGTTATTGATCACTCAGTTCAGGTTGATGTGGCAAGATCA
GAAAATGCAGTGCAGGCTAATATGGAACTTGAGTTtCAAAGAAACAAAGAAAGATTTGCT
TTtCTAAAATGGGGTTCAAATGCGTTTCATAACATGCTCGTTGTTCCTCCTGGATCTGGG
ATAGTCCATCAGGTCAATTTAGAGTACCTTGGGAGAGTTGTATTCAACACAAATGGCATC
CTTTACCCTGATAGTGTTGTTGGAACAGATTCACACACAACTATGATAGATGGATTAGGT
GTTGCTGGCTGGGGAGTTGgTGGGATAggAaGCAGAAGCTGCGATGCTTGGCCAGCCCAT
GAGCATGGTCCTTCCTGGTGTGGTTGGTTTCAAGTTATCAGGAAAACTGaGGGATGGTGT
TACAGCTACTGATTTGGTTTtGACTGTAACACAAATGCTAAGGAAGCACGGTGTTGTTGG
CAAGTTTGTGGAGTTCTACGGAGAAGGCATGAGTGAACTTTCATTAGCAGATCGCGCTAC
TATTGCAAACATGTCTCCTGAGTATGGTGCAACCATGGGCTTTTtCCCTGTGGATCATGT
TACACTGCAGTATCTCAAACTAACTGGCAGAACTGATGAAACTGTCTGTCTGATAGAATC
CTATTTAAGAGCTAACAAGATGTTTGTCGACTACAGCGAGCCCCAAATAGAGAGAGTGTA
CACCTCATATCTAGAATTGAATCTCGAGGATGTGGAACCTTGTGTATCAGGGCCCAAGAG
GCCTCATGATCGAGTTCCTTTGAAGGAAATGAAAGCAGATTGGCATTCATGCTTGGACAG
TAGAGTTGGCTTTAAGGGATTCGCTATACCAAAGGAATCTCAAAGTAAGGTTGTAGAGTT
CAATTTTCACGGGACTCCAGCACAACTCAAGCATGGTGATGTGGTTATAGCTGCTATTAC
TAGTTGCACAAATACCTCAAACCCTAGTGTAATGCTGGGAGCTGCTTTGGTCGCAAAGAA
AGCTTTTGAACtAGGACTGGAGGTAAAACCATGGGTCAAAACAaGTCTTGCACCAGGTTC
TGGGGTTGTCACCAAATACTTGGAAAAGAGTGGCCTGCAGAAGTATTTGAATCATTTAGG
GTTCcACATAGTTGGTTATGGATGCACCACTTGCATTGGCAATTCAGGTGACATTGATGA
AGCAGTGGCATCAGCTATTACTGAAAATGATTTAgTtGCAGCAGCTGTATTGTCTGGGAA
TAGGAATTTTGAGGGTCGTGTGCATCCTTTAACAAGAGCTAATTATCTTGCCTCACCTCC
GCTTGTGGTTGCCTATGCACTTGCTGGAaCGGTGGATATTGATTTTGAAaCAGAACCAAT
TGGGgTAGGAAAAGaTGGAAAGCAGATATTTTtCAGGGATATTtGGCCATCCAATGAAGA
AGTCGCACAAGTTGTACAATCAAGTGTGCTGCCTGATATGTTCAAAGCTACTTATGAGGC
AATCACTAAAGGAAATCCCATGTGGAACGACTTATCTGTACCTTCTGGCACACTCTACTC
TTGGGATCCAGCGTCAACATACAtaCACGAGCCTCCCTATTTCAAAAGCATGACCATGTC
ACCtCCTGGACCACACGGTGTGAAGGATGCTTACTGCTTGCTCAATTTTGGGGATAGTAT
CACAACTGATCACATTTCACCTGCTGGTAGCATACACAAAGACAGTCCTGCTGCCAGATA
CCTCATTGAACGTGGTGTCAACAGAAGGGACTTTAACTCGTATGGAAGTCGTCGTGGTAA
TGATGAGGTGATGGCAAGAGGCACATTTGCCAACATTCGTATTGTCAACAAACTATTGGG
AGGGGAAGTTGGACCTAAGACAATTCATATTCCTAGTGGAGAGAAaCTATCGGTTTTCGA
TGTGGCCATGAAGTACAAGAGTGAGGGACATGATACAATCATCTTGGCTGGTGCCGAGTA
TGGGAGTGGAAGTTCTCGTGATTGGgCTGCcAAGGGTCCAATGCTATTGGGTGTAAAAGC
AGTGATAGCAAAGAGCTTTGAGAGAATTCATCGTAGTAATTTGGTCGGCATGGGTATTAT
TCCATTATGTTTCAAGACTGGTGAGGATGCTGATACACTTGGATTGACTGGCCATGAACG
CTATAGCATTGATCTCCCGAATAGCGTAAGTGAAATTAGACCGGGTCAAGATGTCAAAGT
GTTGACAGATAATGGCAAGTCATTTACATGCACCTTACGTTTTGATACAGAGGTGGAACT
GGCATATTTTGATCATGGAGGTATCTTGCAATATGTCATCAGGAACCTGATTCATGCAAA
ACATTGATATCTTATAGTTGAATTATCAATAAGGTGGGTTTGCAGCTTTTAAGCAAACGG
GTAaCAAAAGATTGGACAACGTGGAATGTTGCCTCTTTCTTGAGGAGaCGGTCATTTTCT
GAATAAATCAAGAAGCGAGATGAGAATACTGGAGCAATTGATATATCAAATGCTGTATTT
TGGTTGAAGGCGAAATGCTATCCAGTGCTGATTATTTGGGAAGAAACGttGTAATTGAAT
TGATGA
>contig00034  length=2947   numreads=38
CGACTCAACATGCCCCTTAAGGGTATTttAGCTCCCTCAGCCTTGCAACCTCCGCCCGTC
GCTTGGCTTGCTCTGCGATCTCTGAAAGCTCCCTGTAACCACtCTTTtCACCAAAGAAGT
TGTTGGTTTCGGGTGGTTGAAGGCCATGAAGTGTCCTCTGAGCTGTGGCCCATTGGGCTT
CTCTCTCTTCTTTTCCGTAGTCTTTCTTTGTTGTAAAGGCAGTCTTGTTCTCCAAAaGAT
TATCCCAGGCCTTGCCGCTCAGAATGTAGCGAATTGCAAaTTTGAGGAGATCAAGTGGCA
CATAAGTAACCACACTATATAGCCAGATTACGCCAGCCCATCCCCACCCACACCCCTCTA
TACGAGCAAAaCCCCaGTTCGCATAAACGGCTATCAACGTTGCTATCAGCTGAGCAACTA
TGAATGCACcGACAAGAaGAAGTCCAGGACGTTCAACAAAGGaCCAGCTGCGAGATCTTG
TGACAAAAaTGAGGGCCTGGCTCACAATACTCACTTGCAAGTaTAAAGCTGCCATCATTT
CACGATCTTTGTATCGCAATGATCTTACCCCGAACTTGTCCGAGAAGAAGTCGGTATCTT
TCATAGCCCAGAAAAACAaCACTGTCATTAGGgCCAAGTAACCTCCAAGAACAATACCAG
TGGAAAATaTCTCTTTAAGTTTCCAGCTATCTGGCTGTGGAgATGGTTTCACTCGATCTT
TTGATATTGTCATGATTGTCCCATCGTTtAGGATGGCAATAATTAGAACCATGAATGGGG
CAAAGTCATATTtCCATATTAAGGCGATAAACATGAAGCCAAATACAATACGGATTGTAA
TTGAGACTGCATATATAGTGTAGTTCTTCAtCCTTTGGAAGATGGCTCTGCTGGTCAGGA
CTGCACTAATAATCACACTAAGCCcAGGTTCAGTAAGGACGATGTCAGAAGCACCTCGGG
CAGCATCAGTAGcaTCAGCAACAGCAATTCCAATATCTGCCTTCTTCAAAGCTGGTGCAT
CATTAACACCATCCCCTGtCATTCCACAGATGTGCTTCCTCTCCTGTAGCCGCTTAACAA
TTTCGTACTTGTGTTCTGGGAAAACTCCAGCAAATCCATCAGCCTTTtCAATCAGCTCAT
CTACAGGGAGGGCTGCAATAGAAGCATCCTTGtCTTGGCCAAGCAATGaCGAAGATGgAT
ACATGTTAGTTCCCATTCCAAGCCTGCGACCAGTTTCCTTGGCGATAGCAAGCTGATCCC
CaGTAATCATCTTGACATTCACGCCAAGGTTGAGCGCTCTTCTAATGGTTTCAGCACTGT
CATGCCTGGGAGGATCAAAAaGAGGCAGCAATCCAACAAACTGCCATGGCCCACCTGGAC
TCTCTTTtGTTTtCtCAGGTACTTCCTGTCTTGCAACAGCTAAAGACCGAAGCCCACGTT
CAGCAAACTTATCAATCACAGAGTGCACCTTTCTCTTTACATCCTCCTTGCAATTGCATA
GGGTTAATATCTGCTCAGGTGCACCTTTGCTAGCTCGGtGCCAGTTTCCATCAGAATCTA
TGTATGTCAGGGCAGTCCTCTTGTCCACAGGGTTGAATGGAAaGAAATGAACCTCTCTAA
TACCGGcTCGTGCCTCCTTAGGGTCTGCAAGCATTCCTACAATTGCAGCATCAATAGCAT
CCTGATTTTCAGTCCTTGACGCTCTAGCAGCAAGAAGGATAACATACTCTTTGTCCACAC
CCTTTGCAAACACTTCAATTAGACTCCTGTCAACGGTCAGCTTGTTCAGGGTCAGAGTTC
CAGTCTTGTCACTGCAGAGAACATCCATGCCTGCCATTTCCTCAATGGCTGTCATTCTCT
TGGTAATTGCGCCCTGTTGAGAAAGCCTGTGCGAACCAATAGCCATGGTGACTGATAAAa
CAGTTGGCATAGCAATGGGAATTCCTCCAATCAAGAGAACCAaTAAGTTATCAATTCCAT
CTCTGTACTTGCGATTCTGTATTGGGTACATGACTATAAGTTCAaCAATGATTCCAACAG
CAATTGAGCAAATGCAGAAGTTACCAATGGCAGTCAGAACTTTTtGGAAATGTCCAACTT
GATTGGTGCTGTCCACCAGATGAGCAGCTTTACCAAAAaaGGTATGCACACCAGTGGCAA
TAACAACCGCTTCAATTTCACCCTGCTTACACGTTGAGCCTGAAAACACTTCATCTGAAG
GGTTCTTAGTAACAGGAAGAGAcTCCCCAgTAAGGGCAGATTGATCAACCTTTAAAGGAT
CACCCTCAAGAAGACGGGCATCAGCGGGAATTATATCTCCcAATTTAATGCTGATAATGT
CTCCAGGAACCAAAATTGCAGCTTCCTGCTCAGTCCATCTGCCATCTCTGAGAACCTTGG
TTTTGGGAGCAAGACCAGCCATGAGGGCTGCTGCGGCATTTCCAGCATTGTTTtCTTCGA
TGAAACTGATTGTGGAGTTTATGAACAACAATGCAACAATGCCAACAAAGTCCTGCCAGT
CTGGAGGTCTTCCATCACCATTTGCCAAAGCTATGGCCATCAGAGCAGCAGCTTCCATGA
CCCATGACAATGGATTCCACATAAAGCCCAAAaaCTTGAGAATTTtGCTCTCCTTTttCT
CTTCTAATTTGTTCGGTCCAAAAACTTGAAGCCGATTGGCTCCTTCcTCTGAaGAAAGAC
CTTCCCTGGTACATTTCAGCTGTTCAAAAACTTCCTCTATAGGAATCCGTTCCAGATCAA
CAGACTCGTTTTttAnCTCCTCCAGACTGATGCCGCCCTTGGTCGACATCTTCGGTTAAT
TATTGGAAGACTCTGCGATAGATTATATGTAACAAGCGAGATGGAGAGAAGAGCGCACTC
AGACACTCATAATCCGAGGAGGAGGAGCAGTAGAAGTGGCGAAGTCTAATTAGTGGAGAG
AAGAAAA
>contig00035  length=2923   numreads=50
AAAAACAAGAAGAAAGGAGACAGTACAACTGCACATCAGCATTTTATTGATGAGATAATA
TACACTAACCTATCCTTTCTTGACTTGGAGAATCTTTCATTCTTTCATCTGAATCTATCT
CTATGATACAAATAGATAATCCTCCAGAAAGAGAGATCGTTGGATCATCAGCAAGAATTT
TATTACCACAAGGATAAGAGGCTGCcATTTTTGTAGcTtCTATGATACAATCAGATAaCT
TGATTTtCTTTCCCATCAaTTCAGAAGTATCGAATTTCGGAGTCCTACCcTAACAGCTTT
TtCTCTGCACAAGTCTCACATAATAACACTAACCAACTGAGAACAACTTTACAAGGAAAA
ATGAACCAGCTtcACTGTGGCTCGCAAAaCAATAAATGAAACTCAAGCCCAATCAATCAT
GGCTTCtATATACACTCTCTGCAaCAAAACATATGTTTTCTCTTGGGAGAAGCTTTtCAC
CCATTCAGCTATCTCAAAAGCATCCCAGAGAACAGCTGCTTGAGCTCAAGTCATGAGCAC
ACTTTCAATATTAGCCTGCCTGTCTTCTATAATATCACATTGGGACTAGATTGGAAAAGC
GTGAAaCCTCCCGATATAgTAGTTCGGCTTCAAaTGGTTTGGAAACATACCCATCCATTC
CGCACTTTAGGCATTCCTCATGTGTAGCTTGGATTACATCTGCAGTCATTGCTAAAaTGG
GAACATGCCAATTTGGAAGATTTTCATAGGCTCCAACTGAAGCATCTCCATTTTGAATAG
AATTGTTGAAATTGTTTTCTTTATCCcGAATTTTCCTGGTAGCTTCAAATCCATCCATTT
CAGGCATCTGGATATCCATGAAACAAGCATCAAAATCGTGAGGAGGGGTAAGCAATTtAA
TTGCCTTTTCCCCACTCTCTGCACAGACCACTTCAGCTCCATACTTTTTCAAAGCCCCAG
CAGCCACTTTGAGGTTCACACTATTGTCGTCCACAATAAGAATTTTTCTTCCAAGAAGAA
GGTTGCAGAGCTCCCCATTGCGTGGAATCCCTTTGTTTCCAACACCCATTGCCCGTTGTA
AAGATGCAGCCAGCATACTTGCTCTTAGGGGCTTCATGATGACAACTGGAGTATCAACAC
CTGAAGTTGCAGTGTTTGTTCTGGAAGAGCTAACAGAATTAGCCAGAAGGAACAGTTTtG
gAGAaGTACCATAATTAATTTTCCTTATATTATTGACAAAGAGAGTTGAAATGCTTGAAT
CCCTATCCCATACTTCTTGTTCGATAAGGACCATGTTAAATACTGAATTCCCACTGCTTA
TGCTTGATGAAGCTTGACTCAAATCAGAAACCACTTCAATATGAATTCCAAGCCGCTGGA
CATGATATCTTGAAACCTTGGCCCTAACAGGCCTGGGATCCACAACTAATGCTGTCATGC
CCCGAAATTCGGAAGGGACTGTGTTAGACTGGTTGCTGATTGTGTGGCTCTTGTACTGAC
TTGAATTTGAGGAACCATTGGCAAAAACAGCAGTAAATGTAAAAGTGGTTCCAATCTTGG
GAATGCTTTCAAACCCAATTTCCCCATTCATAAGGCCAACCAAACACTTGCTTATACTTA
AGCCAATTCCTGTGCCTCCATATTTTCGGGAAGTGGATGGACCAACCTGCATAAAAGGAG
TAAAAATTCGAGATTGGGCTTCAAgAGGGATCCCTTCTCCTGTATCCTCAACTGAAACAA
TTAGATTGATAAGGTCAGGAGAGGAAGGCAAAAGAGTATGAATAGATCCCTCTTGACTGA
AAGTCCTAAaTCCTGTCCAACTACGGCGTCTGTCTGCAACaGGGAAACCACTCAATGTGT
TTCTTGATGATGATTCTGTCTCCACGTCTATGGAATCAATCACCTCTTCCACAAGATGGA
CAGTGaCAAAGATATGCCCTTGATGTGTGAATTTTATTGAATTTCCCATGAGATTGATGA
TGATTTGCCGAAACCTCCCTGGATCACCGATTAGCGTTTCAGGGACATTATCAGAGATGT
AAACTGCCAACTCTACTCCTTTCCCTTGAGACTTGTCAGAAAAGAGTGACAGTACATCAT
CCAAAATTGCCCGCAGATTAAATTGCACATCCTCAAGCTCTAGCTTGCCAGATTCAATTT
TTGCTTGATCTAAAACCTCATTAATTAGTGAAACTAAAGCTTTTCCACTGGCTTGCGCAG
TTCTGACGTAATCTTGTTGAGTCACATCTAGATCTGTGTCCATAAGCATGTGCAACATTC
CTAGAACACCATTCATTGGGGTTCTGATCTCATGCGAAACCGTGGCAAGAAACTGAGATT
TTGCAACATCAGCTACCTCAGCTCGTCTCTtAAGCTCCATCATCTCATGGTAATCATCTT
CAACTTTGGCAATTCGATTGACAGTTGCATGGAAAATATGTCCGATTAGCAGCGCAATCA
CAAGGACACcAACTGAAGTTGTTGTAGCTAACCATGgCCAAGGTGGCTTTTGCTTGAACC
TGCAATGCATCTCATGCTTTCTATGGGGATCTCCAAAATTAAGGGTGCTAACAAGTTTCA
ACTCATCTTCTGATATATTTGAACCATACATGCTAATGGGGTAAGACTGGTTGGTAGTGT
CATACACATCCACTAGGATAGTTTGTTTGCTTGCAAGCTGGTGAAGTAGCTTTTCCACTA
GTGATTCAATATCAAAGACTCCTCCAAGATACCCATCAGTCGCTTGAATCCTCTCATTAG
GAGTTGCATTGgAGGGAAgATCTCTCTTGTAGACAGCAAATGTCAAAATaactccaaggc
ggttggttttgagtaacctaaaaggagcagttagaaccccagttcccgattctctagcac
gcaacacgttttccctgtcttcttttccagacagcatatcaag
>contig00036  length=2914   numreads=73
TTCCCAAGCTATTAGGCACATAATTAGCCACGCTCGAGAACAAAATCCATGGCATTATGG
TTTTGATTCTTTGCTCAATAACACACAGCTATGACCTTGGGGGAAAaTAtATCGACTTAA
AAAGATAAAAAAaGTAACCTGTTCTTGGCAGCTTCATCTTATCACATAGTACAAATTGCT
CGCCTCAAAAAGGTTCGGGACGGGGCATTATGATTCGAAACAAAGCaCAAAAAGTTCTTG
TGGATACAGACGCTCAAGTACTCACACAATTGCATGCCACGCCTACTAAAGCAAACTCTG
GCAAGCCTCAATATCAGATGCCTGCGAATCTAATAAGCCTTGCCCATTTGGACTGCAACC
AATGGTCCTTATCGCTGCATCAAGTACAGCTTTTTGATACATATCATCTTCCATCTTCTT
AAGGACCTCTCTCACCACTTTAAAGTCCAATGCCCCAGCCAAAACCAGTTTCCCAATAAT
TTCACCAAAATTATGAGGTGCTTTTGGTAGGTCAATGCCAATATCATCCAACAATGAACC
ATAGAGCAAACATCCAGTTCCTACGTCTTTAGCTGTGATAACCTTCTTCGCAAACAAATA
CTCCAAAAGTTTCGCAACTGGCTCAACACAGGGTGGGTTTTCCTCCAAGCCAAGGGAGAT
GGCTTCCTTGACAACTTCAGGATGGTAAGCAGGGGACTTCAGTTCCTCCACACATTGCAA
TGCTTCATCCAAAAGTCGGATGTTGAAATATTCTTTCAAAAGCGAAATTGTTTTTCTCTG
GAGTTCATCAGGATTTATACTTGCGGCTGAAACAACTGGTTTCTCTGCAACAGGAGGCAT
ATAGGGGGTTTTACTAGGTATGGGAGTTTGAGGAGAAGGCTCTGTAGCCAAACCAACATT
GTAAGGACGGGgAGAAGGGCCACCACTTCCCTGCAATAGGGCACTACTCTTTCCACCTAT
AAAGCCACCACTTCCCTGAGGCAATAACCTAGCGTTAAGTGATGTTGACTTATTATACAT
TGGTGATGGCACACGTCCTGTAGACTGCTGCATAGTTGCTCCATCACCCCTTGGGATTGA
ACGGGTCCTTGGAACCTCCCAATTTTCATTATCAATTCCAGGCATCCCAGGCATCCTCCT
AGTTCCTGGCATGCCTGGCATCATACCACCTGTGCCAGGTCTGTTGATGGGAAAGCCCCC
TGGGCCAGTAGTCCCTGGAGCAGCAGAGATAACCCCACGACTATTTCTGATACTTGAAGT
AGCACCTGGACGCAATCCAAGATTCTTTTCTGCCTCAGAATGTATTTCTGTAATGGTTTT
GGCTTTAACCTCTTCGCGTCTAGGAATCCAGTTATTTGACCGCAGATCAAGAACATCACG
AATCATGAACCTTAATCGAGGAGCCAGTTGAGGGTTTGATGCCAATTCCTTTAAACGACT
AAAGTATATATCATTTATACGCTGCGACTTTGGACCCTCGTCAAGCTGCTTCCCAATAGT
GTTAAAGAATTGACATATGGCTTCGACATTTTCTTCAGCAGGACAAACTTTGTTATCAGG
TCCCAGAAGCTCCTTAACAATGTGATGAACAATTTTCTCAGGAACCATCTTCTGCTTCAG
AAGTTCTCCAATCAAACGGATATTTCCAAGAGTACGAAGCTTGACCAATCTTTCCTTATC
CCTGCGTTCAAGCTCTTGCTCTGGAGCAGTCATCTGCCTGACTTCCTCCCTTAATTTATC
AGCACCTTCAAATGCCTCCTGGCAGATATTCAGGAGAACTCGCTTGAACGTGATTTCTTT
CCCACCTGGTTCATCTGATGGGAATGGAGGGAGCTTCTCATTAAGATCAGAACACAGCTG
AGCATACATGGGACAGAATGTGGGCTCCAGAACAGCCTTCTCAAACaCAAGCTGTATCAC
ACCCTTTAAGATGTCAGCCGATGTAATGCCAGAGTCAATAAGTTGACCCTTGAGAAGATC
AAATTTCTCAGGGGTAAgCTTGTTCAGTATACCTTTCACAGTCTTCAATACACGTTCATT
CTCAGAAAGATTACCCcTTCTAGCTGACCATGGCACCTCAGCCTTGACTAGAGCTGGAGC
AGGACCTCCCGATTGATTGGAAGAAATCTGAGATCTTGCAAATTGGGAGTTGAGTTGGTC
CTGACGACTAAATTGATTTGCTTCCTGCTGTCTGGAGTCATATCGACCAACCAAGTCTCT
GTTtCTCGAAGAgAATCCcaGGACCTCTCCTCTCCTGgCGAAgAAAATTGCGGAGTACGA
CCACGCCAATCACGATTGTCTGGCTCTGaTAACGACTCTGAGGCTGAACTGgTGGATTGC
TTTCTCCACGACTCCAGCTTTGATCTTCACCAAAAAAGCTCAGCTTCAAaTTCCCGTTTG
aTTTTtAAAatCTCATCAGAGATGATAACAGCCTCTCTGAGCTGCAGCAATTGGtCCcTT
GTGTACCGCACTCGCTCACGAACCTCAAACCGTGAGTCTCCAGtCTTtAAAGCAGCACCG
CCATGAGGACGCAAGAGAGGAAGATCACCAAAAGCGATGGAGGAAGAAGAAAGTGCGGAA
GAAGATGAATTATTAGATGAGGATGACTCCAAGCGTGGATTGAAGAGTCTATTCCCTCGA
CCACCACCAGGTCTCAAGCTCAACACCGTCTGATCAGCCTGCTGCATACCTCGATCTTTC
ACTCTCAGATATAATCACCACCGTGCAATCAAAAAaGCAAAGAAAaCCAAAAAAATTCCT
AGATTCAGCTATAACAAGACAAGCTGAATCGAGATAACGCCTTCTTTTCTTTTATATATA
AAaGGAAAGAGCTACAAATCTATATATATAAACAAGGTAGTATATATATTGATAAAAGAT
AAAAGAAAGGATGGATTTTGAAATAAGGGTTTgg
>contig00037  length=2910   numreads=42
GAGAAAaaGAAAACCCTAAATTCTTTCACCATCTCTCGCTCGCCCTCTGTGTCACACTGC
AGCGAAAATGAGCCACTCTTTAGCCAACTGTGAAGCTTTTTCTTCCACTTCCATTTTCTC
CAGCAAATCAATTTCTTACAGCTTACCCTTTATCTCCAAATCGAGTAATTTGGGTTTATT
TACTCATAAAAaTCACAAGTTTTCTTCTCTAAATCTCCAGCCATGGCAGCCACGGCGgAG
CCGCCACACAAAGCGGTGCCACCGAGTCAGCTCTGTCCGTTGCAGCGCGgAAATGACGAC
GAAGGTTTTAACAGAAACTCCCAAAGTAGGCAAACGCACAGATTTAAAGAAAATTATGAT
tcTTGGAGCAGGTCCTATTGTCATTGGGCAAGCTTGCGAGTTCGATTACTCAGGTACTCA
AGCTTGTAAAGCATTGAAAGAAGAAGGATACGATGTCATTTTGATTAATTCGAACCCGGC
TACTATTATGACCGACCCGGATATGGCAGACAGAACTTACATTACGCCAATGACGCCGGA
GTTAGTAGAGCAAGTGATaGAAAAAGAGCGACCGGACGCTTTGCTACCCACCATGGGTGg
CCAAACGGCGTTAAATCTAGCGgTGGCTTtAGCTGAAAGTGGTGCTCTAGAGAAGTATAA
TGTGGAGTTAATTGGAGCTAAACTTGATGCTatAAAAAAaGCAGAGGACAGAGACTTATT
CAAGCAAGCTATGAAAaCTATTGGTCTTAAAACGCcGCCGTCTGGTGTCGGGAATActCT
TGATGAGTGTATTGAAATTGCTAATCAAATTGGAGAGTTtCCATTAATTATTAGACCGGC
TTTTACTTTGGGCGGGACTGGAGGCGGTATTGCTTATAATAAAGAGGAGTTTGAGGCAAT
TTGTAAGGCGGGTTTGGCTGCAAGTTTAACTTCACAAGTTTTGGTGGAGAAATCTTTATT
AGGATGGAAAGAATATGAATTGgAAGTAATGCGTGATTTAGCTGATAATGTTGTGATTAT
TTGTTCAATTGAGAATATTGATCCAATGGGGgTGCATACAGGTGATTCAATAACCGTGGC
TCCGGCTCAGACTTTGACTGATAAGGAGTATCAAAGATTGAGGGATTATTCAATTAAGAT
TATAAGGGAGATTGGAGTGGAATGTGGAGGCTCTAATGTGCAATTTGCTGTTAATCCTGT
TGATGGTGAGGTTATGGTGATCGAGATGAATCCTAGAGTTTCGAGGTCTTCAGCTTTGGC
TTCTAAAGCTACTGGCTTTCCTATCGCGAAAaTGGCTGCTAAGTTGTCAGTTGGGTATTC
ATTGGACCAGATTCCTAATGATATTACTAAGAAGACTCCAGCAAGTTTCGAACCTTCTAT
AGATTATGTGGTGACTAAGATCCcTCGGTTtGCATTTGAGAAaTTCCCTGGTTCACAGCC
AATTCTGAcAACCCAGATGAAaTCTGTTGGTGAAGCCATGTCGATAGGTAGGACATTTCA
AGAGTCCTTTCAGAAaGCAGTTCGGTCAATGGAGTTGGgATATTCAGGATGGGgTTGCGG
ACAAGTTAAAGAACTTGACTGGgATTGGGACCAGTTgAAGTACAGTCTCCGAGTTCCGAA
CCCAGATCGCATTCATGCTGTTTATGCTGCAATGAAgAAGGGAaTGAAAGTTGATGAAAT
TCATGAACTAAGTTTAATTGATAAATGGTTCCTTACTCAGCTTAAAGCATTGATAGATGT
GGAACAATATCTTATGACTAAGAGCTTGTCTGCTCTGACTAAGGATGACTTCTATGAGGT
tAAAAaGCGTGGTTTCAGCGATAAGCAGATAGCTTTTGCTaCTAAaTCAACTGAGAAGGA
AGTTAGATCTAGACGGCTGTCTCTTGGAGTTACTCCAGCATATAAGAGGGTGgATACCTG
TGCTGCAGAGTTTGAGGCTGATACTCCTTATATGTACTCCTCCTATGATTTTGAGTGTGA
ATCAGCTCCCaCCAAAAaGAAGAAGGTTCTGATTTTAGGTGGGGgACCCAATCGAATTGG
gCAAGGAATTGAATTTGATTACTGTTGTTGCCATACATCTTTTGCACTACAGAGTGCAGG
ATATGAAACAATTATGATGAACTCAAATCCTGAAACAGTATCCACTGaTTATGATACAAG
TGATCGTCTCTACTTTGAaCCcTTGACAGTTGAAGATGTTCTGAATGTAATTGATCTCGA
AAGGCCTGATGGAATCATTGTACAgTTCGgAGGTCAAACACCCCTGAAGCTGGCTCTGCC
TATCGAGCAGTATTTAGATGAaCATAAGCCCGTTGCTTCTAGTGGAGCTGATCGTGTGCG
CATATGGGgTACATCACCAGATTCcATTGATGCTGCTGAAGATAGAGAGAGGTTCAATGC
AATTATTAAAAAGTTACaGATTGAGCAGCCAAAAGGAGGCATAGCTAAGAGTGAAGCTGA
TGCACTTACTATTGCAACAGAAATAGGTTACCCTGTTGTTGTTCGTCCTTCTTATGTGCT
GGGTGGCCGCGCAATGGAGATTGTATATAATGACGAAAaGCTAGTGACCTATCTTGAAAa
TGCTGTTGAGGTGGACCCAGAACGTCCTGTTTtGATTGATAGATATTTATCTGATGCCGT
TGAGATTGACGTGGATGCCCTAGCAGATtCATATGgTAACGTGGTAATAGGTGGgATAAT
GGAGCACATTGAGCAAGCTGGGgTTCATTCTGGTGACTCAGCTTGCATTCTTCCCACCCA
AACTATATCATCTTCCAGCTTGGCGACTATCAGGTCTTGGACTACAAAATTGGCAAAGAG
TCTCAATGTTTGTGGACTCATGAATTGCCAGTATGCTATCACAGCATCTGGAGAGGTTTA
TCTGCTTGAGGCAAATCCTCGTGCTTCTCG
>contig00038  length=2865   numreads=104
GTTAGTACTTCATATAGATTCGAAAGGTTAAAGTAAAGTGAAATTAGTTAGTTAAAgACC
TAAAAATCTAGTCTATAGAAGTTGAAGGGTGGAAATATCCAAGTTTCATCTCAGATACAG
TATAAATAGAaTCCGATCCTCTTtCATTTCTTtGTATTTATTTTCTTtCATATtCTATTT
CTTCATTCCCTCCTATGTTATGTGACTTtATATAGCTCATCTAAGGGATCTAAGGgATGT
GCGCGGTACAAAGTGCATAATGCAGAATTCGTTTAGTTCATCCTATTAGCTCGACTCGTC
CGAAaTAAATATCTTCAAAATTAAAATTGGAGAATTCAACGAATCCCTAATTGTATTATC
ATTATTTGTATTATTATtATTTTTTTtAGtCtATCCCATAATAATATGAATGAGACTTCA
ATGATTCTGTTGATCTATAAGAGAGTGTACAAATATTCCTTGAATAGCTGGAGTTGTAAC
ACTGAAGATTAGTTTCTAATTATTCAATGAGCGTCTTGTATTTCATAAAAATTGGGAGCA
ATATAATCTTTACGTAAGGGCCACCCTACCCAACTTTCCGGCATTAAGATACGTTTCAGA
CGCGGATGATTATCATAAAAGATTCCCAGCATATCATAAGATTCCCTTTCTTGAAAATCC
GCACTTTTCCAAACCCAGAAAACAGACGGAATTCTAGGATTCTTCCTTGGGGCAAATACT
TTTATACATACTTCTTCTGGTTGATCTATACCATACTCTATTCTCGTAAGATGATATACA
CTAGCTAACAGCCCGCCCGGTGCTACATCATAGGCACATTGCGAACGCAGATAATTGTAA
CCATATACATATAAAATGACAGCAATGGAATGCCAATCTTCGGGCTTTATTTGTAAAGTC
TCTATTCCTTGGTAATCAAAACCCAAAGATCTATGAACTAGCCCATGTTTGACTAGCCAA
GCAGACAAACGACCCTGCATCTTTGTTTCTCTCTCCCGCATTTTTATTTGTATAATATAA
GTATTTCAAATATAAGTATTTCACATTTACGATGAAATTTATGAAGATTGACTTGCCTTT
TGTTATTTTGTaCAAACGAATCTTTCCTCTAATTTACTAATTCGTGGGACGATACTGACC
TTTTATATTTGAAAAATGTTTCAGGAGGGATCTTTGAAGTAGACGGCGGTTGATAGAGTA
ATCCTCGATCATAATTTCCAGTATGAGTAGTGCGTTCAATATTAAACTTGTGATTGGTAG
TAAAACACCGATTCCCCGGTTGAGACCTAATTCGATCTTCATAAATTTCTCGAGATATTT
TTTtACGAAGTTTTGTTATAGCATCTATAACCGCCTCCGGTTTAGGTGGACAGCCTGGCA
AATAGACATCTACAGGAATTAGCTTATCGACTCCCCGAACAGTACTATAAGAATCGGTAC
TGAACATCCCCCCTGTAATTGTACATGCCCCCATAGCAATAACATATTTTGGTTCTGGCA
TTTGTTCATATAATCTCACTAAAGAGGGAGCCATTTTCATGGTTACTGTGCCGGCTGTTA
AAATCAGGTCCGCTTGTCTAGGACTAGATCTTGGTACTAGTCCATAACGATCAAAGTCGA
ATCGTGAGCCTATTAACGAAGCAAATTCAATGAAGCAACAACTGGTACCATAGAGAAGTG
GCCATAAACTGGAGAGTCTTGACCAATTTGAAAGATCATTTAATGTAGTTGAAATAACTG
AAATTTTAGTTGTTTGATCAAGTAAAGGAAACTCAATGGAATTCATAATTGTCTCAATGT
TATTTTTTTTTTTCATTGTTTTTTGGGGAATATTCAAGAACTAAGACCATTCTAACGCTC
CTTTTCTCCACGCATAAACTAAACCAACAATTAGGATAAGTACGAAAATTAAAGCTTCTA
TAAATGCGGATAACCCCAATATATCGAAACTCATTGCCCATGGATAAAGAAAAACGGTTT
CAACATCAAAAACAACAAAAACTAGAGCAAACATATAGTAACGGATTCGAAATTGTAACC
AAGCATCGCCCATTGGTTCTATACCCGATTCATAACTAGAAAGTTTCTCCGGCCCTTTGC
TAATCGGGGATAAAACTCCGGAAATTAGAAATGCTAAAATAGGAATAGCACTTGATATTA
TTAGAAATGCCCAGAATATATCATATTCGTAAATCAGAAACATAGGTGCGCTCCTATGAA
TGTGGAAAATATACTAGATTAGTCGAGTCGAATTGGAATTAATTCCTAACTCATCCATAA
CGGGTTAGTCAAAACAACAATTTATTTTGATTCAACCACCTAGTTTTCTTtGTTTGCTTT
GGTACATGTCTCGTTTCAAGATTCATCGACTATAATTTTTCCATTACGTTTACTtCGATT
TtCAAATTTTTTTtCGATATTGATATAATATTGATATATACTATTGATAGAGTATAAATA
GATATTGCTCTtATTTATATTATTTCTATATTTATaGAAatAAGACTCTCCTTTCGCTTT
TTCATTTCACCTtCACTTCGGATTCTTTCTACAAAAGGGGgAATTCAAAATAGAAAATTT
TCATTTTTtGTTTAGTTGTTTAGAATTTTGAAATTCTATTTTCAAATTCTATTAGAAATT
TtCATTTtATTAGAAAatAAAAAAAAAAaCaGAAATTCAAAATCAAAATGGAATCAAAAT
GGAATATTTAAAATTGAAAGAAATTGAATTTTTATTTATTTCTATATTTTTtATTTATTT
ACATTACATATTTAACATAAATATTTtAACaTAAATATTCTATTTCCTATTTATATATTC
TATATAAttCTATttATTCTCTAttATTTttATTATAATTATTTT
>contig00039  length=2852   numreads=206
AAATGAAGTTGGGATTTATATAATCTATTGAAATTCAGAACTGAATACAACTCAAATATA
AATCAAATACATACTGATTTtCATGAGTAGTTTTAAGAAaTCTGAGTAAAaCAcAAaCAT
GCACACTGCCAAGTTTCTTTGAATATACAAGTAGCGGATGAAAAGAAaCAGAAAAAaGTG
GAAGCAGTACCAGCGTGCTTTGTGTAATACAAGgCACTATATGCAGTGAACTTTATTCCT
TtGTTACTACTTCACAACACAACACTGTGATTGAGAAGCTtATTAGGTATTTTTATTTTT
ATTTTTTTTTGAATTTTAAGTTTTTCTATTTCTTAATGATAATTTATCAATTTCATAAGG
ATCAAGCAACTACTGCCCCAGCCACCATCATATGTGATTCTATGGGGCAAGTCTCGTTAT
GGGAGTCATCAACATTGCTTTCATATGTTTTCTCACCACAACCACCTCCACAGCCACCTC
CACAGCCACCACTCTTCAACATGCTTCCACATCCACCACCACAACCACCACAACCACTAC
CGCAACCACCACTCTTCACTATGCTTCCGCATTCACCACCACAGCCACTGCCGCAGCCAC
TGCCGCAGCCTCCGCTCTTTACCATGTGTCCGCATCCAGAACCACAGCCACTGCCACAGC
CTGCACTTTTTATTGCGTCCGAATTCAACTCCATTTTATTTTTTATAGTACTTTGTTTGA
TTTGTCTGGCATCATAATCTAATCCGCTGACATTTTCCACATTACCATTTAACTCCAAAC
TTTCTCCAGCAACAATGAAGCCCCCATATCCTTCAGCCTTCAAAATATCAGTAAGTATAA
AGGCTGAAATGATTGCAGGCAACACCAACCATTCTTCTTTCACCTTGACAGACCCAGACT
TCAAGTCGAGCAACGCTACTGCTTTGCCATATGGATCCTCTGCAGAAAATTCAACTGCAG
TCATAAACTCCTGTTCATTTCTCTGCTTCTCAAAGTGTTTGGGCTCGAAATCCAGTTTTC
TGCCCTGAAAAATTTTTATCATCCTACTGCCCATGAGCTCAAAGAGATGACCATCATCAT
TGGATTTTGTTTTAGGCTGAAGGCACCACTGAGAATCCATCAAAGACCACTGAGTCCCCA
TAAATTCTGCAAGTATATCTGTTTCACTTGATTTCGTAGCTCCAATTACTTGTTTCTTAA
GAATGCCCTGGTCTTTCACCTTTGACTTTGTTGAGTCCCTCATTTGAAGGCTGATGATCT
CAGTATCATTTTCAACAATGATGTGTGTCCAGCTATTATCATGTTGAGCCCTTCCAGGAA
GAGGGAAAAAACAAGAACTTTTTGAGAATGATCGGGGATGAACCATGTGCAGAACATGTG
GTGCTTGAACGGGAACAGTAAATGAGACAGCGATTCTTAAGCAAATTGGCTTCGAGCTCA
CATTGCCAGAAATGGGCAGTAATTCTACCCATTTTTCCACAGCAAGTTTAGAAACTGGAT
TTAGGAAGTCTTGCAAAGATAATGAAGCAGTGCCCAGTGTTTTAAATGCCTTGGCTACGA
GTAAATTGGAAGGTGAATGTGAAACAAGTTCAAAGAGCAGATTTCCCTTAGGTTCACACT
GGAAAGAAGCAACCTGTTTCTCTTTTGATTCTGACAGAATAGTTAATTTCCGCTTAACAT
TAAAGAATACATCTGGCTGGTTTTtACTAAAAGTAACAAAGAGGGATCCCTTGTGTCCCT
GTGGTAAGTTTTTAACTCCCACAATCTCCAGAAGGACCTCCACAACCTTCACCTCTGGGA
GTTGAGTCATCTTCTGAAAGTCATTCGATGCTACTACATCTTTTCTCAAGGTAATTGGCT
GGAAAGGAATGGTTGTGAGAGGTGATGGCGAACTTCCTTTATACATTACACCTGCCTTCC
AATACCTTAAGCCAAACGTCTCTTCCCACTGCTTCGTAGTTCCAGAAAATCCAGCATCCA
GCTTCTTTCCTTTGGTCCTGTCTGAATCCATGTCATCATGCTCCAATATCTTCCCAAGTG
CTTCCCCTAAATCTTTACAGTAGGCACTGGGATGCAACTGGTGTGTATGCCAGATAAGAT
CAATGTCATAAGTTGGAACACAAAAACGTTGAATGGACCTTTCCCTGTTTCTCTTAATTA
GATACAGAAAACCCTTATATCTGGCCACAGCTTCTTCAATAAAAACATCATTGTTCATAT
GGGGTCTAGATACCTGGTAATAGAAAGGACTCTGCCTTTTAACTGCTGAAACCAAATCAT
ATTTGGTGCATTTTTCAGTTGCCAATGACTTTTCGTTGGCAGCTGCCGACAATGATCTCG
TCAAGTTAAAGACATAAGGTTCATCTGGATACATCCTATTCCAAATTTCTTCAGTTTGCT
TTTTGCAAATTCCTTTAATGGAAGATACAACATTAGAGTTGTCCAGTACCCTTCCATAAA
GCTCCTCACAGTCAGTTTTGTATCTTACTGGGTTGAGTCTGTGACAATGCCAAACCCATT
CACAATCCAGAGGAACAACCAGTGGCCCTTCAGAAACTGGGGACTCACAATGTGTGGCAA
GCAAGGGAAGCCAGCAAGCATTATACCTATAGATGGCGCGTTCAAGAGTAGGGCCTTCAT
AGAGACATCGATTCTTATCAACAGCAGCAAGGAACTGAAGCTGCTGTTTGGCTGCAGCCA
GAAGGTCAATACTTATTGATAtCTTTtGtGCTGCAAGCCATTCTAACTCTTGTtCCTtCT
CCATCTCTCAATTATTACCAGAAAGTGCAGAGATCTTtCGGTTTTTCAGtCACCGAAGAG
ACCTAGGGATCGGAGATCGCGAGGAAAATGCT
>contig00040  length=2826   numreads=138
CCTGTTGCATAGCACAATAGCATGTTACACCTTATATAAGAAAGCTCAAGTTGCTCTCCA
ACTTGAATAAAGCAGCTAAATTTAGTTATGAAAGCAAGGATGCGTtATTTTCCTCCAAaG
GTTCTGCTTTGCTTGAGAAAGCTTCATGCATAGATTTtCGTGTATAGATGACAGGCACAA
CAATGGACATTTATTTACGTACTACTGCCATTGAGTGTGAAGTTGCTGCCTCTGGTTCAT
ACTTCATAGGATAAACAGTTGGATCAGCGATTCTGCAGCTTAATGTTGGTCATCAATTGC
CAAAGGAACGGTTTTTGTCAAATCTCGGAACTTCAGAATGTAGAACATCTCAAGATATCT
TCGGGTCTCAAGCCTGTCAAGCTTGGAAACATACTTCCAGAAACTATAAACCCCAGCCAA
TGTCAATAGCCTCTCAGAATAAATCTTCCACGTGTACCTTTCATAAATCCTCTGCAGCCC
TCCATCAGAGATTTTATTCCAATGGATTGGATCTTCCTTGCACTTCTGAAAGAAATCTGC
CAAAAGTGCAGCAGCCTGATCAGGGTGATATGGATCAATGTGGAATCCCGATATACCATG
CTCAATAATCTCGGCAGGACCACCATGGCAAGTGGCGAATGTTGGGAGGCCACAAGTCAT
GGCCTCCACAACAGTCAGCCCAAAAGCTTCATAAAATGCAGGCTGCACAAAAACTCCTTT
TGTGTCAGCTATGTAACGATAGAGTTCACCATTACGTGCTCGATTCGTTTGGGCTGTTAT
CCATCGAAATTGCCCATCCAAGTTGTACTTTTTCACAAGTTCATGCATCTTCTCAATTTC
AGCAATTTCTTCCCTGTCTTTGGACTTGTTCACATCAATGTAACCAGCTACCACAACAAG
GTTCGCCAGCTCCCTCAGTTTGGTATTCTTACCATACATCTCTACCAACCCAGTCATGTT
TTTtACCCGATCCAGCCTAGCCATCGAAAAAATTAACGGCTTTGACTTATCTTTCAGTGT
ACCTATCCACTCATCAGTCTGCCCAGGATCATACAACATCTTCTCTATGGAACCATGTAG
GGCTGTAAGCCTTTTTTGCTTTTCAGAATATGGGAAGTAGATGGACATATCTGCCCCAGG
AGAGACAATATTGAACTTGGGATCAAAGACATCAATTCCATGAACAACTCGATATAATCC
GGGGAGAGTGAAAGCAGTGTGACTTTCATACTGACCAACAGTATTCTTCGTTCCTGCAAT
TTCTTGGTAAGTACTAGTGATTATAAAATCTGCATTGTTCATGGCTAATATGTCAGCAGT
GAATTGACAAGAGAAGTGATATTTATCATCAAATTTTTTCCAATATATATCTGAATCTGG
ATATTTtGTTTTCTCCAAGGCATGCGCGATGGTACACTGTGTAACACCCATTTTATAGGC
CAATAAAGATGCAACAAGATTCCCATCACTGTAGTTCCCTATTATAAAATCAGGAACGGC
CTGTAACTCGGCTACAATTTCACTTGCCACATCCTCAGCAAAGTTCTCCAGATAAGGCCA
CACATCAAATCTTGAGATCCATTTTCGAAGAATTCCTTTCTCTGATCTGAAAGGAACTCT
CAGAATATGCGTGTATTCTGTTCCACTGACTCTTTCCAACCTCTGGTTGCATGAAGTTCC
TTTTGCATCAGGTATTAATCTGGTCACAATAAGTATCCTAGGCTTGAAATCCAGGCCTTG
TTTCTGTATTCTAAGAAGCATTTCACTCTCTAGGGCACGTACTTGATCTAGTATATAAAC
AACCTGCCCACCAGTGTCAGGCAAACCTAGAACATTTGCTTGCCCAAAGTATCCATGTGG
AGACAAAATAACAACATTAAACACCATCGGTATTCTCCCAAGGAAGGTTTCTAAAGTTGA
CGGATCAGGAGCTTGCAAGATGTCCAAGAGAAGATGCATTGTCTCCAGTACACGCGCTGC
AGTATTGCCCCAACCTCTCTCAAAACCCAATCCTTGTAATGCATACTCAAACTCAGAATA
TGGTGCATCAGGTGGAAGCTTAGAAATATATTCTTCTGCCTTAACAAGGGCAGATTGAAG
TCTTGATATGCTCTGTATCCTATCATTCAACATCAAGGGATGCCCTTTATATTTATGTGC
TCGAAGGAAATTATTTAAAGGCTCCAGACAGTCCTTGTTCCTAAACATGATTGAAGAGAG
ATGGCGATTGAGGAATTGAACACCATTGCCAATCGATGAAGACCGGTTGGGGCGAGGAAC
ATCAGCATTGAATGGCTCAAAATCAAGTTCAAGTACATAGGGATCATTGGACGGCCCGTC
TACAAGTTCTTCTTTGAAGCGAAGATATTCAGAAACACTCAATTGCTCCACACTAAGTTG
AAAGACATTGACGCGGACATATTCCCAGACACCAGGCCTTGGACGAATGGCTATTGCCAC
AAAAGGAGGGACAACTATAGCTTCTTGAGCAGATTTAAGTGCTTCGCCAAAGGGACCATC
TCTTAGCCCCAGCCTTGTTCCGTCCTCGCCCACAACACTATCCAGTTCATCGATCAAAGT
GTGTGGCTGCAAAATTCCTTtCCCTTGATCCACATACCTGCAGAGAAGAGAAACAAGTTC
ATTTCGGTGAGCAGAGAGAGTATCTTCTACGCGCTCTCTCATGCTAGGGATTCGGCCTAA
CTTGGGATTAGCCATGATCAAATTTCAACAACAAAAAAAaTAATAAGAAGAAAAAGAAAA
AAAaCTGTTATTTGCTTTGCAAGTGAACTTTCTGGTGTTTGCAAATGATAAAGAAAGAAG
GGAAAT
>contig00041  length=2817   numreads=73
CTGAGTCAACTCGGGCGATTCCATTCTTGCGCTTTTCCTCCTCCTTTGAAACCTTCGTAT
ACGCCTCGTCTCACGCTGTttCATAGAAGAGAACATAACCTTCTTGTTCTGGTGATTATT
CTTTTATCAATTTTTTTCTtCAAAGTTTTtCAATTTAAtCGTACGGCCCTGATTCATTCA
AGACTCCGGTGGTTGTATCAGATCTTGCAATCTGGATACTtCTACATATTCTGGATTTTA
GAAATGGCCTGCGTAATGGAGAGTTGAGCTTGAAATCTTCTCTTTGTCTGTTAGTCTGCA
GTCTGCACTTTTtGCGGGTGATGGTTTCTGTTTTTTGAGTTGTGGTTTGAGTTTGAATTT
AAGGTTATCAATTTAATGATTGATAGTGAATTCTACAATTTGCTGCAAAATCAATTGCGA
TTGGTTTTGGTGTTTGGCGCATTATTGGGAGGGAAGAAGCTCTCTTCCTTCTTTCCTGCC
TCTCTCACCAGCCACAAAGACCATAAGGTTCTGATTCCCTTTGATGTCTCGTAAGTTGGA
CAGCCCAGTTCAGACCCAAATGGCAGTGGCAGTCTTTAAGAGTCCTCTCAGTGGGGAATA
TCACGGGAGCAGGAAAATTGAAGGGAAACAACCTGCTGGGAGGAGACGGGTTTTtGTCCA
AACTGAGACCGGATGTGTCTTGGGGATGGAATTGGATCGTGGTGACAATGCACATACAGT
GAAGAGGAGGTTGCAGCTTGCTCTTAATGTGCCCACTGATGAGAGTTCCTTGACTTTTGG
GGATATGGTGCTGAAAAATGATCTTAGTGCTGTTCGTAATGATTCGCCTCTTCTCTTAAC
TCGGAACTTTCTACATAGAAGCTCATCTACTCCCTGTCTTTCGCCGACTGGCAAAGATGT
CCAACAAAGGGACCAGAGTGGTCTTATTGAGATTTTAGGACAGTCAAATAGCTTTGCTAA
AATGAAACAAATGGTCAAGGAAAGTGTCAAGGCGATCAAGATGGGCGTTGATCCAATTCC
TGTTCATAGCGGGCTTGGAGGTGCATACTATTTtAGGAACAGCAGAGGTGAGAGTGTAGG
AATTGTTAAGCCAACAGATGAAGAACCTTTTGCACCCAACAACCCGAAAGGCTTTGTTGG
TAAAGCCCTTGGGCAGCCTGGTCTAAAACGTTCTGTTCGGGTTGGGGAAACAGGGTTCAG
GGAAGTTGCTGCTTACCTTCTGGACTATGATCACTTTGCAAATGTTCCACCTACTGCATT
GGTGAAGATCACTCACTCAATCTTCAATGTGAATGATGGGGTTAATGGCAACAAACCTCA
CAAGAAGAAGCAGGTTAGCAAGATTGCATCTTTCCAACAGTTCATACCGCATGATTTtGA
TGCAAGTGATCATGGGACATCGAGCTTCCCTGTTTCAGCTGTGCATCGTATTGGAATATT
AGATATTAGAATTTTtAACACGGACAGGCATGGTGGAAACCTTTtGGTGAGGAAGCTTGA
TGGTGTAGGGAGATTTGGGCAGGTGGAATTGATTCCAATTGATCATGGTCTTTGCTTGCC
GGAAACATTGGAGGACCCGTACTTTGAGTGGATCCATTGGCCACAGGCTTCAATCCCATT
CTCAGAGGATGAGCTTGAGTATATAGAAAAACTTGATCCCAGCAAGGATTGTGATATGCT
GCGAATGGAGCTCCCTATGATTCGAGAGGCATGCTTAAGGGTCTTGGTTCTCTGTACAAT
TTTCCTCAAGGAAGCTGCTGCTGCAGGTCTCTGTCTAGCAGAAATTGGTGAGATGATGAG
CAGGGAATTTCGTGCTGGTGAGgAGGAaCCCAGTGAACTTGAGGTTGTATGTATTGAGGC
AAGGAGGTTAATTGCAGAGAGGGAGGAGTTTTCTCCTCGGACTGATTTGGGAGATGAGGA
ATTCCAATTTGATATAGACTGTGATGAAACAGAATATGACTTCACTCCAAAGATAATGGA
AGAGTACACAACTAGAACCCCTTTCCAATTTGGGTCTGGAGCCCGTTTCCCTCTTTCAAA
ACTGGAGGAAAGCATAGAGGAGGAGGAAGAGGAAGAGGAACAGGAGGAAGAAGAGGAGGG
AAGCACGGAGGATGGAGGAGGCAAAAAGGGGTTTTCTGTTCTAACCTTGCCTGAAAGATC
TCCAACCATGTCAAAGCTTTCTATGTCGCTTAAGAATATCTCATTAGGTGACAAGAAACA
GAAATGCCAGAATTTTTCAGGCGCCAAACAAGAAAATGGTTATTTTTCCAACACATCTTC
TGGGCATAGAAGTGCCAATGAACAGCTTCCTGCAAGTGCGACTTTTGTGAAGCTGGCTGA
CATGAGCGAGGAAGAATGGAGTCTGTTTTTGGAAAAATTTCAGGAACTGCTGCACCCGGC
ATTTGCCAAACGCAAGTCTGTTACCTTTAGTCAGAGGCAGAGACAGAGGCTTGGTACCTC
GTGCCAGTTTTGAATTTGAGATGAAGAAAATAAGACTTCTAGGGTTTGTGGGAGTTATCA
ATGACTAGGATTAGATATCAGTAAAAGAGTTTTCTCACTGGAAGGTGTTGTAGTTGGGAT
GGACAGTAaGTAGGAGCAACCACTGTAAATAGTCGTGGCATTAGCTAAGTGAGGACTGAG
GAGCTAAGTAGAATCGTTTGTATTTCTTCCCTtcTTTTTTTTtttGTTTttGGTTTTttA
CGTTTTTGtCTTtCtATTTTTTcTTTtCCCTtCtACtCcTtAtGgtACCTGTTTGATAAA
TaaTTTCTAGACTGAAAATCCTTGtAAGaaGAAAAAAGAAAAAGAaaGGATTGTTGT
>contig00042  length=2781   numreads=72
ATTATCATTATTATTTTATTTTCTGTTGGTTCAGAAATATTTTTTACATATCATTGTACA
TGAAGAATCACTTTAACTGTTTTtGTCTCTACCcGAATAACATTGAGAATGTCTCTGTGC
TTTAACaTTAGGCAGTGAAAAaGCTAAAaGTATGAAAATCCTAGACAGAAATGATTGATG
TACTGAACATGAAGTGATTTTGGATTtCTTTTGTTAGATTAGCAGCTATGGATTTtGAAG
TCTTCAACTGCACTGAATCTCAaCAGAAAGTTtCTTtGGGCTACCTGGACATGGATCTCC
TCCAAAATTTTGAGGATCCACAACAACTTCACATGACTGCTTTCCAATACATGCCTTTTG
GAAAGGATCCCATGATTTTTGGgCATGACAAcTTCCCTGTGAGAAATATCCACATCTTCC
CTTAGGCGAACCATAGCTaGCTAAATTTATCTTAGACATTGTCTGGCCTGGAGGACACCA
TAAATGAGCTTTGGGTTTTGTTGGAACTATCTGCTGCCAGTTTTTAACTGCCGGTTGATC
ATCATATATATCAGCACAGACAGCTCCTACAATTCTTTtAACCATAGAAATTCCAGTTGG
ATCGCCACCTATTTCTTCCAAAACAACTAACAGATTTCCTTTTGGCTTCAACCATGAGCG
AGGAACATGGTAGTATTGTTGAGAAGGCCCTCCGCATTTACTTTTGCATTTTTTATCAGT
ATAAGTTCCTTCATACCCACAATCATTACAGCTTCCACGAGCTGTATTTGCAGGCCAGTG
GCGTCCTATACTTTGACCATTTATGTAGACCTGACCTTTTCCCATGCTACTCATATCTAA
GGCTAATGGGTCATTTCCTGATGGTGCATCAAAAGTAGCCTTATACCATGTTAATGGTTG
TTTTTtAACCAGTTGTGATCCTTGTGCCCATTTAACTGAAGAACTCCCTGCAAATGTAGG
AAGTTTTAAATCTTCACCTCCTAAACCAATCTTGTAAGACCATTTCCACTTGGACATGTC
TAATGTTCCTTTGTTTAGACCCTGCAATGTGACGGGGCCTAGAACTCCAGCATTCCATGT
ATCGTAATGGAGACCAACATTCGCTAGACCCACAGTAGCACTCAACAAAGAGATCTTATT
AGTTCCAGCATTCAACTTCACTTTTTGGCTAAATGTGATCCTAGGTTCCTCTAATGACCC
ATGCTGAGTTCCTGCATATTGACCATTGATAAAAACATGCAAAACATGTCCAGCTGATTG
AACTGTAAGAAGAGGGTTCTGTCCATTCTTCAAAAACCCTTCATTAGGATCAATATTCAC
ATTTGTCATGTACCATAGATAGTCTGTTTTATCAGCAGTAAGGAATTTTTGCTCCCACAA
CCCATCATGTGTAAATGTACCCGCACCATAACCAGTTGTAACCACATCTTTGTATGACTC
CCAAGAAAATCCTTTAATAACAGGCATCATCCACATTTGTGTACTTTGGGCACCCATCCT
GGCTGTGTTAAAAACTGCGGTTTTGCAATCAGGTAGAACGCTAATGGACCAAGGAGGTAG
CCAGTACTCCACATTCCAAAAaTTAACTTTtACGGAGTATTGTGTGTCGTAGTTTGCTAA
GAAAGCTGCACATGCTGTCTTTGTTTGGTATACATGAGCCTCTTGATTTTTTCCAAGTGA
TTTTACTTCAGGATCTACAGAGATTAAGGCAGGTTCACATAGCTTGATGGCTTTATGTAA
ATCTCTTAAATGTCCCCACTTTGGATCGTGTGGTAGTCCATATTCATCAAGAGGGGCATC
ATAATCGTAGCTAGTGGCCATAAAGAGGCCAGCAGTTCGCCCAAAaTTAGTTCCTCCATG
GTACATGTAATAATTTACAAAAGAACCCTTATTTGCTATGAATCTTGCAACTGAAAAGGC
GGTATCTTCTGGTGGTCTATAAGGAACTGGAGCACCCCATTCTGTGTACCAACCAGTCCA
ATTTTCTGTCCACATTTTTGGTTTATAGTTCTTATTTGGTACGTATGCTTCACAATAAAA
TCCATTGCACGTATCAATGGTTGGATCAGGGGCATCGTCTTGCTTGCACATGATCCATGG
AACTCCTGTATTAAGACCCACTGCCATGGCAGCTGCCCATTTTGTATAAGCTTTACCCGG
TGCACCAATTTCCCATTCTATTGGTCCATATTCATTTTCTATCTGAGACAGAATAATCGG
ACCTCCTTGAGGTTCAAACAACTTTTCTGCTTTCATCATATCCACAATTTTTGTTGTGAA
CTTTTGCATTGCCGCCTTGAAAGGTCCATTGTCAGTTCTAAATTCAATTCCAGGAATATA
TTTtAGCCACAAAGGGAATCCCCcAAAATTCCATTCAGCACAAACATAAGGTCCGATTCG
CAAATGAACATAGAGACCTGCTTGTTGCACTAACTTGATGAACTTTACAATATCATATCT
GTCCTCAAAaTAATATTGTCCTTGATTAGGTTCATGTCCATCCCAAAATACATATGTTTG
TATCACATCCAATCCTCCTTCCTTGGCTTTCTGTATAAGACCTGGCCACATCTCAGGAGT
GCTTCTTGGATAGTGGATGGACCCaGAAATAAGGATTCTTCTTTGTCCATTGATGATAAC
AGCTTTGTGATCATAAGTCACAGTAGCTGTAGCAGAAGAAATCCAAGAAGAGAAGAACAA
TAGGAAGAAAATAAAAAACATTTTGTCTCCTAAAATTTTTTccacatggaaattggaatt
ccttacaagttacttacaact
>contig00043  length=2773   numreads=59
GGGGCGaCCGTCCGTtAAACTaCCAAaGAAAAAAGGGTAaCCAATGTGATCATGACATTG
TAGGTGCTTGCGATGGGACGGATGCGACTTCCCTCAGTTGGTTTGGGTGGCATAGCCCGT
TGCGGAAGtCCCCCTTTTTTTtGATCCATTTCTTtAGTCTTTAGGgAGCCAAAGCTTTAC
TTTtAAAATAAGGCTTGCGGAGGGGCGCTCACGTTTTTtGTCTGAGCCGTATCTTGCTGG
GTGGGACCGAGAGAAAGAAAGGACGGGGGGCAACCATGCATGGTACTTCTCGACCGTGTC
TCCGAGGGACAGTTGAACGAGCGACTCATGAATGCTGCCGGGTTGGACGAGCCAATAACT
CGAACGCGTTCGGTCTGTTTTTtGAGCAAGAATCACAGCGTTACCTTACCTTCACCATGA
TACGGACTCCAAGTTCTTATGGAAGAGCACGAGGATTGATGATTTATCATCAATATGATG
ATGGGAATGGAAACCAGAAGCACGACTGGGgTCTTCGTAGTCCAAGATAATTAAACCATC
AGTAACAGTAACGTAAGCATGAGACTTTTTGGTAGTACCGGTGAACCAGATGGCCGCGGC
GATGGAATCTGGGACGGAGGACTCGTAGTATCTCTCTAGATCTGGCAAAAGCGAAAGACC
CCcTAACGTAATTCGAATGGGGGCTGACCGCTGAGCCCACTCTGGCCTCGCAGGGCGGCC
CCCTGTGGTTGCGAGCTGGAGCTGCCATAGCTTATGGCTAGAGCAATAGGGGCCCCCAGC
AGAGAGAACAGTAAGGATAACGAGCGCTCCGCCCGTCAAGCGGGCGGCAAGAGCAGCGGG
AAAGTGCTTTTTAGGCCAACAGCCCAGTGAACCGGGCGGGGCACTCGACGAAAGGGGGGC
ACACTGAGCAAGTACGAGAAATTGGCCCCGCTCCACTTTATTAAAAGAAAGGACCACTAC
GGGAGGTCAAACCAAGGACCTATGGAAGTCGGGGCTCGTCCCCGGTCAATATTGGATCAA
ACAaTAGGGGGCCgTAGCACTGACCTCTTTTTTTATtGATTCAATACAATAGGGgAAAAG
ATCGTACAGTTCCCTACCGAGACAACAGAAACTCTCAACGGATCCTCCGCGCGCTGGGCA
TACCTCTTCCGTGCGTCTTTCTCGTAGCGGAAACAGAACAACAGGTAAAGGAAAGACCCG
GCcGACCTGCCCAGGGCTCGAGGGCGAGCTTTGAGAGAATGGGgAGTGAATAGAAAGGCT
TCCGTTTCcGTTCTTGGTTTGGGGgCTTTCTTTCGGGCTCCTCTCGATCTTATTCGTAGT
TGGGAAGGGGGAaGGAGTCTAAATCAATGGACATTAATGAACCATCATTGATGGACGTTG
CACATGACACGATCAATTCGGTCCGGCGCTAATAGAGGTTGCTTACTCTCCCTAGTAGCg
AAGGAAAaGGGCGGGgCTTTTTTCGtAGTAATAGTGGGCGGGTCTCATGAGATCTATGCC
GGCCGAATGAAGGTCGAAGGACCATTCGATTCATTAAGGGGTATAgCGGCGCCCTCGCCT
GGCGCCATTCCCGAACCTaGCTGCAGACGGGCGGGCCGGgCCGGgCCTGAATtCAGACcA
GACCAGACTCTtCTTtGTTTGAGCTGcTCCCACGCACGCAGACCAGAAGATCTCAGTTGT
CCTGGGCTGAACAGACAAATATATATGTAGAGATCTTCGTGGgACCGGGGAGGGAGTCTC
AATCGAtCTTTTCTAGGATtCCTTATCACGCCACGcACGGAGATCTTTCCATTGATAGAT
AAGAGGGCTCCCCCCTTGAACAGACTCTTAAAGGTTAGGTTACTACCTGCCTCTACGGAA
GAGGTGTACTTTGTACTGCCCGGAGGTCATATAGATCGAAACCCGGAGCGATAAGAACGA
AAGCCCTACCCAGCTACACCTACTGGCGCTTCAAAAGGCTTAGATTCTAAGGGCGCTACT
GAAAGCCTTTTTttAGGTCGTGTAATAGGGGGGTGTAACCCTCGAAATTGGTACTTCGGT
AGGGCGAGTAGCCCTTAAaCAAAAAAAAaGGTTTGGAACCCTTCCCcTATTTCTGCATTT
CATTCTCtATTCAGCCcGCCTCAAaCAAAaTGAGAAAAAaGGaGAGGCCTATTGaTtCGA
AGTCACTACGAAAGGGTCGGTCAATAGCATAGCTCTTTCTTTGCCGGGTCTCCTTTCGAA
GGAAAGGCCTTCGAAAGCCTAATCCGGTAGGGCCGGACGGCTTtGTTTGCCCcAGCTTGG
CGAATCGCATCCCCGCGCAACGACATTCTTTGTGCGCCCcTTACCGTTCTCGCTCAGTGT
TTGCAACGGCTGGGGAGGCAGTCGTAGAAGCGAAGTCTATCGCCGCGCCGACCATCAAAT
GCGAGATTGGACCCCTTCTCAAAGATTTGATGGAATGGTCCAGCCCACTCAAGAGCGCTT
ATGTCATCTGGGAACTCATGGCTGGAAACAATCCTTATGGTTTTtGATATCCGGTAGGAA
TAATAAGAATAAAaGTCCAGGTTGGTTGGTGAGCCTAGTGATAGGAGACTATCTAGCTTG
GTTCGGAGAGCACTTGTTGGGTTAAAGATTTTTTTGTTGCTAAATGTTACGgCCTAAATG
CTGAACTATTGACTCTACTTGTTTGGATGGGTGTTtACCCCAAAGTGTTCctGGACTGCA
TGCATACATCCGTAAGTAAcTTAGTGCAACATGGCAAATTTCATTGAGAGGAATCAGCAA
AGAAAAGAAAAAC
>contig00044  length=2775   numreads=153
cacttcattaccaatAAGaTGGGATACATGATAGAGcTACACCCCTAGCCCcACCTCCAC
CCCATAACAATTTACAGAGCGATCTCACAACCCATCATCACTTGAAGCACCCACATGCAC
AAAGCTTTtATTACTTAAAaGCTCTCAtGCCCCTACTAAaGATGGTGAGAAGTCTGTGTC
ACCCGCCTAAAGACGTTGATATTCTAGTATAGATGGTACTCGATACAATCTCTCAAGCTA
AATCTAGGTAAGCTACAATTTATATCTGGATCTCGACAGGCCATCTATACATTTCTTCCT
CTGGAACAGGCAGAGTCAAGGACACTAGTCCAGTATCCAAGTCATAGTTGAAGTCGGTCT
CAGCATCACCCACAATGCATTTCAGCGGGCGTTGGGAACAGTAAGCCCCAAACCGTCCAC
ATCCCCGGACTTTCAGAGTGATTGTTGCAGTTGGGGATCGATTCTCACCAAGTGAAGTAG
TCAGCTCGGATGAAACCTCACCATCGAAGAGCTCTGGCTTCTTGTCAGAAGCACTGTGGA
TTTCAAACTTGTCAACAGCACCACTGGCGTTGAACATGTCAAGCAACCCTATTGGTGCAA
ATGAAATGTTGCAAGCGATCtgcTTGATTGGGCAGAAATGGAAGAGTTCATACTCAAGAA
CTTTCAGCGTCACTGGCACTGAAGCACCCTTTGGTAATCGAATTAACTCACCTGATCTAT
AGGCATATACTACTGTTTCTCCGTTCCAATCAGTACCAGCAATTTGAGCAATGCAGTCAA
CATCAGTAGCACGAACAGAGGCTGTGAGGGTACCAGGAGAAGCATCGTGAATACGGGTCT
TCTTTTCAACCTTGCACCATCCCGCACCTTGGCAGTTGAACACACCAACCACACCAGTGC
ATTTGTTCACGTTCCAAATCTTCAGCAAACTTGTCCCATCTCTTGCTGGATCAACAAAAa
GACAGTCGCGTGTTGGCCTGCCAGGAAGTTGGGCACGCAGAACTGATCCGTCAGGAAGGA
CCAGCTTTTTCAATAGCTCAAAATTGTGGTTGCCAGGCTTGTCACTGACATATATCGGAC
AGCCACCAACAGCACGTCCTGCAGCGTGATAATCTGCAGCAGGGTGTAAACTATGGAACA
TATCCCAGTCTGGTTGCATAAATTCTCCAAGGAAAAGAGTGTTGTAAGCCACAGAAGAAA
TATGAACGGTGTGAGAAGCAGGGTCTCTAGGATAGAAGTCATCAGAAGCTCTGACAACAG
CAGTCTGCTTGGCACTATATAGTCCATCAGTGTTATGGCACATGCAAGCAATACATCCAT
TGTCGGGGAAGTTTCGTGCAATTGAAGCCTCAAGAGCTTGGTGATAACTGCGGGTGAGGG
AAACTCTTCCACCATGGCCAGCACCAAGGGTCTCAATAATGTTCTGAACATCAACTTTTA
CTCCATCTACTCCACAAGAGGCCAAGTAGGCATGAAGCTCATTGTAGAAGTCGAAAACCT
TTTTGGGATGCACCAAACCAAGGCCATGAACAGAAAGACTGTCCATTACAATGTCTGGTT
GGTTGCCTAATACACCTGGTGATTGAACTGGATATGCCAACAAAGTGTCATAATGTTCCA
TACCAGCAGCAGCTGGTTTTACTCCTCCCCAGTAGCCCGCTAAAGCGTGCCACACATACA
CATACTTCACGTTGTAGTCCTTCTTGGCATGTTCCACCACATACTTTAGTCCAGTGGATT
CCTCGTTCTTTTTATCATTCTTCTGAAATTTTTCATTCTCTTTTATTCCAGTGAGTCTGC
TTGCAAATTGTGCTCCTTCTTGTACAACAACATTAGAATCTTCCTTAGGTTTGCTTTCAA
TCTGTTGCCAGCCATCATCTATGATCAAAAATCGTGCAGGAGTTCCTCCTTCTGATAAGC
TTTTAAGGCCTTCCTCAACACCCTCAGCTGTAACATCAGTGTAAAATGCATCCCACGTGC
ACCAGCCAAACCAATCAAGGAAAGAGGGCAACTTTTTCTTCTCACGATGAAGAAAAGTTT
GCATATATTTTTCCACAGCCTTTACAGCCTGATTGATTACTTCAAAGGGATTGGTCCCAG
CATGCATGTAGACAAGGTGAAGGCCTTGGTTGGTTTCAACAGCATTATCCCCACTCTCAA
GGCAGATCTCCATCTCATTATTTtCGTTGCCTTGCAGAACAGCACGGAATTGGCCTTCAA
GGAGAGGAAGGAAGACAGTGTAAATGGTCTGAGCATCATCTTGATCAACTCCTTCACCAC
CATCCCTGCTCTCCACTAGCATGAATTGGGTCTCCAAAGGAATGTCTTTACCACACTTGC
CCATCCTCTGGGTCATCCACCATAACTTGAATCGGAAACAACACATAAAaCGGAGACCCT
CTAAGACCCCAACGGGAAAGACATGCAGACTTTTGCTATGGGAAGCACTGGCACCAATGA
AAGCACCAGCGACGAGCCCAGCACCCGACCCAGGAGTTAAGACAATGTTATCTGGCACTC
CAGTTAATATAGTCTTTCCATGAACAACAAGGCTGCCATCATTGATTGAAATCTTTGGCG
TGATCGTCATTGTTGATGTTGAGCACCGAGTAACAGCAAAATCACTAGTTGAACAAGCTC
GAGCTTAAGCTTGAAGAATAAGCTTAACGAGAATTTTCTCTGTAAATTTCAACTCAATAG
GAGAAAATGTTCCTCCTACGAGAGAGACGAGGgAAAGTATAAGCAAAGCTCAAATATGTA
AACAGGATGTGCAAA
>contig00045  length=2773   numreads=39
AAATGAATTTCCAAATCAATTTCCTGGATGATTTAACAGCGGATGTAAAATTGGCTAATC
ATGGTAAAAGAAGCACCAGCATTTCTTCTtCTGTTCTCAGCGACCTTTGGGATTCATGAT
CTGTGAAAAAACTGCACTTGGTGTAAGCCCATCAGAATCTTCACTAGCAAGACTCCGGCC
GCCTATGCTCATGCTCATTCCGGTGCTTCTTgaGTCTGTAATATTGCCATCAAATCCAGA
GGAAGCATCAGGATCTTTcTTCCCTTTAGAGGCAGCATTGAATGCCACCTCCTCTCCATC
TGCTCCGCCAATACCCTTGCCACTCTCCTCTGCACTCTCTTGTAGTTGCAAAGCAAACTC
TAGGTTCCAAAGCACATcACCCATTGATGGCCTCTCAATTCCCTGATCAGACACACACTT
CATTGCTGTCTCAGCAAACTTTTtGAAACATTCGGGTGCAATCTTCCCcTTTAGATAAGG
GTCAAGAATCTGATCAAGGATGCCTTTCTTGTGACAATGGGCAGCCCATTCCGCCAAGCT
TACTTGCtCCTTTGCCAGTGTTGGATTCAATGCCGGTCGTgCACATAGAATCTCAAACAG
CACAACACCAAATGAGTAAACATCAGATTTTTCAGTTAGTTGCTGCCGCCTGAAGTACTC
TGGATCCAAATAACCAAAACTACCCTTTACTACAGTGCTAACATGGGTGTGATCCAATGT
AGGGCCTGTCTTAGACAAGCCAAAATCAGAAACCTTCGCAACCCATTTCTCATCCAAAAG
AATGTTAGTTGTCTTTACATCTCGGTGGATGATAGTGTGTTTGGCACCGGTATGGAGATA
GTGTAAACCACGTGCAGCGCCAATACATATTTCAAGCCTTTGCTTCCATGGCAGAGGGGg
CTTTtGGGTTTTGtAtAGATGCTCACGTAGTGTTCcATGAGCCATGTAATCATAAACAAG
GATCATCTCACAGTTCTCTTCGCAATAACCAATTAAGGACACAAGGTGACGGTGTCGGAG
TTTTGAAAGCATTTCAATCTCAGTCTGGAACTCATGCACACCCTGCTCAGAAAGTGGATT
ACCACGCTTGATTGCAACTTTAGTTGTTCCGCCATCAATTTCTCCCTTGTAGACTTTGCC
AAAACCTCCAACTCCAAGGAGCAGAGCCTCATCAAAATTGTTGGTAGCGCTCTTGATCTC
AGCAAATGAGAAGTGGCGGCAAAGGTTAGAAGGTAGAGAAGAAGTATAACTCCCTGTTGT
GTTTGTCTTGGCCGAGCCAGCAGAGTGAGAATTTCCATATAGGGAAAGTGGGAGCCATCC
AGATGGACCATCACTTGAACTTGCTTCCTTCCCATGTCTACGACGACGAGATGCAGCAAC
AACACAGAAaCcTACAACAAGAGCTATAACTGCTCCACCACTTACACCACCAGCTATAAT
TGCTTTCtGGCTCTTTGAATGACCAGAGCCTGATGATGGTCTGACCAATGAAGGATCAAT
TACTTCCTGTTTAGGAGCAGGTGTTGGATTAGGCCCAGCAAGATTACCATCAGCACTGGC
AATCTTAAaTATCTCCACTCCATTCAAGAGTGCATCATAATACTGGGACTTCAACTCCGG
ATTTGGATGAAGTGCAAGCCACATATCACTCTGGGggCtCCCGCCAGGAATGAGCACCAC
ATAATCTTTATGTACTGGAGTTCCATTATGTCCATTAGCCCAGGCAACCACATCAGCCTG
CTCcTCTGCAGTTTGATTGTTGAGGAAGATGCTAAACACTCTTTGATTAATGTTGGTTAT
ATTTTGAGAAACTTCaCAGAAATGAAGCCTAACCAAATAACTGAAACCAGAGTCGACGCT
AAAAATCCAAGTCAAATTGTAATTCAAATTGACCTTAGGAGTTGGCCCCATTGATCTAGC
AGTAGAATAGACGTCATGTGGCGCAAGATAAGGAGGTGTAGGGTCTTTGATTGTCATGTT
TGGATCAGCCGACTCTGGAACACCAAGCCCTGCCCCATAAATATATGGCTGGTCATCATA
CCAAGATCTAAGCATACCTGTGTCTCCAGAAGGTGAGATATCATTCCCACCCACATTTAT
CCGATAAACATTCTCAAGAGCAGTAGAATTATCTATATAAAATGGAGAGGAAACATCACC
GACCATCATTAAAGTTCCATCAGTACTACTGTAAaTaTCAGGCATTGACACAATCTCAAT
CCCATTCACAAATGCATAAGCTTTCGAGGGGTTCGAAGCTGGaCTAAaGTAATATTCAAa
GTTCCACCATCCACATTAATCGAATACTCCTTCACAATAAAaGCATAATTTAAAGCTTCT
GTTGTTTGAGCAACACTAAAGTTCTTAAGAAGGGTATAAGACCCTGCCGTGAcTGAAAAG
aGAGCATCAGATGCATTAAGCCCACTATAGGAAGCAGGATAGAAATACAGACGCACGAAT
TTtCGCCCTGAGCCTACAGGGAAACTATAGGTGAAATTAGAGCGAAAAATTCGTGCAGTC
ATATAAGGAACTTGGgAAACTGCAGAGTTCTGAGTTGCAGCAGGCGATATAGAAGAATTA
CTGGACAACAAGAACTTaGAATTTTTAtCAGCAGTCCATTTCTGACCATCGGAGTCGGAA
CTATCTGATGTTGCCCCACAATCTAAAaaGGATTCTATCCGTGGGCACGTACTTAGTTTG
GCCAAAGACAACAAGAATTTCAGAGGCTGAGTAAAaGTAAAAAGAGAAAAGAAACAAGAA
AACACTTCTCCAT
>contig00046  length=2751   numreads=76
GggTTTCCATGTTCTTCGAGCTCTAATCTCTCTCATGCATTCGTGTTCTCAAGCTCTATA
CCGTGGTTTGATAGCCTTTATTGTGGTTGCGTTTCTCTTTTTtGcTCTCTTTGGAGGGTT
TCTTGTTGCTAAAaGGTGCGGATTTCACcTCCCGGAGTTTTTTGAGCTGTTCCCATGTCT
AAGCTCTTTGGATTCGCTGGAGATGATGATTTTTGCCCGGGGGgCCCAATATACGCAAAC
CCGAAGGAGGCAAGCCTACTTTTGTCCCTTGGTCGCCATGTGGATGTGTATTTTCCTTCT
CGCAAGAGGTCTCGCATCAGTGCTCCATTTGTTCTTGTTGGAGAGAGGTTTGAGCAGAAA
AAGCAGGCATCTATTGAAGTTCTGCCAGATGAGTGTCTCTTTGAAATCTTCAGGCGTTTG
CCTGGAGGGGAGGAACGAAGTGCCTGTGCTTGTGTTTCAAAGCGCTGGCTTGCTCTTTTG
AGCAATATGTCCAGGGATGAACTTTGCAGCAAGAAAaCTACCcAGTTGTTGAATGAATCA
GCTGAAAAGAATGGTGAGGCTGAAGATCTGGAAATTGAGGATGATGGATATCTGTCCAGG
AGCTTGGAGGGGAAGAAGGCCACAGATATTGGACTTGCAGCTATTGCGGTGGGAACTTCT
AgTCGGGgAGGTTTGGGCAAACTTTCTATCCGTGGGAGCCGTGGGGTAACAAGTGTAGGC
CTGAGAGCAATTGCCCGTGGTTGCCCTTCTTTGAGGGCTCTTTCCTTGTGGAATTTGCCT
TCTGTTGGCAATGAAGGTCTATTCGAGATTGCTAATGGCTGCCACATGCTAGAGAAGCTC
GATCTTTGTGGGTGTCCTGCAATTTCTGACAAGGGTCTGCTTGCAATTGCGAAGAGTTGT
CCTAATTTGACTGAGTTAACCATAGAATCTTGTGCAAATATTGGGAATGATGGTCTGCAA
GCCATTGGCCAATGTTGCAACAATCTGAAATCCATCTCAATCAAGGACTGCCCAGTTGTT
GGGGATCAAGGAATTGCAAGTCTGGTATCTTCAGCCACATGTGTGCTGGCAAAGTTGAAG
CTCCAGTCTTTGAACATTACTGATGTATCTTTAGCTGTTATTGGACACTATGGTAAGGCA
GTTACTGATCTTGTCATCACCAACCTCCCAAATGTGACTGAGAGGGGCTTTTGGGTCATG
GGTAATGGTCATGGCTTGCAGAAGTTGAAGTCGTTTGCAGTTACATCATGCCGAGGGGTG
ACAGATGCTGGGATTGAAGCTATGGGgAAGGGTTGCCCAAACTTAAGGCACTTTTGCCTT
CGGAAATGCGTATTCTTATCCGACAATGGACTGGTCTCATTTGTAAAAGCTGCACAATCA
CTGGAGGTCCTGCAGTTGGAGGAGTGCCACAGGATCGCCCAACTTGGGTTTTTtGGTTCC
CTTTTGAACTCTGGTTCAAAATTGAAGGCCCTTTCTTTGGTAAACTGCATGGGCATTAGA
GAACTAAATCTGCGATTACCTCAGGTGCCTCCTTGCAATTCCCTGCGTTCATTGTCCATC
CGTAACTGCCCAGGTTTCGGTGATGGCGGCTTGGCTCTGTTGGGTAAGTTGTGCCCCCAA
TTGCAGAATTTGGAATTGAGTGGACTTCACGGAGTGACTGATGCTGGGTTTATCCCATTG
CTGGAGAACTGTGAGGCTGGTTTGGTGAAGGTTAATCTTAGTGGCTGTGTGAATTTAACT
GACAAAGTGGTTTCAGCATTGACTGAGCAGCATGGTTGGACTCTTGAGGTTCTGAATCTT
GATGGATGTGGAAAAATTACTGATGAAAGTTTGACTGCAATTGCTGAGAACTGCTTAATG
CTCAGTGATCTTGATGTCTCGAAATGTGCTATCTCAGATTCTGGGCTCATGGTTCTGGCT
CGTTCAAACCAGCTCAATTTGCAGATCTTTTCGGTTGCAGGTTGCTCTATGATATCAGAT
AAGAGCTTACCTGCCATTGTAAAAATGGGTCATACTCTTTTAGGGTTGAATATTCAGCAC
TGCAATGCCATTAGCAGCAGCACTGTTGACCTTCTCGTGGAGCGTTTGTGGAGGTGTGAT
ATCCTTTCTTAAGTGAGGAAGGATGTCAAAGGAGATCCCTTTTCAGAAATAGGATGGCAG
ATAATGCGTGATTCAAAGTAATTAGCCTCAGGCTCTAGTCAGTTTTTTCAAGTAGCAGCA
GCTTGTGTAGTTTTTGGGTCCATCAGCTATGGGTCTTTTCTTTGTCTTCCAGTGCTCATT
TCCCTTTTCCTGGGATTGTGGCCATCTACCCCACTTTTTtCACAGGTTTGGAAACCTGTT
GTTTTAGCTCCAAAAATTGACAGGAGTGTAGCTTTTATGGTGGCCATAACTCCCTGAGAA
TACAGTTAAACTGGGTGCTGGACTTTCAGATTTTAATTGTTTCCTGTTTCAGGGTTTTGA
CATTGGGTATTTTAGCTTATCCTTGCATATGGGTGAAAGCTTTACGAGACCTACCAATGT
CTAAGTCTGTCCATTGTGAGTCTTTCAtGTTTTtGTAATCATGTATTGGACGTGATGGTT
GGGTCAGTTTTCCTCAAAGGGTGGGGATATTtGGAGTCAGGTTTGTCTTGGTTGCTCTTT
GGCAGTTGCAGTTtGAGATATGGCGCcTTGTGGTCGTGGGCTTTGGCCATGGCAGCAGTT
TATAGTGACTGCCATGACAACCTTTCTCCTCTCCTTTAAGGAGAAGGTTTG
>contig00047  length=2749   numreads=37
TTAAGGATACTAGTCCACTGCCTTCAGTACCACTAATATCAGAATCCCAAGACGTTCCTG
ACGAAAGATTAAGAACGGGTACTCCTACAGAACTATCAGGAGAAGTTGgCATTGCAGCAA
AaaGGGCAGCAGAGTGGGGTCTAGTGCTAAAAACAGACACAGAAACGGGTAAACCGCAAG
GGGTTGGAGTGAGGAATTCAGGCGGGGATGAACCCAATACTAGTAATAAAaCGGGGACTT
CAAGAAGAAACTCGAATAATTCAGTTCGGAGCTCCGGTGAGTTATCGGAAGATGAAGGAG
GAAaTAAAGGAATTCCTAGAGTGTCTGAAGACATAAAAGATGCATTATCCtCTTtCCAAC
AAACATTtGTGGTATCAGATGCTACAAAaCCTGATTACCcAATCATGTATGCAAGTGCTG
GATTCTTTAAAATGACAGGATATACTTCTAAAGAGGTTGTAGGCAGGAATTGTCGGTTTT
TACAAGGAGCTGGTACAGACCCAGAAGATGTGGCCAAAATTAGAGAGGCATTGCAACAAG
GAAATAGTTACTGTGGAAGATTGTTGAaTTATAaGAAagATGGGACACCATTTTGGAACC
TTCTCACAATTTCTCCTATTAAGGATGAATCTGGAAAaGTCCTCAAATATATTGGAATGC
AGGTGGAGGTTAGCAAATTCACAGAGGGGTCCAAGGACAAAACGTTGCGTCcAAACGGAT
TGCCTGAATCTTTGATCAGATATGATGCACGTCAAAaGGAAATCGCAACAAGTGCAGTAA
CTGAACTTGTTCAAGCAGTGAAGAGACCTCGGGCACTTAGTGAATCTACTAACCGTTCTT
tAACGAGAAAATCTGAAGGTGGTGAAGAAGaGGAAaGAAAaCGAGCTGTAGGAAGACGAA
ATTCAGAGAATGTACCTTCAAATAGAAGAAGAAATAGTTCAATGGAGCGAATCACTGAGT
TACCTGAAAaGAAaCCAAGAAAaTCCATACGCCTTtCTTTtATGGGgCTGATGAGGAAAa
GTACTcAATCAAATGATGAGAGCTCTAATGATGGTATTATTCTTAATGATGATGATGATG
ATGATGATGATAACGATGATGGTGATCTGGAGACTGATGATGATGCTAGGCCAGATAGCG
TTGATGATAAaGTAAGGAAGAAGGAAATGAGAAaGGGTATTGATCTTGCTACTACACTTG
AACGTATAGaGAAAAACTTtGTtATTACTGATCcAAGGCTGCCAGATAATCCcATtATAT
TtGCcTCTGATAGCTTCTTGGAGCTGACAGAGTACAGTCGCGAAGAAATCTTGGGAAGAA
ATTGCCGATTTTTGCAAGGGCCTGAAACTGATCCAGCTACTGTGAGGAAAATAAGAGAGG
CAATTGATAATCAAaCAGATGTTACAGTGCAGCTGATTAACTACACCAAGAGCGGAAAAA
AaTTTTGGAACCTTTTCCATTTGCAGCCTATGCGTGATCAGAAGGGAGACGTGCAATATT
TCATTGGAGTTCAACTAGATGGAAGTGAGCATGTTGAGCCGCGCGCAAATTGTATTCCGG
AAGAAACTGCGATAGAGAGTGAAAAACTGGTGAAAAAAACTGCAGAAAATGTTGATGAAG
CACTAAGAGAACTTCCGGATGCCAATATGACACCAGAAGATTTATGGgCAAACCATTCGA
AGGTTGTCTGTCCAAAACCTCATAGAAAGGATTCTCcTTCTTGGAAAGAAATTCAAAAGa
TTCTAGATGATGGAGAaCAAaTAGGCCTAAAACnTTTTAGGCCTGTAAAGCCCTTGGGAT
CTGGTgACACTGGCAGTGTTCATTTAGTAGAATTATGTGGAACTGGTCAATTTTtCGCCA
TGAAAGCTATGGACAAGAATGTTATGCTCAACAGAAaTAAGGTGCATAGGGCTTGTGCAG
AGAGGGAAATTCTTAACATGTTGGACCATCCTTtCCTTCCAGCATTATATGCTTCATTtC
AGACTAAAaCACATATTTGTCTGATAACTGATTATTGCCCcGGTGGAGAGCTGTTCATGC
TTTTGGACAGACAACCAACAAAAGTACTCAAAGAAGATGCTGTGAGGTTCTACGCTGCAG
AGgTAGTTGTTGCATTGGAGTACCTTCACTGTCAAGGGATAATATACAGAGATTTGAAGC
CTGAGAACGTCTTACTCCAGAGCAATGGACATGTATCCTTGACCGATTTCGATCTATCAT
GTTTGACATCCTGCAAACCACAGCTTTTAATTCCAACTACATATGAAAAGAAAAAGAaGA
AGCAGAAAAAGCAACAGCAGACTCCAGTCTTTAtGGCTGAACCTATGAGAGCTTCCAATT
CTTTTGTTGGCACCGAAGAGTATATAGCTCCGGAAATTATAACTGGTGCAGGCCATACTA
GTGCAGTGGACTGGTGGGCTCTTGGAATACTTCTATATGAAatGCTTTATGGATATACAC
CATTTAGAGGAAAAACAAGGCAAAAGACTTTtGCCAATgTTCTTCATAAAGATCTTAAAT
TCCCAGGAAGTAGGCAGGTCAGTCTCCAAGCAAAGCAaTTAATGTACAGGTtGTTGCACA
AAGATCCcAAAaGTAGaTTGGGTTCTCATGAAGGAGCTAATGAGATCAAAAGGCATCCAT
TCTTCAAGGGTGTCAATTGGGCATTAGTTCGCTGCATGAAACCTCCTGTTCTGGAAACTC
CTCTATCTCAGGCTGAAGCAGAAAAGGAACCTAAACTTGTGGATCCTGA
>contig00048  length=2749   numreads=95
TTTCCTTTCCGGGAAATCTTCATTTCTCTTTCTTTCCATTTTTATCTTTCTTTTAGTTGT
TAGATCTGCGTGGTGTGGGGTTATTTCGGTGCATAAGTTTtGTTTGATTTCTGCTTTGAA
GCTTTTGATCTAGGACTTGTTTATTTTGGTTAATTTTCTTCTGAGCGGTAGTTGTGGGGA
TTAGAGAGAGAAGTaGGGTAAAAAGAGGGGGTTGGTCCGGTTCCGATTGATCTTCTTCTG
CTtCTTTTGAGGGGGTAGCCGGGGCCTCGGCCTCGGCGGGTTTTAAAGCCCCCACCTGCA
CAAACTGAGAAGAAAATCATAATAATAACCCTAACTtCTTTTTAACCCAAAACAGATCGT
CGCGGAAGAGGATGCCGGCCCTGGCTTGTTGCGTAGATGCTGCCCTTGCGCCTCCCGGCT
ACGCTAATCATGCAGGGGATAGCTCCCTTCAGTCGTCGATCCTATTTTCCGGCGTACCTC
CGGCACCTACCACCACCACCGCATCCGCCATTGATAACTCTCCTTTCTCTCATTGGTCAC
CTTCCCTCTCTGCCGCTCTCTATAAGATCGACGGATGGGGTGCTCCTTACTTTTCTGTCA
ACTCCTCCGGCAATATTGCCGTCCATCCTTATGGGACTGATACGCTGGCTCACCAGGAAA
TTGATCTCATGAAAATCATGAGGAAAGTTTCGGATCCGAAGTCCATGGGCGGGCTTGGAT
TGCAGCTGCCTCTTATTGTTCGCTTGCCTGATATCCTCAAAAACAGGATTGAGTCCCTGC
AGTCAGCTTTCAATTATGCAATCCATTCTCAGGGCTTTGAGGCTCATTACCAAGGTGTTT
ATCCTGTGAAATGTAACCAGGATCGTTTTGTTGTTGAAGATATCGTGAGATTTGGATCTC
CATTCCGGTTCGGGTTGGAGGCCGGGTCTAAACCGGAACTCCTTTTGGCTATGAGCTGTT
TGTGCAAGGGAAATCCAGATTCTTTCCTTGTTTGTAACGGTTTCAAGGATGCAGAGTACA
TTTCTCTGGCGTTGCTTGCCAGGAAACTCGCCTTGAATACAGTGATTGTGCTTGAACAAG
AAGAAGAGCTCGATTTGGTTCTTGAAATGAGCAAGAAATTATCTATTAGGCCCGTGATTG
GTGTTCGAGCTAAGCTGAGAACTAAGCATTCAGGTCATTTCGGATCTACTTCAGGTGAGA
AAGGTAAATTTGGGTTAACCACAACCCAGATTTTACGGGTTGTGAAGAAGCTTGAGGGAG
CAGGAATGCTTGATTGCCTCCAGTTGCTGCATTTCCATATAGGGTCTCAGATTCCTTCCA
CTGCGTTGCTTGCTGATGGTGTAGGTGAGGCTGCACAGATCTACTGCGAGTTAGTCCGTC
TTGGTGCTCAAATGCAAGTGCTTGATATTGGAGGCGGGTTGGGAATTGATTATGATGGAT
CCAAATCTGGTGATTCGGATATATCTGTTGCTTATGGACTCGAAGAATATGCTCATGCTG
TTGTGCAAGCTGTTAAGTTTGTTTGCGATAGGAAGAACATTAAACATCCGGTGCTTTGCA
GCGAAAGTGGTCGGGCTATCGTTTCTCATCACTCCATTTTGATTTTTGAAGCTGTCTCCG
CAAGCATGTCAAGTGCAGCTGCATCAATGACTTCTGCAGGGTTTCAGTATTTTGTGGATG
GACTTACGGAGGATGCAATTTCTGATTACAGAAACTTAACATCTGCAGCTATGAGAGGTG
AGAACGATACCTGCTTGCTCTATGCTGACCAATTGAAACAAAGATGTGTTGATCAGTTCA
AAGAAGGTAGTATCGGTATGGAACAATTAGCTGCTGTTGATAGTTTATGTGAATTGGTTG
GTAAAGCTGTTGGATTATCGGATCCTATTCGGACATACCATGTGAATCTATCAGTTTTTA
CTTCAATCCCTGATTTCTGGGGTATTGGGCAGTTGTTTCCTATAGTCCCTATCCATCGAC
TAGATCAGAGGCCGGCCGTGAGAGGGATTTTGTCTGATTTAACATGTGACAGTGATGGAA
AGATTGATAAGTTCATTGGCGGTGAGTCTAGCTTGCCGTTGCATGAAATTGAAGGTGGAC
GGTACTACTTGGGGATGTTCTTGGGCGGGGCTTATGAGGAGGCCCTCGGTGGAGTTCACA
ACTTGTTTGGTGGCCCGAGCGTTGTGCGGGTTTCGCAGAGCGATGGACCCCATAGCTTTG
CAGTGACTCGCGCTGTGCCCGGACCATCTTGTGGTGATGTCCTCCGGGTTATGCAGCATG
AGCCCGAGCTCATGTTCGAGACTCTCAAGCACCGTGCTGAAGAATATTGCCACCATGACG
AAGACAGTGATGATAGCGATGGTGATCATCACATGGGCAATGCTACTTTGGCTAGCAGTC
TTGCTCGCTCTTTCCATAACATGCCTTATCTTGTGGCTTCTTGTTCATTGACTGCTTTGA
ATAATGGTGGTTTCTACTACTGCAATGAGGATGCTGCTGATTCTGCTACTGGGGATGAAG
ACCAGTGGTCCTATTGCTGTGCTTGAGATTAGCATCCCCCcACCAACTTTGTTAAAACAT
ATTGTTGGTTTGTGTGTGTGCTAGAGGTCGTCGTGTTGTTTAACTCTTTTATTTAATTTT
TCTGTCTATTCTTAATTTCCATATTTATCCTTTTTATCTATGGCaaaagATGGAAGATGC
AGTACAACCTTTTGCATTTTGTGATGAAAGAGGGATTGGGAAACCGAAT
>contig00049  length=2734   numreads=81
CCTCTCCAAGCCGTGCTTGCGTTTTTCATTGCACACGGCTTTCCCTATGTATACATCTAA
AACCcaGTTCCCTtCCTAGACGAAACCTATAAGGAAGTTGAATACTCAGTTGCTCAATCC
TTACTCGTATACTGTATGAGCATTTCATATTTCATATTCATAATAGAACTGAATGAATTT
TTTGTTATCCCTTCATTCTATTTCATTATATTTTTTAAtATATAATAAATATATAATATT
TCTTATTAATTATATAATATTTCTTTATATAATATTTCTTATTATATATTTCATTATATT
ATATATCTCATTATCATTATATTATTtATTTTTTAGTTATTTAGAGAAAATTTCGATTTC
ATAACCAATTATTCATGATTGGCCAAATCATTGATAGAAATAATATCCAAATACCAAACC
CGCCCCCTATATAACCTGCGCGAAATAGAGGAAACTCTCGGGAAGATCAAAGAAAGAGTT
TGTTCTTCTTCTGTAAAAAATTCTTCTAATAATTCCGAACCCAATCTTTtCAAAAAaGCG
CGTACAGTACTTTTGTGTTTACGAATCAAAGTTTTAACACAAGAAAGTCGAAGTATATAT
TTTACTCGATACAAACTCTTTTTTATTGAAGATCCACTATAATAATGAGAAAGATTTCTG
CATATACACACAAATCGGTCGATAATATCAGAATCCGATGAATCAGTCCAGACCGGTTTA
CTAATGGGATGTCCTACTGCCTTACAAAATTTCGTTTTTGACAATGATCCAATCAAAGGA
ATAATTGGAACTATTGTATCGAGTTTCTTCATAGTATTATCTTTATCTATTAGAAATGAA
TTTTCTAGCATTTGACTtCGTACGACCGAAGGATTTAATTTtACATTTGAAAGATAGCCC
AAAAGGTTGAGAGAATGCTTGGATAATGAATTTATATAGATCTTTTCTGgTTGAAACCAC
ACATAAAAaTGACATTGACATAAATtGACAAGGTAATATTTCCATTTTTtCaTCAGAAGA
GGCCCATCTTTtGAAGCCAGAATGgATTTtCCTtGATATCtAACATAATGCATGAAAGGa
TACTTGACCAACCATAGGaTAGTCTGAAAATCATTAGCAAAGACTTCTGCAAAAtGTTCt
ATTTTtCCAtaGAAATAAATTCGTTCAAGAAGGACTCGagAAAATGTTGATCGTAAaTGA
AAGGATTGGTTACGAaGAAAAAaGAGGATTGATTCGTATTCATATACATgaGAATTATAT
AGGAACAAGAAAAaTCTTGGATTACTTTTtGTAAAAATAGAAATAGaTCCcTTTTGAATA
ATAAGACTGTTCCTATtCCAATATTCATGAAGAAAGAGTCGTAATAAaTGCAAAGAaGAG
GGaTCTTTCATCCAATAGCGAAGGgTTTGGACtAATTTTTCTATATGGATGGGgTAAGGT
ATTAATACATCTGACACATAAATTAAATGTGGAAATTTGTCCTCTAAAAAaGGAAATATT
GAATGAATTGATCGTAATTTATGAGATTTAACTATCTCCGACCTTTCTAAAGAAGATACT
AACCGTAGAGAAAATGGAATTTCCACAATAACTGCAAAGCTCTCTGATATCATTTGATAA
TACAAATTCTTGTTGTACTTAAAAAATGAATTTTGGTTAGAATCATTAGCAGAAAAAaGA
AAAAAAAAAaCCAAaCGATTCTGTTGATACATTCGAGTAATTAAACGTTTTACAATTAAG
AAACTAaATTTATTGTCATAACCTACATTTTCCAACAAAATCGATCTATTTAAACTATGA
TCATGAGCAAATATATAAATATACTCCCGAAAGATAAATGGGTATAGGAGGTCATTTTTt
CGAGATCCATCTAGTTCTAAATATCTTTGATATTTCCACATGTATTAGATTTGATTGAAG
CAAGGATAGAGGATTTTtATTGAGTTGGTTATAAAaTGATACATAGTGAATGATACATAG
TGCGATACAGTAAAAaCAAATGTAGTATAATAAGCAAAGAGTAGATACCTCGGAAATAGA
TAAACTCATTATCATTAACGGGCTCCCCACCCTCTTCTTTTTtCCATCTAATTTGTTTAT
GTGCATTATAGGATAGGATAAAAaGATGATTAGAAATCCTTTATTTTTtCAAGTCAATCG
CTCTTTTGATTTTGGAAAAAATCTCTTTATCAATATACTCTTTCTTCTACACATTCGTCT
CCCCTTCATAGTGGAGAATAGCTAATAGTTAGGACTCATTAAAAGAAAATAGAAAATCTG
CTTATAGAGAAACCTTTCCCGCATTAGGTACTAATTTATTTTTAACGTCTAATTAGATCG
GATAATCGTTCAAATTAAGAACGTAAGCTCGTTGCTTTTTTGTTTCCCTATAATTGGAAT
CGTAGGACTCTATCCATTTATTAACTCGACCGAACTTTGAATTCATTTTTTTATGTTCCG
CATCAAATCAAGAATTCAAATAAGGTTGGACCGATCCGGCAAAAATGAAATATTCGCAGA
ATTCTCCATTGATACGACATGCTGTTTTTtCCATTCATTCCTTTCAGGATCAGTCGTGGT
CTTACAAACTATACCGACGGTATGGACGAATCCCTTTCTTCATACAAACGTGTAAAAGAA
GTTAGCCGCACTTAAAAGCcGAGTACTCTACCGTTGAGTTAGCAaCCCCCCccAAAAAAA
aataTTATTATTATTATTATTAttATTAttAaaT
>contig00050  length=2713   numreads=75
GGCGAGATCAACAAAGCTTAAAGTTCAAATCAGTCAGCAACTCAGCATCCGTCATATCAC
AACATAGCATTAACACATCTCTGTAAACACTGATATGAACATCCTGGCAGGAAAACAATA
CAGCAAGCAAGCATTGAATAGGATGATTTATTTTTCACTACAACTAGTAaTATAAACCAG
TCGACAAAGCAAGTTGTTATTAGAGAACTGAGTAGAGTTCCATTAGGTTGTGAGAATAGG
AGGGAGGTAATCAGATTTGGCGCCCAGAACACGAGCCTTGGTGTCAGGgAAGAACTCAGT
TCCTGGAAGTTCTGTCACATCTCCTTCACTTGTAATCCCAATAGGATAACGAAGCAAATG
ACCAGGTAGGTCGTGTTCAAGTGTCTCACTTGAATATAGATCCCAATATTTCTCTGCAAC
CTGGTTCACCTTCCTTACACATTGCTCATTTTCCGGATTAAGGAAGGAATCATCAAGCAT
GCCAAGGTGTTCATACCATAATGCCATACGGAAACCATGGATCTCACCTCGTGCTGGCTG
CCTGGTTGACAAATGATATGGTTGGTAGGCTCCCATAGCTATTTCTGAGTCCCTGGCACC
ATCCATTGACCTCTGGTTGATGTTGGCAGACCCAACTATTATGTACTCATCATCAACGAT
CATCATCTTTGAATGAACATAAATCATGAAGCGCCGGGCAGATTGAGCTCTTTCATAATC
TGTATCAGACTCAGGTTTTTCTGAAGGTTCATATTCACCACTCCTTTTCACTTCACGGTT
GCCAATGCAGAAAAATGTCAAGTAGTTCCGAGGATCCTCCTCAATACCTTTGGCTCGAAG
AGCCTGTACAATATCCTTATACATCATTTCCACTGTTCTTCTCTGCCAATCTAATATTGC
TTGAACTGATCCACTCTCTGGGATGCCCTCTGGCCACATTGGAACAACAACATAGACAGT
GAACCTCTCCCcTGCcTCAATCTTGCTAACTATcTtAAGTGAAaGTtCCTTGGGAATTAG
ATGCAATGCATTAATATCCTCGGGCTTAATACCATCAGGACTCCAaCCAAATGAACTTCC
AAGGAaGTACTGATTTTCAATATAAATGAAATTCTTTGCCCTTCGAATGGCATTGATATA
AGCATCCTGAATGCTTCGGTCAATGATATTATCTTTTCCACTAACAAGCCCAGCTCTGGC
AGCATCTTCGGGTGTATCAGGGAAACCAAATGCAGCCCCACCATCAATGGATCTAAACAA
CTGGACATTCCATGTGTTATAGTCATCAGGAAACATAACTGGAGAAGGGGGAATGATGAC
GTCTTCCAGTTCTCTCATCGGAAGGAGCAGATCTTTACCCCCTTGCTTTCTCCATCGCTG
CTCAAAaTTAAACAAGACATCCCATGCAATGGGTCCTTCAAGTCTAGAGTGGATGTCATG
CCAAGGTTCTCTTGGACCACCTTTTTGGATTGAAGCACCAGCAAAGTTGGGCTGATGGAA
ATCATCATGGTGTGCTGTGTCCAATGTCCTGAAAAGGGaTGGAATGGGGAATCATATCTT
CCATCACAGAGGTCAAGACCCCCAACAAAACTAACTATTCTCCTCTTCTCAGAATCTCCA
TTAGGCAATGCACTGTCAACCACCACGATTTTCTGGTGATGAGTGAACATGGTAGAGATT
TGTAGATCCTGAACTATGCTTCCACCATCATCAGGATTTCGAGGACACAAAACACAATGT
ACGTCAGTATTCTGGAAGAAGTGTTCAGTTTCTTCATCATGAGTAGCCATCAATCCATCC
TTTTTTAATaGACCAACAGAGgTTCTGTCATCCCAGACAAGCATAAGcACCcGGACACCT
TCACTTGCCTTCTTTTTAAGCAGCTCACCAAGAGTGATATCCCCTCCTGGCTTTGGCCTC
CTTGAaTCTCTTACCAAGGTGATTTCAgTATAAACAGACCAGCCAGTGATGTAGATCAGA
TGTTTTGCATTCGTAATTGCATCAAAAaCATCTTCCCAACACCTGTGAGGCTCATAGTAC
TTGCCCCcAGCCAGAGGGATTTTAGGAACAAATTTATCCGGAACGTGAGCATCTTGGTAG
AGAGAGACTCTACATCCTTGTCTCTGTGAATAAAATGTATAAGGCACTCCAGGATATTTT
GGACTCCTGATACCCCGGCCCcAGTTACGGTCCTTGCTAATGTCAAAGTATTGCAGCTTC
ACATGGATCTTAGAACCACCGCTGACAGGGTTCTTTtCCTCATCTAATATCTCAACCCAT
CTGTCTATCTCTTCCCCATCTAGTAACTCTTCAACTGGCACATATGCTCTTCCAATTAAA
GTTGCCCCAATGGGATTATCATCCTTGACTGTGAATATAACATCCGAAGCCTGaTGAGCA
CAGTAAATGTGAAAAGACTCATACCACCTGGGGTTAGAGTGTTCATTTTCAAGTATTCTG
GTCCTCCCAACTCTAGCCTTTCCTAAGTCAATAGTTGCATAGAGTTTAGTGACTCCCTTG
CCAAAACCAACTGTCTCCTCAATGTTTTCCATGAGCTTGCGAAAAAAGTGGGgTCCACCC
CCACTATGAAGCTTATCCACCTCATAGATCGTTGCGTGTAAAGTTCCGTGCAGCAATATC
TGCGCCATTCTTCACCTGGATTAGATCAAACAGAAACAGAGAGATCTGAGAATGAGAGAG
ACTCTAATGATCT
>contig00051  length=2708   numreads=40
GGTTTCCTTCTTCAAGTGCATGCCCTTTGTTTCCCATTGACCTGTCTGACTTTCGAACAA
AGGCAAGGGAAGTTAATGACCAAATTGGCCTGCATCCAACTATAATCTTGCCCCAAATCC
CAAACAAAATTTGATTCTCTTAAGCTTAAAAaGCTACTAGGCAAGgAGCTATCTTGATAC
CGAaCAAATTCATGTCCCACTCGATAATTAGTGATCTTCTCTGTAATCTGGGTTTtCCTT
CAAGATTACAAAACCTTCAAGAATGGGTGAAAGAGGAATATACTTCTCAGTAGCAAGCTC
AGCTCTATCACCAGCAGCCAGAAGCACTGGGGTTGAGTGGGTCTGGAAACCAGTGATAGT
CTTGGGTCGACCTGCCTGACCAACAACATCAACAGCTTGTCCTACCCGAACAGGTATAGA
CAAAGGTTTTAGATTCTCATCGACCGTCAACAACATCCTTGGCTGCATTGCTAAAACAAG
GAAGTACAGAACATAATGATACTTTCCCAAGATGATGGCTTTTGTATCAAGACATGCATG
AAGCATCGTTATCAGACCAGCAAGAGCCGTCGGTGACAGCAAGAATCGATCAGAATGATA
TGGATTAAGAGTCAGTAAGCCTTTACCcAAATGTACAAGTCCCTGAGCAATTCTCACACA
GAACAAGAGGCTGGCATCTTTGTAGTAATAaCTTGAAaGGTTGCGAAGCATGCCAGCAAT
TCGAGCATTGTTGGTTCCTGCACCTATCAAACCTAAAGAAaTAaCTGCAGCCATTGCAAC
CTCTGAATCAGTATCATGGCTGAGTCTGCTTAACGTATCCATAACATTAACCTTTGGGTT
AGATATGCAGAGGAGTCCAAGAGCCAAAGGAACTGCTCGACGGATATTATGCTCCCCATA
CTGCAAAAGATGCTCCAATGAGCGAATTGCCATTTCAAGCCCcAATTCCTCAGCCATTGC
AACCATAGcAATCCCAAGCACAGCTGGTCCCTGgTGGGTTTCACCCTTCTCAAGATGTtG
AGCACAATGACCCAGAAGATTTTGAACCTTGAGAACATTCCCAGTCCCCGCATAGGCACA
AGAAAGCAGAGTCATGTCACAGTATTTtCTTATTTTTtCATTAAACGTCTTGGAAACTTC
TGCTGTGGCCTCCACACTCTCCTGCTTCCCGAGATATAGAAGACCAAGGCCAAGGGgCAA
gAACCGAGTAAGGGgCTCCTGCAATTCTGACTCACTTCGGTCCATTAAAGCAAATATAAT
AGCTTGTGCAACTTCTTCGTTGCAAGATCCCACATATATCAACCCcAAAGAGATTGCAGT
GAATGCAATTACATCAAGAGAGGCTTTTGcATCATTAAGTATGGgAGACAATTTAGCACG
TATCTGCTCATTCTGAGAACCAGCATATGCAATTCCTAGACCCATTATTGCTCCAATTCG
GATACAGGAATCATCTTtGTCTGTATACTCACCTAAAAGCGCAAGTGCAGGATCGCAATC
ATTTTTGATACCACAGTTGACAATCCCAACTCCTAGAAGTGCACCAGCAATGACATGATT
GTCATTGCTATGGAAatATTTATCAATTTGAGCAAGTCCATTGTCAACATCCCAcAGTAA
GATCATACCCAGACTTGCTGCAGCACTGGCCTTTCCATGTTCTTTATTCTTGAAAaGCCA
ATTtCCTGAAGAAGCACCACTTGTAGAGTCTGACGGAACTGTCATTAACTTATCCTGTCC
AAAGCCTGCATTTACAAATGCATTGACAAATGTAGCAGCCAAATTTTGCCTAGCAGAATC
AACACTAGCACCAGCACTGGCTCGGCCATCAAGCAAATGAGCCTTATAAaTATCCTCAGG
AGATTTGGGCTCCATGACCTCAATATCCCGAGCAaGAGTTAAaTAACCTTCACTTAATTT
GGTGTtATTGATGATTTCCTGCAATGCTTCTCTGTCCTCATCATCCGCAGCCATTTCATC
ATCAAGCTCAAAAGTTATTCCATGTCGAGCAACGATGTAACAGAATTGCTTCTTTCTGAG
CAGGTCATCACAAACTGTAAAAACTTGCTTCACATACTGCATGTTATCAAGGAATAGTGC
AATCTGAAGTGCATTTGAAAATTCCTCAAATTTgAGATAtATCATATATGCAATATCAAG
AACAAGCATATCATCTGGTCCAGGAAGgTATCTTGCCGCACTGGTAAGATATAGGCATGT
CCTCTTGAAATTTGTGCTGTCCACATGGTCAATCAAGAGATCAAGGTCTTCAACCTCCaT
TAAAAGGTCAACAGCTTCAGGTTCAGCATTGTGCTTCATGTGAAAaGCAACAATTTGTGT
TACAAGTtCCaTTAGATCTTCAATAGAGGTCTCCTCACTCtGTCtCTTTGCATATTCTTG
AGCAATTTCTCCTGCCAAGTTCCTGACATATTCATGGCCCCATGAACCAATATCACCTTC
TGAACCCAACAACCGGTACTTTAAGCTCTCCAATTCTCCCTCAGCAGACATGGTCAATGC
CAAAACTGAAAGTATATCCGCCAAGTACTTCTTCAAATCTGAGTCAGCCATtGTTTCATA
GTATGCCTTTAGAGTTCCATAATGTGGTCGAAGAAATTTCAATGGCTTTGGAACAGAAGT
CATAGAGCTTGTTGAGGTCCGAATTTCCTGCCTCATGTTCTCTAGAGCAACCTTTTGCAA
CCCGGGAT
>contig00052  length=2705   numreads=293
tttttttttttttttttttttttttttttCCATAAAaTGACAAACCcTTTCCATTACAAG
ACAACTTAAACAAACACTTGCCATCAGATTCCTGACCACAAGGGCTGAACTGATGAAACC
CACAACAATAAAaTACAGCAAAaCACTAATTACTTATTTATTTCACAGTCTTATATTGTG
TATATAATTATAGTAATCAACGGCAAGAGgCGATTTTTGGGACTTTGCTAACTTCTTTAT
TAGCCCATTGCTTGCCATTGCTTATAGCTATCTAAATCTTCTAGAACTACAAAGATAAGG
GAAATACATTTAAATGATAAAACAGTTCTTAAAAGCCAGTGAAGCTTTCACTGGATTTTG
CAGAGCCTAAACAAGATAAAAGATAGTTCATCTCTCATATGGAGAGTGATTCGAAATCTG
TGTGTTTATTTCTTCACTGGAACCAGATTGAAACATCCTGCTGTTTTGGCAGAGCATCCA
TTACCAAGCCTTGCAAGTCTTCTTTGTAGTCAAAGGAAGCTAAATCGAATGGAGATCCGA
ACTTAAAGCTGCTGTTGTTGGTGGCGGCGGCGGTGGGGTGGTGGTTGCTCTCAAATGGAG
AATTCAAAGCTTTAAACCTTTCAAATTGATTACTATCCTGAGAAAACATTTGATGGTTAT
TATGAATATTGGATTCTTCAAAAATATTTCCCTCTATCACATTCGCTTGACCTCGGAAGT
AGTTGTCCGGTTGATGATGATGGTGAATTTTTGGCTGGAAAAGACTGTGACTTTCATTGA
CATTGACCCCATTGTTGCCAGCATTTGTATTCTTGTTTCCTTGGATGTTAGTGTCATAGA
TTGACATGAGTTCACTGATCATCTTTTGCCCATCTTCCGGAACTCCTGATAGATCGAAAG
TAGGTGGAGCTGCATTCACCATTAGAGGAGCTGGCTTTGGATGAGGAAAGATAACAGGCT
TCACTTCATTACAGTGAAAATTTGATCCTCCAAAGTCCAGAGAGCATCTATATGGGCAAT
TTAATTGATGATTGTCCCTAGAAGCCCTATCATTAAAACCAAGACGGAGTTGACTGTAAG
GACATTGAACAAACTCACATGTATATATCTTCTGATCCACCATCATGTCTATATCACTGG
GAGGTTTTCTCTTCCTAATAAAATCAACATTAGTGACAATCTCTCCCTTAATCGGATAAG
AAGGTTGTCGAAGTGGAAGCCTTTCCCTCATTCTCTCCATTCCCAAATTGGAATTCAGAT
TCTCAGGTTTGCACTCTTGCACATCAAAGTTCGGCTCATTTTCAACCCCTTCAACATCAT
ATTCACTGCAATCATGAATCACTAATGAACCACTCCCTCCAGTCGATGACAAGGGTGGGC
ATGAATCAGGGTAAAGCTCTCGGGCCAATGCCTCCTCTTGGTTAATAATTGCAAGCCAAG
TTGCACTCTCCTTAGCTGTCATTTTGTCCTGTAAACACTTTGACTGTCTCACAAGCTTGC
GAATTTTGGCAATGTCTGGAGACATATGTTTGATCACTGCAGTAAGAACCCCAACCTTCC
ATGCCTTTTTCAAGTCATGAGGCTTCTTATAAGGTGGAGGACCCTGTTCCTTAGGTAAGC
CTAATTGAGGCCACCACTCTTCATTTCCATTGGGCCACCATGGTGGAGGAATACCTTTCT
CCAATGGAAACCGCCTCTGAGGAGGATCACAGTGCTGCATCAAAGCTGACAAAAGCGAAC
CCAAAGTAGTATCTTGAAGCTCCTGCAAGGTATGTGGAGTTGGACCAATTGAATTACAAC
CCTCATTCTTGCCTGGGATCGAATTATCCGCTTGATACTTGGCAATGGCAGCCGGACCAT
TTCGATCAAACCTTACTTTATCCTTCCACCACTCTCGAAGATTATCTGATGCCCCAGTCA
CTGGCTTTCCTTTCTCAGGAATAATCCCATAAACAAAGCCTTGAGCTTTACAAACTTCCA
TCATCTTCAACATATATTTTAAGATCCCATCTTGAGCCCTTGACATCTTCTTCCTCCTAG
CTTGTTCCTGTGACTGCCTCTGCTTAGCAATATCAATACCTTCTTTACTCTTGTTCTGCT
CTTTCAGCCTTTTAAGACGCATCTTGTCCCTCCACATCCTGCGCTCAAGCTCATCAACAT
CAGTCTCCTCATCACTATAATCATCCTCCACAGTAGGCTCCGGCTCAGCTTGCGGAGCAG
CCACATCTTCTCCAAAAGGCGCAGAGAAGAAATCCATATCACTACAAAATCCCATCTCAT
CGAACATCATCATCTTGAATTTGTAGGGACCTCTAATGGCTTTAAACCCTATCTATCTTA
CTCTGTCGGTATTTTCAAGCCTCTTTCCCAGATAGATTCAAGGTCAATCAAACAACACCG
ACAGACCCTTTAATTTtCTTTtCTTTTtCTTTCCTTCCCCTTAATTAATTATATTTCAAG
TTTAAGAGAGAAAGACAAAGAAAGAGGAAAATAAGAGAAATAACCACTAATCAAAATATT
ATCTTTTGAAATGGGAACTTGAGGGATGATGCAGAACAGAGTAGTATTATTGGTGACTGT
GTGGAGTGGGCGGTGGGATTAAAGTAACAAGATTAGCCAAAAAAaaTATAAGAAAGCATG
AGGAAGGAGAGAGAGGGAGAGAGGGAGAGAAGAGGTGAGGTTTGATGAGGTTAATTCAAT
TGAAC
>contig00053  length=2702   numreads=259
CAAAAaGCCAAACCCTAACCCTTGGCGGCTGCGAACTCTTCCGTTGTCCCCTTCGCTCTC
TTTCTCTCCACTCCTAAATTCTATTTCACCTTCTTTTGTCGGAGATTTAGGGTTTTATCT
ATAAGATCTGGGATTCGATTTTTATCCGCTCATGGCTGCCGTTGCTCCCTCTACTGAAAA
AGCTGCAGAATTGCTGCAGACTTTATCGATAGATTCTCAAACAAAGACCTTGGAAATTCC
TGAACCTACCAAAAAGACTTCTGTTTACCAATATGGTGGTGTGGAGTCGGGTGTTTCTGC
AAATGGTCAGATCCCCACAGCCGAGCGGTCAGTGACGCCCTTTCTACCTGATTTAATGGA
TCCCTCGATGTGCTACCTTCCTAACAGCTATCCCTCCCCTGCCTATTATTATGGAAGTTA
TAATGGAAGTAGTAATGAGTGGGAAGACTATTCTAGATATGCTAATACGGAAGGAGTTGA
GATGGCATCGGGAGTTTATGGGGACAATGGATCTGTTATGTATCATAATGGTTATGGATA
CGCACCTTATGGCCCATATTCACCTGCAACTTCCCCAGTTCCAACATTGGTCAATGATGG
TCAACTATATGGGCCTCAGCACTATCAATATCCTCCATATTTTCAACCGCTTACACCGAA
TAGTGGCCCATTCACTCCTAATCAGGAAGCCTCTTCTCAAGGGGAGCTTCCGTCATCAAC
AGCAGCTGACCAAAAGTCTTTGCCAGTAGAAACCACTAAAGGGAATTCTAGTGGCATTGT
TAGTGGAGGAATGAAGGGAAACAATGGTTCAGCTCCTATAAAATCAACATATCAAAATTC
AATGCTGAATTCAAATAATACAAATGGAAGGGGTGTTTTGCCAGGGGGCGGGCTTAATTC
TGGTTATCAGGATCCAAGATTTTGCTCTGATGGGAAGTATAGAAGCACTGGTATTACTAA
TAACTTCTTAAAGGCGAATAATGCACCATCCTCAAGGAACCATAATTTCCATCAAAACAA
CAATTACATGGGTTTGCATCATCCTGGCCCAATGTCTGGCATGGGAGCAACTCATGGATT
CATAAATGGGATGTACCCAAACAAATTTTATGGTCAGTATGGACATGCTTTTGGATCTAG
TATGGGTTTTGGATCTACTGGTTATGATTCGAGGATAAATGCAAATGGTTGGCTCGCTGT
TGACAGTAAATATAAACCGAGAGGGCGTGGTAGTGGTCACTTTGGTTATTTCAATGAGGG
TGTCGATGGTTTGAATGAGCTAAACAGGGGACCAAGGGCCAAGGGTTTTAAAAACCAGAA
GGGTTATCTGCCTGTCACATCAATTGTCAAGGGACAGAATGTTCCACCAGCTGAAACTGT
TAACGAAGCGAAGGATGAGATGCCATCTATTCCAGACAGGGAGCAATATAACAGAGCAGA
TTTCCCAGAGGATTATGCTGATGCCAAGTTTTTTATAATCAAGTCATATAGTGAGGATGA
TGTCCATAAGAGCATAAAGTATAACGTCTGGGCCAGCACACCAAATGGGAACAAGAAGCT
TGATGCAGCATATCAGGAGGCCCAGCAGAAATCTTGTGGCTGCCCTGTATTTCTTTTCTT
CTCGGTAAATACTAGTGGACAATTTGTTGGTCTTGCGGAAATGGCGGGGCCAGTTGATTT
TAACAAGAACTTGGAGTACTGGCAACAGGACAAGTGGACTGGCTGTTTCTCATTGAAGTG
GCACATTGTAAAGGATATACCCAACAGTTTGTTGAAGCACATTACCCTTGAGAACAATGA
GAACAAACCTGTAACTAACAGCAGAGACACACAAGAGGTTAAGCTAGAGCAGGGGCTTAA
GATGATAAAAATATTCAAAGATCATTCCAGCAAGACATGCATTTTAGATGATTTTGGATT
TTATGAGAAGCGTCAGAAGATAATTCAGGAGAAGAAGGCTAAGCAACAACAGTTTCAGAA
ACAGGTATTGGAAGGAAAGCTCGAAAATGAGAAGAAAGAAGTGGCAAATGGATCACACAA
GTCACTGGGGGTTGCAAGTGACATGAACCAGGAACCCACTTTAAGTGCCCAGTCCAATGG
GGAACTAAAGCATTCAGAGAGTGGAGCAGTTTCAAAAGCTGGAGATGACTCAAAGGCAAG
TAAGCCACTTGCCTCAGAGATTCGGAATGTAGCAAATGGGATTGCCAGTATCTGCTAGGT
TACCAAATTCCAGCTATATTATGGAAGTTTTGTTGCTTGAGAGTAAAAATGTGTAGCTGA
TTGCTGTTGATGTTGTTCAAGCATTGTGCCACTCTTGTAGAGCTGAAGCTGCGAAGCCTT
GATAACCAGAGGGATGGAAAAGAGTATAGAGATTCTTCAGTTCTGGTGAGGTTTGGTGCG
CTCCTTAAAATCACAGTATTTCTTTATGAGTAGATCTTTCTTATAGTGGTTGGTTGGCTG
CTGACAAGTTTTCATTCCCTAGAAGTTTGGGTTTTAGTGTTGCTGTTTTATTGCTTTTGT
ATTCTTATATGATGTGGTTTCTAGCTTTTTGCTTTTCTTTATAGTTTCTATTTTACCTGC
ATGgCCGTTTTGTGCCTTCTGACAGTCCAATAGTTAACAGGGTTCTGTTTATTGGCATAT
GTAGAGAGCTATGAGCAAAaaGTGGAAAAaGCTTTTAAaaTACATAGTTGACTAAAAATA
GC
>contig00054  length=2688   numreads=215
TTCCTTTGCATTcctGCGTTCGGTGCATTTgTTCAAGTTTTcTGGGTTTGCTTTCTTTCT
TCTAGTAGAATATCTTGTGGGCATTAATTAAAGATCATTCTGAGATTTCCTGATCAAGAG
CCATGGCTGAACGCGTTATCACTCGTGTTCACAGCATCCGTGAGCGCTTGGATGAGACAC
TTAAAGCTCACCGCAATGAAATTGTGGCCTTACTTTCAAGAATTGAAGCTAAGGGAAAAG
GAATTCTTCAACACCACCATATCATTGCTGAGTTTGAAGCAATTCCTGAAGAGAACAGAA
AGATCCTATTGGATGGTGTATTTGGTGAAGTTCTGAGATCTGCACAGGAAGCAATTGTTT
TGCCTCCATGGGTTGCCCTTGCTGTGCGCCCAAGGCCTGGTGTTTGGGAGTACATCAGAG
TGAATGTCCATGCACTTGTCGTTGAGGAGTTGCGTGTTGCTGAGTATCTTCACTTCAAGG
AaGAACTTGTTGATGGAAGCAACAATGGCAACTTTGTGCTTGAGTTGGACTTTGAACCAT
TCAATGCATCTTTCCCTCGCCCAACTCTTTCAAAGTACATTGGTAATGGTGTGGAGTTCC
TCAACCGTCACCTTTCTGCAAAATTGTTCCATGACAAGGAGAGCTTGCATCCTCTGCTTG
AATTTCTCAAGGTCCACTGCCACAAGGGAAAGAACATGATGCTTAATGACAGAATTCAAA
ACTTGAATTCCTTGCAATATGTTCTAAGGAAGGCAGAGGAGTATCTCACCTCATTGCCAT
CCGAGACTCCTTACTCTGAGTTTGAGCACAAGTTCCAGGAAATTGGCCTGGAAAGAGGGT
GGGgTGATACTGCTGAGCGTGTTCTTGAGATGATTAGACTTCTTTTGGATCTTCTTGAGG
CACCAGATCCTTGCACGCTTGAAACATTCTTGGGTAGAATACCTATGGTCTTCAACGTTG
TGATTATGTCTCCTCATGGTTACTTTGCACAAGACAATGTTTTGGGGTACCCTGACACTG
GAGGCCAGGTTGTTTATATCTTGGATCCCcTGTGTGCCTTGGAGGAGGAAATGCTCCACC
GCATCAAGCAGCAAGGACTTGATATCACTCCCCGCATTCTCATTATTACTCGACTTCTCC
CTGATGCAGTTGGAACCACCTGCGGTCAGCGCCTGGAAAAAGTATTTGGAACAGAACATT
CGGATATTCTTCGTATTCCATTTAGAACTGAGAAGGGAATTGTCCGTAAATGGATCTCCC
GATTTGAAGTGTGGCCCTATCTAGAGACTTACACTGAGGATGTTGCCACTGAAATTGGCA
AAGAGCTTCAGGGCAAGCCTGATTTGATCATTGGAAACTACAGTGATGGAAACATTGTTG
CTTCCTTGTTAGCTCACAAATTAGGTGTTACAGAGTGTACAATTGCTCATGCTCTAGAAA
AAACCAAATATCCAGAATCAGACATCTACTGGAAGAAGTTTGATGAAAAGTACCATTTCT
CATGCCAGTTTACAGCTGATCTTTTTGCCATGAATCATACAGATTTCATCATCACCAGTA
CATTCCAAGAAATTGCTGGAAGCAAGGACACTGTTGGTCAATATGAGAGCCACACAGCTT
TCACCCTTCCTGGGCTCTACAGAGTCGTTCATGGTATTGATGTGTTTGATCCCAAATTCA
ACATTGTCTCCCCTGGTGCTGACATGAGCATATACTTCGCCTACACCGAGGAGAAACGCA
GGTTGACTGCTTTCCACCCAGAAATTGAGGAGCTGCTCTACAGCCAAGTTGAGAACGAAG
AACACTTATGCGTGCTAAAGGATCGCAACAAGCCAATTATTTTCACCATGGCAAGGCTGG
ACAGAGTTAAGAATTTAAGCGGTCTTGTTGAATGGTATGGAAAGAACGCCAAGCTACGTG
AATTGGCTAACCTTGTTGTAGTTGGTGGTGATAGAAGAAAGGAGTCTAAAGATCTTGAAG
AGCAAGCTGAAATGAAGAAAATGCATGCTCTTATTGAGCAATACAATTTGAATGGCCAGT
TCAGATGGATTTCTTCTCAGATGAACCGAGTGAGGAATGGGGAACTCTATCGGTACATTT
GTGACACAAAGGGAGTTTTtGTGCAGCCTGCTTTATATGAAGCTTTTGGCTTGACTGTTG
TTGAGGCCATGACTTGTGGTTTGCCAACTTTTGCCACATGCAATGGTGGCCCTGCTGAGA
TCATTGTGCATGGAAAaTCTGGCTTCAACATTGATCCTTACCATGGCGAACAGGCTGCTC
AGCTTCTTGTCGACTTCTTCGAGAAGTGCAAGGTAGATCCCTCTCACTGGGACAAAATCT
CCCAAGGAGGTCTGCAACGTATCCAAGAGAAGTATACCTGGCAAATTTACTCTCAAAGGC
TATTGACTCTCACTGGTGTATATGGCTTCTGGAAACATGTATCTAAACTCGACCGCCGTG
AGAGCCGGCGCTACCTTGAGATGTTCTATGCTCTCAAGTACAGGAAATTGGCTGAATCTG
TTCCTCTGACTGTTGAGTAAGTGGAAGCATAAAACTCAAGTGGGAGGTTTCTGAGATGTG
AAGATTCAACTGGGAAGTTTTtAAGAGTTGTGAAGAATAATGGTCATTTCACAGTTGTGA
TAGGACAAAGAAGGCTttCCATTGCTttCTATTTTTTTTTTTTttAAT
>contig00055  length=2683   numreads=65
ACCAATATGAGCTCGAAGTTTCCTTCGTAACTCCCGGAACTTCTTCGTAGTGTCTTCGTT
CCATGCCTCATTTCATAGGGAACCTCAAAGTGGCTCTATTTCATTATATTCCATCCATAT
CCCAATTCCATTCATTTAATATCCCCCCTTTGGGTGTCATTGACATAAGAGATGTCGTTT
CTAGTCTATCTCTTTCTATTTCTATATTCTATTTCTATATATATGGAAAGTTTCAAAATC
ATCaTATAATAATCCAGAAATTGCAATAGAAAAGAAAAAGGGAGGTTTGTGATGATTTTG
AAATCTTTTATACTAGGTAATCTAGTATCCTTATGCATGAAGATAATCAATTCGGTCGTT
GTGGTCGGACTCTATTATGGATTTCTGACCACATTCTCCACGGGGCCCTCTTATCTCTTC
CTTCTTCGAGCTCGGGTTATAGAAGAAGGAGAAGAAGGAACTGAGAAGAAGGTATCAGCA
ACAACAGGTTTTATTACGGGACAGCTCATGATGTTCATATCGATCTATTATGCGCCTCTG
CATCTAGCATTGGGTAGACCTCATACAATAACTGTCCTAGCTCTACCCTATCTTTTGTTt
CATTTCTTCTGGAACAATCACAAACACTTTTTTGATTATGGATCTACTACCAGAAATTCA
ATGCGTAATCTTAGCATTCAATTTGTATTCCTGAATAATCTCATTTTTCAATTATTCAAC
CATTTCATTTTACCAAGTTCAATGTTAGTCAGATTAGTCAACATTTATATGTTTCGATGC
AACAACAAGATGTTATTTGTAACAAGTAGTTTTGTTGGTTGGTTAATTGGTCACATTTTA
TTCATGAAATGGGTTGGATTGATATTAGTCTGGATACAGCAAAATAATTCTATTAGATCG
AATGTACTTTTTCGATCTAATAAGTACCTTGTGTCAGAATTGAGAAATTCTATGGCTCGA
ATCTTTAGTATTCTCTTATTTATTACCTGTGTCTACTCTTTAGGCAGAATACCGTCACCC
ATTTTTACTAAGAAACTGAAAGAAACCTCAGAAGCGGAAGAAAGGGAGGAAGAAACAGAT
GTAGAAATAGAAACAACTTCCGAAACGAAGGGGACTAAACAGGAACAAGAGGGATCCACC
GAAGAAGATCCTTCTTCTTCCCTTTTTTCGGAAGAAAAGGAGGATCCGGACAAAATCGAC
GAAACGGAAGAGATCCAAGTGAATGGAAAGGAAAAAACAAAGGATGAATTCCATTTTCAC
TTTAAAGAGACATGCTATAAAAaTAGACCACTTTATGAAACTTTTTATCTGGATGGGAAT
CAAGAAAATTCGAAGTTAGAAATATTGATAGATAAAAAAAaTAAaGATCTTTTCTGGTTT
GAAAAACCTCTTGTAACTATTCTTTTTGACTCTAAACGTTGGAATCGTCCATTTCGATAT
ATAAAAAATGATCAGTTTGAGAATGCTGTAAGAAAAGAAATGTCACAATATTTTTTTTAT
ACATGTCGAAGTGATGGAAAAGAAAGAATATCTTTTACGTATCCACCCAGTTTGTCAACT
TTTTTGGAAATGATACAAAGAAGGATGTCCCTGTTTACAACAGAAAAACTCTCCTCCGAT
GAATTGTATAATCGTTGGAATTATAAGAATGAaCAAAAAAAGAAAAaTCTAAGTAATGAA
TTTATAAAAaGAGTCCAGGCTTTAGATAAGGGATATCTTGCTCTGAATACACTCCAAAAA
AGGACTAGATTGTGTAATGATAAAACTAAAAAaGAGTACTTACCTAAAaTATATGATCCC
TTATTGAGTGGGTCATACCGCGGAAAAaTCCAATTTTTTTTTtCACCCTCAATTTtAAaT
AAAACTtCCaTAAAAAaTTCTATAGAGATGGTTTGGATAAATAAAATTCATCTTTTTCTT
CTTATTACTAATTATCAAAAATTCGAaCCAAAAACAGATGTAAAATCATTTTCAACAGAA
ATTGCTTATTTCTTAAACTTAATTAATGAATTTGCCGGAAAATCAAGATCGAGTTTAAAT
TTTAAGGAACTCTCTTTATTTCCAGATCACAAAGAAGAAAAAATGGATTTAGAAAaTCGA
ATAAAAATTTTCAAATTTTtATTTGATACAGTTATCGCGAATTCAAAAAATAAAACAATT
AGAAATAATTCTATTGGAATAAAAGAAATAAGTAAACAAGTTCCTCGATGGTCATATAAA
TTAATTGACGATTtGGAACAACAAGAGGGAGAAAATGAAGAAAaTGAAGAAAACATGGCG
GAAGATCATGAAATTCGTTCaCGAAAAGCcAAaCGTGTAGTGATTTTtACTGATAATCAA
CAAAATACTGAGACTTATAATAATACCAAAGATACAACGAATTCTGATCAAATAGACAAA
GTGACTTTGATACGTTATTCACAaCAATCGGACTTTCGTCGAGACATAATAAAAGGATCT
ATGCGAGCACAAAGACGCAAAaTACCTATATTATTACcTATATTATATTATATAtATTTT
ttATATTATTATATATATTTTttATATTATATATTATATTTTtATATTATATATATTTtA
TATaTAAaTAGAAaTAAAAAAAAAaaTAGAAaTaaaaaaaaaaaaAAAATATAaaTAAAG
TAAAATAAAAAAaaTAAAAATAAAGAaaTATATAATAAATaat
>contig00056  length=2657   numreads=148
TTTTTTTNtttttttttttttTTTTTTTTTTTCaacGCAAATATGGAATTATTATCAAAT
CTGCAAATCAGCCAACATGCCAAAAGCTCGACGAAAaaTATATCTTGTTCTACCAAATAT
GTTCAAAAACCTATCAAACACACTACAAGTTCCAACTTCCAAGTTCCAACAACCTACTTA
AGCCTAGAATAACCAAATATTGGATGGTCTAAaTCTGCTTAACAAGAAATAAAaTGGTGT
CTAGAGCTGCTTAACAATAAATATAACTAACTCTTGAAATTGCAAAaCCACTTGATGGgC
ATGTCTtAGTTCACCAAAAaCATTCTTTAGGAAaCCAGGCCATCATTCAGGgATAGTGAT
GCAAGCTGATCGGCAGGgTTGGCTGCCTGCTGCTGAACAGCAACATTTCTAAGGACTTCC
ATGGCCTCTGCAACTTTTGCTTTTAAAGCCTCTGGTGATTCAAGCAGGTGTAGAACTTCA
GTTTGATCCATCTCCAGAAGCATGCCTGTAACCTTGGCTGCTGAATCATGCTCCAGTTGA
TCCACCAATGGGTACAGACTTTCACCCAACAGCGTCCTTTGCTGCTCAGGGGTAGCATTT
GCAAGGGCTGTAGCCAAAGCAGTGATTGGCATGGGCTGCCCTGTAGCAGCATCCCTTATC
GGCATGCCACCCATGTCATAGGGAACAGAAAGCGGCATTCCAGCAACACCTGCCATTGGA
ACATCTGGCATGTTTCGACCAGTCGGGTAaCGATAGACACGTCCCCTAGGAAGCATCTGC
TGGTGCATTAGTGGAACCGGCTGCTGGCTCTGTTGCACAGGACCAGCTCCACGTCGCCCA
CCAGGGCGCTGGCTCTGCTGACCCTGCTGAACAAGTGGTACAAAGAAATTTGGCATAGGA
GCGCCTCCAGGCCTCATTCCAGGAACCAGTTGCTGCTGATAGCCAAATCCAGCCTGAGGA
GGAATTATTGCTGGAGGAGCTTGCCCATATAAAAATTGCTGACCTAGACCTGGAGCACCT
GGAGAATACATTGGCATACGAGGAGCAACAGAAGGTGACATGGCAACTGGCCTCATCTGT
GAAAATTGTGCCTGAAGCCTTGCCCTTCTTTCTTCCTTCCGTTGCGCAAGGGCAACATAC
AGTGGTTTACTAACAACCATTTTGCCATTCATCTCTGCCAGAGCTCGAGATGCTTCCTCA
GGATTTGAGAAAGCAACAAACCCAGATCCTCTGCTAATTCCGCTTGGATCTCGCATAACC
TTGCATGAAGTAATTGTGCCAAAATCAGAAAAAAGTTCCTTAAGTTTTTCATCATTGATG
CTATCATCCAAATTCTTGATATACAAATTCACCCCTTGGAATTTGTCTACAGCTTCCTTC
ATACTCTGTTCAAATCGACTTTTCAGTTCAAGCTCCCTCTCAGATTTTTTCTGTGCTTTC
CCAACATACCACTCCTTGTCATCAAACTTCTTTCCATTAAGAGACTCAACAGCTCTAGCA
GCATCATCAGCATTTTCAAAGTTCACAAATCCAAAACCCTTTGATTTTCCATCTGCATCC
CTCATAACCACGGCACTAGTAATTGCTCCATATTCACCAAAAGTATTCTTCAAATCCTCA
TCCGTTGTAGATTCTGATAAATTTTTCACATAAACATTATTGAATTTTGTCTTATTGAAT
GCAGTTTCTCGTTCCTGCTTGCGAAGGAAGTGTCCCACATAAACTTGTTTGTCATTAAGC
AACATGCCGTTTAATTTATCTATAGCATTTTGAGCAGCTTCCTCATTGTCAAATTGTACA
AAACCATAGCCTCTGGACTGGCCAGAAGCATCAGTTGCCACCTTGCAAGAAAGAATGTTG
CCAAATGTAGAAAATGTATCGTGTAAAGCTTTGTGATCAATAGTCTTATCCAAGTTCTTG
ATAAAAATATTTCCAGTCCCACTCTTGCGAATACTTGGGTCTCGATGAGAGTACATGATC
CTAATGGGCTTGTTGTTAAGAGGAGTGAAGTTTAGTACATCCAATGCCCTAGCAGCATCC
TGAGGATTGCTGTAGTTAACATAACCATATCCCAGCGATCGCCGGGTGCTCAAGTCCCTA
CAGACTCGAACAGAAACGACCTGGCCAACCTGATTAAACAGATCGTAAAGCTGTGAGTCG
GTCACGTTCAGGTCAAGATCTCCAACATAGAGCGACGTCGGCATGAATGGAATCCCGGCT
TGAGTCGCCGCAACTCCGTTCGGCCCCGGTACCGGCGCCGCCTGATGCTGTACCTGAATC
TGTGCCATCTCGAAACCACAGACGTTCTAGATCCTTCTCTCTTCTTTCCCAAATAAAAAA
aTAAATAAAAaTCTATTACCCCCTCTCTCCTCTTCTTATTTGAAGATAAACCTTAGATAG
CTAGAAAACGCAGACAGATACGATAATAATGGCAATAACTCTGATCCTAAAGCTGAAAaG
TGAACTATAATCTATGACCTAATAGTGTGAATTTGAGAGCCTTTTTTTTtCTTCTTTTTT
TGATAATTTAGGGATAGGAAGGAAGAGGAGAGAGAAGGGTAAAATAGGGATAGAATCGTC
CGAGAACCGTACAGAACCGGACGCGAGACGACGGATGAAGGTATAGAGAAGAAATTTTTT
ttGGTTTTTtGATTTGG
>contig00057  length=2626   numreads=50
ccTGtttttCCTTGGAGTCCCaaCTTCTTCCTCTTTTCTATCCTAGCCAATCCTTCCTGT
ACCATGGCTGCATTTACACTGATCTCAGAATCCACAGCAACCAAAGTTaCGATAaGAACT
GATCCAGTTCCCTGTCCTTTGACTTTtCCTCCAGAAGTATCCCTCTCCTCTACCTTTGCC
ATAAACTCTTTTGAGGTGTTTAATGTATGATCACTCAAATACTCAGCTGCTTCTGGACCA
TAATCCTCTTCCAAGCTTGGAACCTTAATATATGCAAGACTGCACAGCTGAGCAAGACCA
GGTGCCAGCGAGACTGATGGATCAAGGgCCGTAACTGACTGTACATGACCTCCTCcTGAT
TTCCATAATCAaTGTAGAACACCTCAAACCTGTCTTTCATGGATTCCACTGCTCCACGAG
GTGCAGTCACAATCATTGCTCGATTCCATGAATTATCTGCACTGAACTGAGCAAGTACAA
TGTCACCTTTCTTAGGATTAAAAGCGCCAATCACAGGAGCTTCTTGGAGATTCAGGGAAG
CAAGTTGTTGCTGAATAGAGGCAACTTTTTGATCCCCAACAGCCTGTACATAGAACTTGC
CACCACCCAGGACTTCTGAAACCACCACCTTTAGCACTTCTTTCTGTTTGCTTTCAACAG
CTGGACCATTAGAGACTTCCTCTCCTTCAACATAATTCTCCCAAATTTTCAGTTTCTTCT
TTTTTGCAGACTGCTCAGCCTGTTCAAGAAGATGAGCATCACGAATCCTGTCAAGGCCAA
AGGAAGTTTGCAACCTTGCAAGCCCAGCTTCAAGAAGAACTGTTGCCATGTTAGTCTTTG
CTTCCCACAGGGTTCCCAAGAACGTTCCAGTTCTATCAACAGTTTCTATTTCAATCTCAA
CATCCCTCTGCATTATCCTTCGTCTCATTAGTGCAATTGCCTCATCTGAATATGGCTCAT
CACGACCGGGACACCTAACACCAGAAAATGAAAACGCAATGCTGCATGTCTCCTTGGGAC
ATAAAaCCTTAAAACGGTGACCACTGAGCACATATTCCACTACAGCAGCAATTTTtCTGC
CCCGGTGCAGGAAAGGCAAGTATTCTTTtGCTTTCTTGGATGATTGCGTGGTGAGATCTA
GTATATGCGATACTGGAGACTCCTTGCCAGAATGCATTCCTTTCTTCTGAGCAATAGCCC
GTGATTCAGCAGCAAGAAGGGCATCATAATAATTTGATCTTTCCTCAAAGTCCCTATGCC
GAATCACAGTGGCAAAGCCACGGGAAACCATCAACTCACCAACATTAAGCCCAGGTTGCT
GATTGCTACCAGTTGATGAAGCTGCTGACACTTCATCACCATCACCGTCAGAGGAAGACA
aCTGGAAAaCTGATCCAAAaTCCATTATTCTCGAGTCCCCAGATCcAGAAGCAGGCATAG
CTCCATCTCCCATGGTAACCTTTCTAGAATATTCCATTTGCACATTCACTTGCTGCCCAA
TAAGGCGACGTCTGAGAAGATCCTTAGCTTCCCGTGCATAGTTCTCTGGCTTTTCATctC
TGCGAGGATTTCCCATTTTCGGGCACCTAATACTCGAAAGATTGACCcGTCTTTCTGCCA
ATGGACTTCCATATGGGACGGAATCATCGGCCACAATGATGCAATCACCACTTACAATCt
CcACTACCTTTCCTGTGAAGTTCTGGTCATGAATTGCTTTTGAATTTGTTGGAGGGGGCA
CATAGTTTGTCCAGATCCTCAAGCGGTTTTTCTTAGCTTGAAGTTCCGCATTCTTCAGCC
GGCGTTTAGCATCATCTTCCATCATGTTTGCACTCCATTCAACATATTTAGCTAGACCAT
TTTCCACAAGCTCCAACGCCAAGTCCTTTGCCGATTCCCCATCCTGATAATATACTGATC
CAATCAAGTTGCTGAATTTGtCAACTCCTTCCAAGACAATACGGACATCTCTATTTAATA
CACGTTGCTCAGTAAAGTaTTtCGCTTCCAGTGCAAATGGATCAGGAGCAACTTCTGATG
ATGTTGCTGCTGAGaCTgCGAGTCTCTGTGCTGACGTTAAAGGGGCTCGAGGTTCAGAAG
CATCTCCATTTTGCTCATCAGAGTTTAGGACTTTTTCCGCAGCAGTTTCTAGTGTAGCTC
TTCTACCcATTGATGGGCCCTGGATTCCTGCAACAAACACCTGGACAAACTGGAAATCTG
GAAGCAAATACACACGAACAGTACTGCCATCACGAACTTGCTCAACAATACCTTGCATGG
GCCTGCCCTTGTTTGCAGCAAGCAGACCCATGGCATCCAAGTTACTAGGATCACCAATGG
CAGAGGGAGGAAGATTTCTGATGGATGCCTCAGCAGCACCAGGTGTCTTACTCCATCGAC
CTAGACCCTTTTGCTTTGCTTGTTCTTCATGGACTTGATATTCAGCAAGAAAaGGaCTGG
CATCACCTTTCGGCTGACCCTGCTCCCTGACCTTTGCCCAGCCTTcTGAAaCCaTTATAg
TTCCAacATTtCGGTCATCTATAAACACAATTCCAAATTCTCGGCCAACGTTtGGTGCAG
TGGGATCAATCTTGAACGTGaCATCCTTTCCTATGCAGAGTTTCCT
>contig00058  length=2614   numreads=101
TTTTTTTCACAATCAATATATTAGTATACCCCAATAaCTAATTCTTATGACATTTtcAAA
ACTTACAAAAATAATATACAATCCTCAACCCATATATTCTCAAATCCTAAACTGTCTAAG
AACTCAAATGGTTCTCTATTGCCAAATGTATAGGACCTATACTATGTAAAATTGTTCTTC
TTTCTTTACACtACCATTGCATTATCCCTTGTTCCCTACTAATAGTTTGGAACAGCAAGA
AATAGTGAAAAGAGATTCTGAAACTTGTTTCATGGCCTTACACTAATTCATCATCATCAT
CACCATCACCATCAGGCCACAAAATCTGGCAGCAATTGCGCTGCAAACcTCTTTCTGTTC
TGAATATCGATGCTGTCATATGCAGTTGAAGAGTGAGGTGTTGATGTGTTAATCCCTCCA
AATTCATTGGGTTCGCCCATTTCTACTCTTCTTCCCAATTGAATGTTCTGATTGGGAAGA
AATGTCTGATGCGTTGCTGATAGCGACAGGTTTTCGCAGTGGGGAAGACCGAGCGTAAGC
GAAACAGCATTTCCTGAAAACCTTGGTGGTGTGAATTGTTGTTCTGTATCAAACCTTCCG
AGTTCTCCAATTGGGTACTGACCAAATCCTCCAATGAAGTTAGTTTGCGCACCAATGAAT
GAATATCCATCTCTACTCTGCCTTTCACTACCAAATTTCATCGAAATCTGCTCATTATTA
GTCTCACCAGGCTTAACATCCATGTTTATGGAAGGAACGCTATTTGGAGATTGAATCAGT
TCAGTGCTTCTGTGTCTTTTTGGACTTGCCTGTGTTAATCCTTCCAATTCTGATGATCCT
ATGAGCGAAAATCCTGACTGGTTTCGTACATTTCCTGCTACAGGAGACGTAGAAATTGCA
GGAGCATTCTGGTTTGTCGAACTGTCTAAGGACTTGAAGCTTTTAGTCTGATTCTCATTA
ACTGAACCTTTCTCATGCCCAACTGATTTTGAAGTAGAATTTTCCTTCTGCTCGCTCTTG
CTTTTTTTGTCATCCGACCCATTCCTTTCTTGCTCTTTTATTTCCTCCATGTACATTTCT
TCCACCATTGGCTTCCAAAGTCGAACTCGAGCATTTATAAACCAATTAGACACCTGACTC
CGAGTGAGTCCAGTCTGTTTAGCTAGCATACGCTTATCAGAATCCTTGGGATAAGGATGG
AGGAAGTGCTCGAACAGCCAAGCGCGAAGAACTGAAACTGAACGTTCAGGCAATCCTCTT
TGGGGTCTCCAAGCATTGTGCTGGATCATTCCCAACTGTTGAAGAGCTCTTTGTTGTCGA
AGATGATGATCGACGAATTTAAGCCTTGAACCTTCAAGTTTTCCTCCAAGGCAATCTTCT
TCGCCTAAGCTTTTGTTTGCAGCTTTAATTTGACCTGTTATTGCATCTTTTAAGCACCTG
AATTGTTTTGAGATTGTTTGAAGTGCAAGAGCTGTGTATGTTTTCGCAGAACCAATTCCT
GCTGCTTGTTCAAATGAGGAAATTACTATCTGCATCTGGTGGTGATATTGTCTGTACCTT
TGCTCCACCTCATCAAGCATGCTAATAAGCTTGGCCTTCTTCATCTGAATTTCTTGCCTC
TCTGCCGTGGTAAGCTCTGCTGCGCGCTTACCACCGCCGGCGTCTCCACCGGCTGACCCA
TCACCACCTGATGATTCTCCAATCATTTTGTTGCTATTGTTACTGCTAATCCCATTAGCT
TTCTTGGACAATTCATTCTTGATTTCATTACTGTTAACGTTGACAACTTCATCAAGAAGT
TCTTGAGCAGCCTTTAAGTACTTAGAGCTCAACAAAACCCCTTGCATACCTGACACCCCA
TTTGTAACACCTGAACCGGACGATACAGACCCGCCTGAAACTCGCATATCTTCACCTGAC
ACGGCTTGAGCCTGCGACCCATAACCTGGTGGCGGTGGCGGCTGCTGTTGCTGTTGCTGA
GATGAAAGGCTTAAAGACAGTCCTTGCTGAGCGCGTGGAATTTCACGCGCAGCCGAAGAT
GGGTCAATTGGGTTGTAAAGATTGTAATGAATTCGTGGAACAAGTCCATGCAGAGCAGAA
GCATCATGATGAGAAGTAGGGTCTAAAGGGATACCGACGAATTGTTGAGTGTTAGGTGGC
GCGTGAGAAAGATGTGGTGGCGGAGAAAGGTGGTTGGTGCCGGAATTGAGGAAAACTAGG
TTGTTAgAAGGTGGAGGTGGTGTATCGGAGTATTGGACATAAGTAGGGTTCATTAAAACA
AGTGTCTGAAGACCTTCTGCGGATGCTTGGATTTCAGGATTGCCATGAAAGTACGTCGCC
ATTTGATTGATAGAGATTTTCTTGGAAAAACTATTATACACTTATGAGAGAGTGTGGATA
GATCAACCCATCAAAGAAAGAGTGTGACAAAGAAACTACGAGTCATTTGGTGATCTTTGT
TTATCACTGTAAGCCTGTTGTGATGGAAATCTGAGTGTTGCACGTGCTTGATGATCATgc
TGTCTATATGAAAGATCAATATCTATGGATTTTATTATCAGTCCCTTCACTAGTTAAGAG
AAAAAATAAAAAGCCCTttGTCAGAccAAAATCT
>contig00059  length=2614   numreads=82
CACACTCTCCTAAGAAAGGCTTCATCTCTGTAGAATCATTTTCCGGCGCTCGGTAACCGG
AGAGTTGTTGTAGGGTTCAGGCAAGGAGGATGGGATCCGCACTGCTGTCGGAGCTAGGTA
CGGAGATACTGGTGCCAGTATGTGCGGTGGTTGGCATCGTTTTCTCGTTAATCCAGTGGT
ACCTAGTCTCGCGCGTGACACTCACGTCGGAACGCCACGCGCCGGGCGGTGCCAACAAGA
ATGGCTACAATGATTACTTGATTGAAGAAGAGGAAGGTCTAAATGACCACAGCGTAGTCA
CCAAATGCGCCGAAATACAGAGTGCAATCTCTGAAGGTGCTACATCTTTTCTGTTCACCG
AATATCAGTATGTTGGGGTATTCATGGTTGCTTTTGCAATTCTGATCTTTGTTTTCCTGG
GTTCTGTTGAGGGATTCAGCACAAAGAGCAGGCCTTGTACTTATGATTCACAGAAGACGT
GCAAACCAGCACTTGCTACTGCAGTATTCAGCACTGTTTCATTTTTACTTGGTGCTATCA
CCTCAGTTCTTTCTGGTTTCCTAGGGATGAAAATTGCCACCTATGCCAATGCAAGAACAA
CCTTGGAAGCAAGAAAGGGTGTTGGCAAGGCTTTTATTACTGCATTTAGGTCTGGTGCTG
TGATGGGATTTCTTCTTGCTGCAAATGGTCTCTTGTTTCTTTACATTGCTATAAATCTCT
TCAAGCTGTACTACGGGGATGACTGGGAGGGCCTTTTtGAATCTATTACTGGGTATGGTC
TTGGGGGATCTTCCATGGCTCTCTTTGGAAGGGTTGGTGGTGGTATCTACACCAAAGCTG
CTGATGTTGGTGCTGATCTCGTCGGCAAGGTTGAAAGAAACATTCCAGAAGATGATCCAA
GAAACCCAGCTGTCATTGCTGATAATGTCGGTGACAATGTGGGAGATATTGCGGGTATGG
GGTCTGATCTTTTTGGTTCATATGCTGAGTCGTCTTGTGCTGCCCTTGTTGTTGCCTCCA
TCTCCTCCTTTGGCATCAACCATGAGTTCACTGCCATGCTATATCCTCTGCTTATTAGTT
CTGTGGGTATCCTTGTTTGTTTGATTACAACCCTCTTTGCCACCGATTTCTTCGAAATCA
AGGCTGTAAAGGAAATTGAACCTGCACTGAAGAAGCAACTCATTATTTCCACTATTCTGA
TGACTGTGGGTATTGCAATTGTAACATGGATTGGCTTGCCTTCATCTTTCACAATTTTCA
ATTTTGGTACTCAGAAGGTTGTTAAGAACTGGCAGCTGTTCTTATGTGTGGCTGTTGGTC
TATGGGCTGGACTTGTTATTGGATTTGTTACCGAGTACTATACTAGTAATGCATACAGCC
CTGTGCAAGATGTTGCCGACTCCTGCAGGACTGGAGCTGCCACTAATGTCATCTTTGGCC
TTGCCTTGGGATACAAATCTGTGATCATCCCAATTTTTGCCATTGCAGTTAGCATTTTTG
TTAGTTTTAGTTTTGCAGCCATGTATGGCATTGCTGTGGCTGCCCTTGGAATGTTAAGCA
CCATTGCCACTGGACTAGCCATTGATGCTTATGGTCCCATCAGTGACAATGCTGGAGGCA
TTGCTGAGATGGCTGGCATGAGTCACCGAATTCGTGAACGAACTGATGCTCTTGATGCAG
CTGGGAACACTACTGCTGCCATTGGGAAGGGATTTGCTATTGGATCTGCTGCTCTCGTGT
CCTTGGCTTTATTTGGTGCTTTTGTGAGCCGTGCTTCTATTTCAACTGTTGATGTGTTGA
CACCAAAGGTCTTCATTGGTCTTATTGTTGGTGCTATGCTTCCATACTGGTTCTCTGCCA
TGACCATGAAGAGTGTGGGAAGTGCAGCTTTAAAAATGGTTGAGgAGGTTCGCAGGCAGT
TCAACACCATTCCTGGTCTCATGGAGGGTACCACCAAGCCTGATTATGCTACCTGTGTCA
AGATCTCTACTGATGCATCCATCAAAgAGATGATTCCACCAGGCGCTCTTGTCATGCTGA
CACCACTTATTGTTGGAACCTtCTTTGGTGTCGAGACTCTTTCTGGCGTTCTGGCTGgTT
CCCTTGTTTCAGGTGTTCAGATAGCAATTTCTGCATCTAATACTGGCGGTGCATGGGATA
ATGCCAAGAAATACATTGAGGCTGGTGCTTCAGAGCATGCAAGGACGCTGGGCCCTAAGG
GTTCTGAGCCACaTAAAGCAGCTGTGATTGGAGACACCATCGGAGACCCACTTAAGGACA
CCTCAGGCCCATCTCTCAATATCCTGATCAAGCTCATGGCTGTGGAGTCTCTCGTCTTTG
CTCCCTTCTTTGCCACCCATGGTGGCCTTCTTTtCAAGATATTCTAGAAGGGAGGGGATA
ATGACGAACACACAGGGACTGACAGGACGTGGCCTTCTTGTAGAATTCACATTCACCTTC
ATTCTACTTTTGTGCTTATATTTTCTCCCTTTTCATGAGATTTtCAATTtAGCTtCTTTA
GTTTAGTGAAAatACTAGTTTTGATGGGCCGACGAtGATGATAATTAAAaGATGGTTAGA
GTGATGGGAAgATACAAGTCATTCTATGCAATGC
>contig00060  length=2607   numreads=93
GGGCGGCTGTAGGACGGACGGCCGCCTATAGGTGGTAGGGTAGGGTGGGTGGTACCGCTC
AGATTGCGGCCAATCTTCCTAACCGCGCGCGGGCCGGGCTTAGAGCGCGTGAAACTCATC
ACTACCTCGTAAGGGCATTGAGACCATAGCATGTTACACGAAAGCGCCGCTTTCTCTGTA
GTGTTGTCACACAGCTGCCCGCCTAGAAGCGCCACTCGCTCTGTAGTGTTGTCACACAAG
ATAAGCACACCGCCCGCCTGCTGGCCGGGCGAATCTAAGTTATCTTCCGGTCAACTGTCC
ACCCAGTCAAGTGCAAAAAaCACAGTAGAATCACGCAAGGCACGCTGCTGGTGTGCTTCC
TGCCCGCGAGGAAaGAAAGAAGAGCGACAAGGTTTAGTtCAGATTTGACTGTTTGCAGCA
TGGGAGCGGATTACCCAAAAAaTCCCTGGGAACAATGAAAAAAAAAaGATATCTCGGTAA
CGAAAACTATAGGGGGCTGTATTGGCGAGATCCAACGGTGAACAGCTGCCCAAAAGAAAG
ACCGCCTGGAAGTCCGAGGACCTTtAGTACCGTACCCTGCCCCcAAACCAGCAGCCTTCG
CGCTAAGCAAGACcGCCCTtGCCCTTTTCCTTTCTCCATTCCGCCTCTTTCTTTGCTTTG
TTCCAATAGAATCTAAGGCAAAGCAAAAGTGGTTCATATGCCTACTTTACCTACTTGACG
AAAGGGAACGAACTTTGTTTCGTTTCCGGGTTTATGGATTGGATTCAGTCAGCTAAACTC
CTTCCTTTTGATTATGtcGTGACGCTTTGGTTACCGGCGAACGCTTCCAAAGGCGACCCT
TTCGAGTTTCCGGCTCTTTCCGTCATTGAAGTATTCGTCGCCCCGAAAGAAGTCACTATC
AAAGAGCTCGCCcTACTGAAGTACCAAAGGTGCGCTCCGCCCGGTGACTAAGAAAGAAAT
TGGTTTGCGGAAGTGATGAGGTCGCAAAGAGGGAAGTAGGGCTCCTATTGACTAAAGGTT
GGTTCTTCGGTTTCCTTTAGAATGAAAGTAGCTATGAAGCCCCTACTACTTACTTTGTTT
GATTCAAAGAACAGCCCCCCCAACTAGTCGTATGGGgTGAGGTGCTTGTGGTAAGCTGCC
TTGGATATGAGGAATTCCTAAAAAAAaGGCTTCGTCGGGTATTTGACGAAGATCTTCCTA
TCAATAGATAGGAATTGATGTTCGATATAGGGGATAGGATTCATCTGCTCTTTCTCTCTC
AATTTTTTTTtAGAGAGAGCAGATATAACGATATAAAAAGAATCGGAAGATGATAAAGGA
TACATAGACATCCCTTTAGATGTCTATTCTATTCCTCTGAACGAGCTAACGCTAACAACA
AATCCTCTCCCGTtGGTCgAGCATCTTCAAACCCTTTTTTTtAGAGTTAGaGAAAAAAAA
GATATCTCGTTCATCTATCTTTTGTCTATCTATCATTGATTCTATCTATGAATCAAGTCG
AAAGACTTTGTTTTtGGGTTCCCCGAAGCCCCGAATGGATTGGATCGTTTCTGCCAACGA
AATGAACGCGGAGCCCGTTCCGAATGCTTTTCTGATCTGGAAGTTCTCGCGAAAAGAATA
AGATGCTGCTCTCCCTCCCTCTGTCTTTTCTCGCTTTGCTAATTTTCCCCTCTAACGCGG
GCCGGGCGGCGGCGGGCGCGGGAGGAAGAAACCTAAGAGAAGAGTGTTTTCTCTTAGGTC
CTTCCTTCTTTTTtCAGTGCAACACAGGAAAGCGCCCTCTTTTTGtCATCCTTGCAGCTT
TCCAGATTTTGTATTGAACGCATGGCGTAGCTAGGACCTTCAAATCATGTTTGAGCCTAT
GTTCAAAACCACCCCCCCTATTTGAATAAGGCTGGAAAGAATGCCcGCCAAGTTCAGATA
GGGGAATGCTtCCCCCAACcATTAAAGGAAaGgCTCGACGAAGGAGGGgAGATGCGgCGG
GGgAAGGAAAaCGCTTtcGGAGATCGAGATTTTTTTtATTTGTTTTTCATCGAAAACGAA
GAAGGCCGAGGATGGTCTACGGTGCGTGTTATCTGAAGGGAACACGCTTTTTCGACCGCG
GTGGTATGATtGCCGGACCCTCTCCTCGTTCCGCCCGCTGGCCTATTGGGATAGCAGCCT
TCGGGCTTTGCCTGCCCTTtaTAATAGAATATATAATTCCGGCTCGGCCCGGGAAAGCGC
TGGCAACAACAGAAAGGAAGGGGTCCATGTAGCTGCTGCGCCCGCCCCCTTCTTATCAAT
GGGGCAGCAGGTTCGGCATCTACTAGAAAAGAGAGAATCCACTTCAGATAACCACGCCTC
CGATAGGCAGCGTGTGGAATGGCCGAGAGCGGACCTTTTTGGATATATAATCCAAGTCGA
GAGTGGAGTTACGGGAACAGCCGTCTGATGGAAAACTACTTtCACGTTCGGTTCAGAGAG
CACTTTTTTCGTTGAAAATTCCTCGTTCCCTTTCGTGTGAATTCCCCAGCGGCGAATTCA
AAACTTGTGGGGCCCTATCTATTCCATCTCTCGAGCCCCGAAGAAAACCCCCCTCCCCTT
CGGACTCCATATCTCTTTTGACTCTAT
>contig00061  length=2611   numreads=56
TTTTGGgATTGGTGAACCGAGCCGATCGGTAGTGTCGTTCCTCTTCTTGTGTTTAGGCTT
CATCATACGAATTTCTTAGTTGTTCGGTCTTATCTCTGCCTTTGCGATCTGCGATCTGTA
TTAGAATGTCATATTTTGTTATCTTTGTTTCGTTTCTTTGATCTAGTTTtCATATCATCT
TATATGCGTCATGATATCGGCTTCTGTATGATTTGGTTTATGGATTTCAGTTTTGAAATT
TGGTGATTGAATTGGCTCGGGCGTTGTTGATGCGAAGGCAACAGTTGGTTtGACTGATCC
TTTTGATACTAGtCTTTTTGTTGAAGATTTGTCTGCCTGAGGtCTTtGTTTCTTTTTTGA
TTTATTGGATCGTCAATTTGATGGTAGAATACCTGCTATGGTttGTTTTtGGTGTTAGGT
TTtGAATAAGCGGAAACGAAGCAGGTTTTTGAAGTCCAAGTTACGGAATCAGGGTCACTT
TTTtGGTCTTCTGTAATTGGTTGGGAGGTATACTGAACTTTTtGTGTTTTTTtGGGTTTT
CTATGACGATGCTCCGTCCTCTTTTATGAGGTGAAGATTGATGCGTTTTCCATCATGATC
AGTAATTTGAATTTTTCTTCTTCATTCCAGATAATGAAATAGTATGGGTTTTGAGTATCT
TTCAAGTGATTCTGATTATAAAAAACTTTGTTTCATTGCCTCATATTATTTGGTAAATTA
TTGATACTGAGAAACTTAAAGAGTGTGAGCTGAAGTGTCtGTTTTCCAGGATCTCATGCA
TCGGTGTTTCAGGGTTTGTACATGCACCAAGATGGAtATtATTTTTTTTTTTTTtGtCtG
tGtAGAAaGgATGATATGGTCTCGTATTGGTCTTAGTAGTAAAAGGAAGAGTATTTtACt
ATCCTTGTATCAAGTTGCATTTTtGtGGTTGATTTTCTGTTATGTGCTTTTTTCAtGTTC
TTTAACTGGCTTTTTGTTTCTTGCTTAaCGTCCTGCAGATTCGTTCATAAAGGAaTTATC
TGGTTGGTCTAGCATCTGGAaGTGGCTCTCAATCCTTTCTTTTtCAATCTTTATTGTTGT
GCTTAATCAATTATTAATAGCTGTATCAATAGtCTTTTtGTAAATTGAACTGAAAAaTGG
AAGTTTGCTTTCTTATTTCTTCAGGGGTTGGCTTATGTCTTATGTTGGAGATATGTAGTA
AGCTTGAATAAGGGgTGCTCTTGGATTTTAGTTAGCAATATTTATTTTTCTCCCCAATTT
TTTAGAATAGTGGTAGAGCCTGATTATATTTGTGTGATTTTCCAGGATTCTATCTGTTGT
CCAAAAAAAAGTaGATATATATATCTATCCGTAGCGCAAACACTGAACAGGGAGTTCTGT
TTATCCCTTATTAGAATTTATTTAAACCTTACTTCAGAACAAAATGGAGTTGATGCTGTT
TTTCCAGGATCGTCTGTGCATTGAGAAaTTCATGGTCTCCGCATGGAACAAGATCAATTT
GGGGAATCTTTCATTCAATTGGTTAATGTTCTTTTTTtGATGATGTGATACATTAGCGGT
TGTTATTTGGAGACGAATTGAGTGATGCTATGTATTCTTCTCAGCTGTGTGTCAAGGaGG
AAACCTTCTGTGCGGTGATTCTTGAGTTATTTATTTATTTATTTTTGTTTGTTCATTATT
ACACTAGCAACAGATCTTTCCAGTATCCATAAATTGTAGGGAATGGTTTCGTCTAAACTA
TCTTTGGAACCTTGTGAATAGGAATCAAAAGTGGAGATTTAGATGTTTGTTCTGCAACTC
TTGTGGGGCTATGCTCTAGCTGTTTATAGAGTAGTTTTCTTGGACATTTGCCAGTAATTG
ATGTTTTGTATGCTTCCAGTTATTTGCCTGCTCTGAGCATGGGTGGTGTGATTTTTCCAG
GTTTCAACCAGTGCAGGAGAAATATAGGGAATGAATTTATTTAGTAACGCTCTCAGTGGT
TTTATCTCATGCTgTGGGgACGAGCTGGCAgAGGGATAAGGAAGCTACctACCCCTTTTG
GTGTTCCTATGATACAATTTTTCAACATTCTAAGTTGATGGTTCAAGAATTTTAAATtGA
GTTTTtGCAGGGATTTATACCATTTttGTTttGAAGAATGtGTTTTCACGTCACTCAGAA
TTTGAATCGtCCTTTtCAATGCATGCCTTGCTCTGATGTACAGTGGAATTGTACTGCGTC
CCcAGAGGCCTAAGAGACTGGTATTTTTTATGGAGGAGTACTTTTTGCTCTTAAATTTTT
AGTTAATGGGAATAATCTGCTGAATTTCAACTGTACTCTGTTACATGCTCTACTGGTTTT
CTGGGGgTCATTTtGTTTTtGTTATCCCTTTAAGTACAGATCTATATCTAATATGGTGAA
GTCTCGTCAAGGAGATCATCGAGTGCTAAATATAACATTGAGGCTTTACATGGACCAATA
CTAAAGTGTGGTTTTGCGTGGGAAGCTTAGGATATTAGTTAATTGATGTGTGTTAACTTT
GGGACCTTTGGATCGGCTTTTGGGTTGAGAAGGGAGTTCCTTTTGCTATTCTTTCTTGTc
aagttgttatttgtggtcttgatctgatcgt
>contig00062  length=2609   numreads=188
TGAAATAATTCAAACTATATTCCTTTTCCAATAGCACCTCATATTTATGAGGCAAAAGTT
TACAATTACAACCACCAATTCTCAAAGATATAGTTACATTTTCCTTGCATATAAAGTAGA
AACAAGAATGGCAACCAGCATACCTGACCTGGTACTGGTTTATTTGCTTCATACATTAAC
CTATTTCTTTCACTTAATTCTGTTTCTTGCATTAAGTGAATGGAATGTTGGGACTCAGGA
ACCTGTTCTATAACAAACTTTCTTATTGAAAACTCTAATTAAACATTCTTCTGTGTATTA
ATCTATGTTACAATTGTGGATTAATCAATTTCACTTTCCTACAAAGCTACTAATATTTGA
TTCCTTCCAGGTTTGTTTGGAGAGAAATAGAATGTTTGAGATCTCCAATGTGGAGATGAT
GTTTACCAATGGGAATTCTTCGAATTCCGAATCGATCAACTACACTCAAGTGCTTGCACA
CATGAATGTTAATTCTGACTTGTTTCTGTGATCCAGCAACTAAATGGATCTTCTCAAAAC
CAATTAATTGCTTGTTAGAGGACCATTTTCCTTCAGGAGGGCTAGAGAAAACAAGAAGAG
TTTGAGTTCCATCCACGGATCCTGTGTTTTTCACATCAAGATCAAGTCCTAATAAAAGGG
ACTCACAGTTTGTGTGAGAAACCCTAATTGCATTGTTTAAACCAGTAGTGTTTTTCAAGG
CAGAAAGACTTGTAATGGGTAATGAGAGCTGTTTTGGAGCTTGTGATAGAGAGTGAGAAA
AGGAAGTGTAACTCATTCCATGGCCAAAaGGGAAAACGACAGGGCCTTTGTAGAATCTGT
AGGTTCTACCAGGATAGCCTGTTGAAGGGTCAGCCCTCATTCCCATATTTGTCATTGGTA
CTTTTGCAATATAGCTTTGTGGATACCATGTCATTGGCAGCTTCCCACCTGGATTTGTAG
TGCCAAACAAAACATCAGCAATGGCAGCGCCTCCGGCTTGTCCCGGATACCCAACCCATA
AAATGGCACCAATGCGAGGATCATTCTTAGCAAAGGAGACATCAATAGGACTCCCACTCA
TCAACACCAATATAGTTGGACCTCTAGAGGCTTTAGCTACCCTTGATACAAGTTCTTGTT
GGTTTCCAGGCAAGAGAAGGCTTACCCTATCCCTGAATTCTGCTTCTATGGATTGGTCAA
GACCCATTACAAGGACAGTAGCATCAGCATGGCGAGCTGCAACCTCAGCTCTTGCAAAAT
TTTGATTGCCAGTGCAGGCCACATTTTCACACCCGGGTTGGTGAATTGTCTTTGCATATC
TGCCGATTCCTTGCAATGGACTAGTGTAACCACATGCAATACCAGCATAATTCCCTATCA
TGGTAACGGTAACATCAGAATTCGGTCCAACGACTGCTACGGTATGGTGACGGGCACCGG
ACAATGGAAGGGCTCCCCCACGATTCTCGAGCAGAACTATGCCTTGTCGGGCCGCCTCTA
GAGCTAACTCCTGATGGGCCGGAGTACAAACATCTCTTGGGCCTAAGTTACCATATGGTT
GGGCCGATGGCTCTCCATCGAACATGCCCAATCTCATCTGGACGGTTATTGTATTGGCTA
AGGCCATATTTACATCTTCCTCGGTAAGTAATCCTTTTCTTACAGCATTTTCTGTGTGGA
TTGCCAAGAATGGGCCACAGTCCAAATCAAGGCCTGCTTTAACAGTGGCTGCAGCTGCCT
CTTCAGGTGTTGAAGTGTAGTGTTGATTATCATATAAAACCCCAACAGAGTCACAGTCTG
AAACAATGTATCCATTAAGACGCCATTCACCTCTGATGGTGTTTTTGAGTAGATCAGGAT
CAGCACAAGTGGGTTTTCCATTGACTTGATTGTATGAGCACATTACACTAGCAACCTTCC
CTTCCACCACACAGGCCTTGAACGGCACGTCGTAGGTGTCTTCCAAGTCTTGCTTGCTTA
CCTTAGCATTAAAATGGAACCGATCCACCCCATTCCAATTATCAAGATCGTAGGCTGTGT
AATGCTTGCAGCATGCGGCAACCTTTAATCTGTTACCTGTGATACTCTGAAGTCCCCTGA
CATAGCTGGCAGCATATTTTCCGGCTAAAACAGGGTCTTCGCCCGGAGTTTCTTGTCCTC
TACCCCACCGGGGATCTCGAAATATGTTCACATTAGGGCTCCAATATGTCAATCCAGCCA
GTCCTCCATTGTACATTGCCCTTGCTTCGTCTGATACTACCCGTCCGATTTGCTCCCAAA
GAGACTCGTTGAAAGAGGCAGCGGTGGTGATTACTTGAGGGAAGCTAGTCGCCCCAGGGA
AGGCCCCACCGAACTTGACACCTGGACCCACATTGGAAACACCATGTAGAGCCTCAGACC
ACCACTCATAACCTTGAATACCAAGTCTTGGAACAGCAGCTGCATTGTTCACTAGCAACC
TAATCTTCTCCTGCAATGTCAATCTCCCCAACAAATCCCTCACTCTCACATGTATCGGTA
CATTAACCcTGCAGAATATCAGGTTTCGGGTCAGCCCATTTCTCGGGTCACAAGCGAAAG
GTACTCGAGATTCTACTCTGCAAATGGGT
>contig00063  length=2592   numreads=572
cgcaattttttttccataatattttttccataataaTAATATCATACATAATATCATAAT
ATATATATATAATTCTATATAGAATATTTCTATATTATTttCTCTATTATATATTTCTcT
ATTTATATATATTTCTATTTCTATATTTATTTtATATATTTTATATTATTTtATATATTT
tCATTTTTTTTTTTtCATTTTTATTTTAAATTTAATATTTTAAATTTAATATATTAAATT
TATTAATAATATAATTTATTAATAATATATTAAATATATTAAATTTATATTATATTTAAA
TTTATATTTATTAATAGAATAATATATTCTAATTTATTATATTCTAATTATAGAATAATT
ATATTTAGAATAATTAATAATTATAGAATAATTATAGAATAATTCTAATTAATAGTACTC
TTCTAATTTCTAATAAAGTCTAATAAAGTACTATTAGAATAAAATAATAGAATTAGAATA
AAATAAAAATAAAGATTCTAAAAAAaGATTCTAAAATATAAATAGAAAAGTGATTAATTT
CTTTATAATTAGATTAATTTCTTTATATTATAATTAATTTCTTTCTACTTGTTCCTCTTT
ATACTTGTTCCTGAAGAAGAAAACGCTCCTTCAGTTCCTGAATAGCTTCTTTCAAAAGGC
TTTCTGCTTCTTCGGTGAATGTTTTAGTAGAAGATATTATTTCTCGGAACTCAGGTTTAT
TCGTTTTTAAGTAAGTACGTAACTCAACGAGAAATTTCTTTATTTGTCCAACTTCTAATG
AATCAAGATAACCCGTCGTTCCGGCATAAATAGTCATTATCTGTTCCTCCACTGTGAGAG
GAGCGGATTGGGATTGTTTGAGCAACTCGCGTAATCGTTGACCTCTTGCCAATTGATTCT
GAGTAGCTTTATCGAGATCAGAAGCGAATTGCGCAAAGGCTTCTAATTCTGCGAATTGTG
CCAATTCCAATTTTAACTTACCAGCTACCTGTTTCATAGCTTTAATTTGAGCCGCAGATC
CTACTCTGGAAACGGAAATACCCACATTAATAGCGGGTCTGATTCCAGCATTGAATAGAT
CGGCGGATAAGAATATTTGTCCATCTGTAATGGAAATTACATTAGTAGGAATATAAGCCG
AAACGTCTCCTGATTGGGTCTCAACTATTGGTAAAGCAGTCATACTTCCTTCACCTAAAC
GAGAACTTAATTTAGCGGCTCTTTCCAAAAGGCGTGAATGCAAATAAAAGACATCTCCTG
GATAAGCTTCACGACCCGGTGGTCTTCGTAATAGAAGAGACATTTGGCGATAAGCCTGCG
CTTGTTTGGAGAGATCATCATAAATGATTAAAGTGTGTCGTTCCCGGTACATAAAATATT
CAGCCAGAGCTGCTCCTGTATAAGGAGCGAGATATTGTAATGTAGCCGGGGAATCCGCTG
TTTCGGCTACCACAATAGTGTACTCCATTGCTCCTCTTTCCTGTAAAGTAGTCACTACCT
GAGCCACAGAAGACGCTTTTTGCCCAATAGCTACATAAACACATATTACATTTTGTCCTT
GTTGATTGAGAATTGTATCTGTGGCTACTGCTGTTTTACCGGTCTGTCTATCCCCAATAA
TTAATTCTCGTTGACCGCGTCCTATAGGAATCATCGAATCAATAGCAATAAGTCCTGTTT
GAAGAGGCTCATATACGGAACGTCTAGAAATAATCCCTGGAGCAGGAGATTCAATTAACC
GAGATTCAGAAGCGGAAATTTCACCTCGACCGTCAATAGGTTTAGCCAAAGCATTTATAA
CACGACCCAAATAAGCCTCACTCACCGGTATCTGAGCAATTCTTCCTGTTGCTTTTACGG
AGCTTCCCTCTTGTATCATTAAACCGTCACCCATTAATACAACACCGACATTATTTGATT
CCAAATTCAGAGCAATGCCTATTGTACCCTCTTCAAACTCTACTAATTCCCCTGCCATTA
CTTCATCAAGACCATGAATACGAGCAATACCGTCGCCTACTTGAAGTACAGTACCGGTAT
TTACAATCTTTACTTCCCTATTATATTGTTCAATACGTTCGCGGATAATATTACTAATCT
CGTCGGCTCGAATAGTTACCATGAGTATTTCTTCAtttttttttttttttGGGGGGGGgA
ATAATGCCTACAGTAGAAGGACTAATCAGTAATTTCTTTTATCGCCCCAAACATGCCAAG
ATTTGCATTGATGGTACGTAAATGTAACTCGTTGGTCAAAGAACTATTCAGAGTTCCTAG
AGCTCCTTGTAAGGCTTGTTGGAAAACCCGTTGTCGGACTTGATTAATCGTTCTTTGTTG
TTCAAAATGAATGGTTTCGTTTTTGTAATTTTCTAATTGTTCTAAAGTCTTAGAAGTTGA
ATTAATCAAATTCGATTTTTCTCGTTCTATCTCAGAGTATCCATTCATTCGAAACTGATC
TGCTTCTATTTCCACTTTCCGTAAGCGGGCCCGGGCTTTTTCCAGCCGTTCAATGGCCCC
CTCACGTAGTTCTTCTGAATTTCGAATAGTATCCAAAATCCTTTGTTTTCGATTATCTAA
TAAATCACTTAA
>contig00064  length=2572   numreads=80
CAATACTGCACTTCTTCACCATTTATCACCATTACGATGGATCCTCATTGACATCAAAAT
CCTCTAAAaaGGGGAAAATTTTCCCCACCATTCAACAACATGACAGACAAAATTCAAGAG
TCAACATGAACTATGAACTACATATTCTTTGATTGCCAAATTATAACAaGGATATaTAAC
GAACCaGAAACTATCAGAAATGGCGGACCCTTTTTGTCTTGCTTGTCTCATAGTCCATAT
CTTTATAATATCTTGAAAaGCAGGCCTCCATGTGTAGCAAAGAATGGAGCGAAAaCAAGC
GATTCAACTGCCATAAGTTTGATAAGGATGTTTAGTGATGGTCCAGATGTATCCTTCAAT
GGGTCTCCAATGGTATCCCCAATAACAGCTGCTTTgTGTGGATCTGAGCCTTTAGGACCA
AGAGTTCTTGCATGCTCAGAGGCACCAGCCTCAATGTACTTCTTGGCATTGTCCCAGGCG
CCACCAGTGTTAGATGCAGAGATGGCAATCTGTACACCAGATACAAGTGATCCTGCTAGA
ACACCAGACAGAgTTTCGACACCGAAAaGTATTCCAACAATAaGGggggTgAGCATAACG
AGTGCACCAGGTGGGATCATTTCTTTGATGGAAGCATCAGTGGAAATCTTAACACAGGTA
GCATAATCAGGCTTGGCAGTGCCCTCCATCAGACCAGGGATGGTGTTGAATTGCCTGCGA
ACTTCCTCAACCATCTTTAGAGCTGCACTTCCCACACTCTTCATCGTCATGGCAGAAAAC
CAGTAAGGAAGCATAGCACCCACGATCAATCCAATAAATACTTTTGGTGTCAACACATCT
ACTGTTGAAATTGCTGCACGACTAACAAAGGCACCAAAAAGAGCAAGAGACACGAGAGCT
GCAGAACCAATGGCAAAACCCTTCCCAATAGCAGCAGTGGTGTTTCCTGCAGCATCGAGG
GCATCAGTCCTCTCTCGGATTCTGTGGCTCATTCCAGCCATCTCAGCAATCCCTCCAGCA
TTATCACTAATGGGACCATAAGCATCAATTGCCAATCCAGTGGCAATGGTGCTCAGCATT
CCAAGGGCAGCTACTGCAATACCATACATAGCAGCAAAGGTGAAACTGACAAAAATGCTA
ACTGCAATGGCAAAAaTAGGAATGATGACAGATTTATATCCCAATGCAAGGCCAAAAATA
ACATTAGTGGCAGCTCCAGTTCGACAGGAATCAGCAACATCTTGCACAGGACTGTATGCA
TTGCTGGTGTAATACTCAGTTACAAAACCAATAATAAGCCCAGCCCAGAGACCAACAGCA
ACACACAAGAAAAGTTGCCAGTTCTTTACATCTTTCTGGGTCCCAAAATTGAAGATGGTG
AAAGAAGATGGAAGAGCAATCCAACTAACAGCGGCAATTCCAAGAGTCATTAGAACAGTC
GAAATAATGAGCTGCTTCTTCAAAGCTGGCTCAATTTCCTTTACAGCCTTGATCTCAAAG
AAATCAGTTGCAAATAAAGTAGTCAGCAAGCAGACAAGGATACCCACAGAACTGATGATA
AGAGGATATAGCATTGGAGTCAACTCGTGATTAATTCCAAAAGAGGAAATGGAAGCAACA
ACTAGGGCAGCACAAGAAGACTCTGCATACGAGCCAAAAAGGTCAGATCCCATACCAGCT
ATATCCCCAACATTATCACCAACATTGTCAGCAATCACAGCTGGATTCCGAGGGTCATCC
TCAGGGATGTTCCTTTCCACCTTGCCAACAAGATCAGCACCAACATCAGCAGCTTTGGTG
TAGATGCCTCCCCCAACTCTGCCAAAGAGGGCCATGGAAGATCCTCCAAGACCATAACCA
GTTATAGCCTCGAAAAGGCCAGCCCAGTCGTCGCCATAGTACAGCTTAAAGAGGTTGATG
GCAATGAAAAGCACCAAAAGACCATTTGCAGCAAGGAGAAAGCCCATGACAGCACCAGAT
CGAAATGCAGTGAtAAAaGCCTTCCcAACTCCTTtCCTTGCCTCAAGGgTGGTtCTAGCA
TTTGCATAaGTAGCAATTTtCATCCCAAGGAAACCAGAAACCACAGAAGTGACAGCACCA
AGCAAGAAGGATACAGTGCTAAAGGCAGCAGTGGCAAGAGCAGGCTTGCACAGCTTCAAT
GGgTTaTAGGTGCAAGGCTGACTCTtGGTGCTGAATCCCTCAACAGAGCCAaGAAATAGG
AAAATAAGGATTGCAAAAGCAACCATGAAAATTCCAACATACTGATATTCAGTAAAAaGG
AAGGAGGTTGCTCCTTCAGAGATAGCGCTTTGAATTTCGGCGCATTTAAGAACAGTGTtA
TGGTCATTAAGACCCTCTTCTTCTTCAATAAGATAATCAGAATACCCATTCTTTTtATTC
CCcGCAGCCGCATCTCTGCCGCCACTGCCGCCACCGGGAACcAGCTTCACTTTAGATACT
AGCAACCACTGAATCAGTGAGAACCCAATCCCGATAATTGCACATATCGGAATCAGAATC
TCCGTTCCAAGATCTGGCAAAATTGTCCCACCCATAATTATCTATCAAACAA
>contig00065  length=2562   numreads=61
GGTTTTTCTAGTCCAAGTGTATCTTGTCTTTACCACGAATTCTTTTCCTTGGTTAACAAT
ACTTGTAGTTTTACCGATATCCGCGGGTTCCTTAATTTtCCTTTtCCCTCATAGAGGAAA
TAAGGTAATTAGGTGGTATACTTtATGTATAtGTGTTTTAGAGCTtCTTTTAATGACTTA
TGTGTTCTCTTATTATTTCCAaTTGGACGATCCATtAATTCAATTAACAGAAGATTATAA
ATGGATCAAGTTTTTtGATTTTTtACTGGAGATTGGGAATAGATGGATTTTCTTtAGGAC
CTATTTTATTGACAGGATTTATCACTACTTTAGCTACTTTAGCGGCTTGGCCAATTAATC
GGGATTCCCGATTATTCCATTTTCTGATGTTAGCAATGTATAGTGGTCAAATAGGATTAT
TTTCTTctCAAGATCTTTtACTTTTTTTTATCATGTGGGAGTTAGAATTAATTCCCATTT
ATCTACTTCTATCAATGTGGGGGGgAAAGAAACGTCTGTATTCAGCTACAAAGTTTATTT
TGTATACTGCAGGGGGTTCTGTTTTTTtATTAATGGGAGCTTTGGGTATCGCTTTATATG
GTTCCAATGAACCAAGATTCCATTTTGAAATATTAGCCAATCAATCATATCCTGCGGCGC
TAGAAATATTTTTCTATATTGGATTTCTTATTGCTTTTGCTGTCAAATTACCGATTATAC
CCTTACATACATGGTTACCAGACACGCATGGGGAAGCACATTACAGTACTTGTATGCTTC
TAGCCGGAATCTTATTAAAAATGGGGGCATATGGATTGATTCGAATCAATATGGGATTCT
TACCTCATGCTCATTCTATCTTTTCTCCCTGGTTGATAATAGTAGGCGTAATGCAAATAA
TCTATGCAGCTTTAACATCTCTTGGTCAACGAAATTTAAAAAAAGAATAGCATATTCTTC
TGTATCTCATATGGGTTTCATAATTATAGGAATTTGCTCTATAAGTGATATGGGGCTCAA
CGGAGCCATTTTACAAATAATATCACATGGATTTATTGGTGCTGCACTTTTTTtCTTGGC
AGGAACGGGTTATGATAGAATACGTCGTGTTTATCTTGACGAAATGGGTGGAATGGCTCC
CCCAATGCCAAAAATATTTACGACATTCAGTATCTTATCACTAGCTTCTCTTGCATTACC
GGGCATGAGTGGTTTTTTTtCGGAATTGATAGTCTTTTTtGGAATAATTACCGGTCAAAA
ATATCTTTTAATGTCAAAAaTATTAATTACTTTTGTAATGGCAGTTGGAATGATATTAAC
TCCTATTTATTTATTATCTATGTTACGCCAGATATTcTATGGGTACAGGCTATTTAATGT
CCAAAACTCTTATTTTTTTGATTCTGGACCGCGAGAGTTATTTGTTTCGATCTCTATCCT
TCTGCCTGTAATAGGCATTGGTATTTATCCGGATTTCGTTTTCTCATTATCAATTGACAA
GGTCGAAGCTATTCTATCTAATTATTTTTATAGATAGTTTTTTTCTATTTTTCTAAATAA
AACAAAAAATAAAAAAaGAAaTCCTATGATTTTTAAAAATGAAAAATCCTTATGTTATAC
AATGAAAAAGCTTTTTTTTCGtCTCTTAAATTTTAAATtGAAGTTAAAAAaaTGAATTGT
AACCAAaTtGTTTTGGCATTTGTGAGAACTTTTTGAaTCAAGTAAtATGGCGATTCAAAA
GGTTCTCAACGGCTTACCTGtAAGTTTTTTTtGtCTATAtGCTTTGCTGtCCTATATAGT
TGCATtCGTCAGACATTCAATTAAATgTTAATTGGTAAATTAGATGTTAATTGTTAATGT
AAATGAACcATAACTATGCAAaCCTATTCCTAATAAATTAACTCCAAAATAACATATCCA
AATTAGAAGAAAACCGATAAAaGCGACAATTGCCGAATTTAAATCCTCAAAATTTTTATT
tGTTCGAGTATGAAAaTAAATCGCAAATATGGTCCaCGTAATAAATGCCCAAGTTTCCTT
TGGGTCCCAACTCCAATATGATCCCCACGCTTCaTTAGCCCAGACTGCTCCCGAAAGAAT
ACCTATGGTTAAAAaGATAAACCCTATACTTATAATACGATAACCCCAGTCATCTAATTG
ttGAATCAATTGAAACCTGTAATAATTCCTATTAGTAGAAGAAAGAAAAGAAATATTTCT
TAAAACATTCttCTTTCCGTCATATATTGTATCTCACTAAAAGAAAATGAATCATTTAAT
AAATTATTGTTTttATCAACAATTCTTATAATTTttCGAAaTGTGATTACTAGAAATGCT
ACTGATAATAATGATCCACACAAAAGAGCTGCATAGCCCAATATCATCATACTTACGTGC
ATCATTAACCAATGGGATTGGAGAGCGGGCACTAAGATTTCGGAGTGATGCATGTCAGTT
AAAAGAcccgaagtagtaaatccttgggtaaaaaaagtaacttggcgcggttattgcgct
tagtaaaatttttgttagttttttaaaattacggaaccatat
>contig00066  length=2564   numreads=743
TAAGATGTTTCAGTTCGCCAGGTTGTCTCTTGCCTGCCCATGGATTCAGCAGCAGTTTGA
AAGGTTGACCTATTCGGGAATCTCCGGATCTACGCTTATTTTCAACTCCCCGAAGCATTT
CGTCGCTTACTACGCCCTTCCTCGTCTCTGGGTGCCTAGGTATCCACCGTAAGCCTTTCC
TCGTTTGAACCTCGCCCTTAACTTTAAGACTTTAAGGCTATGCCATCCTAAGGTGCTGCT
AAATGGAAGGATCTTATCAACGTCCATGAATGATAAATTGATAAATCATAGATCGAACTG
CCGAATCGGAAAAATTGGGTGCTATCGTATAGCTTTGTACCGGCTAAGTTCACGAGTTGG
AGATAAGCGGACTCGAACCGCTGACATCCGCCACAGGGTAAACCACCGCCTCTCGGGCCC
CCGACTGATTCTACCATAGAGGCCAACGATAGACAATAACTCCCCCCCGAACACAGCTTA
CAACTTTCATCGTACTGTGCTCTCCAAAGAGCAACTCTTCTCAAAATCTCAAAAGGTGCT
GAGTTGGAATCCCATTCTAACTAAGGACTCTTGTGGTTCCGGAGGATCCAGCTACAGGAA
AACTAGGAACGGGGAGCCCCCCCcTTTTTCCGCCCACTCTTTGGTCTTAAGAATGCTGAT
TTTAAGAATGAGTGATTGCCCTTCTCCGACCCTTACTGCCCAACCTGAGAGCGGACAGCT
AATGCGTTCCACTTATTGAACAGGGTTCTATGGTCGGTCCGCGACCCCTGGATGCCGAAG
GCGTCCTTGGGGTGATCTCGTAGTTCCTACGGGGTGGAGACGATGGGGTCGGTCCATGGA
TTTTCCTTCCTTTTGCCGCATTTCGCTAAAGGGTTGAAGGGAGATAGTGCATCAAGCTGT
TCGCAAGGGCCAACTTGATCCTCTTCCCCAGGGATCCCAGATGAGGGAACCCTAGGAGAG
CCGCCGACTCCAACTATCGTCCATGTACGATCCATACTAGATCTGACCAACTGCCCATCT
TACCTCCTCTACGTTCTTGACAGCCCATCTTTGTCTCAGTAGAGTCTTTCAGTGGCATGT
TTCGGTCCTCTTCCCCATTATTTAGAAAAAGTGAGCCACCGGTTCAGGTACAAGATACTA
TCATTACCGCCTGGACAATTAGACATCCAACCCGTAATCGCAACGACCCAATTGCAAGAG
CGGAGCTCTACCAACTGAGCTATATCCCCCCGAGCCAAGTGGAGCATGCATGAAGGAGTC
AGATGCTTCTTCTATTCTTTTCTTTGGCGCAGCTGGGCCATCCTGGACTTGAACCAGAGA
CCTCGCCCGTGAAGTAAATCATCGCACCTACGGTCCAACTAATTGGGAGAGAATCAATAG
ATTCCTTTTCGGGAGCGATTCATCCTTCCCGAACGCAGCATACAATTCTTCGTTGTACTG
CGCTCTCCAAGTGTGCTTGTTCTCCCCTTCTTCCTTACCATGGCAAGTCTTTTTGAAATA
ACTCCGATGAGAAGAAAAAAGAAGGCGTTAAGAGACCCTCCTGGCCCCACCTTAGACACT
CTAAGATCCTTTTTCAAACCTACTCCCATTTCGAGTCAAGAGATAGATAAATAGACACAT
CCCATTGCACTGACCGGGGGCGTTCGTAGTGACTGAGGGGGTCGAAGACCAAGAAGTGAG
TTATTTATCAGCCAAGCATTCTTCTTACGGCTAGATCCAATCTCCTGGTCCCTGCGGAAA
GGAAAAAGAATTTCACCTCCTTCCTTTCGCCTTTCGGGAAGGGAGGGTTAGGAAAATCCT
ATTGATTGCAGCTTTCTCCAGACCTCCGGGAAAAGCATGAAAAAAAAAGGCTCGAATGGT
ACGATCCCTCCGTCGCCCCAGAATGAAAGGGGCGATCTCGTAGTTCTTGGTCTGTGAAGA
TACGTTGTTAGGTGCTCCATTTTATTTTCCCATTGAGGCCGAACCTAAACCTGTGCTCGA
GAGATAGCTGTCCATACATTGATAAGGGATGTATGGATTCTCGAGAAGAGAGGAGCCGTG
GTGGTCCCCCCCGGACCGCCCGGATCCCACGAGTGAATAGAAAGTTGGATCTACATTGGA
TCTCACCTGAATCGCCCCATCTATCCTCCTGAGGAGAAGTTTGGTTTCAAACCCCGGTTC
GAACAGGAGAAGTACGCCATGCTAATGTGCCTTGGATGATCCACATCTCAGGGTCAGGCG
CTGATGAGCACATTGAACTATCCATGTGGCTGAGAGCCCTCACAGCCCAGGCACAACGAC
GCAATTATCAGGGGCGCGCTCTACCACTGAGCTAATAGCCCGTCGTGCGGGCCTCCCGCC
GGGGGCCCGCTATGCCAAAAGCGAGAGAAACCCCATCCCTCTCTTTCCTTTTTTCGCCCC
CATGTCGCCACGCGGGAGGGACATGGGGACGTAAAAAGGGGATCCTATCAACTTGTTCCG
ACCTAGGATAATAAGCTCATGAGCTTGGTCTTACTTCACCGTCGAGAAAGAAGACTTCCG
TCGACAAGTTTAACTCATACGTAGCTcccttctttttgggtgtg
>contig00067  length=2539   numreads=80
GACACTTACAGACCCATAAAACACATACCTGAaTTCGGGATCCAAGGTTCTGGCCAACCG
GGAACTCCTTTTGATCTAGGGTTTTCAGATTCAATCCTACACTTCCTCTGTTCTCTCTTC
ATTTCAGTTTCGGATCGGACGCCCCGTTTTGGAGATCCGATTGCTTCTCTTGTTCTTGGC
TCGAGATCCGGGCCAAGCACAGGAGTGTCGGATTCCGGTTTTTCGATTGAATCCTCCTCA
ACTATACTTGCGTAaGCGTACAGgttaggTTtAGTGACTGTATAGAATTGGCAAAGCTCA
AATGGCGTCCAGTGAGGGATTTCTGACGGAAGAGCAGAGGGAAATGATGAAAATAGCGAG
TATAAATATGGATAATTTATCATCCTCCCTGAAGAATTCGTCATCATCGCCAAAATCCCC
GTCAATGTTACTTTCTGAACATCCGTTAAAAGTTCCTGCTTCTGGCGAGGCAACGAATGC
TGGAATTGCAGTGAGGCACGTGCGAAGGTCGCACTCGGGCAAATATGTGCGTGTGAAGAA
GGATGGCGCTGGTGGTAAGGGCACATGGGGAAAATTGCTTGACACAGATGGTGAATCCCA
TATTGATCGAAATGATCCCAACTATGACAGTGGAGAGGAGCCATATCAGCTTGTCGGAGC
AACTATTTCAGATCCTTTAGATGAGTACAAAAAGGCTGTTGCTTCCATAATAGAGGAGTA
CTTCAGTACTGGTGATGTGGAAGTGGCAGCATCTGACCTCAGAGAACTTGGCTCAAGTGA
ATATCATCCTTATTTTATtAAGCGTCTTGTTTCCATGGCCATGGACAGGCATGATAAGGA
GAAGGAAATGGCTTCTGTTCTGCTATCTGCACTATATGCTGACGTGATAAGCCCATCCCA
GATTAGGGATGGTTTTGTCATACTTTTAGAGTCAGCTGATGACCTTGCAGTAGACATACT
AGATGCAGTTGACATCCTTGCTCTGTACATAGCTCGTGCCGTGGTAGATGATATTCTTCC
TCCAGCTTTCCTCACTAGGGCAAAGAAGACCCTTCCTGAGTCCTCAAAGGGATTTCAGGT
TCTCCAAACTGCTGAGAAGAGCTATCTGTCAGCCCCACACCATGCTGAGCTTGTGGAGAG
GAGGTGGGGTGGTAGTACTCACATCACCGTTGAGGAGGTAAAGAAGAAGATTGCTGACCT
GTTGAGGGAATATGTGGAAAGTGGGGATGCTTTTGAGGCTTGCAGGTGCATAAGGGGATT
GGGGGTTTCATTCTTCCATCATGAAGTTGTTAAGAGGGCTTTAATTCTTGCCATGGAGAT
TCGAACTGCAGAACCACTTATATTAAAGCTACTGAAGGAGGCTTCCGAGGAAGGCCTGAT
AAGTTCCAGTCAAATGGTGAAGGGGTTTGCTCGGTTAGCGGAGAGCCTTGATGACCTTGC
CCTTGATATTCCATCTGCAAAAGCCTTGTTCCAATCCCTTGTTCCCAAGGCTATTTCTGA
GGGTTGGCTGGATGCTTCATTCATGAGGTCATCTAGTGAAGATGGACAAGTACTAGCTGA
AGACAAAAAGGTTAGAAAATATAAGGAGGAGGTTGTAACAATAATTCATGAGTATTTTCT
CTCTGATGACATTCCAGAACTTATACGGAGTCTTGAAGATCTTGGCATGCCTGAGTTTAA
CCCAATTTTCCTGAAAAAGCTCATCACCCTTGCTATGGATAGGAAGAaCAGGGAAAAAGA
AATGGCATCTGTTCTGCTTTCAGCTCTTCACATTGAGATTTTTTCAACTGAAGATATAGT
TAATGGCTTTGTTATGCTTCTGGAATCCGCAGAAGATACAGCGCTGGATATTTTGGATGC
TTCAAATGAACTTGCCCTCTTTCTGGCTAGGGCAGTGATTGATGATGTATTGGCTCCACT
GAATTTGGAGGAGATAGGTAGCAAGCTGCCGCCGAATTGCAGTGGGAGCGAGACAGTGCA
TATGGCTCGATCACTTATTGCTGCTCGACATGCAGGCGAGAGACTCCTTAGGTGTTGGGG
AGGTGGGACTGGTTGGGCTGTGGAGGATGCAAAAGACAAGATATTGAAGTTATTAGAGGA
GTATGAAAGTGGGGGGgTTGTCAGTGAGGCTTGCcAGTGTATCCGTGATCTTGGGATGCC
CTTcTTTAATCATGAGGTGGTGAAGAAGGCATTAGTTATGGCCATGGAGAAGAAGAACGA
TAGGATACTTGATCTGCTACAGGAGTGTTTCAATGAAGGTCTGATTACTATCAATCAGAT
GACCAAAGGCTTTACCcGCATCAAGGATGGGCTTGATGATCTCGCTCTTGACATTCCAAA
TGCAAAGGAGAAaTTCAGTTTCTATGTGGACTATGCCcAGAAGAAAGGGTGGCTCCAAGC
ATCTTTCGGGTTGtCTGTTGCAGATGCAACTTCAACCTTAGCAAAAGCTACTTGAGATGA
ACATATGTCCGTTAGTTTCTCTCGTGTCTGTTGTTGCCCATTACCTCTTTGTACTGTTTA
ATCTTCTCTGTGCTTCAAA
>contig00068  length=2523   numreads=221
ATTAGGGCGAAGAAGTCTGCAAAAAaaGTGGATACTTGTTTGTTCTTGATGGTTAGGTTA
CCTTGTTGAGCGCCCGATAATATAATCAATGCACAAGGCTACCGTTTCTTCTGGAATAAA
TAAAAaaCAGGGGCTCCCCCccGCAAGATAGGGAAAAACTGCTTTTGAGGCTGGAATAAA
AATAGGCCTCAATGAGTTCCTGAAATTCTTTCCTGAGCTCAACCAATCCCCTTAACTAAT
AGATGCTAGTCGGGGGCCATCTGCTAAACCCAGCCCCAGTCTAAGTATAAGGGGGTTGGC
TCCAGGCTCCAACTCGATCTTGTGGTAGACTGCTCTCCTAGGGGGCACTTGGCAACTCAC
TCGTGGGGCATGATATCCCAAAATTCCTAAAGTACTTGCTGCACTTCCTGAGAAAGAAGT
TGTCTTGGTATTGGATCCGCTCTTCTGTTAGCATGAACATGAATTAGATTCTATTCGTCT
TCTTTATTCTTAAGAGAACCCCCCACCCGAACCTTTCTTAAGACGACCAAGCTCTCTCGA
ATGAGTTCTATTTTTTCTGCTTTCGAGAGACACTGTGGGCTAAATCTGCTCCTATATAAT
AACTGAAACTTTGTGCATAGATCGTCCTGAAGACGGATGCGACGGGAAGAAATGGCATTT
GAAAGTGTTGCTAACTTAACATTTAaGTTTCGGCATAACAAAGCTTGCACTGTCTTTTCG
CACTTAGGCGCACAACGTGCCATTGGTAATGATTCTACTACGGTGCCACAAATTCGCAAG
CTGATCCTAAGTAATCGTTGTTGTTCATTGGATTCCaaaaGAACTACTTCGTTAGGATTG
AGGAATTGCTGCAATTCTTCCTGAATAGCCTGGATTCTCCCGTCGAGAGTCACTTTGAAA
GTATTACCTAAACTCTTCCGACTGAATATGATAAAGCCTATAAAACAACAAGCTACTATC
ATTTCTTCATTATAGATTAAGATCTTCTTCGAACTTAATGCACAAATAAATAGAATAGCA
GCAAATAACATCTTTCTAGCCTGCATATTCGTGGAACTCAATCTCATTTAGAAAGCTTAT
CTCTATCTTTCAGCAACTGAACGGGAAGTGGTTTAGGAAAGGACTTTAGAATCGGATGCG
CTCGCCCAGCGAGAAAGGCCCTGACCCTGCCAACCAAGTAAAAATAAAAAAGAAAGAAGA
GAACGAAAGGTATGAAGTAACTCGACTGATAAGGAGAGGAGGGGTGAACTTCGTATTTTG
GGAATTCTCTAGGAGTCATGTTTAACCTTGAATGCTATTAATAAATTCTACAGCAATAGT
CCCTCGGACTCGGAAAGTAATAACGAAAATGGCTAACCCAATAGCAGATTCCGCAGCTGC
CACCGTTAGAACCAATAAAGCAAATAATTGACCCATCATATCATCCAAAGAAACGGAAAA
TACCAAAAAGTTCAAATTCACAGCTAATAACATTAATTCAATTGACATTAACATAATAAG
AATATTTCGTCTATTAAGGAGGATTCCCCAAATACCTAAAATAAAgATGATCATAGAAAA
TGTGAAATATTTGATAGGATCCATTTCGGGAACGTGGAATGTAAAAGAAATTCAAATGTT
ATAACTCCAGTACGTCAGGAACGCTATGTCATTTACAACCCCGGCGTATTTCGGATGCTT
GAAGGCCCCGCTGACCCGAAGTGATTTAGAAAGATTCTTCTTTATCGATGGTGATCGGTC
ATGGTATCCATAGCGTTACTTCTTTTTCGGCCAATTCTAAGACCCGAAAAATCCGTCAAT
AAATGACGAACCCCATTATACAGATGATAGGACAGGGCTAAGGCAGTAATCTCGACGGAG
ATTAGAATgAGCTTTGATGAAAAAAAGAAGAATTGGTAGAAATTCTCATAGGTGAAGCAA
ATCAAACCTATTTTCAGACAAAGAAGATAAAAAAaCAAAaCTATAGTGGCTAGGAAAGCC
CCGGAGATTCTATGGAAAATTGAAAACGTCGAAGTAAGCTGTGGCTTATAAATAGGAAGA
TGAGGAGATAACGGGCGAAGGATATTCATGATATTAGGTTGGATTTATGTTCATTCGCTC
TGCTCGCGGAGCGGCATACCGAAAAAAaGAAAAGCCTTATCGGTCAGTTACTCCACCCAC
TCCATCAAGATTATCTGGTTTCGGACAGACGTTCATATAACCGAACAATTTTATCTTCTA
TGTCTATATCATTCCGATAACCTTGCGGTTTACTATCGAAAGAGAATGAATCGACATTGG
AGCCTCTCTCTACTCGAGAAAGCCAATGCTTATATGCCCTAATAGCCGCTTTCTCCGCCC
CcGGCCCCATCCCTCGGCGAGAGTCTTCTCCTGTTATtAGATCTTCTAAGATAAGaTCTA
CGGCCTTCGCCGGAGGTACTTCGAGCGTTATTCCAGGAAaGCGATGCTCCGCTTCTGCGA
ATTTCTCCTGAAGTCGAGGGATCGcAATAATtCGATtCTTTATTTCGGCGCAAGCTTCCC
GCT
>contig00069  length=2465   numreads=23
GCAATACGACCGACAAGATCAATGCAATTTTCTTGGACCTTTTCATGCCTATTCTTCAAT
ATAGGTGTCAACCTAGGAAGCAAATCCTTGATAGGAGGAGTCATTTTCGTCATACCAATA
ACATTGACAATAGCCTTGAGAGCTCCTAGAATTGATCCAAGAACTTCAGGGTATTCTTCT
CCCAAGTACTCGTACAAGACAACACCAAGATGACCCATCAGTTGCTCCTCTTGACACTGC
TTCATTACAACAGCAATCCTAGAAATAAGATCTGCCGCTTGTTGCCTTACCTTGGCACTT
TTGTTGTTCAAGCGCCACTTTATGGTACCACAAATCTGTGGCAGATAAGGCTTCACCCTC
TGTCCAAGAGCATTTACGACGGCGCCAAACCCATTGAGCATCACATTGGCATCATCACTA
GTCTGCTCTTGGAAAGCATAAAGAATACCATCAATCAAAAGCTCTTCCAATCTAGCATCA
ATATCAGATGcACCTAGGTTTGCAACCACTTTCTCAATTGTTTCCATCACCATACGCCTG
TATGGTTCACTCTCATCTTTAAGATCCTCAACAATTCTCCCcACAATATCTTTAACACCA
ACCTTGTTAGCAATCTCCACAGTTGTATCCACAAGTTGCCTATAATTTCTCCTATCTAAT
GCCATCCTtCTAaCCCAAAAGTtCCTAAAGAATTCTGgAAGGATATCAGATCGAATATAA
TCAGCTTCAACACCcTcGGTGCTTACACATTGCTTGACCACTTTAAGGACAATTTTCTTC
ATTTCTTCATCAGGAGACTGGAACTCACGGATTAGGATAAACATAACTTCCTTGGTGTAG
TAACTGGCATATATGGCATCCATGAGGGGAATAATAAAACCAaTTGCCTTCAAGAAAGCA
GCCAACACCTTGCCACGGTGTGACCTAATACCTTTCCACAATGGCTTCAAGACAGAGTCA
AAGCTTTCAATACCATAAGGAGCAGCAGCTTCAGCCAGAGCAGCCAAGGACAAAGCAGTG
ATTGTCCTCACTTTTtGATTTTCATCATTGAGACCGTGTTCTATGATTTCCACAAGAGAC
CTCAAaTGGGgAAgAACAGCACAACCAATCAAAATAGCAATCTGCTGCACAATCTTGATA
CCAGTGTGACGAGCTTGCCATGATTTCTTACTCTGACACACAGCTTTCAAGAACGGTAAC
AGTGCTGGAATACCCAAAGCAGAAGCAACAACACTAAAaGCTCTAGCAGTTGTGTTCCTC
ACATACTCATCTATGTTATCAATATCAGGACGCATAGCAGCGATCATAGTAGCCAAACCA
GCTGCTTTACTCAAATTGGAGATGATCTCTCTCCCTTCAACACGAGCATAATAGTCCTCA
TtAATCAATAATGGTTCAATCACAACAAGGATCTTGTGAACAAAAGGCCTGACCAACTCA
TCCAAcTTGTACAAAaCCCTaTCAATTACCTTAACCAAGAGATGCCTCTCTTGATCTTCC
AAAGTTGGCTGCATAAGTAGCGGCAAAATTTGGTTAAaCAGAGGCCCAGCACCAAACTCT
CTGGCCTTATCAGTCAACTGCCTCAGAGCAGTcTTCCTCTGAGGAGGTGTCCCATtcTTA
ACCTTCAGCAGGAGCTTCATAATTTtCCTCTCCTTCTGCTCcTCAGGTGACAACTCCTCC
TCCTCTTCTTCTTTtAACAAAGCTCCAAAGTACTGATAATCCTCAGGCTTCATAAATGGC
AACCCACCAGGAGCCTCCTTTGGCACATCAAATTGCTGCCCCCTATTATCCTCAGGAATA
GCATACAATGGAGTTCCCATTGGTGTTGGAGTTGCTAATAACTTCCTCGCAGGTGTCCTA
ATAGGCACATAAGAGGCTGGTGGCTCCAAAATCTTATACCCTTCCTGTGGAAACATAGCA
TCCAACTCCTCATCAGTCAAGGGCcTATTTCTCTCCTCGATATCccTCTCCCATCTCATC
AAATTATACTGCTCAGGGGTCATTGCATTCCGTAAaTTAATAGCATTTGGAGTAGGAGTG
GCTAAATCAATCCCACCCACAGGAGTAACTCCAGGAGTATAAGCAGCTGCAGGCGTAGCC
CCTGCcATAGGTGTGGCGCTTCCCATAGTTGCAGGTGTCTCATCCCAACGTGACCTCTGC
CTTTttGGGgTtGGgTGACCAAACCTTTTGGAGTAGCATCCCAAGTAACTCCAGCTGGAG
TAGCCCCTGGAGTAACTCCACCAGCAGGAGTAGCATCTGAATCTGCTAGCCTGCCAGGAG
TGGGTGTCTCGTCCCATCTATTCCTTCTCCCAACAGAGGGTGTTGCATCCCCAAGTCTCC
CAGGAGTAGGGGTGGCATCCCATCTTCCAATACCAGGAGTGGCATCAGGCAAATCCCAAT
CTGAACCAGTCTTCGCCTTTTTAGCTGCACCACCCTCATCATCCTGTGACTGATCCCACC
TATTT
>contig00070  length=2429   numreads=82
AGCAGGGAGTAGGCGCATCAGATTAATCCTTTTCTCCTGTGAGGAGATCCATCaCCACAC
GCTTGATACTCCCATTGTTCTTCTTCAGCAGCTTCCTGTTCATTTCCTTGTTGCAGAAAC
CCATCTCCTGCAACTCTTCAAGAATTGGATCCCACTCAGAAACACCGCAGAGGGCATCAA
CCGACTGCTCTAAGTCGTATTCGTTCATCCTCAAGATCTCCTTGTTCAAATCAACCTGCT
TGAAGCCCATATCCTCAAGTTCCTTGAGAAGAGACTTCTCAATTGCCTCCTTCACATTGA
CATCGTCAGATAAAGGTCGGACATCCACAGCAAGAGGAGCTTCTGATGGCCCAACCAGGG
CTGTTTCAGATAAGTCAATAATCGGATATGACACAGAAGAGGAGACATGAGGAGGTGCAG
GAGTTGCAACAGCTTCACCAACTAACAAGGCATCATTTGTGGGGAAATTCAACTCCTGGT
CATTCTTAGGCTGTTCAACATCAACTGTCGGCTTTATTGGCACTGAAACTGTGGTAAAAT
TGCAAGGCTCTGCAAAaCCACTATCGACAACAGGCTGAACATTCACATCTATAATCTCAG
GGTGTTTAGAGCCACTGCAATTAGGGGGCAAATTCAAGTTCAACCCCTGAACTCCATCAC
AAACCAGATCTTTCATGGAAGCATCAACCTGGATAAGAACCCAGACACGCTGTCCAAACT
TTATGCCAGATGGGTTTGCCATCCTCCAGTATGAAATATATCGGCCAGGTAATCCAGGTG
AAACAAAATCAACTGCAATGTCAAGTTCCCCATCGACAGGGATACCTTCCACAGGGATCT
GTAAGTCGACAGAATCTGATTGACTGAATCTGTCTCCCCCAATCCACACGAGCCTTGATC
CCTGAGGCCAAACAATGCTGCCACTGTTGCGCATCCGCCAAATCTTGGTAAAGGGAGTGC
ATGGAGCCATCATAGTACCATCCAAAACATTCACATCCAAAaTAAaGCGACTGTCCAGCT
TAGATCGAGCTGACTTCATTCCACAATGTCGTGGGATAGGTGATATTGATGGGGGAAAAa
CCCaGTGATTAGGATCATGCAACCCCTTGAATgACCGGGgATGTCTGTAAGACACTGGTC
TTTCCATCTTGATGTAATCAGCTTCATTACCCATTTGAGCAAAGCATATGCTGCAGAGAT
CATAATCCTCTCTTACTTTAGACTTGTACCGAGGTCCTGTAATTGGATGAACCCCACAAC
CATCACACTGAACACCTCTATGGAAAACCATGACATCATTTCGTCCACTGCTCCTCCTAA
GTGAATTAATTCGAGATAGTATAGTAGGAGGCACTGATGAGTCATTTGCCACAGGCATCC
CACTAAATGGACACTCATTACCAAAAGGCCATGCTGAATCATTAGCACTAGGGAATGCGG
GTAATTCTTTCATGGATTCTTCAGCCACTTGAACAGCATTGTGTTTCTTAGTTTCTTTCC
TGTCATCACCATTGGGAGTTCGTAAAATATTGTTTACGTGTCCAAAGGGAAAGAGACTGG
AATCACAAGGAGGATCCAGATTCAGATCAACAGGAGAAGGGACAGGTGGTTTGACAGGCA
CACCCACACCTCTAGTCACATTTTCAATCCTCACTTTCTGACCAGTCTCATCATTGGCAG
CATTTGGTACAGTAGTCACTGCTGAAGCCACGAGGTTTCTCGTAGAACCTGTTTGAGTGC
TTGAACTTTCAGCAACACAAAACTGTTGAGCTGGAATCAACAAGGACTGGGACATTTTTG
ATAAACAGTCAACAAGCTCGACAACTGCAGGATTGGAACAGCCAAGCTTTGAGGCCAAAT
CAAGGGACACTTTtGAgACAGCCTCTCGCAGTGGCTCTGGCACAGACTTCAGCAAATCAG
CCACACCAGCATTGATGCTTGACATTGGACTATGGACTCGAGGAGATCTCATTGGGgTAG
AACTACCACTGGATTTAGAATAAGATTTACCAGATTTATCATTTCTGAGCTGTACATCAA
CCCTCAAAAaTTTCAGGCGTTGCTTCATCACATCAAGCAGGTCATCATCCTCAACAAGTG
TCACTAAGTCCCCATCTTCGTCAACATAAGTAAGAACAAGATCAGCATCCAGAGGGAAAT
TAAAGAGACCAAGAATCTTCGCCCTTAGTCCATCCAGGCTGATATCAAGCTGTCCACTCT
CATTAACAGGAGCATTGAAACGCCTAAGTGTATCACCATACTTAACCTTGATCACCAAAG
TAGACTCCATAGCTTCAACAAAAAACGCGTTCCAGTGAGCCGCGCAAAATCCAACTGAGA
AAACCCTAACCCTAACTAGTCTAATAATAGTTCAAATCGCGAACGATAGAATCGTAAGAG
TCTGATTTTGGGAGAGTCGCACTTCAAGC
>contig00071  length=2411   numreads=56
CGGAGGATTACACTCCCACTGTATCTTGAAAAACTCACTTGGCACTGGCAAGCTCGGTGC
GGAGTAGCTTAGCTGCAGCAACCATGtCTTTAGAGCAGGCTTGACCTCAGAGTACTTGCG
AGTTTTGAGACCACAGTCAGGGTTAACCCACAAGATGTtCTtCTCGAGAACCGCAAGCAT
CTTGTTAATTCTGTCAGCAATCTCCTCAGTTGAaGGTATTCTAGGAGAGTGGATATCATA
AACACCAGGGCCAATTCCAGCACCATACTTCACTCCCTCGCGGAAGACGGAGAGAAGCTT
TtCATCGGATCGAGAGTTCTCAATGGTGATCACATCAGCATCCATATTGATGATTGAGTG
AATAATGTCATTGAAGTTGGAGTAGCACATGTGAGTGTGAATcTGGGTGGTGTCTTGTAC
TCCGCAGTTGGTAATTCTAAAGGAGTGCACGGCCCAGTCCAAGTAGAAAGCTTGCTCAGA
CTTCCTAAGAGGcAACCCTTCTCTCAGAGCAGCCTCGTCAATTTGGATAACATTGATACC
GGCCTTCTCAAGATCCTCCACTTCATCCTTAATTGCCAAAGCGATCTGATAGCATGTCTC
AAaTCTGGGCTGGTCATTCCTGACAAAGGACCAGTTGAGAATGGTtACAGGGCCTGTAAG
CATTCCCTTCATTGGGCGGgCAGTCATGCTCTGAGCTGTAGAGGACCAGAAAaCAGTCAT
TGGGTTGGGgCGgCTCACATCACCATAGATGATTGGTGGCTTCACACACCGTGATCCATA
GGATTGCACCCATCCATTGACTGTGAAGACAAAACCTGACAACTGCTCTCCAAAGTATTa
CAACCATATCATTCCTCTCAGGCTCCCCATGGACGAGAACATCAATATCAAGTTCCTCTT
GGAGTTTGACAACTTTGTTAATTTCcGCCTTGATAGCTTTAGTGTATTCCTCTTCAGAGA
TCTTTTTtGCTTTGTATTCACGGCGAACTCTCCTGAGTTCGATGGTCTGTGGGAAGGACC
cAATAGTTGTAGTTGGGAGGATTGGGAGATTAAGCTTCTTCTGTTGAGCATCTAGTCTAG
CACTAACATTTGTAGCCCGGCGGTGGTCAGAACCTCTCAAAGCAGCAGCCGCCTTTTGAA
CAGCCTCATTGGTCACTCTTGGGgAGGACTTCCTTGAGGCCTGAGCAGCTGCATTAGCAG
AGAAGAAAGCCTCATCCTTTTCACCAGCCAAGGCCTTGGCCAATGCATTCACTTCAACAA
CTTTCTGGGCAGCAAATGCAAGCCATGATTTGATTTCCTGGTCCAACTTGGTCTCATTGA
CGAGATCAACAGCAGTGTGCAGAAGTGAGGAAGAGGTGGAGACTACAAGTTTGTCTTTGC
CAACAATGCCCTCAAGTTCCTGAAGGGTGCTGAGAGAAGAAGCAAGATCATTGGCCCAGA
TGTTCCTTCCATCAACCACTCCAGCAAATAGGTATTTCCCCTTGGGgAAATCACTCTTGA
TCAAGTCAAGAGTTTTAGTTCCACGAACCAAATCAAAaCCATATCCAGTGACACCCTTCA
AAGATGTGAGGGTCTTGAATGCCTCAGCAGGTACATCAGCAAAGTAGGTCTCGACAACAA
CATTCAAGCCGGATAGAGTTGACTCAAGCTCAGAGTAGGCATCAGTAAATGCTTGCAATT
TGTGAGAATCAAGGTCCATAACAAGCGTAGGCTCGTCAAACTGAATCCAGGATGCACCAG
CTTCTTTAAGCTCTGAAATAACCTCCTTGTAGACTGGAAGGATCTTTCCAAGAAGGGAGA
GAAGAGAAAAGGTTTTCTCCACACCCTTAGCAGGTTTAGAAAGTAACAAGTAAGAGACAG
GGCCAACAAGGACAGGAACTGTATCTATTCCGAGCGCCTTGGCCTCCTTGTATTCAGTCA
CTGCCTTGTGAGAAGCATAAGAGAATTTGACATCAGGTCCCAATTCAGGGACAATGAAAT
GGTAGTTGGTGTCGAACCACTTGGTCATTTCCATAGCAGGGACAGAGGCATTTCCTCTGG
CCATGGAGAAGTACACATCGAATCCAATCTCACCACCGTTCCAGCCATACCTGGGTGGAA
CAGCCCCAAGCAATGCTGTGGTGTCAAGCACCTGATCATAGTAAGAGAAAGTATTGCTGG
GGATGTATTTGATCCCAGCACCAGCCATCTGCTTCCAGATAGATTCCCTGAGCTCAAATG
CTACCTTTTCCAAATCCTGAGCGCTGCTCTTCCCATCCCAAAAaGATTCCAATGCAAACT
TAAGCTCTCTCTTGGGGCCCATACGAGGGTATCCAACAATGTGAGAAGCCATTGTTCTGT
TTTTtCTTTCGGATATAGAACCGGAGGTAGTGAGACTGGTTCCTTCGAGTCCTTATAGAG
AAGagggagag
>contig00072  length=2408   numreads=74
GAGGCTTAACAAAGGGCTCTGAAAACAATGGCTTCTACTTCATCTCTAACTCTATCACAG
GCCCTTTtGGCTCGGGCCGTCTCTTACTATGGCTCTTCTCAGTCCTCCGACCACCACCGC
CTCTCTCTTTCTACACCTTCCCTTCCTGCCTTTTCTGGTCTCAAGTCTACCTCTTCCTCA
ATCCCACGCGCTACTGCCTCCCGCCGCAGTAGCCGCCGCAGCATTTCCAACCGCCAGCAA
ACCCAAATCCGGGCGTCTGTGGTTGAAACCGTTGACGCTACCACTGAGACTTCATTGGTT
GAGAAATCTGTCAATACAATTAGATTTCTTGCTATTGATGCTGTGGAGAAGGCCAATTCG
GGTCACCCCGGTTTGCCTATGGGATGTGCTCCTATGGGTCATATTTTGTACGATGAAGTA
ATGAAATATAACCCAAAGAATCCTTATTGGTTCAATCGCGATCGGTTCGTCTTGTCTGCC
GGTCACGGCTGTATGTTACAGTATGCTTTGCTTCACCTCGCTGGTTATGATAGTGTCAAG
GAAGAAGACTTGAAGAATTTCCGTCAATGGGGAAGCAGGACCCCTGGACACCCTGAGAAT
TTTGAGACACCTGGTGTTGAGGTCACAACTGGTCCTCTTGGACAGGGTATCGCCAATGCT
GTTGGTTTGGCTCTTGCAGAGAAGCATTTAGCTGCTCGCTACAACAAGCCAGACAATGAA
ATTGTTGACCACTACACATACGTTATATTAGGAGACGGTTGTCAAATGGAGGGCATCGCA
AATGAAGCTTGTTCCCTTGCTGGACATTGGGGACTAGGAAAGTTGATTGCTTTCTATGAT
GACAACCACATCTCCATCGACGGTGACACAGCAATTGCATTCACTGAGAGTGTTGACAAA
CGATTCGAGGGTCTTGGTTGGCATGTTATCTGGGTGAAGAATGGAAACACTGGCTATGAT
GAGATTCGTGCTGCCATTAAGGAGGCCAAGGCTGTGAAAGACAAGCCCACTTTGATCAAG
GTAACTACAACCATTGGTTATGGTTCTCCAAACAAGGCAAACTCTTACAGTGTGCATGGG
AGTGCACTTGGTGCCAAGGAAGTTGATGCTACTAGGAAAAACCTTGGGTGGCCATATGAG
CCTTTCCATGTTCCAGAGGATGTTAAGAAGCACTGGAGTCGCCATGTACCACAGGGTGCT
ACCTTCGAAGCTGAATGGAATGCCAAGTTTGCTGAGTATGAGAAGAAGTACAAGGAAGAA
GCTGCAGAGTTGAAGTCTATCATCACTGGTGAATTACCTGCTGGTTGGGAGAAGGCACTT
CCAACATACACTCCAGAGGACCCAGCAGAGGCTACCAGAAATCTATCTCAGGCAAACTTA
AaTGCACTTGCAAAaGTACTTCCTGGTCTTCTTGGTGGCAGTGCAGACCTTGCCTCTTCA
AACATGACCCTGTTGAAAATGTTTGGAGACTTCCAAAAGGAAACCCCTGAAGAACGCAAT
GTCAGGTTTGGTGTGAGAGAGCATGGAATGGGAGCTATCTGCAATGGAATTGCACTTCAC
AGCCCTGGCCTGATCCCTTACTGTGCTACTTtCTTtGTTTTCACTGACTACATGAGGgCT
GCTATAAGGATATCTGCCTTGTGTGAGGCTGGAGTCATCTATGTTATGACCCATGATTCA
ATTGGTCTTGGAGAAGATGGGCCAACCCATCAGCCAATTGAGCACTTGGCAAGCTTCCGT
GCAATGCCAAACATTTTGATGCTCCGCCCAGCTGATGGAAATGAAACTGCTGGTGCTTAC
AAGGTTGCTGTCCTCAACAGGAAGAGACCCTCTATCCTTGCACTTTCTAGGCAAAAGCTG
CCAAATCTCCCTGGAACCTCTATTGAGGGAGTCGAAAAGGGTGGCTACACCATTTCAGAT
AATTCTTCAGGAAATAAGCCGGATGTGATTTTGATTGGAACTGGTTCTGAGTTAGAAATT
GCTGCTAAGGCTGCTGAGGAACTTAGAAAGGAGGGCAAGGCTGTAAGAGTTGTCTCCTTT
GTTTCATGGGAGCTTTTCGATGAGCAGTCAGAAGCCTACAAGGAAAGTGTTTTGCCAGCA
GCTGTAGAAGCTAGGGTTAGCATTGAAGCCGGATCGACATTTGGATGGCAGAAGATTGTC
GGAGCCAAAGGCAAGGCTATTGGAATCGACCGATTTGGGgCAAGTGCACCAGCTGGTAAG
ATATACAAGGAGTTCGGCCTTACTGTTGAGGCTGTTGTTGCTGCTGTCAAAGAAGTTTCT
TAGGCTGGATTAAaTtCTTTTTTTTttttAATTTGAAATTTGAGTTTTGGGTCGGAGAAT
AGGGTGAAGAGGCCATTTCTAGGACAGCTATTCCATGATCCAGCCTCTTGGTTTCAATAA
AACAAAAA
>contig00073  length=2408   numreads=55
CcccTTTGCTACACCTATTTtAAGCTACAAATAAAaGGTTAAAAaGATAACCCCCccAAA
AaTACAACCAAAAGAGAGAGGGgCAGGTAGGATGGGCCAAGGAAATCAATGGCCATCTGC
TCTTtGAGACATGCCTTCATTGTCAGCCGGAATCATGCCTTCCTCTTCGTCTtCCCcAAA
ATGAGAAtAGGATCCACCATTATATCCTGTATTCTCTtGCCCAGTTGCAGGTGATCTTCC
TTGTTCTGTCAGTGTCGATCCCTGACCCCTTCCCaTTATTGCCTGGTGAAAACTGCCCGC
TGGAGACTGTTcACGAGTTGATGCCTTGTGAAAACTGTTGCCACCGCCAaGAGGGgATCT
TGACCTCTCCCGCTGGTTTTGAGGCGGTGACGATGCCCGGTTTCTTTCCATCATTGCCTG
GTGAAAaCTGCGCACTGGGGACcGTTTAGCCCCATTATATCTATCAGGGCTGCGACTGCG
gCTGCGATCACGATTCAAACTTTTATTACAGTTGCCCCAACCTGCCTCCCTATCAGGGCT
GCGACTGCGACTACGGCCTTTATCATAGCCATTGCTGTACCCTCGATCATACCTGTCTCG
TGTCTCATGGTCATATCCACGGCCTCCACCTTTTTCTGGCCTTCCAGAAGAGGAATTAGA
CATCCCCCAACTACCTCTTCCCCCATCCCTTCCACCATAACCAAAATCGCCACGCCCACC
GCGGCCACCATCACGCCCACCAGGACCAGAGGCCCAACGCCTAGGCCTGCCCATCCCACC
ACCACGAGAAGCCATATCACGAATTTCTGGAGGCACCCGTTGGCTTGCCCCTTCCAAGAC
TTTAATGAGATCTGAAGCATACTTAGCATCCTGGTCACCAAAGAATGTATAAGCCACTCC
AGTAGCACCTGCCCGACCAGTCCTCCCAATCCTATGAACATAATCCTCCACTCCAGTAGG
AAAATCATAGTTGATAACAACCCTTATATCTTTAATGTCCAGTCCTCGAGCAGCGACATC
AGTAGCAACAAGCACTGGAGACCTCCCCGTACGGAACTGATTAAGGACATAATCCCTCTC
ACCCTGAGACTTGTCTCCATGAATAGCAGCAGCTCCAAATTGGCGTGTAAGATTACGTGC
AAGTTGATCACACATCTTTTTCGTTGAACAAAAAaTAATAATCTTTGACCCAGGTTCTTG
AGACCGTAATATCTGCTCCAACCTTCTGTGTTTCTCCATAGGTGCCAATAGTTCAATATA
CTGTGTGATTGACTTGTTTGCCACAAGTTCATCAACATTGCCAATATTAACTTGAACAGG
ATTGACAAGTAGATCTGCTGCAATTTTCCGAACTTCCTTTGGCCAAGTTGCTGTGTACAT
GAGGGTTTGGCGACGAGCAGGCACCTCCTTTACTATCTTTCGTATTTGGGGCTCAAAACC
CATGTCCAACATGCGATCAGCCTCATCTAGTACAAGGTAAGAAACTTGGCTGAGGCTAAC
TCGCCTCATTTCAAGAATATCATTCAAACGGCCAGGAGTGGCAACCACAATATCTGCTCC
TCTGTCCAATTCTTTCAACTGGGgACCTTTTGGTGCTCCTCCATACAaGCACGTGCAAGA
AATTCTGGATGACTTCGCAAACTTCACAGCTTCATCCTGTATCTGTGTTGCCAACTCTCT
TgTTGGTGACAATACCAATACAGTAGGACCCAGTTGAGGGTCATTTCGACaGCGCTTCAG
ATGAATAAATCCAGGAATTAGGTAACCTAAGGtCTTGCCTGAGCCAGtCTTTGCAATGGC
TACAATATCtCTGTtCTGCAGAGCAACTGGCCATGATTGTGCCTGAATTGGAgTTGGGGC
aGAAAACCCCGCGCTGTGTACCTCTCTCAAAaTCTCAgAaGGAAAGCCAGTAGCCTCAAA
CGACATAAgAGgTGGGGGAACTTCATCTCCAGTAACTGTAATTTCATGGCGTCGACGATA
AGCCTcTGCAGAAAGACCACTTCCTCCAGTTGATGATCCATGTGTTCTAGCATACAATCC
ACCAGGCCCATTAGCTgTGTCACTTGGAACAGTTTGAGATTGTCCAGGTCCAACTCTTGC
AGTCTGACTACTCTTTGCTCCAGCATCAGGTTTTGATCCACCATTATTGCCTCTGCCGTA
CTTATCATCTTCTTTAATGGGGCTATAGCCTCGATGAGAAGATTGTTGAACTTGAACTGA
AGAACTTATAGGCATTGAAGACTTCAATGGATGAGCAGGGgCAGTAGGCCTCTCATACTG
AGTGACATTAGTTTCTGGATTCCAAAaaTAAaGATACCCAGTTTTACCATCAACTAAGCC
TCTCCATGGTTTGGGGAGAGTAGGGTCCTCTGGTGCATATCTTGGACCAGCAGTAGCAGC
CAtCTTAA
>contig00074  length=2406   numreads=55
AGCAGTTTTGATATAaCTAAaCCTAAaCCTAAACATATCCAACATATTATTCACAACATC
ATGTCGACGCATTCAAGCACGCAAGTACAGAACGAGTTTTACCTAAACATCCAACGAAAT
ATGCTGCTTTGATAGATCAAGGACCGTTGGACCCTTCtACAgTtGgCTTAGGTGATTCCA
CcACACACTTGAATGGTACCTTGCACTGAAGAcTTGTTATTGTTGACTTCAGCAAAGCAT
CTCCAACTATCAACCTCAAACTTTTTATAAAATCTCCCCTGCTTATCTTTTtGGCCTGGA
AAAGTTCATAATTTGTAGTTACGAGTTCCATTTCTTTACGAGGAATTTtGTTTGAGATTG
CAGCAAACAACATAGGGAAAGGCATCCAAGGTGATTTAGGAGTCCTTGTGTTGCTTGAAC
CAAGACTTGATGCTTTTCCCAGAGATCCCCCACATTCTGAAACTGGTTGACTCTCACTTC
CATTGGCTGATTCCATAGTTGGATTCAAATCAACTGCAGTGGATTCTATTGGCTGATTCA
GATCAACTGTAGAGGACTCCATCGGCAAATTTCGCAGAGCACCTTGTGAAGATGTAGTAA
TACCAGAAACAGCATGCTTAATATCACTTCCAATCGAAAAGCCTTCAGCATTAGACGAGA
CTTTGAAACTAACAACAAATTCTGGATAAATATGGGTGTTCATATTCATATTCCATACTA
TATACTGTCCCGGATTTTGAAGATCATCGACACCACTATCAAAGTCCTCACTGCTGGGAT
AACACTGCTGAGTCCCAGGCTCAAGGAGCTCCATGTTTCCCATTATTACACGACAAAaTA
AAATGTGTTGCAACCCATTTTCGTCAACATCACAAAACTTTGCACTGGTGTCGCAGCAGT
TTGCTGCAGAAAGATGAACACCAATGCCATATTTTGACTTGGTTATAGATGATCCACAAT
GCCCAAGTCCACAAAACATGACTGTAGAGAGTAACCTTTTGGAAGAAGCAAGCCAAGCAT
ATCTAACATTTGCGTCACCACGGCATTTTTTTGTTAGCTCAATCTGCTTTTGGAAAAGCT
CCAATCGGGCATGCATTGAAGTACTAGAACAACGCTGCATATCAAGAATGTCAGCACCAC
CAAAAGAGCTCATGCCTGTAAGAAACATTTTCCTtACACTATCAAAaTCTAACTTTACAT
CAACAGAGTCATTTTCAGTTGATCTATTTGTTTTATTATGTTGATTTTCCTCAACAGCTT
CATCAATTTTTTCTTCAAGTTTCCTGTTGCAACTATCCTCAACTTCTGCAACATGATAGT
CGCTGTCACTCATAGGTTTTtGGGCAATTTGAAAATGTTTGACAATAGCATTTGACTCTC
CACTACACTCCTTCAAATTGGATTCGTCCACTCCATTTATGTCAATTTCAACCTGCACCT
TGATCTCATGTGGCCCATAAGACTCCGGGAAAATATGCCGTTGGTCATCCACACAATTAt
GCTGgCAGCAGTTAAGCAGCTCCTGAtCATCAACatAAaTTTCGGGAAaGAaGCAGCCAC
CTGCcTcATCAATCCAAGCCATtGGTtGTTGTAAACCTGTCTTCATGTCCATTCGAAACA
TATGTAAGAAATCAAGCACATAACGGTGACCCTCTAATTCAACCTCAATAGCCGGTTTCT
TGTTTTGAAGCTCATTTTGGACTAACGCAACAAGATCTAGAGGAAAATCATTCCATTGAC
CATTCTGATAAAACATAAGACGGTTTGGCACCCCAGTCCTCATAAAATTTGAATAGCACC
GGAGCAAAGATCTTCTAAAATGATATCCACAGCTCACATGCTTGCTCTGGCTTCTAGCTA
GTCTCCTCCGTTtCCcAAGCTTATATTTtGAAAAaTTCAAATTGGGCCACTCAGGTGACA
TAATGTGAGAAGCTCCAGCAAAATATGCTGCACAACGGGATGCtCTTTTtCTTTtCAGAC
CGAGCATAACTCTATGAGTACTACCCAATACCTTTACGTtCTTGGCTTCCATTTCtACct
Aacagatcaatatctatcaagaaattcaaatccaaaagttcgaatataaagaaaactaac
aactctagcctcccaccaGTTTTATAAaGACAATGACATCGGTGaTGAtcGGCAAGCCCT
AGTACTGCAGTTAGTtAGCATCCTGAAAaTGTTCCTCTTCTATACGAGCGTCACAAAATG
CAAAGAAGTAGAGCCACTGTTATTTATTCCACAGTCTTGAGTAGCTCTGTTCCTGCAGAT
GATACAACAATtAAAAaCATGTATAACTTGTGAGGTTCGTTTCTCGCCTTAGAGAGAAGA
AGAAACCCTAACTAGAGAGAAGAGGAACAGTTAGAGAGATACGACGCCGTTGATCTaTCA
AAAAAT
>contig00075  length=2397   numreads=36
CCACAGAGCAAGTCACAGggTTTAATCCCAATTTTCTCTCTCTCCGTTTGTTAGGGTTTT
AATTCCTGTTTCTCATCGTCAATTTTTTCAATCTAATTCCTTCAAAAACCCTAATTATGG
CTTCCTCAACGGCTCAGATTCACGTTCTAGGCGGGTTTGGGTTTTCTTCATCTTCGTCGA
GAAAACCCAGTTTCTCCTTTCAACCGAAATCTGTTTTCTTTGGTcAAAACCTACGGTCAA
AAACGGCGGCATTTCTTAGACAGAGTAACACTACAAGGAGAAGGTATACTGGGCCCTTGA
GGGTAGTGAATGAGAAGGTTGTGGGAATTGATCTTGGGACTACTAATTCTGCTGTTGCTG
CTATGGAAGGAGGTAAGCCTACGATAGTGACCAACGCGGAGGGTCAGAGGACTACACCGT
CGGTGGTGGCTTATACGAAGAACGGAGATAGACTTGTGGGGCAAATTGCAAaGAGGCAGG
CGGTTGTGAATCCAGAGAATACTTTCTTCTCAGTCAAGAGGTTTATTGGGAGGAAGATGT
CAGAAGTGGACGAGGAGTCGAAGCAGGTTTCTTATAAAGTGGTGAGAGATGAGAaTGGTA
ATGTTAAATTGGATTGCCcAGCGATTGGTAAGCAGTTTGCTGCTGAGGAGATTTCAGCTC
AGGTCCTGAGAAAGCTAGTGGATGATGCGTCAAAATTTTtGAATGACAAAGTGACTAAAG
CTGTAGTAACAGTGCCTGCATACTTCAATGATTCTCAGAGGACAGCTACAAaGGATGCCG
gTCGAATTGCTGGgTtGGAAGTtCTTCGAATAATCAATGAACCCACTGCTGCTTCATTGG
CATATGGGTTTGAAAaGAAGAaCAATGAAaCCATCCTAGTATTtGACCTTGGTGGTGGTA
CTTTTGATGTTTCAGTGCTTGAGGTTGGTGATGGAGTTTTtGAAGTGCTCTCTACATCTG
GAGACACACATTTGGGTGGTGATGACTTTGACAAGAGAATTGTTGACTGGCTTGCAGCGA
ACTTCAAGAGAGACGAAGGCATTGAtCTTTTGAAGGACAAACAAGCACTTCAGCGGTTGA
CTGAGACTGCTGAGAAAGCTAAAaTGGAGTtGTCATCTTTGACTCAGACAAACATAAGTT
TGCCTTTCATTACTGCTACAGCTGATGGCCCCAAGCACATTGAGACTACCCTTACAAGAG
CCAAATTTGAGGAATTGTGCTCTGATCTTCTGGACAGGCTtAAAACACCAGTTGAGAATT
CCTTAAGGGATGCAAAACTCTCCATTAAAGATATTGATGAGgTGATACTTGTTGGTGGAT
CTACACGAATCCCAGCTGTACAGGAACTTGTAAAGAAAaTGACTGGGAAGGATCCCAATG
TCACTGTCAATCCGGATGAAGTAGTTGCCCTAGGGGCTGCAGTTCAGGCTGGTGTCTTGT
CTGGAGATGTCAGTGACATCGTGTTGTTGGATGTGACACCATTGTCACTTGGACTTGAGA
CACTTGGAGGGGTTATGACAAAAATCATTCCCAGAAACACTACACTGCCGACATCCAAAT
CTGAGGTTTTCTCAACTGcTGcAGATGGACAGACAAGTGTTGAAATCAATGTTCTTCAAG
GTGAGAGGGAGTTTGTTAGGGACAATAAATCCCTTGGCAGCTTCCGCCTTGATGGTATCC
CACCAGCACCACGAGGAGTGCCTCAAATTGAAGTGAAATTTGACATTGATGCCAATGGTA
TTCTCTCTGTCACTGCTGTTGATAAAGGCACCGGgAAGAAGCAAGACATCACCATTACTG
GTGCTAGCACTCTGCCTAGCGATGAGGTTGAGAGGATGGTTAGTGAAGCTGAGAAGTTTG
CAAaGGAGGACAAGGAGAAGAGGGATGCCATTGACACAAAGAACCAGGCAGATTCTGTTG
TCTATCAGACTGAGAAGCAACTGAAAGAGTTaGGAGACAAaGTCCcAGCCCcTGTTAAaG
AGAAGGTTGAGGCAAAACTGAAGGAGCTCAAGGATGCAATTGCCGATGgaTCAACACAAG
CAATGAAAGATGCCATGGCTGCCcTAAATCAAGAAGTAATGCAGCTTGGCCAGTCTCTTT
ACAACCAACCAGGTGCAGGTGGTGCTGGCCCTGCTCCTGGCAGTGAAGCTGGGCCTGGAC
CTTCAGATTCATCAAGCAAAGGACCTGATGGCGATGTTATTGACGCAGATTTCACTGACA
GCAAGTGAGATGGCAAGATAGTTGGCTAGTTTttGTGCCCCTTGCTGCTGATGTGTATAA
GAAATTTGATTTTGCCTGGTCTGAGGGTTACTGCATTTCTAGACAACTTTTGCtCTTTGT
GGAGTGATAAGGAAATCGTTTttAGGAATATAGAGAACCAAGCAGCAAACAGCAAGC
>contig00076  length=2392   numreads=122
AACATAGGGATTAGCACGCTTTCGAAAAAAACATAGAATAGTAGAAGATCCAGCATGCAG
AACACGGCGATCATTAGAAATTCACAAaTTAGAAATGCTgTAATATACTCTTTCCCATAA
CTTCTCATACCAGACCAACCCACTAAAATGCAAATAGGAATCAGAAATGTGGTCAATATC
ACGAAGAATAAAGAGATACCGTCTATACCAAAAAAAAAaTGGATGTTCTCATAAGGAAGC
CATCGAAGGCTTTCCACAAATTGAAATTTGGCCGTAGAAGGATCGAATTGTATCCAAAGA
ACAAGGGAATACAAAAAaGTAATAAGAGAGGCACACAGACCAATCAATCGTATCaGTCGT
ATTCTTGAATTTGGAATGAAAAGAaGAATAATGCTTCCTAGCACGGGACAGAGAATAAGA
CCACTTAGATCAAAATAGCATTCACAGAAATGTTCTAACATAGAGTAGAATCGAAGATTG
AAGAGATTAGTTGACAACAGTAAAAAGATGGGCGCCTAATTCCAATACAATAGGGGTCTA
TCAGTGCAAGTCAGCTGAAGACCGTGATTGATGAGTGGGTAGGTGGCTTAGGTCCACCTC
TCGCCCAGTGGGAAGTAATGAGGCTAGTCTCCCCCcTGAATGAAGAAGTAGTGGGCCCCc
TTCCCTTCGGCCCTTTATTTAGATTCTTTCTATTTTtGAATTCTTTATCAAAATCAAATT
TATAAAAAAaTCTCTCTGGCAAAaGGCAATTCGTCTCCTTCGGACCCTTGCCTTTTTtCA
GGTAGCTTTCTTACGCCTATTCAGCTAGTGGggCATTGGTCATAACCGAAATTCGTCGAA
GAAAGAAAAAaGAAAGAAGAGGATTTGTTGTTAGCTCGCTCATAGGTGAGGAAGAAAGGG
AAGTTTtGTCTTTCTCCAAATAAGAGAACAAAGAAAGCACTCAAAAATGAAAGTTAGATA
CTGAAGTTTCAGTAAGAACTAGCACTAGACTTCTTCCCCCcTTTTtACTTtCTTTtCCTC
TTTCTTTTtGTTTGTGCTTCCACCCGGGCTTTTCATTCTGTCTGTTTTATAGAGAGACCC
GAGGAAATTTTTTTAAAAtAATTTATCTATTTCTATAGATATAGAAATAGATAAAGGTGA
GGAACTTTCCCCGGCATACGAAAAAAAAaTCCAGGATGACGGCTTGAAAAaGACGAGTAA
GGACGGGGAGGGGgAGGCTCTCGAAACCAAACGAGACTAGAAAGAACATGGGAATTAGCA
CCATTCATTCCTATGAGTGCTTTTGCCTCGAAGAGCCAACACAACAAAAGGGCAGCCCTC
TCTCTCTATCTTGGTCTCGGTTTAGCATCATCATATATCGATCTGGAGAAATTTTTTTTt
GGTGCGGATTAAGGAGCTGCTCCTCCATGCTGTGGCTGTGGAGGTGGGGGCTGCCGCCTC
CCTTGGTTTTTGGGGGAAGTATCCCAATTTTTTTtACGGGCCTGCCGAATCCTGAAAAAT
GGGTTCTTGGGGAAGCGTGGTAGGGGAGGGTAGGTTCGAAGACTGATAGAGGCAGAAGCC
GGACCACCGGAGCTATCTAGTCGAGTGTGTCGATTGAAAGAGGAGGGGAGACAACTAAAA
TGCCAGCGAAAAAATAGAAAGAGTCGTGCCGTTCAAAGTAGAATTTTtCTAAGATCCATT
GCTCGATTTtGCATGCTCTGTTCCCAAAATGCATAGAGACTTGCGAGGGCAGATCCGAGT
TGGTTGGTTCGAAAAGTCATGATGGGAGAGGCAGGCTAAGTTAAATAAAATAATATACTG
ATGCTACTATAGAATCTTATGAATCGCGCGCGGCACACTTTATATATTTCCTCTGTCTAC
AAGGTGAACAGCTTAGCTTACAGCACAGCGTGTTCGCCCCCACACTGGCTACTGGCTGGC
TGGTGCATTGACCTTACCGTAAGAGGGCTGAGAGGTATGTATGACCcTTCGATTAGAACG
CCCCATATCTCGTAACACGCTCCGTGTGGCATTTCCTTTTATAAAGTCCGTCTAACTTCT
AACCAAAAGATTCATTCTTTATAAATCAAGTACCATTCAAAGAGTGCATTGCCTCTTTTC
TTTATTAATGAAGAAGAGAAGGGCTTTGTATAGACATCCTTGAGCCATCTTATGTTCGTC
GCCCTAGGCTCACCATTATTTCATTTCATTCTATTTATTtATGGGTTCTAGCTCCAAAGA
aCAtATACATGGAGCTATGTCGACTTACGTACGTCTCGTTGACACCAAACGATTAGGTAT
ACCACGCCACGTATCGTCCCcTCTTTCCATAGAGGAGAGAAAAAAAaaGATATAGTGATC
GTGCCGTAAGaccttgtgagtttctacttgacgttattttcctcggtttttt
>contig00077  length=2379   numreads=24
GCTTTGCTTCTGTTGTGCCTtCTATCTGTCATTTCAGATCAAGGTCGAAACTTACACGCT
AACGCAGAGGCTGATTCACAGAATCCTGTAGATCCTCCAAAGGTTGAGGAGAAACTTGGA
GCCGTTCCTAATGGTTTATCTACGGATTCTGATGTGGCAAAGAGGGAAGCCGAATCCATT
TCAAAGAGATCACTCCGTAGTAATGCGGAGAAATTTGAATTCCAGGCTGAGGTGTCTCGG
CTGATGGACATCATTATCAACtCTCTTTACAGCAACAAAGATATTTTCCTCAGGgAGTTG
ATCTCCAATGCATCCGATGCCcTGGACAaGATCAGgTTCCTtGCCcTcACTGATAAagAG
gTTtGGGtGAaGGTGACAACACCAAGCTTGACATTCAGATTAAGTTGGATAAaGAAAAGA
AGATTCTTTCAATTCGTGACAGAGGTATAGGTATGACGAAGGAAGATTTAATCAAGAACT
TGGGAACCATAGCAAAATCTGGAACTTCAGCATTTGTGGAGAAAATGCAAACAAGTGGAG
ACCTCAATCtAATTGGTCAATTTGGTgTTGGGTTCTACTCTGTGTATCTtGTTGCTGACT
ATGTCGAAGTCATTAGCAAACATAACGATGACAAACAGCATGTATGGGAATCTAaGGCTG
ATGGAGCGTTTGCCATCTCTGAGGATACTTGGAATGAACCACTGGGACGTGGAACTGAGA
TTAGACTGCATCTTAGAGACGAAGCGGGAGAATACTTGGAGGAGAACAAATTGAAAGATC
TGGTCAAGAAATATTCTGAATTCATAAACTTCCCAATCTATTtAtGGgCTAGTAAAGAAG
TTGATGTGGAAGTTCCTACTGATGAAGACGAGTCAAGCGATGAAGAGGAAAAGACAGAAA
GCAGTTCTGAGGAAGAAGAGGAATCTGAGAAAGATGAAGATGAGGATGCAGAaGGAAAAA
AaaCCAAaGaCAAAaaCGGTGAAGGAAACTACTtATGACTGGGAACTTTtGAATGATGTT
AAGGCTATTTGGCTACGAAATCCCAAAGAGGTGACAGATGAAGAGTACACAAAaaTTCTA
TCATTCCCTAGCAAAGGATTTCAGTGATGAGAAGCCTTTAGCTTGGAGTCATTTTACAGC
AGAAGGTGATGTCGAATTCAAAGCCGTTTTGTTtGTGCCTCCTAAGGCTCCTCAGGATCT
TTATGAAAGTTATTACAATGCAAaCAAATCAAaCTTAAAGTTGTATGTTAGACGCGTCTT
CATCTCAGATGAATTTGATGAGCTGTTGCCAAAATATTTGAACTTCTTGAAGGGTCTTGT
TGATTCCGACACTTTGCcACTCAATGTTtCAAGAGAAATGCTCCAACAACACAGCAGTTT
GAAAACAATCAAGAAGAAACTTATCCGGAAGGCCCTTGATATGATCCGTAGAATTGCTGA
TGAAGATCCTGATGAGGCAAAGGCTAATGACAAGAAAGATGTTGAGGATGCCAGTGATGA
TGAGAAGAAAGGCCAATATGCAAAGTTCTGGAATGAGTTTGGCAAGTCTATAAAaCTCGG
CATCATTGAAGATGCAACTAACaGAAACAGATTGGCAAAGCTTCTCAGATTTGAAAGCAC
AAAGTCAGATGGTAAATTGACTTCACTCGATCAGTACATCTCAAGAATGAAATCAGGGCA
GAAGGATATCTTCTACATAACTGGCCCAAACAAGGAGCAACTAGAAAAATCTCCATTCCT
GGAGAGACTCAAGAAGAAAGGTTATGAGGTCATTTTCTTCACAGACCCAGTTGATGAATA
TTTGATGCAATATTTGATGGATTACGAGGACAAAAAATTCCAGAATGTTTCTAAGGAGGG
CCTAAAGCTTGGGAAAGACTCAAAAGACAAGGAACTGAAGGAGTCTTTCAAGGAGCTTAC
CAAGTGGTGGAAGggTGCCcTTGCCAGTGAGAATGTGGATGATGTGAAGGTCAGCAATCG
TTTGGATAACACACCTTGTGTGGTTGTCACATCAAAGTATGGATGGAGCGCAAATATGGA
GAGGATAATGCAATCTCAGACTCTAACAGATGCTAACAAGCAAGCATACATGCGTGGCAA
GAGAGTGCTGGAGATTAACCCAAGAcaCCCAATCATCAAGGAGCTTCGTGAGAGAGTAGT
CAAGGACCCTGAGGATGCGAGTGTCAAGCAAACAGCACATCTAATTTACCAAACGGCACT
TATGGAGAGTGGCTTCATGCTCAGTGATCCCAAGGATTTCGCCTCCcGTATCTACAGCTC
TGTGAAATCTAGCCTGAATATCAGTCCAGATGCCACTGTTGAAGAGGAGGAAGATGTGGA
GGAACCTGAACCTGAAACTGAAaaCTGAAACTGAAACCG
>contig00078  length=2356   numreads=45
CATGAACTCTTTttCCTTGGGAAGTGGAACCTCACTAAACCATGGATGATTGAGGGCTGC
ATCAGCAGTTATTCGCTTTTCTGGGTCATAAGATAGAAGCTTGTTTAACAAGTCAAATCC
CAAATCGGAGAGAACTGGAGATCCTGTGAAAGATGTGGCAGGAAACTTCTTCCGCAAcAA
ATTATGCGGCTGCTTCACAAAaTTTGCTTTAGACCCCGGCAATTTAGAAAAaCCAGGCCA
ACTTGCCTCGCTCGGTGTGCCGAGAACTCTGAAAATCTTGGCAAGTTGATCGATTTCACT
TTTTCCTTTGAATGATGGGTCTTTACCCAACAGTTCAGCCATTATACAACCCACAGACCA
CATGTCAATGGCTGTAGAATATTGCTTTGCTCCCAACAGTAGTTCAGGGGCCCTGTACCA
CAATGTAACCACAAGAGAAGTATATGGCTTCAATGGGCTCCCATATCGGCGTGACATGCC
AAAGTCACATATTTTTAACtCCCcTTGATTGTTCAAAAGAAGATTTGATGTCTTCAAATC
CCTGTGAAGCACCCAGTTGTCATGCAGATACTTGACACCTTCCAACAACTGTAACATCAA
GCATTTGACCTCGCTTGTACTAAAGGGCTGCTTCATCACCTGCATAAGCCCCTTGAGGTC
ATGTTCCATGTACTCCATCACcATAAAAaCaCCATCAAGGCCACTCATGACAACTTCTTC
AATATTTACAATTGAGGGgTGATGAAAAGAAGCAAGAATATTAATTTCCCTCAGAGATGA
CAAGGGAAAGccgTAATCCTCTAAGTTCCTGTCTCCTCCGACATCCATCTTTACTTTCTT
CAATGCCACAAATTTTCCAGTCTTCTTATCCTTGGCTTTGTATACTTTACCGTATGTGCC
TTCATTAATTTCATGAAGTTTCTCATACTCATATACACTTCTAGAAGTCTGGGGCATATT
TACACCTTTCTGAGTAGTACAATTAGGCTCTTCAACCTCACCTAAACTATCTTGTATCTG
GTTAAGAAAACCATTTTCATCCTGGATCCCACCATTATCCATTTTGGAATCATGATCTTC
CAACTTGTTTCCAAAATCTTCATCTTCACAGACAGATACTGAACAGGAATCTCGTTGGCT
GGAGCCAGATGATTTCAATCTATCTCGAGGAATGCCTTCATCATCAGACAAATTCACATC
CCTGGGAGAATCACTCTCAGATGCCCACCGTGACATGGATATGTtCCGTGCTTCAGCAAA
CTCTTCCTCCTCGTCTTGCCCATCAACCCCATACTTCTCTAGAGGAGATGGAGAGGACAA
AATTGCTGGAgACTTGGACCAGGACTCAGGAGCAGATCCTCCTGCCACACGTGTCTCTTC
TGAcAcAAGCTCCAAaCTCATAACTGGGACAGCATACTtGCAGCACCTGCATCCGTTGCA
TCATTTAGCCCCttGACAGAAGCACTTGGCGGAGATTGAGAATGAATCGCAGTAGTTGCC
GGTAAAACACTATTCTTCAATGCTACTTTGTCCTCCAAGTCCCATATAATAGGGGAAAAC
TTCCTTCTCTTCTCTGgAGGCAACTGGATTCCATCATCATTCCTCGGTATCTCTCcATCC
TCCAACCTTGAGGAATGATCAATGACGTTTCCcTCTTGAAAATAACCCAATATTCCCTCT
GCATCTCTACAACTAAGCCCAGTTCTtCGAAAgTAAAAaTTTGAAGCATCTGACGAGCTA
TGGTAGCCATTCTTATATACCACACCATGCTCAACAGAACCATTCCTATTGCGATCAAAG
TaTTTATTGAAGCGACcATTGTAACCTCTTCTCCTTGAAACaTCAACaCGCCCTGCCGCC
ATATTAATAAAGAAACCACAATTtcTTCTCAATCAAAaTTCAAGCTCAAATGAaTAAAGC
ACAAACCcACAGATAACCAAACCCcAAACCAAAGAATGAAAAaTTTtATTGTCACTTCTC
cTTtCTTTTTTTTTttCtAAAAGTAATCCCAATCAAACCcTAGAAATTaGCAAGATATTA
CaGATTtGTTTTAGCAAACAAaCAAAAaTaTTAACAAAGAGTAAACTCAACCAGATTCAG
CGATAACCAGAGAGaGGAAAAAaGCAATCGATTCAaCGCAAAAaTCAAAATTGAAAaCCC
TaGACCATGAATTCTGTGCTCTAGGCCGTCTGTCCTCGACAAGACACAAGAACTGAATGG
CCTTACCGGAAGGAAAAAGACAGATCGAAGATATACGGAGGCGCTTTAATCGCAGATGAG
GGCCGCAGATATTAAGACATGCGAAGAAGAAGATAAAAGAAAACGATGGAAACGAAACGA
AGGTGCTTAGAAAGCC
>contig00079  length=2342   numreads=52
ATCAAGTCAATCAAGTTAATCAAGGACTGGGCTGTCGAGTGACGATTGGCCGAGGGGAGT
GCCATCATGTAGCAGGGTaCAAATAAGCCAGTGAAATAGGACTAGGAAGTGTACGACGAA
GCACGCGTGGTACGTAaGcGAATACGAATCACGTGGGTTTGTACTGATTCGCTTTCGAGC
TGTCGAGTGACGATTGCTCCATCTATTAAGAACTATTAAGAAAGGACGCAGGGGgCCTGT
CTTATTATAAAGGGGGgTACTCTCTTCTCTGATGTGCGCTATATTATTGTGTCCTATTCC
TGAAGTAGTGATCGGGATTAAgCCACGTGGCGATACCcGCGAAAAaCGAaGGACTTTTAT
TTTCgCTTAGAGCTTCCAACGTCTATAAaTAGAAGCTGCTTTCAGTCTATATTTTCAAAG
aGAGACGTaGAAAAAAAACaTAGATAGCAATGGATAGGGATCCCCCTTCCAGACTTGCAC
GCATTCCGGGCGAAATTGTCCAACTCACCCAGGAGAAAGACGCTTTAtcAAACCTGCTAG
GCCTGTATTGGGAGCATTTGCCTCCTATCGATCCCGCCGAGATTGCACAACGTATGAATG
CGATTCGAGCCCGCATGCGCAATATCGAAGACAGGAGGGTTAAGGCCCTCGAGAGGGAGA
GGGATGCGCTCATTGTGAGGGCCGCCGGCCTCGGCGACCGTGGAGAATAGAAGAGTCCTG
AGACTCTTTCTAGTTGATTTAAATAAGTGTCTGTAGACACAAAGTACTGTGTTTTAGGCT
TTCTTTGTCTTTGTTTGGTGGAGATCTACTCCTATCCTTACTGGAGATAGACTCCTATGC
TAAGTGTCTTTGTTTGGTTTTCTTTGTTATGTTTAATTAAGTTCTATGTCTTTTGTTAAC
TTAATATGTTGTTAGTTAACTTTGTAAAGTTGTGTCTTTGTTTGGTTTTATTTGTTGTGT
TTGCATGTATGGTATGGGCCAAAACCTAGTCTAAAGTGTATGGTGGGATTATCTTTCACT
AGGTGAATTACCAGTGTGGGATAATGTATATCACAATCCTCTTTTTGAAGTTAGGAGTGA
CGATGCCTATGACGATACCTATATAAAAaTAAAAATAAAAAaGAAAAGAACTTATCAGTG
ATGATATTCCGTGCGAGAGATCTTCGTTAAACATTGCTATGTGGATGGCTAGTCTAACGT
TGGCATTCGCAATTAGTATTTATGCCTTCaCAAATACAAaTAAAAAAATaTAATAAATAA
ATAAAATTAATAAAaTTAAAAAATAAATAAAATtAAATATAATAAATAAATAAAaTTAAA
AATGATAAAACTCTTTTTAACACTTACTtCGGGTTTTCCGACACTAATCAAGCCCCCATT
GAGAGAAGAAACAGAttCTAGTCAGTCACTAAGAAGGGTAAGGGTCCCATCGGGAGAaGG
TACTTCTGGTGTGAATAATCCTTCACCcAATCCATTGTGGAAACTTCCTGCATGGATCAA
TATCCAGCGTAAGCCTGGAGTAGACCCTACATCGTCACAGCAGGATGATGAGCTCGTCGA
GCGTTTATTTCGGGATAAGCTGAAGTCCCCTACCCTTAAGAAAGAAATCCTTGAAAAGCA
ACGAAATTCtgCcTTTGGACGCTATGGTGTTGTTTTTGACCAGGGGGATTGGTCGGCTAA
ATATATATTTACCGCCTGGTTCCCACAAAGGGCTACTAAGAGTCAACTtCCCTTCAAAAT
TTGTGAAGTAGGAACCAGACCACCTTTGTCTGCTCGCCCCAGAGTTGGGAAAAAAGATTA
TTTTCTGTGCTCCCcTGTTAGGAAAGCGGGGgTTTgCCAATATTCCCCGATATAATGAAA
GAATTCAATCCTTTGGCATTGAGAAGGCGCTCATCTATTCATACATGTGGgACACTCATT
TtGTTTtAACTTATtGCATGATGCTTGGAATTTCTATCTGGTGGTGGACTGCGCCTTTGC
AATTATTGCACAATTATTGCAAAAGTTTGAAGCTATTTATATCTCTCCAGATCCGAAATT
ACTCATAAGCGTTGCCAGGGATACCTTTCTAAATGGTATTTGTAGCACTCATCACGTTCC
tAGTCCATGCGAGTGCGGTGAGCCGCTTAATAGCGCTGCGCTGCAAAAaTaCTGTTTCCA
CCGTCGTCTGAAATTGAAAGTCAATTTGACCCACTATCACTCTATAATAATAGGGAGAAG
TTGATTTCTTCATTTtGTTtCTTCGTTGGTACTATCATACTCTCTATTGCACTTTCAGAA
TCAGTTTGCCCATATGGTGTCCTAGAACACCTCTAGATTAGAATATATATATAgATAcca
cc
>contig00080  length=2332   numreads=263
TGCCTCTCTCTTTTTGAGTCTTCGTCTTCGTTTTTTGAAAAGTCTTTTATATTTAGATCT
ATACTAGAGAATACAGTAATCCAACAATGGCGGAGACAGAGACGTTTGCTTTCCAAGCAG
AGATCAACCAGTTGCTGAGCTTGATCATCAACACCTTCTACAGCAACAAAGAGATCTTTC
TTCGAGAGCTTATCAGCAATGCCTCCGATGCTCTGGACAAAATTAGATTTGAGAGCTTGA
CAGACAAAAGCAAGCTTGATGCTCAACCGGAGCTCTTTATTCACATTATTCCTGACAAAa
CCAACAACACATTGTCTATCATTGACAGTGGGATTGGTATGACTAAGGCTGATTTGGTAA
ACAATCTTGGTACCATCGCAAGGTCTGGAACTAAAGAGTTTATGGAGGCATTGGCTGCTG
GAGCTGATGTGAGCATGATTGGACAGTTTGGTGTTGGTTTCTACTCAGCATACTTGGTTG
CTGAGAAGGTTATTGTGACAACCAAGCACAATGATGATGAGCAGTACGTATGGGAGTCAC
AGGCTGGTGGGTCATTCACTGTTACAAGAGATGCCTCTGGCGAGAATCTCGGGAGGGGTA
CAAAGATTACCCTTTTCCTTAAGGAGGACCAGCTTGAATACCTTGAGGAGCGCCGTCTCA
AGGATCTGATCAAGAAGCACTCTGAGTTTATCAGCTACCCGATTTCTCTCTGGATTGAAA
AGACTACTGAGAAGGAAATTTCTGATGATGAAGATGAGGAAGAGAAGAAGGATGAGGAAG
GTAAGGTTGAGGAGGTTGATGAAGAGAAGGAGAAGGAAGAGAAGAAAAAGAAGAAGATCA
AGGAGGTGTCTCATGAATGGTCTTTGGTTAACAAGCAGAAGCCCATCTGGATGAGAAAGA
CTGAAGAGATCACTAAGGAAGAGTATGCTGCTTTTTACAAGAGTCTTACTAATGATTGGG
AGGAACACTTGGCTGTCAAGCACTTCTCAGTTGAGGGCCAACTTGAATTCAAGGCCATTC
TCTTTGTTCCAAAGAGAGCTCCTTTTGATCTCTTTGACACAAGGAAGAAGCCCAACAACA
TTAAGCTCTATGTCCGCCGAGTCTTTATCATGGATAATTGTGAAGAGCTAATTCCTGAGT
ATCTTGGATTTGTAAAGGGTATTGTTGATTCTGAGGATCTTCCTTTGAACATTTCAAGAG
AGATGTTGCAGCAGAACAAGATTCTCAAAGTTATCCGCAAGAACTTAGTGAAGAAGTGCA
TTGAGCTTTTCTTTGAGATTGCTGAGAACAAGGAAGATTATAACAAATTCTATGAGTCAT
TCTCTAAGAATCTCAAGTTGGGTATCCATGAGGACTCCACTAACAAGACAAAGCTTGCTG
AGCTGCTCCGATACCACTCCACCAAGAGTGGCGATGAATTGACGAGTCTCAAGGACTATG
TCACTAGAATGAAGGAAGGTCAGAGTGATATCTATTACATTACTGGTGAGAGCAAGAAGG
CTGTTGAGAACTCCCCATTCCTTGAGAAGCTGAAGAAGAAGGGATATGAAGTCCTTTTCA
TGGTTGATGCTATTGATGAGTATGCAGTTGGTCAGCTCAAGGAGTTTGAGGGGAAGAAGC
TTGTCTCTGCAACCAAGGAGGGTTTGAAAATTGATGAGAGTGAAGATGAAAAGAAAAGGA
AGGAAGAACAGAAAGAGAAATTTGAGGGTCTTTGCAAGGTTATCAAGGATGTACTGGGAG
ACAGGGTAGAGAAGGTTGTAGTTTCAGACCGCGTGGTTGATTCTCCTTGCTGTTTGGTCA
CAGGGGAATATGGGTGGACTGCTAACATGGAAAGAATTATGAGAGCTCAAGCTTTGAGGG
ATAATAGCATGGCTGGATACATGTCAAGCAAGAAGACAATGGAGATCAACCCTGAGAATC
CTATCATGGAGGAGTTAAGGAAGAGAGCTGATGCTGACAAGAACGATAAGTCAGTGAAGG
ATCTTGTCCTGCTGCTATTTGAGACTGCTCTTCTTACCTCAGGGTTCAGCCTTGATGATC
CCAACACTTTCGGCAACAGAATCCATAGGATGTTGAAACTTGGACTGAGCATTGATGAGG
ATGCTGGTGAAGGAGATGCTGACATGCCTGCACTTGAGGATGCTGATGTTGATGCTGAAG
GATCCAAGATGGAGGAAGTTGATTAAGCAAGTTATCTGATAAGtAACTTTTtAACATTAT
CTTCGGTGGTTCCTCTTTTATTTTTGTTTTTGTTTTTtGTTTTTTTAACTTTATTATTAT
AATATGTTATAATTGCGGTACTGTTTTAGTGGTTGGGTATTTTGGATAGTTT
>contig00081  length=2329   numreads=109
CTAAAACATAaaTTTAGGTTACCACCGAAGTCCTCAAGTACAACAATATTCTCAAATATA
ACAAAGCACATATAAGAGgTCTGCATAAGTATAACCTAAACCTCTTAGAAATATTCTTAA
TCATCCTTCTCTTGCACAACCAAGTGCAAATATAATAATCAAAAaCAAAAaTAATCACCT
GGTCACTAAGCACAGGAAAGGCACATTTCAGCTCAAAACAATAACCAAGCCTTTTGTtAC
CTCTCTGCTCTCTAGCTTAACTTTCACCGTAATTCACCTTGGTCAAACACCATCCTTAGG
CGGCACTCACCTGCCCATGTTGTGATCCACAACCATAACCTGTGTGTGCTGTGATTCTCA
ACGATAGATTAGGGCATGATGATAGTAGGATCATATTCTTCACTTCTATTAATATAATCC
GACTCAATCAGATAAGCCAGCCTTTCTCTTGAGGTGCTCTTTGAAGTCCATAATATCACC
CTCCCATCGGGTAACGGCTTGATTTTCACAAACCCATATCTCTTCTGCTACCTGGTTTAT
AAGCCTGAAGTCATGGCTAACAAGAACCAAACCACCATCCCATTCATTCAATGCTTCAGC
AAGAGAGTCAATAGTCTCAATATCTAAATGGTTAGTTGGCTCATCTAACAGCAGCAATTG
GGGTTGCCTGTAAGCTAACCAAGCAAATATCACCCTGCTCCTCTGCCCATCTGAGAGATT
CTTCATGGGCATCACCTGGGCTTTGCCAGTCAGCCCAAACTTCCCAATTGCTGCTCTCAT
TTTTTCTTCCTCATtCCccGGATATTCCTTGATCATATATTGTAGAGCAGACATGTCTAA
GTCAAGCTTTTCAGCCAAGTGTTGATGAAATTGTGCAATCCTCAAGTGATTGTGCCGCCG
AACCATGCCATCAAGAGGAGCCAAATCCCCTGTCATAAGCTTCAGCAGCGTACTTTTCCC
AGCACCATTGGGCCCAACAAGAGCAATCCTGGAGTCCAGGTCTACCCCAAAGTCCAGGTT
CTTGTAAATAAGATTCTCAGGAGTATAACCAAATGTAACTTCCACAAATTGAAGGACTGG
AGGTGGAAGCTTCCCAACATCAACAAAACGGAAGACCAGAACCTTGTCTCTGACCACCCT
CTCTGTAAGACCACCACGCTCCATTTTTGCAAGCGTTTTCTCTTTGCTTTGCGCTTGACG
AGCTAATTTTGCTGATCCATGTCCAAATCTGGCAATGTACTCCTTCATTGAAGCAATCTG
CTCCTGCTCCCACTTGTACTGCTTCATCTGATTCTCCTCCAGTTCAGAACGGGTCTGAAC
ATATTGGTCGTAGTTCCCAGTGTAGATCTTCAATTTCTTGTTTTGCATGTGTATAATGTT
GGTACAGACACCATTCAAGAAATCCTGGGAATGAGACACCACAACTAGGATGCGGTCAAA
TTTCTTCAAAGTTTCCTCCAACCAGACACAAGCTTCCAAATCAAGATGATTGGTAGGTTC
ATCAAGCAAAAGGATAGTAGGGTTCATGAACAGAGCCCGAGCTAATGCAATCCTCATCCT
CCACCCACCAGAAAAATCTCGAGTTTTCTTTGCTTGCATCTGCTTGTTAAAACCAAGACC
AAATAAGATCTCAGCAGCCCGTTTTTCTGCAGTAGAAGCATCCATAGCCTCCAAACGTTC
ATAGACACGTTCAAGGGCCTCTCCACCACCATCATCCTGTGCTGCTAATATCTCAGCTTC
CTTCTCTAATTTCAACCTCTCCTCATCACAGCTAATGACAGCCTCAAGTGCAGACATGTC
AGAAGCTTCAATTTCTCTGCTGAGGTGATATATATCCATGTGTTCTGGAATTGGGAGCTC
ACGGCAACCAATTGCAGTTAACAGGGTTGATTTCCCACATCCATTTAATCCCAGCAATCC
ATATCGTCTGCCATAATTGAGCTCAAGCAAAGAATCAACAATGAGATCATGTCCGTGGAA
AGTAACTGATAAAGACTCGATCCGAATATCTCTGGAAAGAGGATGCGAACAAAGCACACC
AGTACAAGTCCGATCCGATATCTGAATAGTCCCAACCCCATTCGACAACTTATCAACACT
GGCATCATCGGCCGCCGCCGTAGCTGCTGCTTTAGATGAAGCAGCCGCGGCTGCTGACTT
CCCACCTCTCTTCGCTGCTGCCGCCGCCTTCTTCTGTGCGGCCTTCTTTTtGCTAGCGTC
AGACACCATCCTCAAAAGCTTGATGTGAAACGATCTGATGAAGAAGAAGAGTGTGGTTTA
GATCTAGGGTTTTCTTTCAGTTAGTTCGGAGCAGCGTTGTTACACCCGA
>contig00082  length=2303   numreads=41
TGGAGACCTGAAACTGCAAGGATCAGCATCAACAAGCATCTTCACTACTTCTCTCATTGT
CGGTCGCAGATTCGGAAGCTTTGTTGTGCAGAGAATTGCAATTTTCAAGACTTTAATCAT
GTCTTCTTGAACAGATTCAGAAGAAATCTTTTCATCAAGAACTTTGAGTACATTTTTGCG
ATTATTTAGATGTGTCCAAACCCAGTAGACAATGTCTTTCCCTTCTCCATATGCGTCTTC
AATAGCTCTTCTACCAGTCACTAATTCTAGTAGCACAACACCGAGACTATATACATCATT
CTTTtCCGTCACTTTTAGAGTATATGCCATTTCAGGGGCAATATATCCATGAGTGCCAGC
AAGACAGCTACTATCACAACTCTTGGAAGAAGACATTTTTGCAAGCTTTGCAACTCCAAA
ATCAGCAATTTtAGGCTCATAATCTTCATCAAGtAAAaTGTTACTTGATTTtATATCTCT
ATGGATAATTGGTGGACAACAATCATGATGCAGATATGCAATTCCTTTAGCAGCACCTAA
AGCAATTTtATACCTTTGACGCCAATCGAGCTCAGGCTTTtCGtCTTTAGtCCTTCGATG
AAGTGCTTCTGATAGATTACCGTTTGCCATGTACTCAAACACCAAAAAGCTTGATCCTCC
TTTAAGTAAACTTGCATATAGTTTAAGTATATGCCTATGCCTAATTTTCCCTAATATCTC
CATTTCTGCTGCTAAAAGCTTAAGACCATCACCTTTCCATAGTTGCTTTACTGCTACTGT
GCAACCAAGTCTCTTCAAATCCAACCGATAAACTTTtCCTGTTCCTCcACTTCCAATCAA
GTTTTCCTCTTTCAATTTACATATTTCATCTGCATCAATATCCAGCTTATCGAACGATGC
GAGTTTCCATTTCGGATCTTTTtGTCCTTCCAAATCCATTTCTGCATTCTTGAAGTTCCT
GTAACTAACAAGTAGTAAACCAGCTAAAACAATAACCAATGCAGATATGATGGTAGACAA
TAAAaCCGACTTaTCACCTAGTGTTCTTTCTTGACTGTTCTTTTtCGCACAAACATTCAA
CTCAGAATTCATAACAGTTTTGGAATTTTCATCAATGCAAAGCTCATTATTCCCCATAAA
TGCTTTATCACCACCCATATTCAAAAGAACTGAAGGAATTCTTCCGGATAATTGGTTAGC
GGTCAAATCAATGGAACTTAGCATTAGTTTCCCTATATCCTCCGGAATCAAACCAGTAAG
TTTGTTCTGCGAAAGATTGAGCGTGTTTAAAGAACTCATCGATGAAATATCTTGCGGGAT
AGGTCCATTTAGAGAATTTGAAGCAAGATCTAAATCCACCAATCTAGTACAGTGACTTAG
TTTTGATGGTATAGGTCCTGTAAATGAATTTTCCTCCAAATGCAAAGATGTCAACTGCTT
cAAAGCCCCAATATCAGAAGGTATTtCACCAGAGAAGCCATTATTATTCAaGTAAAGCTT
CTGCAGATTCATCAACTTGCCTAATTCTGATGGAAGCTTACCAGAAAACCTATTGTTACG
CAAAATCAACTGaGTTAAACTGGTAGATAATCCAATCTTGGGgggAAATATGACCAGTAA
AaTCATTGTCACTGCAATCAAGTATAGTGACAAGTGGCAACGCCCAGAACTCATCTGGAA
ATTGCCCTGTCATTTTGTTCTTATTGATTCTGAACCTTTCTAAaGATTTACATTCTGCGT
AAGAATCaGGAAACTCACCaGAAAAaTTGTTTCCTAAAGCCAaTAAGTaCTGTAACTTTC
TCCcTTCACACAAATACTTGGGGAAAGAACCTGAAAATTGATTCTCAGATATGTCGAAAC
TCTTTAGTGGTGAGAACCGGCCAAAATTCGCTGGAAATTCCCCTGAAAATTTGTTTCCAT
AAATTGAAAACCCATCAAGATTCTTCATATCTCCAAAaCCAGCCGGTAGTTCTCCATGGA
AGAAGTTGTCGTATAACTGGAAAACAACCAAGTTCTTCAAATTACCAATTCCTtCAGGAA
TTTTtCCATACATTTGATTCGAAGATACATCAAATTCACGCAAAAGAGTAAGGTTTGCAA
GCTCTTGTGGAATCTCCCCAGTCAAGTTGTTGTGAAaGAACTCAATCTTGGAAAGTTTTT
tGCAACTTGGAAATTGATTTtGGGAATTCCCctGAAATCTTGTTTCTTGACATATCAAAG
GTTTCAAGATTTGTGAGTTGGGAAATGGATTCTGGAATTTCTCCACTTAAATGACAGTCT
Gctagaaacaacaaagtcaaatt
>contig00083  length=2281   numreads=230
TTTAAGTTAATTATATTTTAGTAGAaaTATCGTAATCTAGAGATTCAGAGCACCAAATTT
cAACACAAaCACATTAAATGGTAGATAGAAATTGAACTTCATCCACCACCCTCCCACTTC
ACTTTtGGAATCAACCAAagCACTGAAAATAAAATATAGCTAACCTACCAAAACAATAAA
TACTTAAaTAAAGCCTTaTAAACCAGCTTAAAATGGAAAAGGAAAaCaGATGATTAAAAC
AACACAAGAAAAGGAAAAaGAaCAaTGAAACAaGAGAGCTGTAACaTTGAAATTGAAAGA
ACTAAAAAaGCACaGTAAAAAATGCTTATGGTGCAGGGACTGAATTTtCTATTGGCTTCT
TTATAGAATTGTTACTCTTCGGATTGTAGCTGTGGAGAGAGAGATTTTTAGTTAGATGGA
TGAGAGATGAAGGATTAGTCGTTTTCTTAGTCCTCAAGTCATCTTCAAATTTCCTTTCTC
CTGTTTTGATTTGCTTTGGGAAATCATCATTGTTGTGTATTTCCATTCGCAGAGTTGCAG
GCTTACTGCTCTTTTTCACATTAAGGGACTTCTCTCGAATTTCATAAAAATTAAAGTCAT
CCAACAACGACGATTTAGCTGAATAGCTCTTAAAAATTTTCAGCATTTCCAAACCTTGCT
TAAGTTCAATCTCTTGGGTATCCCTACTAAAAGTTACAGGCCTTCTATCATTATTTTCGA
GAATGATATGGCGCAGCTGATTGTTAGGAATGTCTTTTACGACATGCCATTTGACTGGGA
AGAAACCATTCCACTTGTCAAGTTGCCAAAAGTCCATGTCTTTATCAAAATCCACCTTCC
CAACCATCTCAGCTGCCCCAACAAATTGCCCACTTCCATTAACCGAAAAAAaGAGGAAAA
TTGGGCATTTTGTGCCGTTTCCACTTGATCTCTGTTCTGCATCATGGAATGCTGCATCGA
GCTTCTTATTACCATTTGGTGTACTTGCCCAGACATCATATTTAATGCTCTTATGAATGT
CATCTTCATTGTAAGATTTTATGACATAGAACTTAGCATTTGCATACTCAGTTTCAAAAT
CTGGTTGGTTATACTTGTCCCTTTGCACAGTGGTTCCCAAGTCTTCCTTGACAGAAGAAT
CCAAAGAAGCCAAATTGTTAGAGGCCCTAGGACCACAAGTTAGTTCAGTTGAGGACTCAA
AATCACTGTTTTTCTGGACTCTGTCTCTGAATTTATTTCTATCACTTCCATTCCACATCC
TTCCATTTTGTCTATAGTTCATATGACCATTATGTGCAAATGGACCTTGTTTTTGGCTAG
GAAATGAAGAGAAATTTCCTACATGATGGTATCCCTTAAACAGACCAGCTGAGAAATCAG
AACCTAACGGAGACACCTTGTTTAAAGGTCTGATTGATTGTGCATATGCAGACTTGGATG
ATTTGACGCCAACATTGCCATTAGACTTCATCGAGTTGAAACCATTTTGCTTGGCGAAGG
TAGAACCTGAACCATATTTTCCATTTCCAGAACCAACATTTCCATTTGAGATGTCACCAA
CATATGTTGAATCCCACGAATAACAAGGCACAGCTTCAGCTCCATATGAAACAGGATGCT
GAACATATCCAGGGGAAGAGAAATAGGGTTGTTGACTAACATTTTGCCCGTCGACGCCAA
CAATTGCTCCAGTCGCATATGGATTATATCCAGGTAAATAATAAACTAGTGATCCATTGT
CTGATTGCATTCCCAGGTGAGAATTATCTGCTTGGAAATAACCATGATCATCCAATTGTG
CAAAAGGGCCACTGTATCCTGGGTAGTAATAATTGTAACTACTAGTAGGTGGATTGTAAA
TGCTCTGCTCTCCAGCTAACTCTTGATTAGCCTCCCCTTTAATGGTAGAAGTACCATCCC
CTTCACCATTGGCATTAGAAGTCGCATCCCCTAAAGAGCAAATGGGCGATGTTGAGTCAG
ATGGTATTCCATCTTTTCCAGAAGCCACATCATGTGCAGCCAATTTACTAATGGGGTCTG
CCTCCAATCCCGAAGGAACAGGTACAGGTTTCTCGAGCTCCGCTCCAGTGGCCATGTTCG
ATCAAAAAGGACCAAGTTGATGCCTAAAAGCGACGGATCGAGGCCGAGACGAAACCAAGA
GAACCCGATCTGAGGTGACCGGAAAACCGCTTTTGAAAAAGTGTGTGAAACCGGATCAAA
AGCGGTTTTCCAGACAGGAAAAAAaGAGGGGGgAGGCAGCGAAGGGAGAGTACACTAAgg
g
>contig00084  length=2277   numreads=30
CCTCCtCCGTTAAGAATCAACTTAGCTCAAACTCCAATTGAACTACAATATATACCATGG
AATAACTAGGAAACAAATACTATTGTACAGAGCTTGTGCCGCCGGGAGCCTTAAAATGTC
CCAGAACCCTAAATTCAACTTCCTATAATCTTATTCCACCGGTAACAGATTTtCTTGCTG
CACTATTTTACTTCCAAGGATTTCAGGTGTCACCAACTTTGGTTGATAAAGCTAACCTGA
GCTGCTCCTGTGTGTAAAaCCGacTCCccATTTtAACtGTGGCTTGCTGGATCATCAAAT
CGTTCACTACTGATACACTAGCATGGTGAACATCAAGGTCTAACTCTTTCAAAGCTGCCA
TTAGTCTAGCTGCTGGATGATtCTTTttGCAaCATTGGATTCGTATCATTGCATCCCATC
CAaTTAtCTTAACATCAaTATCcATTtCTATCAaTTtGcTTCcGCcACTTGACATTttGA
GTtCTTGATCGGGAGGAGGTGGCCCcGGACGCGAATCTTTACTTGCAAACTCCTTCTTGA
TTGACTCCACTTGCTTCTCTAGCTCCTCCTTCTCGGACTCTGCAGTTTGCAGTTTTGTCC
TAAGCTCCTTTATATAAGAAATTGCATCGCCAAGGAGTGAAGCTTtATCCATCTTGGACA
CATTCGGAACCACAGCTCGCAATGCATAAAaCCTTTGATTGAGCTTCTCTCTTCGTTGTC
TCTCTGCTTCAACATGATTCAACGGTTCTTCTCTTCCATTTGCTGGCTTTCTTCCCCGCT
TTCGCGGCCTCTTTTCGGGCTCTATAACTCTGCTGCTGTCCGTCTCTCTAACTACAGAGG
CTTCAAGATCAGAATGATCTGAATCTCCTGTACCGCCACTAGATTTCACCACACCAGAAG
AAGGCAAGATCACACCAGAAGTAAAGGAAAGCATTCCTTCTTCGTTACTACCTCTGGAAG
TGGGAGATCTTTtCTTCTTATTACTATTATTGTTATTATTATCCTCTGCAGTAAACTGTG
AATGACCTGAAAAGAAATTTCCATTGGCACTACAAGAACTTCTTTTACTCTCCCCAAAAT
TCAATATCTCCCCTGATTCTGGCTTCAACAAATTAGAaTTCCCATTTCTAGCACTACTTC
CATCAAAACcACTATAATCCCCAAAATTCAATTCGCGAGTGAAAAaGCTTTGTGTCTGCG
TCATTTGTTGTTGATTTtGCTGCTGGTGATTTTGTTGCATATTAGGGGTCTCAGTtAAGC
TGCTCGAATTGGGATTTCCCAACGGAaTTCCTTTCGAGCCATTCTGGTTATTGCTATTGT
TAGTATTATTGCAAACTGATGATGGAACTGTAcTATTTCCATCTTTCATCTCAATCCcAc
TTtGCGATGGATCACTGATCCAAAGAGAGGAAGTATCGTTcTCCCCCTGGTCAGGATTTG
CTCCCATCGGCCATGAACCcACCTCAACACTATTGAAATTAAaCAGAACCCTAACCTTAT
TCATCAGATCCGAGCTTTGATAAATCAGCTCCGTTGAACCAAGTTCGACAACTCCATTTG
CCGATGGGATACAAACCAACGTCTGTAACCCAAAAaCTTGACCTTGTCTAGCCCGCTCAC
ATGGCGATGCAGATAACCGGTCAGACCCAGCAACCCAGACCGGACTCCCATTGAAGAAAG
CATGACCCGGAAGCCCACCTCCATTAACAAATGATTGAGTCATGGAAACAAGAAAGAACC
ACTCAGTATCAGTGACTTCTTCATCAACCGCATCGTCGGTGACCGTATTAGAACCTGAGA
TCAACGAATTAAGCTCGCGGAGCACCTTCTTACGGTGCTCCTGCTCTACAGCAGAAGAAC
TCGtACTTTtAGATTTGCcTTTGCCTTtATCCTCCTCTCCTTtGTAGTACCcATCACCCC
AACcTAGCACCGAACCGTTATAATCATACGACGATTGCCAAAATATAGCGTAGGTCCAGC
TCTCTCTGGCCCCTTCGATCAAGGTcAGGAGTCGCTGcTGCAGCGTTtCCTGATTAAAGA
TAGGCTGAGATTGGTTGATTACAGTCTTGTTGGGGTCGGCGCTTGGTGGCgCAGGGGTAG
AaGTGGAAGCAGCCGACTGCGGCGGCGGCCAGAGAGCCGAGAGATCCGAGTTCATGAAAG
CTTCCATGACGGATGAGTTATCGTCTGTCCACAGATTCATCGTCGATGCTATTCGATAGT
CCGTCATTCCATAAACAGAATCCGGTATAGTAGAACGGAAGGAAAGAAAGCCAGAAA
>contig00085  length=2268   numreads=753
GgCAATATCAGGgAAGCCCTAATTTTGCTTTGCCTTATTTTTATTTCTCAGCCTCCATTC
TTTCAAATAAATTCCTCATTTTCTGATTTGTGATAATGGCCGGAAAAGGAGAGGGACCGG
CGATCGGAATCGATCTAGGCACAACCTATTCGTGTGTCGGCGTTTGGCAACATGATAGAG
TAGAAATCATAGCCAATGATCAAGGGAACAGAACGACGCCGTCTTATGTTGCCTTTACCG
ATACAGAGCGTTTGATTGGCGATGCTGCCAAGAATCAGGTTGCCATGAACCCCATTAACA
CCGTCTTCGATGCTAAGCGTTTGATTGGTAGGAGATTTACTGATGCATCGGTTCAAAGTG
ACATCAAGCTCTGGCCTTTCAAGGTTATTCCAGGACCTGGTGATAAGCCAATGATTGTTG
TCAATTACAAGGGTGAGGAGAAACAATTTGCTGCAGAGGAGATCTCTTCCATGGTCCTTA
TAAAAATGCGTGAGATTGCTGAGGCTTATCTTGGCATAACTGTGAAGAATGCAGTTGTCA
CTGTTCCTGCCTACTTCAACGACTCTCAGAGGCAGGCCACAAAGGATGCTGGTGTTATTG
CCGGTCTTAATGTCATGCGTATCATCAATGAGCCCACTGCTGCTGCCATTGCTTATGGTC
TTGATAAGAAGGCAACTAGTGTTGGTGAGAAGAACGTGTTAATTTTTGATTTGGGTGGTG
GTACATTTGATGTGTCATTGCTCACAATTGAAGAAGGAATCTTTGAGGTCAAGGCCACGG
CTGGAGACACCCACCTTGGAGGTGAGGATTTTGACAACAGAATGGTGAACCACTTTGTTC
AGGAATTTAAGAGGAAGAACAAGAAGGACATCAGCGGAAACCCAAGAGCTCTTAGGAGGC
TGAGAACTGCTTGTGAGAGGGCAAAGAGGACTCTTTCCTCTACTGCTCAGACAACTATTG
AAATTGATTCTCTGTATGAGGGTATTGATTTCTACTCAACCATTACACGTGCCAGATTTG
AGGAGCTTAATATGGATCTTTTCAGAAAATGTATGGAGCCTGTGGAGAAATGTCTAAGGG
ATGCTAAGATGGACAAGAGCACTGTACATGATGTTGTTCTTGTCGGTGGTTCCACCAGGA
TTCCCAAGGTGCAACAGCTATTGCAAGATTTCTTTAATGGGAAGGAGCTTTGCAAGAGTA
TTAACCCAGATGAAGCCGTTGCTTATGGTGCTGCTGTCCAGGCTGCCATCTTGAGTGGTG
AAGGCAATGAGAAGGTCCAGGATCTTCTGTTGTTGGATGTTACCCcTGTGTGCCTTGGTC
TGGAAACTGCTGGTGGTGTCATGACTGTTTTGATCCCAAGAAACACAACAATTCCCACAA
AGAAGGAACAAGTTTTCTCCACCTACTCAGACAACCAACCTGGTGTTTTGATCCAGGTCT
ACGAGGGTGAGAGAACCAGAACAAGAGACAACAACTTGCTCGGCAAATTTGAGCTCTCCG
GCATTCCTCCAGCACCAAGAGGGGTTCCTCAGATCACTGTTTGCTTTGATATTGATGCCA
ATGGTATCTTGAATGTTTCAGCAGAGGATAAGACCACTGGCCAAAAGAACAAGATCACAA
TTACAAATGACAAGGGCAGATTGTCCAAGGAAGAAATTGAGAAGATGGTCCAGGAGGCTG
AGAAGTACAAGTCCGAAGATGAGGAGCACAAGAAAAAGGTGGAGGCAAAGAATGCTTTGG
AGAACTATGCATACAACATGAGGAACACCATCAAGGATGAGAAGATCAGTTCCAAGTTGG
CCGCAGCTGATAAGAAGAAGATTGAAGATGCTATTGATCAGGCCATTCAGTGGCTAGACA
GCAACCAGCTTGCAGAGGCAGATGAGTTCGAGGACAAGATGAAAGAGCTTGAGAGCATCT
GCAATCCCATCATTGCCAAGATGTATCAAGGTGCTGGTGCTGACATGGGTGGCGGCATGG
AAGATGATGTTCCTCCAGCAGGTGGCAGTGGTGCTGGTCCCAAGATCGAGGAAGTTGACT
AAGTGGCTTGTTTGATGCTTGAGTAAAGATGGTGATGAATATTTTATTTtCTTTATTGGT
CAGTACAATTATTATTATTATTATTTTAATATTCTACTTAGACATTATGTAAACCATCTG
TCCGATTTTtACTTTCAATATCTTGGCTGCAATATTTtCAGTTTTTGCTACATAAATGGC
ATCTTagTTTaTTtaaaaaaaaaaaaaaaaaaaaaaaaaaaaaaaaaa
>contig00086  length=2261   numreads=39
TTTAACAACAACAGGCTCGTTAGCAAGAACAGACTCTAAATGATCAAGAAGCTCTTTAGC
TTGGCTTGAGCCAAAATGAGAATCAGCTTCACCATGGTGCCACACCAATGCACTTTCTTT
CTGCTCTATAAAAGAACCATCAGTGGACTCAGTATAAAGCTGCATTACTGGTTCAACAAT
CTTTTtCCAcTCaTTATCTATAGCCACCGAGCAAGTCTCCCATGGAGAATCCTTTGACCA
CCTAGTAAAAAAACCaTGCTCAGCAGAAaTACCCAATTTCTCACATGGAGAGAACCATTT
GCTTAAAGGAtCCTTTCCTCTTCCACTTACAAGAAAAaCAaCGTTCTTGGGATCTCTGCA
CAACAAATTCAAGACTGAAatAACTTCACCACTAGGAGTTTTGTCCATAGAACTCTGTGC
CATCATAGTACCATCATAGTCTAAAaGGATCAAACGACTAGTTGTTTTATTATAAGCATT
GACAATTGGTTCCACAGCAAGCTTCCTAAAGTTtGGTCCCAAAGCAACAATTCTAAaTCC
TAAaCCTAACCCAAcACCCcAATACcTCTTCGAATAATGTTCTCTACAAGCTCTTTCAAG
ATCTTGATCGAAACTTTTTGCCCAATAAGCAACATCATGAGAGCTAATATACTTGTAATG
TTTTtCATGTCTCAAATGCTTCTCCTCCTCACTCATTTTGATAGCCCCAAGTATTGATTG
AGCAACATCATCAATATTCCAAGGATTTACACGAATCGCTCCGCTAAGAGAAGGTGAACA
ACCAATGAATTCAGAGACTaTTAAAaCACTCTTTCTTGGATTAGACTTCTCATCAaTCCC
TAATGCCCTGTCTAAAACAGAGCTCCCcTGTCTaCAAACAGTATACTTATAAGAAaCCAA
ATTCATCCCaTCTCTAACTGCATTAACCACACAACAATCTGATATTGCATAATAAGCTGC
CTTCTCTTGAGTACTAACCGGGCGATTAATAAACACAATGGGCTCATAATCTACCTCGCC
ATACATCAAATTTATATGTTTAACAAGAAAATTCACCTCATTTTGTACTTCTTGAATATC
TTTCCCTTGACTCCTTGCAGGATTAGCAATTTGGACAAGTACTAGTTTCCCTCTTAAGTA
CTTGTGTtCTTCTAAtAACCTCCAAATTGCTAAAAaCTTTAAaCTAATACCTTTAAATAT
ATCTAAATCATCAGCACTTACCATCACAATCCTCCCTTTAAATTTCTCCTTCAATTCTTT
AGCCAATTTAGCTGTTTCCTCCATATtCAAAATAGATTCAAGTTGCCCCATATGAATCCC
AGCAGGCAAAATCTTAATACTAACAGTTCTGCCAAAATAGTCCAACCCAAGATACCCTCT
TTTAGACTCATAATTAAGGCCCAACAATCTACTACAACAAGACAAGAAATGTCGTGCATA
ATCAAAAGTATGAAATCCAACAAGATCACAATTTAGGAACCCTTTtAGAATTTCTTCCCT
CACTGGTATGGTCCTAAAAATTTCTGAAGATGGAAAAGTACTATGTAAGAAAAACCCCAA
TTTTACTCTATGAAACCTCCTTCTCAACAAAGTAGGCAACACCATAAGATGATAGTCATG
CACCCATACTGAATCCTCATCTGGGTTTAAAACTTGCATAATTGCGTCTGCAAATAACTT
ATTTGCAGACACATAAGCTAGCCATTGTGATCTATCATACCGAGCACCATCACTAGATGA
TATAGGCAACATGTAATGAAACAGAGGCCATAAATAGTGCTTGCAAAACCCATGGTAGAA
CTTATATTGCAAATCAGGATTCAAGAAAACaGGCAGACAACCAAaTTTCTCAAATAAAAA
TTGAGAAACCGATTCTTGATCTTtATTTtCAATTTCAGCCTTTAATGTCCCTATATAGAT
AACTCCTGTATCAGAAGGGAACCCATCTTTTAACTGCAAGTAAAGACTGTCCTTATCCAG
CTCAAAACACCACTTATTCGTTTCTTCATCTTTATATGATCGTATTGGAAGCTGGTTTGC
AACGATGATACGACGTTCATTAGGGAGAGATGACAtCGTTTCGCCGTCGCTGCTTTCTTC
TATATCTGAGATTATTCCAGGCACCTTCATGACACGAGGGATACGATTGCAAACACTGAA
ATCATCAACGGAGATCAAATTGAAACATTCCATGCAAGATTTtGACACTATATTGAACAA
GAAACGAGAAAATCAAGAAAAGAATATGTTTTCGAGAAAAG
>contig00087  length=2250   numreads=28
TCTCACACTGCTGCACGCATATTGTTCACTGCAACCAGACTTCAGCTTCTTGCCGATACT
ACTCTCTCCATCTACCGTATCCCATGGCATTTTTTGTCCTGTACTACTCAAAGTCTGAGG
GGCTGTCTCTGAAAGaTCCAAGAAAGGGCGTTTCcTGCTATTCGACTGCCAGGAGTCAAG
CCCTTTGATGCTTAGATCtCCTGAGGAAGCTTCTATATCCATACTTGTAGAATCTTCATT
CAGATTCGTTTCAACTTTAACCTCATCTCTATTCCTGTCCATTCTATCCACTGTTTTCTC
CTCACAGACACTTGTTGTGATGCTTTCATCTTGATTACTAGCCTGGAAAACCTTGGAGGA
TGGTGAGTCTTCTCTCATACATGAGGCATCGACATGCACTTGGATCTCCTCCcTGCTACT
AGAACCATTATTGGATCTTGTTGCTTGAACAGACGATTTATGTTCTGTATCCAGCCTACA
TTCTGAAAGAGCTGCTTCTTCCTGTgAAGGAGTGCATCTAATGTCTGAGCACCAAAGTTC
ACTGCCTGTGGCATTTTTTGGCAAGGATTCGGAGTTGAGTCTACCATCTTGTTGCTCCAA
GCTTGTTTGTGGACCAGATGCTTTATCAAGACCCCcATTCAGTGAATtATATGGCTTGTG
TGTACCATTCATGTCCACTGGCACCACATTAGGACTGGTAGTAACTGACTTACTTGCCGG
ATCTGAACAATTGGATTTCCTTCCCCTGAACACACCCCACAGAAAAAATAGCATGTTCCA
GCGCTGGGACTTCTCAGGAAGCTGGGTGGATGGgAATATTAAGAATTCAACACCCCcAAA
aTATCCTTTCAATGCCAAATCTCCTCTAATCATGTTATCCAACAGGTTCTTGTAGCTTTT
TTCATAACTTTCAAGATCCTTAGCAAAGAAATAAAGAGCAATATTATCTTCTTTGGCACC
AAGTTCGTGAAACTGTCTTGGCCATGTACTTAAGCGAGGCACTTCATCCACAGTGATTTT
CTGGGGAAACTGATTcATtACTTCTAGGACTTTtAGGTGATGCACAAGTTGATAAATGCG
CTTGAATTCCATCATGTAAGTCCAGTAGTCTTCCACCTCTGCgCACTTCAAaGGCCCccT
GCCAGATGTATTCATGCTCTGGGATGGTTAACATCTTTGAAAAAaGGGgTGTTGCTGTCA
AAGAATGACAGGGTTTTCcACcAGAAGGGACCATTGTATCTTCCCcAACTTTTAAAGGCA
AAaCAaTATCTgCAGAATTcACATTCAGCTGCTTGACATTATTAATATtCAtCtGTTtGC
AACTCTCAGACGAACTCAGACCAATATTtGCTtGCCCTTCATCTGTTCCTTCATCAGAAa
TCATATTtCTCAACTTATTTGAAACTGAAAACTGATCATGCGAAGCTGCCTCAGAAGTCA
CATCCACATTTGATGACAACAAGCCATCAGATTGATCAATTTCTTTCTTCTTTCTGAATA
TTCCAGgCTTCCTAAGCATGgCAGCcTCAATTGCAGCTTTCAACTTACTACCTTTGCTCA
TGTCCTCCCTAACAATTCTTGCAGCAGATGTATCAGTACCAGAaGGCCTAGGACTACAAA
TCGTGCAAAACTCTGCAGCATGCCCAATTtCCTTGCACTTTTGACAGGTGACACTTTttA
GCCCAGCAGTCACAGCAGGCCTCAAGCGAGTAACAGAACTCTCCCTAGTTTTCTCACTCT
GATCTGATGATtCCCGTGACCGAGATAAGCCTTGTAAATTTTCATCGATATTATGGGACT
GTCTCTCAGCATTCCAAGAAGAACTGGAAGAGGGTTCATCCTTTGGAATAACTtGGTTTG
ACTTTTGTTCAATAGAAGCACTAGACATCCCATTCATAGCTGAAGATCGAACAGAAGTAA
TAGGAAGCTCAGCACTTTTACGAGCTATACTGCTGGTTGATCTCAATAAGCCACCCAATT
TACCATCAGATTGCAAAGCCTTTGGCTCTTTGTTATTGCTTGTAGATGATACAGCAACAT
TATCACCACGAGGAGTGAGCTTTTGATTGACTTTAAGCGTAGAGATGTGAGAATTAGTTG
TCCCCGAACTACCCACAGGACGATCCAATTTAGCCAAAGTCTTACTTTCAGATGCATTCC
GTTCTTTCACTTGTTTTAGTGCTTTTATATCTTGAGCTTGAGAATATTTTGATGAAAGCA
TTTTAACTTTTGACTCAgtagcaccagaac
>contig00088  length=2231   numreads=23
AGGAAAATGAAAGAATAGAAATTAATTAaaGAAAATCCaaGGACTAACAAAACCTTTTCC
TTTTCTTTTTACCGTCCTTTCCAAGCTTTGGTCTCTCCGGCAGCCTTCTTATCTTCCTTT
CCAGGCACAAACCTTGGCAAAGTTAGTAGGGTATTAACGCGGGAGACTCCTTCCAAAGCA
GACCACTCTATCCcACATTCCAATTGTGCTTCTtCTTTCTTTGAGGAATCTTCTTCTGCA
TTtCcTTCTGATAGTACCTCTTtCCCGGTCCTCACAGTACCTGAACGGCCTAGCCCAATA
GGACCGGAGGGATCAACCTCTTTCTGATTACCAATGTCAGCTTGCTCTACCGTAGTAGGC
TGCtCTTTtGAATTGGCATTGGAAGCAGTAGATAAATTGTTAGTATCAAGGAAGAGGCAA
ACTACAGCACAATCATCGACTTTCGAGGTTGGATACTTGTATCTCCAAgCCcGAACAGCT
GATTCAaCCAAGGCTCTTGCTGCGGAGGAACGTGTTGGGGCTGATGCTACAATGTCTACc
ACCTCTTtATTTGATAGAACATCcAAACCCCATCAGTGGCCAAAACTaTAAACTCATcGT
TCTCAGTTAGCCGCCGGCAGGAGATATCAGGGACAGAGATAAGACCAAAaTCCTtCAGGC
AGAAATCTCCAAAAGCTCGTGCCATGGCCAGGCCAGGAGAGTCATtGTTTGGTAACCACA
CTCTTGCCACCTCAGGTTCATCCTGAAGAGCAAAaaCTCGCCCTTTACACTTCCGTATTC
TTTCCGCTTCCGCTGGAagATTtGGCTTGAGATCAACGGTCAACTGAATGGCGACAAGAG
AATCATCCTTGTCCCTCGTACCCAGTACAGCTCTGGAGTCCCcAACATTCCCAACAACAA
GATAGTGACCCTGCTTGATCAATGTAACTGCTGTCGTCCCACTACAATAGCAATCAATAT
TTGCATGCACTCTCAGTTCCCTATCcATGACcTTGAAaGCCTTGAGAAATGACTCTTTCA
GTGTCTGAAAAATCTCTGGTTGTTTTttCAGGTTCATCAAGATCTAAAGAGGCCCTAGAT
TCTTCATCAGCAGATATAAAGGACTGGTCTTCAGAGTTCATGCTTGCTGTAGTATTCACG
CTAATCTCTTTGAGAACATCCTCACTGGTTATATTCACTTCCCAGTGAGCACTCAGTTTC
AGGGGAAGATGATCCCTCACTCTTTtAGCAACCATATGACCATATGGACCATGGCCATCA
AAAaCTCCACAGAACACTGTATCTGTCCTTGATCCAAAGTTCTCCCAAACAATCATGGCA
TCCTGATTAGTTCCTTTCTTGCCTTGTTGGGTAAACAGCGAAGCAATATTGCTGGACCCA
TTCAGAAACAACCTTCCAGGAATCCTATGTAGCGGCTCTtCCCTTCGATAGTCAAATGAA
GAATTCcGTGACCCTGGCCGCCGCTTTGGGTTCCTTCTCTTCTTGATCCCAAAaCCAGGA
GAGGAAGGTGTACCAGGGCGAGGGCTCCTGCTTTCTGCAGACAAGCAGGACCCCATCCTG
AGGGCCCTGATAATATTTAATATGCACTCCAGACCAGCCGGACAATAGCACCcGCtGTTT
TCAGATGGCGGATCCGTCAGAAATGGTTGGTGAAGATCCTAAGAGTCCtCTTTTAACTCC
CAGGTCAATTATGGGATTGGTCAATCAAATTCACAGATCAATGATGGGATTGGTCAACCA
AATTCACCCTTGTATTAATCAAATACCAATCTTTGACCAAATTGATTCTAACTCTTTCAA
aTTCACAGCCTACTAAACCAaTTGAATTCACCCTCAACCTCCTTTGAAGTCAGTGCCTGA
CAATCCAACTTTAGCATAGATTTGCCCAAAAGCCACCTCGAGATGTTTGAATCACGCAAT
CCACAGAGAAGCGAGAATAGAATTGAATTTGCCAAAGATTTttGCTTAGTATTGAAGGAA
AGACACTTTTCAATGACTTTTTTTTTGTTGTTGAaaGCAGAGAAAaaTTGGATAAGAATC
TTCACTCTCTCTTTTttCATTTTATATTCACttacataaacaaaagctaaaaaggcatat
atgtcataaagaccagatctaatctaggaagatctattacaaagaaaatactttttcaaa
tcttaacgtgcaataactccaaaaaaaaaataataccctttaatataagaaatcaaaagg
tgcttaaattt
>contig00089  length=2232   numreads=75
ATTGCTGCGACCTCTTCCGCCAAAGCTATTTCTTCTATCAGAAAATCCTCCACCccTACC
ACCTCTGCCCCCTGAGAACCTATTACCACCACTCCTATCATTAAAGCCACCCCGTCCTCG
GCCTCCACCACCAAACCTTCCCCTTGATTGGTCTTTTTCTTGTAAGGAAGGCAATTCTTT
TAACACCTCTAAGCTGACATTAGCAGCATTTTCCTGACCAGCAAGAAATGCATCCACATC
TGATGCAGCCACATCAAACACTGCACCGTTGCCATCAGCAGTAAGGGACATACCCTTCAC
TGACTCAACCTTGTCCTCAGGCAAAAATCTCCTCAAGATACCAAAAGCAAATGATGGCGT
GTAGATAGGTTTTCCAGCTTCAAGGAGTAATGTAACATGGTTCTCCATCGATGTTAGAAG
TGATCTGCTCTTTATGTCGGTGTAACCAGCAGTCTTGGCAAGGGCTTTTGCAAGTAGTTC
TACAGCTGACAAACCCGAGTTATTCAACAGATCCTCTGCAGCAGACATGAATGCAGGGAC
CACACTGTCAGAAACTTGAGTTATTTTTtCCGCTGCTTCTACACCAACAGCTTTCGCAAT
ATCAGCAGCCTGAGGGgCCGTAATGTGCTCAAATTTTACACCAGATtCTCTTTGAATTTT
TGATATATTAGACCTTCTTGGATCATAGAGCATTACAGCAACTCCAGTATTGCCTGCTCT
TCCTGTGCGTCCAGATCTATGTATATAAGCTTCTACATCACGCGGAGGTTCACACTGGAT
GATCAATTGCACATCATTTATATCCAGTCCCCGAGCAGCCACATTTGTAGCTACCAATGT
CATGAATTTGCCTGACCTgAACCCAGAAAGGGTGACCTCGCGTTGAGACTGTTGTATCTC
CCcATGTAAaGCCCGTGCTCCATGCAATAAACCAGCAAGCTCATTTGCAGATTCCCTTTT
cTCTGTGAAAATAATTGTACGCCcTCCGCTGCTATAACAACGAATtATATCTGGAaTAAg
CTGCGATATTGCTGAAGCAGAACAGGGTAGAACAATGTGCCTCACATTGGTACTAGCCTT
CATTTTCTCATTGCCAACAAGATCTATGGTTTtCTTAGATGGTTTAAGAAaTCTAGTAGA
AATATGTTTCACCCAATCTGGTAAAGTGGCACTGAAGAGAAGCGTCTGAACTTTGCTTAC
ATCCTCAACTTTTCCAAGAATAAGTTCAACGTCTTCAACAAAGCCCATCCTCAACATTTC
ATCAGCCTCATCAAGGACCCGAAACTTGAGTAAGCTCAAGTCAATATTGCCCCTCTCTAT
GTGATCCTTTATGCGGCCTGGTGTTCCAACAACTACATCCACCCCTCTCTTTAAGCTCGT
CTCTTGAGGATGGTATGAAGCTCCGCCATATAAACAGCAAGTTGTCAAACCCAATGCCTC
GCCATAAACTTTGAAGTCATCATACACCTGACAGGCTAATTCTCTGGTGGGTAGAAGAAC
CAACACGCTTGGTGGCCTGCCATAACCGGTCTTTCTCGATGCTTTTGCAGGCCCATTTGT
AAGAGACTCTAAAATAGGCAGTACAAAAGCCAGAGTTTTACCCTGACCAGTCCGTGCACG
CCCAACTAAGTCACACCCATCAAGAATATCATTGAAGGTCATGGCTTGAATTGGGAACAA
CGCCTCTATCCCTCTGGATTTAAGCTTCTCTCTAAGAGGCAGTGATATTCGAAACTTCGA
AGTCGCATTGGGATCCTCAGCCTTAGCTACTTCTCTCTCTCCCTCTTCCTCCTCATCTTC
ATCAAGTTTTGCCTTTTTATTCTtCTTCTTCGACTTATCAGCCTTCAAACTCACCGGCTC
TACTAGCTCCGAGCTCGTCTCGCTTTTTtCTtCATCTTCAGGCTCGGTATCTACAGCTTT
tCGCTTCTTCTTCTCTTTCTTCTTCTGCTTCTCCGAAAAtaTTTCCTCTTCAGCATCAGA
GACCAtCAAACTCTTCTTCTTGCCTGGAGTTTCAGAGTCAGGCAATGAAGTTTGCAGAAC
TATTCTCTTCTTCATCTTCCTCTCTTTCTTGTCCTTAGAATCGGATGAATTATtGGCCAG
AGCTATAGATGGCATGATATTTTAGAGTGAAACAAATAGAGCTTAGAATATAATCGTGTG
TGTGTATATAGATTGTGAGGTGAGGAAAAGAGGGTTGAGAgTtGTGCGATTTCTCCTGCT
ACATAGGGTTTT
>contig00090  length=2213   numreads=24
AAAAAAAAAAAAAACAAAGTCCCTCTTTTTGGAAACTAATATTTtttACtAATAATAATT
GAGCCAATTCAGGGTCGACCTGAGTCAATACCCGAACCACCACCcTTGCCTCTGTTCTGC
TCTGCATGTACGTACCCGAGTCACCGACAAACGCATATATCCATGCAAGGAGTCTCCACG
CGCGGTTCGTTCTTGACTCAACACCCACAAAaCACCGTTTTTTtGGTTTTCTTTATATAG
TCTCACTCACCAAGCTCTCTCTTTTtCTTTTtCCGCCACCGCGAATCACACCACACTTAA
ACAGACACACACTCGATGTTAAAGATTAAAAACAGAGGAAACTACAGGTTCACGGATTGA
TGATGATCAGCTTTCGCACTGAAGGGCGGCTTTGAtCTTTTGGACAGTGCATGAGATGAG
ATTGTTGACCGTCTCCACCGATTCCACAGTGAGCTTGGCTgTAGGgAGACTGTTCACCAA
GaTTTGGAATGCCACCGTCAAAAGGGACCCACTCACCCTCTGTTGGCCGCCACCGTtGTT
ACTACTTGGCCCGTTAGCATTAGTAGAAGGGgACCCACGAGAACCAGGACCATCAGGGAC
GATAGAGAAGCCCGATGGAAGTAGTGCTACGTAAGCCGAATCGCCACCGTTCATGACCAC
GTGCATGGCTGGAATGTCAACGGGggCgTACACTACAAGCGACCCcGCCGCGTCTATGCA
TGTCTCCTGCAGGATCAGCATGCTGCTCTGGTTGGCGTTCATAGCGCTGGCACGTAACAG
CGaGACGCAGTTGCCGTGATCCTGGCCTTTGGCTATGTGGGCCATCTCCTGCATGGGTCC
GCCGTTGGATAAAaTGTCCCACTCGCTTCTCAGCCGTTCATCGCGCAGAAAATCAAAGAG
TCTTTGTGGAGAAACCGGTAGCCAAACAGAAGTAGCAGCGCTCAACACAATTCCCGGTGG
CTCGCCGGGATCATCAACGCTCTTTCTAGTCATAACCCTAACATCTTCGTCCACGTTtCC
TGCATTCAGCTtGTTCCATTTATGGACCGTCGACGCGCAAACTCCGGCACAGAAATTATC
AGTCATTCTCTGGGCAAGCTTTAACATGCTTCGTCTTCCACTTGCAGTTATCGcTGTATG
ATCTCTAGAGGGCACAGTGGACGACATGAGAATGGCTAGACACTCGCATTGGCGTTGAAG
GGTGGCTACCCATCTCTGAGCGCCGAAGCCCATGCCGGAACTTATCAATGGGCGATAAAG
CTGGTGAATTTGACTTTCTTCATATTCTGCATGCTCAACCCAAGTAACCTTCGAGTACCC
ATTAGGCATATCTTGAACCACACAGCCAGAAGGAAGCCTCCTACAGTTAATAAATGTTGG
TGCACCAGAAGTTTCCCGGATAGTGTCAATGGACACATCAACAACTGCCCATACACCCTC
TGCGTGCTGCTTGCAGAAGCGGAGAAAaTTtACCTCACGGACGGGGACCAAAGGAGATAG
CACTTGAaGCTCCGCATGCATCAACTGAAGTGAACCATTTCTAGTTCCACCcATTCCACT
AGATATCACATCCGTCGTAGTCGTCCTTGCAATCATGCAAGGAAACATTTCTGCCcATCG
ATTTGAGTCCATTAAAGTCTCAACAAGAGCCAAACTGTTGATGATTACCGTGCCAGTCTC
CCTAGATGCCTCAGAAAAAAACCCGCTAGGTTTCATTCCAATACAAGGTgTGAATGTCCT
CATATACTCTTCATGGTTCAATATTTCTCTaCCCCcTTCCAAACTTCTAATCCAAAGAGG
CTCATCAGTCTGTGCCATCTtAACCAATTCATCCATGGCAGCTAATGCCAGTTCTAGAAA
CATAGATCTCTCAAGTGATCTATCAAGACCCGTTACGCCCGTTGTGGTTGATCTTGGTTG
ATTCATCACAGGCAAACTTGAAATCCCACCTCCAAAATCAGGCCCTAAAGGCAATGTTGT
AGCTACAGTGCTTAAACCCCAAAGCCATTACTACCAACGCCAAGCTCCAAGCTTGAATTT
GGCATCGGAGGGCCAATTGAACCAGCCAGTGAAGAAATGGGACGACCCAGGAACTTACCA
GCAAGGGCACACACTCGATCTAGTTCATCTTTTAATCGGGtCATTCTCAATCCTCAAATG
TTGCTCTTCAAGTGAAATATCACCGATAATTGCTGGACCACCACAGTTTGAAC
>contig00091  length=2205   numreads=128
ACTGATTCAATTAATAAAACCTTGACTGCATTAAGATTTAAAaCTTGTCGTCTACTTTCA
GGAAATGTTTGGAAGAGAGAACTTACAATAAGACAACGCCGCATTCTCCGAAGATTGAGG
AAGAAGAAGAATTATATTAAGAGAAAGATTTATTCGAGAGAAAaTCTTAACAGTTACATC
CAATTACAAACTACACGAAAGTTGTCCCTTTTTtATGGGGATTTACCCATCACAGAGATG
CACAGAGGAACAGAACGAACTTCATATATCCCTTTTCTACTTAATCTAGAAACAAGATTG
GACGTTATTCTGGTTCGTCTCCATTTTtGTGAAACTATTCCTCAAGCAAGGCAGCtgATA
AGTCATCGAAGGGTTTGTGTGAATAATGGAATGGTAAGCATTACTCATTTGAAAGTGTCC
CACGGTGATCTAATATCTTTTCAAGAAAATGACGCAAGAATCCGCGGTGAAGAAATAAGG
AGATCTTTCTATATCGAAATATTAGTTGAAAAAATAATAGGCAAATTCCTGGATCACCCG
GTAAGAATGTGGAGAAGAACCAAAaCAGAATGGTTCCACCTACTCAAAACTAAGAGGGGA
TGCCGCCTACTACTAAAATCCCGGTTTTtGCAACAGTTGCGTTCTTCTATGCAAGAAGAA
GACTTAGAAAGAACAAAGAAGTTTGGATCCGAAAAAGTATGCTTAGGCAGTTCCTTCGCT
GAGCACAACAGAATGAAGAGAAATTTGTATCATTTCAAATCCCTATTCTTATCGAATAAA
AGGAACGAGAAAAACCGAAATCTTCCTACTCGAATAAGAAGTCCTATAGTTTACAACTCT
TCTTTATATAGTAATTCGATCTATTGCTCCGCATCCCCCcATCAGTTTACTATGAAGAGA
AGAATCAAAAGGATCGAACTACCTACTCATTATTTGGAGGTGAATTATAGAACACTAAAA
GCTGTGGTATTTTATGGACCTAACATAGGTCATATCCCTCACGACATAAGATTGAAAGAT
TTAAACCTTCTTCTTTGGAGCGGAAACGGACGTGGCCAAAACATATAAAGATCGGCGTAG
TCGCTCATAGGGACATATCCATCCGGATAGAGGATAGTCTAGATCGATTCATAGATAGAT
TTCTATCCATATAGATAGGTATCTCCGTGGATAGAGATAAAGATAGGGATCCATCTAGTC
ACTATTTCAATTTTTTTTtCTTAATTCTGATTGATTGCCTGTTTTTTGACGACAAGTTTT
AAATCTTAAtGCAGCAGGcAAGGTGAAATAAATTTCAATTATTACTTGCTGGGTCGGAGC
GTAGACGAGCGAGCAGAGCCCAGGAAACAGGGAAGCCCGTCATAGAGCAGTCGACTAGAA
GTAGAAGACTGATGGCCTGAGAGAAAGCGGCCTCTCTCGGGAAACATGGCAAAATTTATC
TTCTTTCTTTTTGATTtCGGGTTtCTTTATTTTTtCATGGGCCCAGAAcGCTAAAGGGGA
GAAGCAAACCGAACCTCTAaTCGACCTGGACACATAAAAAATTCTCGGCGTCGAGAGAGA
TTTGAGATTCCGTAAGTAACTCAGTGAGTGCTTTCTAAGAAGGGAAAAAGAAAATGAAAT
ACGAACAACCGCGCTGGTtGTAATAGATCGACTTTCATGCTAGTTCTTGCTCtAGTATGA
AAGTTCCATTTCAGGGAAGGACGACGTACCATGATACTTTCTGTTTTGTCGAGCCTTGCT
TTGGTCTCTGGTTTGATGGTTGTACGTGCTAAAAATCCGGTACATTCCGTTTTGTTTTtC
ATCCTAGTCTTTTGCGATACTTCAGGTTTACTTCTTTTGTTAGGTCTCGACTTCTTCGCT
ATGATCTTCCTAGTAGTTTATATAGGAGCTATAGCCGTTTTATTCCTATTCGTTGTTATG
ATGTTCCATATTCAAATAGCGGAGATTCACGAAGAAGTCTTGCGCTATTTACCAGTGAGT
GGTATTATTGGACTGATCTTTTGGTGGGAAATGTTCTTCATTTTAGATAATGAAACCATT
CCATTACTACCAACCCAAAGAAATACGACCTCTCTGAGATATACAGTTTATGCCGGAAAG
GTACGAAGTTGGACTAATTTGGAAACATTGGGCAATTTACTTTATACCTACTATTTCGTC
TGGTTTTTGGTTTCTAGTCTTATTTTATTAGTAGCCATGATTGGG
>contig00092  length=2196   numreads=23
TATTAAGGACAATAACAATGCCGTTGTAACCCCCccAccATCCAAaaGCTGCGGTGCAGT
ATTGCTTATACACATTCAGGCCTACTCTACCAGTTTCTCTTTCTTCTTCCTCAATGAGTT
TTGCTGTTCCTTTATGTGATGCAGGTTGATCTACATGTCTGTTTTCACCATTGGCTTCAT
GATTGAAGGGGGCTTGAGGAGACATTGGTGGCTTAGGAGAAGTTTCACCAGTCATGGTGG
TACCAGCTTCTACAAGTTCCATAGCAGTTTCATGAGCAGCCACTAGTGCACCAAAATCCA
AGCCAGATGCCATTAGATCATTGTACTTTCCTGACTGTACTATCATTCCATCACGCATGA
CCATGATAAGATCAACATTATGCAAGAAGTCAACTTGGTGCGTTACAAGCAAGATAGTCT
TCCCcTTCAATGCTCCTCGGACGCATTGCTTAAATATATCAGACCcAGTATGTGCATCAA
CAGCACTGAAaCATCATCAAGAAGGTAAaTATCGGAATCCTGATAAACAGCTCTGGCAAG
CTGTATCCGCTGCTTCTGCCCTCCGCTGAGGTTAATACCACGCTCTCcAATCTCAGTTTG
ATCTCCATAATCCATCATTTCCAAGTCTTTATCCAAGCAACATACCCTGATAATTTCTTT
GtATTTTTCTGTGTCCATTGGCAAACCAAATAAGATGTTCTCTTGAATTGTTCCATTTTG
AATCCATGATGTTTGAGCAACATAGGCAGTTGTTCCACAAACCCTGACCTTTCCGGATAT
CTTGTGCATCTCACCAAGAATTGAAGCAAGAAGAGAGGATTTCCCAGAACCGACAGTCCC
AAcAATAGCAGTAAGCTCCCCTTTCTTGATTTCAACATTTATATTTTTTAAAACCTCATT
GTCACTTTTTTCATCATCCCAGCTAAATGCTCCATCTTTAACCTCCACAGCAATTCTACC
ATTACAACCCTCCACTCTTTCCACTGAATGCTCCTCCAATTCCTtACTCAACATGTACTT
ATCCAATCTTTCAAGAGATATCATTGCTTGGGAAAGTGAAATCAGAGATTGTGGAAAAGT
CCTAATAGGTTCTTGCAAGATTTTAAAGATAGATGTGGTTGTAAATACTGTCCCTGCATC
AAGTGGCACTCCTAACAAAAGTGCCACACCAAATGTGACGGTTGATATTAGTAATGGTGT
GCACCACATGACAATAATGTTGCCAGAAATCGAATACATAAACTTGGAAAGCCAACTAAA
TTCAGATTCTCGAAAaTTTTGTATTCTCTTATTGAAGTGTTCTTCCCATGCCTGAAaCTT
AATCACACGCATATAATTAAGCATCTCATTTGTTGCTTTCATtCTGGAaTCACGGTTTAT
CATCAGATTGAATTGGAATCtATTGTTtCTTTtAGTTCCAAaGACAGCAAACACAATAAC
ACCAGCAATTCCAATTAGAGCAGCAATAACTGAGATtCCAAGGGCATTATATAAGAGGAC
TAATGCAACAGTAACTTGCAATGGCATCAACCATATAGAATGTAACTGTAACATCATATC
AGAGAGTTGCTGTGCATCAACtGCCATGTAATTCACAATCTGTCCAACTCCATGCGCTTG
GCGAGCAGAACATGATAATCTTAGCCCCTTCTTGTATAAAGAAGTGACAAGAGTAGAACG
AATGAGCATTCCAAGTTTTTGAGAGTTGAAGTTAAATTGATGAGTACTTAGAACCTCAAC
AAATTTtGCAGCAAGCAAAATAAGGACAAGGTAGCATCCTTCATAAGGGGAGCTTCTTTC
GCCAGCAGTATAATCCACGAAACTTTGAATCAGAATAGGCCCAACATACATTACACACAG
CCTAACGATTGCAAGAAAAGCAGTGAACGCAATTTCCCTaCCAAAAACATCTCAACAATa
GTAGTCcTAACTGGATGCTTTGATTTTtCATGAGGTTTAGGCCAATTAGAAGCAAAAAGA
TTAGACATTCTTTCTGCTCTGTGTTCTGGTGAAAGAGTTGGAACATCATCTAACTTtAGA
GGAGATTTATACCCTTTACTCAACAAAGGATTCATCCAAAGCCAAAAGGTCTTAGAAAAT
TTTGACGCTGAAGCATATCCACTTGCATTTAATTTACCCAAAGGAGCTTCATATGATTTG
TCTTCGTCATCATTTAGTAGTAATGGTTCAGATTCT
>contig00093  length=2183   numreads=100
TTTGAAAAATCTTTAAAATACTATAATCCCAACACAGCGAAACCAATCTGCTCAGACCTA
AATTTTAAAAACTATCTTAGTATATATAACTTCAAATAACATTATAAGCTGCTTATGAAT
TCAGAGTTTCTTATTTATACACACTACTCGATCCATCAATGTGAAAGCACTCTGTTTAGA
AAATAGGACCAGCTGCAAGAATCTCCTCAGTCAGACTGTTGTCTTTTCCAATCTTATAAT
TTGCGAACACTTCAAAATTCTTCCTGAACAGACCACCCAGCTTCAACAGGGTATCCTGGT
AGGCTTTCTTGTCTTTCCAAGTGTTAACAGGATCCAGGATTTCTGAAGGCACACCCTCgA
TCTCAGTTGGGATTtCAAGCCcAAaCACTTCAGTCTTTTtGTAGTTTGCTTTCAAGAGTC
TCCCAGAATGTATGGCATCGATGATTCTTCTAGTGTATGCTAACTTCATACGGCTTCCTG
AGCCATAGCTGCCACCTGACCAGCCGGTATTGACAAGCCAACCTGTAGCCCCATGCTTCT
GCATTTTTtCAGCTAACATGGCTGCATACTTTGTAGGATGCAGCGTTATAAATGCTGCAC
CAAAGCAAGCTGAAAATGTTGCTTGTGGCTCCTTAATTCCATCCTCTGTGCCTGCTACCA
GAGCAGTATAACCACTAATGAAGTGATACATGGTCTGTGCCAAGCTCAGCTTGCTCACAG
GTGGGAGAACTCCAAACGCATCACATGCCAGAAGGATTACATTTTTTGGATGGGGACCAA
CACATGGTATCTTAGCATTTGGAATGTACTCTATTGGGTATGCTGCCCGTGTGTTTTCAG
TGACAGATTTGTCTGAGTAATCTACTTCTCGAGTATGCTCATCGAATACTACATTCTCCA
ACACAGTTCCAAACTTGATGGCATTCCAGATATCAGGCTCTTTCTCTCTTGAAAGATCGA
TGCACTTGGCATAGCAACCACCCTCTATGTTTGAGACACCATTTTCGCTCCAGCAATGTT
CATCGTCCCCAATTATGTACCTATTGTGATCAGTAGACAGAGTAGTCTTTCCAGTACCTG
ATAATCCAAAGAAGAGGGCAACATCCCCATCTTTTCCCATATTGCAGCCAGAGTGGAGGG
ACAGAATTTGACGCTTAGGCATGAGATAATGCATTACGCCGAATAAACCTTTCTTCATTT
CCCCAGCATACTGGGTTCCAAGGATAACCATTTCCCTCCTAGCAAGATTGAGGTCTATGC
TAGTCGAGGAAGTCATGTAGTGGGTGAAACGATTACATGGGAACTGCCCCGCATTGTATA
TAGTGAAGTCCGGAGTTCCAAAGTCCTCCAGCTCTTCAGGAGTGGGTCGGATACACATGT
TGTGCATGAACAACGAATGGTATGCCCTGGCAGATACAATACGAACTTTAATTCTGTGCT
CTGGGTCCCAATTCAGGAACTGATCATTTACAAAGACCTTTTCCAATGAGTTCAAGTAAT
CAACGGCTCTTTCCCTGTTAACTAAGAAAGTGTGCTCATCCATTTCAATATTGGGTGAGC
CCTTTCCCCACCAAAGTTCTTCTTTGGTAGTTTCATCCTTGACAACACGTTTGTCTCTTG
GAGACCTCCCTGTTTTTGCCCCGGAAAGAGTAGCCAAGGCACaCAGTTGATGTTATAAAT
GAACCTTTCTCGTACTTAATTGCTTGCTCGTAAAGCTCAGCTGGAGAGAGATTGTAGAGG
ACATGGGTGAATTTTAGAGAGCTATCACTGACGCTGATAGCAGGAGTGTAAAGGAAGGGA
TGTGCCACATGAGAATGAGACACTGTCTGCCCTTCTTTCCTCGCCGGGTCCCCTTTCACC
AGTTTAGGACCTGTTTCTCTCGTCAGAGATGCCAACGATGCACTGATGGATTCGAGTTGC
TGTTTCTGCCGTTCCTCTTCTGACCTAGGAGAGAAAGGAACCTGTGCACCTTTGATCGGC
GTCGTAGGCGCCGATTTCTTCCTTTGAAGAGAATGAAGCTCATCGATTGTTTGTGCTTTC
ACCGTCGGTCCACTATCGTCGTGACAAACGTCGTTCGCCGGTTTCTGTGTCGTGATTTTA
GGCAagCCATGGCGTCCGCTTGCATTGCTTTTAAAGCTGAATTCTCCATTCTCTGTATCC
GCCATCGCAATTTTCCTCAGGTT
>contig00094  length=2182   numreads=88
AACAAATGGTAATAGAAGAGAAGTTTTACACCATCACATTTACaCAAATTTTACAGGTAA
AAGTAAGAATCATAACAGAGTTACTGTCCACAATGGAGACACAAACATTGTAACCTCCCA
CAACACAACCTCAGATGTGTCTTGTCCAGTGCATTCTTTACCAGTGATTTGCaTCCAATC
CAAACACCAAATAAcAAAAACCCCCcAATAAAAAATATAAaTAAATTTCCCcATACTTTA
TAGAACAAAAATTTAAATTTAAACAAAAAaCAAAAGACCCTGTTCCTTATTTCTGCAATG
CTCCACAAATGGCATTGGATTCTTGAATTTTATTCAGAAAGTGATTTGGTCTTGGACCTA
TAGAGAAGCTTCTTCTTCTTGGAGGATTGGTTATCAATGGTGAGCACTACCTTTCCTGGT
TCACTAATCTTGAATGTATCAGAAATTACAGGCTCATCGGTTGGGCTAATCTTTCTAGTC
TTTGATACAATAACGGTGTAACCATCTTCTGCACTCGGCACAAACTCAGCTCCGTAACTT
ACATCCCAACCCAAAACTCGGAGTTCCCAAACCAAAAGGGTTCTCTCAGAAAATGAGAAT
TCGACTGTGTGTTTTGCTGTGGGTTTAACTACAACCTCTGTGACAGGATCATTAACTGAG
AATTCCTGGTCACCTTCTCTACTTAATCCACCATACTGAACTGGGACTTGTTCAGGTGCT
ATGTATTTGAAAAGAGTCTCAGCAGATTTGGATGGACCAGCAAATACAAACTTGCTTTTA
GTCCTTTGTGTCAGGAAAGGACTAATCATCCTATTAAATGCAAGGTACCACCATGGAACA
TTGATGAACACCTGTTTGGCTACAAATTCAGGATAGTTATCTTGAAGCAAGGCAACTGCC
TGATTAGTTGCTTGCCTAAGCTCTCTCTTACCGGGTCCAGGAGAATTCTTGAGATCATTA
ACTTGAACAATTGTGCAAATACCATTTGGACTAAAATCAAGCTTTCTGATACTCTTTTCC
AAGAACTGAATCCTCCATCTTAAGAACTTCACTCTCTTTTCTTCATCAGCAAAGCAATTT
TGATAAAGCTCCTTGTCTTGGAAAGCACCAAAAACGTTGTAACAAACAGGGTGgCCTTCT
TTATCAAATCCATGCATAAAAaCAGCTTTCTCTAATTCATTTCCAAGGTCTTCTTCAAGA
AGAGAATCAATTCCAAATTCTTTTCGCCAACGTACAGTATTCTTGATCATAGCGAAAGCG
TCTTTCACCTTGAAATCTCTCGCTCTCAAGAATTTCAAAAGAATCACATCACTTTTCTCA
TCTCCAAGGATTGGAATTCCCCATATGAATACTTCCTCCGGTGGTGGTGGCGGGGgAGCT
GGGGTTTCCTCTGTTTTTGGCTCTTCTACTGCAGATGCCTCAGCTTCTTTAGCTGGAGCG
GAGTCGTCTTTAGCTGTGGTGGTTGTTGAAACCGCCACCACGGTTTCTTCAATTGCCTCA
ACAGTCTTAGCTCCATCTTCATCAACAGTTGTCACCTTGGCTACCACCTCTTCAGCCACC
ACAACAGTTTCCACCACCGGTGGCTCAACCTTTGTCTCTTCTTTCACTTCAACTTTCTCC
TCCTCCTTCACTTCCGCCGCCGCTGGTGGCGGTGGTGGGGTTGCTGTCTCAGCCTCTTCA
GTTTTCGGTTCTTCACTAGTAGAAGCCGGAGTTTTCTCTTCCTCCTTCACTTCAACAACT
TTCTCCTCCACCTTCTCTGGTTCAGCTGGCTTCTCCACCTCTTTGGTTGGCGGCGGCGGC
GGAGCAGTAAACTCATGCTTATTAAGTGCTTCTTGGATCAGCTGTTTCAACTCATCAAGA
GCTTTCTtCTGAGCTTCAGGTAGTTCACCAACAACGTTAGTTTCTTCTTTAAAAGAAACC
GATTGCGTAATCTGTACTTCCTCAGTTtCTTTCGGTTTCTCAGTTTCAACAGCCGCAaCC
TCCTCTTCAACAGCAATCGGAGCTGGCTTTTCCGGAGCCTCTGGCTCTGGCACGGGTGCC
GGCGGTGCatCTTTCTCAGTAACAGGTTtCTCCACCAATACTACTTCCTCTGTCGACGGT
GCTACTGCTGGCGTGTGGGTTTCTTCAGCCATGGCTGATTCTTGATTTTCCGGCTGAATT
GGGTTTGAAAGAAAGAAAGAAA
>contig00095  length=2172   numreads=29
cttGACTGTCTATGTATGCAAGCAATTCTTCTTGCCTCATTAAAGCTTCATGCAGAGCCT
TTTTAGTAGCAATTAACTCGGCTTCTAGGGCATCCACACGACAAACAGCGGCATTTAGCA
ATTCCTCTttCTCGTAAGGCATCTCTGATGGCTTTGCTTTTAATGTATCGACTTTCTCCT
CAAGCTCACCTAGCCTTTtCAATACAGAGGAGAGGAGATCTGCCTCAGTAAAAGCATGAG
TTGGTGAAGGAGGACGAAaTTCTTCCTTTGTTGCATCCAAGAAaTGCTCAGGCGAATTTT
GATCATTCTCAGATGAGGCATAGGGAAGCCTCTTAGTAACACGGACTGCTAGTGTTCGGA
GAAGTGTTAAAaGTGTCATGAaGAAAGCCATAACTGCTACCATGATCCTAACACGAATtC
CTTCTGGAGTCTTtGGAGTATTAGGCAGAGTGACTGTCGCTTTGGAAACAGAAGGCCTCT
GGATGGACACTTGCTTTTTCCAACCAGCATCAACAGCTTTGTCAACCATAGGAACATATT
CATCGTACCCTGAGAAGTTGCCAGCAAAGCTTGCCTTTCCGACTACCTTAGATTCTTCAC
GAACAGGAGTCAACCGAAGATGGGAATAACTCTTGAGTGCTTTAGGgAAGTAATATCTTC
AGCCTCAGATCCTGACTCAGCAGTGGATGTATCACTACCTTTAATCATTGGATAATGTGG
TTTAGCATAAGCAACAACcTTCCCCTCACTGTTtAGAaCTTTtACGACCTGCCTGgCACG
CCGTGCCTCACCATTGAGAACCATCTTCAATATTTCAGGGTTTTTCCATGGTCCCTTATC
GGACCGAAGGCAACCTCCCTGATCCGCACAGGTACAGGTACCACCAAGAAATTCTGGCAA
CTCGCTGGCATCAATTATCTCAAGCAATTTGCTCTGATACTTGTTTCCAAGAACATGAAT
CTTCGAGGTGGTTTTGGGATCTAGAAAaGTCTTTACAGTGTTCCAGAGCAATCTAAACCC
AGGACCAGCATTGATGATAAACaTTTGGTGGAGAGTCTCAGGATAATTGTCACCATCAAT
CTTCTGTAGCCGCATGATGAGGTCCCGTGCACTCTTGGTGAAGTTCTTAAGACCCACGCC
TTGAACATCTAAAaTGGTTGTGCTTGAATCTATATGCCTCTTTGCAGCAATGGTACAAGC
TGGAAACTTTATCGCGAAGCTTTTCTCAAACTCCCGCACATGGTATTTTATATACCGATC
CATAGTTGTAACTTGCATAAGTTTATGCGGATCAACTTTTCCCAACCTTTCAATGTAAAC
AGGTCTCCCTTCTTtATCcACACCATGATTACCATGGGGATAATACTTCAATACTTCATT
AAACTCTTTAAATtCAAAATCCTCCACTATAGCATCAGTACCAAATTCCTTCCTCCATTG
AAGCATATCGGACCACATGTGTTTTGCTTTTTCAATgTCAAACTTCCTTGCTTTTAAAAA
CCTCAACATCATATGATAATCAtCAAACTTGTCTGGAAGTAATTCATCCATGATCAATGT
CTGTCGAAATtCATCAACAGCCTGAAGTTcccAACGTCTCGAACATCCTCAATTGATACA
GAGCTGACTCGACCATCtACTTTTTCTTCtACTGCTtCTTTTtCTtCAGAGAATGCTTGA
ATTTAGTGGAAGCATTAAGGGCTTtCTTCTTCAATGAACCGATTCTGGTTCGCCTCTCAT
CCTCAGAGTTTTCAAAATCAGATTTTCtCtCTCTTCTCTCATCACTGCCAGAGAACCCTT
CAAAGCAAGGTcTCGCGAACCGATCTAGTGGGCCGGACATTTCACGgATTCcGCACGCAA
TTCGAAGCaCTAAAaTTCCCTTTCCTTCTCTTCCTTTtGTCTCTTAAAAAATTCCACTCG
ATCAATcAAGCAATGGATCGCAACCTcAACAGCAACAATGAACCAATATTCACCCTTGCG
GAAAAATTGATGTTGGGCGAAGATCACGAGATAGATCGGATGGCCATTAATGCGTCTGAC
AGGGAATTTTAAGCGAGAAGATCGGTTTACAGGAGGATATGTAGCAGAAGAaTTAAAATT
CAATAAATCGAaTAAATAaGaTTCGCCGATTAAACGaCGGCAAAaTGAGAGCGTTTTTAG
AGAGAGAGAGAG
>contig00096  length=2162   numreads=43
GGGAGAGGAGAGATGGGAAGAGTATCTGTTTATGATCTCTCTCTGGCTCTGTAGTTtCAT
TTttCTATTATTGGGTATTATtGCTGTTGGATTTtGATTTAGTGAACAATTTCCATTTAG
GGAAgTCTCAGATTAAtAGATCTCCGTTCTTTAATCTCTTTCTTTTTTttCCTTTTTTTT
ttttATCAATTTGTGTAATCATCACTTTTTGATTCAAATATGATCACTCATAACCCAACA
AGAAAGCATTTtCtATCACTTTCTCGGGAAAATTCGACTTCTTtCTATCTCTTCTGTCAT
TCTAATAGTACCCATtAGCTATTTTttCATTTCCAGATCTGCTCCCTCcATTATTGTACT
TTTtATtCAAGATCTAGCTATAATTTtACAGCTTCAGATCTGGGTTTGTTTATTTCAATA
TAAAaGATTCTCcTTTTTATTTTTtAGATTGAATGTGTATTTTtCCCATTtAGTTGGTAG
AGCGAGGAAAaGAAAATGAATTATTTCCCAGATGAGGTACTAGAGCATGTGTTCGATTTT
GTGACATCGCATAGAGACCGAAACTCAGTGTCTCAAGTATGTAAATCATGGTACAGGATT
GAAAGCTATAGCAGAGAGAAGGTTTTCATAGGAAATTGTTATGCGATCAGTCCGGAGAGA
GTGATTGGGAGATTCCCAGGTCTGAAGTCTATTACTTTGAAGGgAAAGCCTCATTTTGCT
GATTTCAATCTGGTCCCAAATGATTGGGgAGgCTTTGTTTACCCGTGGATCGAAGCTTTT
GTTCGCAACCGGGTTGGGTTGGAGGAGCTCCGGCTTAAGAGAATGGTTGTATCCGATGAC
AGCTTGGACCTACTATCAAGGTCTTTTGTGAATTTTAAGTCTCTGGTTCTTGTCAGTTGT
GAAGGGTTTACTACTGATGGCCTTGCTGCTGTAGCTGCTAATTGTAGGAATCTTAGGGAG
CTGGACCTGCAAGAAGATGAAGTTGAGGATCATAGAGGCCATTGGCTTAGTTGTTTCCCT
GATAGCTGTACATCTCTCGTGTCACTTAACTTTGCTTGCCTTAAAGGAGATATTAATTTA
GGAGTTCTCGAGAGACTTGTAGCAAGATCTCCAAATCTCAGGAGTTTGAGGTTAAACCGT
GCAGTACCACTTGATACACTTCAAAAAaTATTGATGCAATCACCTCAGTTAGTGGATTTG
GGTGTAGGGTCTTATGTACATGATCCAGATTCTGAGACCTATAATAAATTAGTGACTGCT
ATTCAAAAGTGTAAATCAGTCAGGAGTTTGTCTGGGTTTTTGGAAGTTGCTCCCCACTGC
CTACCAGCTTTTCACTTGATTTGCCCGACCCTGACCTCCTTGAACCTGAGTTATGCTCCA
GGAATTCAAGGTAGTGAGCTTACAAAGCTAATTCGCCACTGTAGGAAACTTCAGCGCCTT
TGGATACTTGACTGCATTGGTGATAAAGGGCTAGAAGTTGTGGCATCCACTTGTAAGGAC
TTGCAGGAATTGAGAGTTTtCCCTTCTGATCCATATGTTGGAAATGCAGCAGTGACTGAA
GAAGGTCTGGTCGCCATTTCCAGTGGTTGTCCCAAGCTTCATTCAATTTTATACTTCTGT
CAGCAGATGACCAATGCAGCTCTTATTACAGTAGCCAAGAACTGCCCCAACTTCACTCGC
TTCAGGTTGTGCATCCTCGATCCCACAAAACCAGACGCTGTGACCATGCAGCCATTGGAT
GAAGGTTTtGGGGCAATTGTTCATTCTTGTAAGGGTCTCAGGCGGTTGTCACTTACTGGT
CTTTTGACTGACCAAGTTTTCCTTTATATTGGGATGTATGCTGAGCAGCTAGAAATGCTT
TCAATTGCATTTGCTGGAGACAGTGATAAGGGAATgCAGTACGTGTTAAATGGTTGCAAA
aGACTTCGCAAGTTAGAGATAAGGGATAGCCcTTTTGGTAATGCGGCACTTCTAATGGAC
GTGGGAAAGTATGAAACAATGCGATCCCTTtGGATGTCGTCCTGTGAAGTGACTCTTGGA
GGCTGCAAGACCCTTGCGAAGAAGATGCCAAGGCTCAATGTAGAGATCATGAATGAGAAT
GAGCAGGCAGAATTTGGTGTTGATGATAGCCAGAAAGTAGATAAGATGTACTTGTATCGG
ac
>contig00097  length=2159   numreads=37
GATGGAATATATTGTGGTTTTACAGTTtAATGGAAGGATTCTTTTGATCTATGTTTCTGA
CgAGGAgATCTGGTCAGATTTTGAATCTAAAGAGTTTTTGTGGTTTAATCTTCAtAAACT
GGCTTTGAATACAAATCGGCTTTTGATTGTTTGGTTTATGCTTGATTTGGATTTATCATG
GAGAAGATCTAGAAGCTAGAGTGAAATTTtACCACTAATCTAACCTTCAAgTTGCGAcTT
TtAGTTAGTCTTGgATTTTTTTTTtGGTACTTACCATAAATCGAGCGTGTTGAGTAGTTG
ATTTGGTGATTATTGTCCTATGGAGACGCTTGTTGTAGTTGCACAACATAGAAATCAGTG
CTATAGCAGAGTCAAGCCGTGCAGGCAGAGATTTGGGTCTGCACCTTCTAAGCACTTCGG
AGGGATCAATTGCCGGGCTTTCCAATCTGGGGCAGGTATACTGCCAACCCCCGTTAAGCC
TTCTACTCCTGTAACCAAAAGCGCTGCTTCTACCTTTATCTCCTCCTCTCTAAAAACACC
TTCACCTACTATCAAGACCCAGTCAAGTTTTCGCTCTGTTGATAATATCCACGATGAGAA
TGCTTTGAAAAGCTctCCAATTCCTATAAATATCCCTAGAAaGGAAACAACTTTCGATGA
TGACTTGGATTTTtCAGGTGAAAATTCACCATTTTCTGAGCTCTGGGCTGGACCTGCTtA
TtCAAaTTcTccACcGCcTAGtCCTTGCCAATTCCCAAGTTTTCAATGAGGCCAAAAAGA
aCGGTATCACTGGAGTTGCATGCCTCTAATTCTGGTATCAAAGTGCATCCTATTGCCAAG
TCcGCCCcTGCTTCCCCcACTAGGgAgCATAACCcATCTGCAAAAGACCTGTTTCTTAGT
GTTGACTCTGCGACTAAGACTCTGCGTCGCATTCTTAATCTAGATGTGGCAGATGAGTAA
AaTTAaGGGgCTTTtGCGCCTGTAAAtATTTTAGTTTTtGACTGTATATAGAtGGAATAA
aTTAGAGTGTCTTTtGAAGTTGCTGTAGCGTTTGGTGGTGGTGATGGTGATAATGGTGTT
GTTGGCAAAAGTGACAGTTGTAGCTTTGGTGGATTGATAATCTTCCAGATTTATAATTGA
TAACTTGATTGGTGATGTGGAGTTGTATTTCAGTGATGGGAATTTCTTAGCAAGTCTGTC
AAGATATGTACTGCTAAGATGGGGCGATTTACTTGTAGGTTGGGAAGTGTGACATGGATG
GGCACTGACTGTAATACCTTCAGAGGCAGTAGGGAACCATTAACTATACTACTTCTTTGC
AGTGGGATGGAACAGCTTGCTACTCTGTTCTATTGCCCTTAAAaGGAAACTACATCTTTC
TTATGATGTCAAGTTCTCCATATAATGATATAATCTCCTCATAGAAAGTTTAGCCATTGA
GTAAAAGTTAGGCCTGTAGTATCTGATTCAATGTATATACCGTTAAATCTTGTTCAGACT
AATTTCACTCCAATCTTGTAGGTTTCTGTCTGGTTTCTGTAATATCACCTTGATTTCCTC
TTAAAGCCCTTTtCTTTCtGTATTTtCtGACCTTGATTAGTGTGCTAGGTTCCTATTTCA
GTGTTGCCAAAATTCCTAACGTTCTATCCTCTTGTAACTGCTTCACTCGTTTCTTCTTTG
CCTGAATTGGCTTCTCAACAATCAACATCTACTCGTATACATATCATTTCTTTGTTtCTT
TTAGGTAGGTCTTAACTACCCTTAAATAGCTCAGCATGGTTGTTGTTTCCTCTTTGCCAT
CTTTCCTGTTTTTtGAGAGGGAAAGTGGTAAGTGGAATTTAAAGTAGTTAGCCTCTTCTG
CTTCTTGGGTTTGTAAGTCAAAATCCAATCCGTGTTGCTGTTCCTGTTGTAAGCCTATTA
GTTTCTTGTTCTTTCTAGCGGAAATAGGTGTTCTCTTGGTCTTCTCAAAGCGTTTGCTAG
AAATTATGACCATCCAAAGTTTTTTTTAAGGTTGCTGTAAGGGAAGATTTCAAGAGGTCG
CTTATGTAGGACATGTTCGTGAGAGCATGATAGTAGTTGTCTTAAAATGTAAGTCTTATG
AGGATCGATGTGCAGTTTGTGTCCAATAAAATCTGTCTGCTTGGTTTTCTGGTGTATCA
>contig00098  length=2156   numreads=35
AAAATAACTGCTCAATAAAaCCAGCAAACAGAAACGCCTCCCTTCCCAGTACCCAACTGC
TCCACAAAACACCACCACCAAAAAaCATTCTAAAAaGCAGCTTAATCTACTTCTTCGATC
TTAGGGCCAGCACTACTGCCACCAGCTGGAGGAGCATCCTCGTCCATGCCACCTGCCATG
TCAGGACCGGAACCCTGGTACATCTTGGCAATGATAGGGTTGCAGATGCTTTCAAGCTCC
TTCATCTtGTCCTCGAATTCATCTGCTTCAGCCAGCTGGTTGGCATCTAACCAGTGGATA
GCTTGTTCAATGGCATCCTCAATCTTTTtCTtGTCGTCTGCAGCAAGTTTAGAACTGATC
TTCTCAtCTTTCACTGTGTTCCTCATGTTGTAGGCATAATTCTCCAAAGCATTCTTGGCG
TCAACCTTCTTTTtGTGTTCCTCGtCCTCTGCTTTGTATTTCTCTGCCTCTTGTACCATC
TTTtCAaTCTCTTCCTTGGACAACCTCCCCTTATCATTTGTGATAGTTATCTTGTTCTTC
TGGCCAGTGGTTTTATCCTCGGCAGACACATTTAAGATACCATTAGCATCAATATCAAAA
CACACAGTGATCTGAGGAACACCCCTTGGAGCTGGAGGAATGCCAGATAGCTCGAATTTT
CCTAACAAGTTGTTATCCCTGGTTCTTGCTCTCTCACCCTCGTAAACCTGGATCAAAACA
CCAGGCTGGTTATCCGAGTAGGTAGAAAACACCTGCTCCTTCTTGGTGGGAATGGTGGTG
TTCCTTGGTATCAAGACGGTCATAACACCTCCAGCTGTTTCTAGTCCAAGAGATAGAGGG
GTAACATCCAAGAGCAACAAATCTTGCACTTTCTCATTGCCcTCACCGCTTAAGATTGCA
GCCTGAACAGCTGCTCCATAGGCAACAGCCTCATCAGGGTTTATGCTCTTGCATAGCTCC
TTTCCGTTGAAAAAATCCTGCAACAACTGCTGCACCTTAGGAATTCTAGTCGAACCACcA
ACAAGAACAACATCATGTACACTGCTCTTATCCATCTTAGCATCCCTCAAACATTTCTCG
ACAGGCTCCATACACTTCCTGAAGAGATCCATGTTAAGCTCCTCAAATCTGGCACGGGTA
ATTGTTGTATAGAAATCAATACCCTCATATAACGAGTCAATCTCAATTGTTGTCTGAGCA
GTAGATGAGAGAGTCCTTTtAGCCCTCTCGCAAGCGGTCCTCAACCTCCTAAGAGCTCTA
GGGTTTCCAGAGATATCCTTCTTGTGCTTTCTCTTAAACTCTTGTACAAAATGATTCACC
ATTCTGTTATCGAAGTCCTCTCCTCCAAGGTGAGTGTCACCTGCAGTAGCCTTTACTTCA
AATATACCCTCTTCAATGGTAAGTAGTGAGACATCAAAAGTCCCACCACCCAGATCAAAA
aTCAAGACATTCTTCTCACCAACGCTTCCAGCCTTCTTATCAAGACCATAAGCAATAGCT
GCGGCAGTTGGCTCATTAATAATGCGCATGACATTGAGGCCAGCAATTAcACCAGCATCC
TTTGTTGCTTGGCGTTGAGAGTCATTGAAaTAaGCaGGgACAGtAACAACTGCATTCTTA
aTTGTGGATCCAAGATAAGCCTCAGCAATCTCACGCATCTTAATCAGAACCATAGAAGAA
ATCTCCTCTGCAGAAAATTGTTTCTCCTCACccTTcGTATGAAACCACAATCATAGGCTT
GTCACCTGGACCAGCAATAACCTTGAATGGCCAtAGCTTCATGTCACCCTGTACaGaGGG
ATCACTGAATCTCcTCCcAATCAAACGCTTAGCATCAAaGACAGTGTTGATGGGGTtCAT
GGCGACCTGATTCTTAGCAGCATCCCCGATCAAACGCTCCGTGTCAGTGAAAGCGACATA
AGACGGTGTCGTTCTATTTCCCTGATCATTAGCAATAATTTCAACTCTGTCGTGTTGCCA
AACGCCGACGCATGAATAAGTCGTTCCGAGATCGATACCGATCGCTGGTCCTTCTCCTTT
TCCGGCCATcGTAGAAATCAACGAATCAGATTATCACgAAGAGACAAAGACTTGGAAAaC
AGGGTTTACTCTTGTAAGATCTTTTCTATTCCTCTTGTATGGTATTGGTAGAAAAT
>contig00099  length=2153   numreads=25
GGAATTTGCATTTTTCGCACCGGGCTGCTTGATCTCTTGACCTGAATTGGATTTAAATTG
TTTTGGTATGGCTACATATAAGCCAAAGAACATACTTATTACCGGGGCTGCTGGCTTCAT
TGCATCCCATGTTTGCAATCGGCTTATCCGCAACTACCCTGATTACAAAATTGTTGTCCT
TGACAAGCTTGATTATTGTTCAAATCTGAAAAACCTCCTTCCTTCAaaaTTATCTGCCAA
CTTTAAGTTTGTCAAGGGGGATATTGGCAGTGCTGACCTTGTCAATTTCCTTCTCATCAC
TGAATCAATTGACACAATTATGCACTTCGCTGCCCAGACCCATGTGGACAACTCCTTTGG
TAACAGCTTTGAGTTTACCAAAAACaTATCTATGgAACCCATGTTCTTtGGAGGCCTGCA
AAGTCACTGGCCAGATTCGGAGGTTCATCCATGTAAGCACAGATGAaGTATATGGTGAGA
CGGaTGAGGATGCTGTTGTAGGAAATCATGAAGCTTCTCAACTCCTCCcAACAAaCCCAT
ACTCTGCCaCAAAaGCTGGAGCAGAAaTGCTTGTTATGGCGTATGGCAGGTCATATGGGT
TACCTGTGATAACAACCCGTGGAAACAATGTATATGGTCCGaaTCAATTTCCTGAGAAAC
TAATTCCAAAGTTTATCCTCTTGGCTATGGAAGGGAAAGCTCTTCCAATCCATGGAGATG
GTTCAAATGTGAGGAGTTATTTATATTGCgaGGATGTTGCTGAGGCTTTTGAAGTCATCC
TTCACAAGGGAGAGGTGGGTCATGTGTACAATATTGGGACAAAGAAAGAAAGAAGAGTGA
TAGATGTGGCTAAAGACATATGCAAGCTTTtCTCAATGGACCCTGAGACAAGCATCAAGT
TTGTAGAAAACAGGCCATTCAATGACCAGAGGtACTTtCTTGATGATCAGAAGCTGAAGA
TCTTGGGATGGTCAGAGCACACTACTTGGGAGGAGGGGTTGAGGAAGACTATGGAATGGT
ACATtCAAAATCCTGATTGGTGGGGTGATGTAACTGGTGCCCTGCTTCCCCATCCAAGAA
TGTTGATGATGCCTGGTGgAAGACACTTTGATGGATCTGAAGAGAaTAAATCTGCATCTT
ATGTTTCAAGTACTTCTAATCAGACCCGAATGGTCaTTCCAGTTTCTAGGACTAGCAGTA
GTGGCTCACCTCAAAAaCCATCGATTAAGTTCTTGATaTATGGCCGGACTGGATGGATTG
GGGGTCTACTTGGCAATTTGTGTGAGAAACAAGGAATTCCTTTCGAATATGGTAGGGGgC
GCTTGGAAGACCGATCATCACTTTTGGCAGATATTCAGAATGTTAAGCCAACCCAtGTTT
TTAATGCTGCTGGTGTTACTGGTAGGCCAAATGTTGATTGGTGTGAATCCCACAAGACAG
AAACCATTCGCACCAATGTTGCAGGAACTTTGACATTAGCAGATGTTTGTAGGGAGCATA
ACCTCCTGATGATGAATTTTGCTACTGGCTGTATATTTGAGTATGATGCTATTCATCCAG
AGGGTTCTGGCATTGGGTATACTGAGGAAGACAAACCCAACTTCACTGGATCATTTTATT
CAAAGACCAAGGCTATGGTTGAAGAGCTCTTGAAAGAATATGACAACGTATGTACCCTCC
GAGTTAGAATGCCAATATCATCAGACCTAAACAACCCACGCAACTTCATTACTAAGATTT
CTCGATACAACAAAGTGGTTAATATTCCAAACAGCATGACCGTCTTGGATGAACTTCTAC
CTATTTCCATTGAGATGGCTAAGCGGAACTTGAGAGGCATATGGAACTTCACAAACCCTG
GTGTGGTGAGTCATAATGAGATTTTGGAGATGTACAAGAGTTATATTGACCCCAGCTTTA
AGTGGGTTAACTTTACACTAGACGAGCAAGCTAAGGTGATAGTTGCACCACGAAGCAACA
ATGAGATGGACGCGTCCAAGTTGAAGGAGGAGTTCCCTGAATTGCTATCAATCAAGGACT
CTCTAGTTAAATATGTCTTTGAGCCAAACAAGAAAGTTTAAAGATAAAAGCGGCATTTGT
GGGCTTGCATTTTGCATGATAAGTGGATCAGAGTATGCTAGCGTTTCAATTCT
>contig00100  length=2153   numreads=54
GCAAGAGAGCTTTGACAAAaTTAATAAACAGCTTGAGAAagTtATGCGGGTAaCAGAATC
TGTtAAGGTCCCATCCCTTtACATCAAaGCTCTAGTGATGTTGgAGGATTTCTTGAATCA
GGCTTtaGGAaTAAGGAAGCAAaGAAAAaGaTGAGCAGTAGTAATGCTAAGGcgTTGAAC
TCAATGAAACAGAAACTTAAGAAGAACAATAAACAGTATGAGGATTTGATTAATAAATTT
aGGGAgAATCCAGAGAGTGAGGaGgAGCAGGAGGTAGATGAGGAGACTGAAGAGGAGGAA
GACTCGGATTTAGAGTTTGTGgAGGACCCTTCAAAGATTGCAaTGTCTGATGAGGATGAA
GAGGATGAGGAAGATCgCCAGGATggTCGAACaGaGgTtGAAGGtGActGGCAGAAGATG
TtGAGCaGgAAAGAaAAACTCATGGATAGGCAGTTtATGAAAGATCctAGTGAAATCACa
tGGGATACGgTAAACAAAAaGTTCAAAGAGGTTGTTGCTGCTCGAGGTAGGAAGGGAACT
GGACGGTTTGAGCAGGTTGAGCAACTAACTTTCTTGACAAAGGTTGCcAAGACCCCTGCA
CAGAAGCTTGagATTCTTTTtAGTGTGGTTTCTGCCCAATTTGATGTGAATCCAGGATTG
AGTGGTCATATGCCTATAAACGTATGGAAGAAGTGTGTGCATAATATGCTGATTATTCTG
GATATTCTCGTCCAGTATCCTAACATCGTCGTGGATGATATGGTTGAGCCTGATGAGAAT
GAAACCCAgAAGGGGgCAGATTTtGATGGGACAATTCGGGTTTGGGgTAACTTGGTGGCT
TtCCTtGAGAAGATAGATTCAGAGTTCTTCAAGAGTTTGCAATGTATTGATCCACACACA
AGGGACTTTGTTGAGAGGCTGCAGGATGAACCAATGTTTTTGGTCCTTGCTCAAGATGTC
CAAGAGTATCTAGAGCGTGCTGGGGACTTTAAAGCTGCATCAAAGGTTGCCCTAAGGCGC
GTTGAGTTGATCTATTACAAACCCCAAGAGGTTTATGATGCCATGAGGAAACTGGCTGAA
CAAACAGATGATGGTGATGGTGTGAAGTCAGGAGAGGTTGAGGAAAGTAGGGgTCCCTCT
GCCTTTGTAGTCACTCCTGAGCTTGTGCCTCGAAAGCCTACTTTCCCTGAGAGTAGCAGA
ACAATGATGGATATGCTTGTCTCTCTGATATATAAATGTGGAGATGAGAGAACAAAAGCT
CGTGCAATGCTTTGTGATATCTACCACCACGCTCTCCTAGATGAGTTCTCAACTTCCCGT
GACTTGTTATTAATGAGTCACCTACAGGATAGTATCCAGCACATGGATATTTCAACTCAG
ATTCTCTtCAACAGGGCTATGGCACAGCTTGGTTTGTGTGCATTCCGTGTTGGGCTAATC
ACTGAAGGACATGGTTGCCTTTCTGAACTGTATTCTGGTGGAAGGGTGAAGGAGTTGCTT
GCACAAGGTGTTTCACAAAGTCGTTACCATGAGAAGACTCCAGAACAGGAAAGGCTGGAA
AGGAGACGCCAGATGCCATATCATATGCATATCAATCTTGAGCTTCTGGAGGCTGTGCAC
CTtATTTGTGCGATGCTACTGGAGGTCCCCcACATGGCAGCCAACACACATGATGcAAaa
CGCAAAGTCATTAGCAAGACATTTaGgCGTTTGCTTGAGGTtagTGAGAGGCAAACTTTC
aTAGGTCCTCCaGAAAATGTgAGGGATCATGTGATGGCagCAACTCGTGCTCTTACCAAG
GGGgATTTCCAGAAGGCTTTTGATGTTATCAAGTCTCTTGATGTCTGGAGGCTCCTTAAG
AGCAAAGACAGCGTTCTTGAGATGCTCAAAGCCAAGATTAAGGAAGAAGCTCTTAGgAcg
TACCTATTTACCTACTCCTCCTCTTAtGAGtCACTTAGCTTGGACCAGCTCACCAAAaTG
TTTGACCTcTCAGGAaCCcAAACtcATAGCGTTGTTAGCAAAaTGATGATCAATGAGGag
CTtcACGCAAGTtGGGACCAGCCAACACagTGCATCATCTTCCATGATGTTGcGCActca
aggttgcaggttctggcattccagttaactgagaagctgtcagttcttgctga
>contig00101  length=2145   numreads=22
ATAAAACTATGGACAtGAATTTttATGGAGAGTGTTtGGTGGGTTTttGtCGCAGCTTTT
tGAGAAGGGACTtGTTTATAAAGGTTTTAAGGTCATGCCATACAGTACTGGTTGCAAAAC
TCCACTGtCTAATTTtGAAGCCGGTCAGAATTATAAGGATGTGCCTGACCcTGAGATAAT
GGTGGCATTTCCAATTATTGATGATCCACATAATGCAGCCTTTGTGGCTTGGACAACTAC
CCcATGGACGCTACCTAGTAATCTTGCCCTTTGTGTTAATTCAAATTTtGATTATGTCAA
GGTTCGAAACAAGTACACTGGAAAGGTCTATGTGGTTGCTGAATCTAGGCTGTCAGCTCT
TCCTGTTGAGAAGCCAAAaaTCAAGTGTAGCAAATGGACCTGCTGGCGATAAGAAGACAT
CAAGTTCCAAAAATAAGGGTGGGAAAACGGAAAaTGTGATGGATTCATTTGAGTTGGTAG
AGAAAaTTAAGGGCAGTGAACTGGTGAAAaaGAAGTACGAACCATTATTTAATTACTTCT
CAGAGTTCTCTGACATGGCATTTAGAGTTATTGCGGACAATTACGTAACTGATGATAGTG
GTACTGGAATTGTACATTGTGCTCCAGCATTTGGTGAGGATGATTACcGTGTTTGCATCG
AAAATCAAATAATCAACAAGGGGGAGAGTTTGGTTGTAGCTGTTGATGATGATGGCTGCT
TTACTGACAGAATTACTGATTTttAGTGGGCGCTATGTCAAGGATGCAGATAAAGATATC
ATCGAAACTGTGAAGGCAAAAGGCAGGCTTGTTAAGTCTGGTAGCTACACGCACTCTTAT
CCCTTCTGTTGGAGGTCTGATAcTCCCCTTATTTACAAAGCTGTTCCAAGCtGGTTTGTT
AGAGTGGAAGAATTGAAAGGgCAATTGCTaGAAAACAACAAACAGACATATTGGGTTCCT
GATTATGTGAAGGAAAAACGGTTCCACAATTGGCTGGAAAATGCACGAGATTGGGCTGTT
AGCCGAAGTCGATTTTGGGGCACTCCTCTTCCACTGTGGATCAGCgAGgATGGTGAAGAA
ATTGTTGTCATTGACTCTGTTGCTAAaCTTGAAAaCTTtCTGGTGTtAAGgTGTTtGATC
TGCATCGTCACAaTATTGATCACATAACCATCCCATCTAGCCGTGgTCCTGAATTCGGTG
TGCTTCGTCGAgTAGATGATGTATTtGATtGTTGgTTtGAGAgTGGGTCAATGCCTtACG
CTTATATTCATTACCCATTTGAGAATGTtGAACTTTTCGaGAAAAaTTTTCCTGGGCATT
TTGTCGCTGAAGGGCTAGATCAAACTCGTGGATGGTTCTACACTCTTAtGGTGTTGTCAA
CTGCATTATTTGGGAAACCTGCGTTTAGGAATCTTATTTGCAATGGGCTTGTCCTGGCTG
AGGATGGAAAAAaGATGAGTAAAAAaTTGAAAAaCTATCCGTCACCTATGGAAGTCATCA
ATGATTATGGAGCTGATGCTTTACGATTATACCTTATAAACTCTCcAGTTGTGCGTGCTG
AGCCCTTGCGGTTCAAAAaGGATGGTGTATATAGTGTTGTCAAAGATGTTTTCCTTCcTT
GGTACAATGCATATAGATTCTTGGTACAAAATGCTAAAAGGCTTGAAGTTGAAGGACTTG
CACCATTTACTCCTCTTGATTTtAAAACACTTAAAAATTCATCTAaTGTGTtAGATCAgT
GgATCAACTCAGCCACACAGAGTCTTGTTCATTTTGTGCGCCAAGAAATGGATGGATACC
GACTTTACACGGTCGTTCCATATCTCTTGAAGTTTCTTGACAACCTTACAAATATATATG
TGAGGTtCAACcGCAAGAGATTAAAAGGGCGTACTGGTGAAGAAGACTGTCGGACTGCTC
TCTCAACTCTTTACAATGTGCTTCTAACATCATGTAAGGTGATGTCGCCaTTCACACCTT
TCTTCACAGAAGTTCTATATCAAAATATGCGGAAAGTCTCTGCTGGATCAGAGGAAAGCA
TCCACTATTGCAGTTTTCCTCAAGTAGAAGGAGAGATGGATGAACGCATTGAAAGAAGTG
TTACAAGGATGATGACTaTTATTGATCTTGCACGTAATATTCGTG
>contig00102  length=2149   numreads=62
GGATAGGGGTCAAGACGCAGTCGGGCGCCGGCGGCTGACTCAAGTGCCCCCCGAACCGCG
CGAAATGGTCGCCTATTACACGGCTCACTAACTCTGCCTGGGGTGGGGGTACCTATTATT
CGTCGGCGGTCCGGCGCACCCCTAcTCACTTAAAGGATGCTGCTTAATTACGAAGGAAAG
CTTTAGCTTGATTAATCTAGAGAGTAGAGTtCCCTtCCcTTtCGTTAAGCgCATCGAGCC
AGGAGTGGaCATCATCATCATCTGCAGACAAATCCATCTCCtGTTTCATCATTAGCTTAG
CTAAAGTGGAAAAGTATGACTGGCTTtCCGGAAAATGAGACGAAACCAGCTTTTTCGAAA
TGATCAACATGCGCTCAAAaaTaCCTCCTAAACCCCCTCCTGCCAAGTGATCGAGTTTAG
TCTGAATTTGCTGTAGAAGTTGCTCCCgCTCTGgACTTACTTCAAGGAAAGATAGGATTG
ATGGGGCAATTCTGCCGGTTCTGGAGCTTACCGCACGGTGGGATTATTATGAAAAGGGGA
AaGGgCTTTTTtAtAGAGGTTGAGTAAGGGgAGGCGGAGCTTGAGGCTTCTCAGCCGCAG
GAACAGGgAACGAATCCTCCAAAAATGGAATGAGTTCGCAATTACTACCACAAGAAAGCC
GCCCCcTCATCACTTACCGCTATTTTTtCTTGGGggggAATTCACAACATTTTTtCTGGC
GTTCCTTTATATTGATGAAGAGGTGACCTCGTGCTCTTCAAGAAATGAAGGCAAAGGCCC
CCCGAGCCCGAGTTTACCGGGGAGGGCACCCAATCAAGGTTTTTtCCCTTATCCCTTAGG
GGCGAAACAAAAAGTCTTCAAAAGAGGCGCCGGAGGCCTCAAACTCATCCGGAGTTGAAG
AATGAAATAAAAAAaGACTTTTtCAACAGGAATGCATCAACAAAACTGCCCTTCCATATA
GATCGTCGTGGCATGAACTCATTTtCTACGTTTCCCcACCCcTGCCCGAAATCTAGCTTT
GGTGGGCTTCCCTCAAGGTGACGCCGAAaGTCTACCtCCTTTTGtGCGCCCCTCACCTCC
TCCATGAGGATGATCCACTGAATTCATTGCAACACCACGAACAATGGGATGTCTGCCTAA
CCACCGGCTTTATCCAGCTTTTCTAAGTTTACGTACATCATGGTTaGgATTGGAAACTAT
ACCAATAGTAGCTCGGCATCGGGAATCAATGAGTTTTTCAACACCCGAAGGTAGCCGCAC
AAGCCTAAGAGTAAGAGAGAGTGTAGGGGgCCTTCACTTCATTATTTTAGCAAAAGTTCC
TGCGGCTCGAGCCAGCTttGcGCCTTGGCCTGGGTGACATTCAATATCATGTACTCATGT
TCCTATACGTATATCGGCTAATGGTATGCAATTTCCTATTTGAGAATTTAGATCAAGTAT
CTCGTGTCTATAAGCAGGGGGgCGTGGCCAAGAAGCAACCAGCTGACTGCCCCCTTCCAA
TCGGCCTTTCTTCGCTGTGTGAATAAGGTCTTAGTATGGATGGGCATTCCGGGCGGATCG
CAATAAGTCACGGGTCGAAGGTTTAGACCAATCGCAATTCATCACCATTTTGCCTGCTTC
CAATTGATGACTGGCTATTATATATATAAGTGTTGACCTAAGCCCCTGTGCTGTGGCTCG
GCTCCCGAACCGTACGTGAGCTGCCTCGTACGGCTCTTCCTAAGAACTTGAAGCCTCCTC
TCTCTAAATAGAAATAAATAAAAaTGCATTTACAAGAACAAGaCAAAAaagaCTTTTtCA
AAAagCCTTCGCCCTCCTATTCAACGGGgCTATTAGAGAAGCAGCTTCGTtCCTTGACTT
CTTTtCTCAGTCAAGCTTCCTTGTTCCTTAGTGTAGTCTCGGTCCATAGTTtAAGACTCC
GTtCCTTATATTATAGCCTAGTCTATATCCACAGCTGACGTGACTCCGTACCGACGCCTT
TCCCTTTGTAGACGGCTAaGTGACTTCTTAACCTTAAcgtactttctttcttactatatc
ataggccttcgtcgggctttcgacataaaaaagcctatccggcttggcttcgctatcgct
catgacttggtatagagtccgtgtagtcgtcggccttcctaccagaagg
>contig00103  length=2123   numreads=41
GGTGGACCTGGTATTAAATGGCGCCACTTATAACTTAAAATTTACATACAAGTGTGAGAT
ACTAGCTGATAAAACAAACCAAGAACAaGCCCTATGATGATGCTGATGAAGCTCCTCAGA
TGTCCCCACGTGGAGCATGGTGGACAGGAATCTCTCCTTGATTATCCAATGGCATGTATT
GCGCCATGATAGCCCGTATCTCCGAGTCCATGTATCTCCGAATTCTGTACTTGTAAATTG
CATATCCAGCAATTCCAGCAGCAGCCAAGCCTAGAATAATAGTCCAAATAAaGCTCCAGC
TAACTtCTGCGCTTGCATCTTtACTtATGCAtGTGTCATGTTCTCGCATGTATAGTAAAC
CACTGCCACAGCTGCAGTCATAAcTACCcAaGTATTCTTGCATTTGCAATCtGAaCaTTG
gCAAGCtGTTTTGTCTTTGCATTCATCAATATCCTCACAGGAATTGACTCCATCACCTCT
GAATCCTGGAGGACACTTGCAACCTTGTGAATCACAAGCAGAAAAAGTCTTGCCATCTTG
GGTTTTCTTCCAGCATCCTCCATTATTAATTTCACAACGTAAAGCACCTGAAGCTTCACA
ATGAGTATAACCATCACCAACAAACTTTACACCTTGTACCACAGGACATTCGCagACTCT
ACCACGAAAaGTaTCCTTGCATGCAGTGAGGCTAGCATTCTtGTCCTGCCAGCACCCGCC
ATTGTTCTCCAAACACTCATTTGTTTCTATGTCTTCAGTTAAACATAAGGCTGGCTCAGA
TGTCTCTCGAAAACCTGCACAAaTAGCCTTGAGAACTGCCCCTCTATCCAACTTACCTCT
GTACTGTCTGTTGTTTACAACAAGGGTAGGCAGTATAGTCACATCTCCTCGAGAGCCTTT
GCCAATCTGTGCATCTTGTTCAGCTTTAAGAACAGCATTATCCACATCTGCCTCAGTATC
ACCTATGCATTCGTCTATCTTCTTCAGATCACCACCAAGAGATTGGATAACTTGATCTGC
ACACTCTTTGTTGTATCTTTTCTCTTTCATTGGACAACGGATTGCAAAGTCAGTCAAATA
ATCCCACCAAAGCCAAGGCTTTCCACTTTCATTGGCCACTTTAAAGAAGCAAGCTTGACG
CAAATTTTGAACCACAACATCTTTTCCATCGTATCCTCTACTAAAGTCCTGTTCAGGATC
TGGAGCACAGTACCGCCCATGGTATATGCACTGAGATTTGCATTGTTTGCTCAGAATAAA
TGCCTCTGGACAGTACCATGTTATATAGTGTGGGGTGAATTGGGTGTAACCCTTTTGCTC
AAGTATCTGAGCTGCACCTTTGAAGTTCTTAACAAATTCCATCTGGCTGTCACACTTTGG
CCCACACTCATCATTGCTATTAGTCCAGAACTCATACTCTACACGTTCATCAGGATGTGG
AAGAGCcTCTGTCCAATCAAGATTTACATTAACCATcTCCCCAGCAGCTAGAgCTTTCTt
AATACTGTCTCCCAAGGaCTTGCTGATAAGGGCAGAGGGAATATTGATCTTTtGCAGATA
CTCAGCATCTGCATTTTCTTCCTCAGGGGTGTCCATTGTAATCAACGGTTCAATCTTGTC
ATCTGAAACCAGAATCGCTGCTGCTCCACCCCTCTGGGCATTCCAAGCCTTCGAGGTGAA
GTAACAATCTCCTCGATCGACAAGAaCAAAaGTGGGTAGACCTCcAGGCTTGGATTTGAA
GGAGCCATCAGCCTCATCAAATTCCTTGCAAGCCTTCTGATTAGCTTTTGGATAAACCAC
AGTCCCAACCAAAGTCCCTCCATACTGAGGAaCCCCAAAATTCCCAATTGCACATTCGTA
AATCCCCcTAACTGAATCCGGCGAAGTCACTTtCAAGCTATtCTTCTCAACGACAAATCT
CCCAAAGCAAGACCCACAAAGCAAAAaaCCACaCGAACACTAAAAaTCCTAGCTTTtCTC
TCATCTTTACACTAATTTAATTCTCGCTTTCGATCAAATATGAACCGAGCAAAGGAGACG
ACGCGTAGAATAGTTTACCAACTCTGCCTAGAGAAACCCGGTGGTGAAATAACGAAAAAA
AAAGAGAGAGAGAAAGAAATCTT
>contig00104  length=2117   numreads=19
GTCGATGTGTGACCTTCTCATTCGTCTGTAATTGCAAAGGGACCAAGAGAATTTAACCAA
CTCCATTTACTTACTGATCTGTCTTAAGCCGTCCTGATTTTGATGGAACTTACCTTGTTT
ATCTCTTGGGCCATGGAATGAGGTTTATTTttGTTGAGCTTGATGGAACCCTTAACTAGT
TTACTTTCTGATGGGATTTTCTTGGTTGCCGCTGGAGCCAAACCACCAGCTGCAGTTCTT
TCTGCAATCCTTTTCTGACGTTGAATCACTAATTCTTCCTTCTTCTTCCGAATCTCCTCT
TCCTTCTCCAGTTTGCTTTTCTGAGATATAGGCCTACTTGCTAGCGATGGCTTCTTGATC
TTAGAGACCGCGTTAATTTTATTGTTTCCAAGGGATCCAGGTAATACTTTGGCCCTAACT
TCTTTGCCAGGAACTTTTCTTCCtATTTGTTTCCTTTTttCTTGtAGAAttAGTGCTGTC
AAAATTTGGAGGGAGTTTCATAGCAGGATCATTATTAGTTTCAACAATTGAGCTCCTCCT
TTCAGTTTCCATGGATGATATATCCATTCCATGGTCTGTAGTCCAGGATTCTCTTGCAGA
TTCAAATCCAGAATCCCATCCAAGCACCACATATAGATCATTTGGTTCATAGGCACCTTG
TACTTCCTGGTTTTCTTTTACGATTCCATTTTCTGGCTGCGAAGCTAGGGTAAGATCTGC
AGCCATACTTATGTCAGTTTTCCACTGAGAATCATACAGATCATCATCTGCTGGGCGAGC
ATGGACCATGAAAGAATCATCAACAACAGCAGATTTTTtAGTTTTtCAAtGTTCAAACAA
TCACCATTAAAGATTATGTCCTCATTGTTTGAATTATCTTTTTGTGGTTGCCCTGAATGG
TTAACAATAAaCCAATCTTCTCCTTTtCCAGGCTTAATTATGGATGTCTCAGTTGCACCT
AGGATaCCCCCAAGCTCACTTCCTGATTCTTCAATTCTCTGTGgAATTACTAGATCCCCA
TCAGCAAATTCCCTTCTCTTCATGACTGGTCTATGATTTtCTGCATCTTCAATATCCTCC
ATCCTCTCTCTATCTTCTGATGCCCCATCTTGTTTACTCACAACAAAGGAATCACCAGCA
GCCATCCGCTGCTTTGGCACTTTCTCTGACTCCAAGTTCATAGCAGGTGTGTCTGTAAGA
TTCTTATCTCGAATACCAATTGGATGCAACCTTTCTACTCCACTAACAGTTTTCTCCTCA
TCTCTCATCAGGAGGTTTTGGAAAGCATCCCAATTCTCACTTGTCTTTCCACCATTCGTT
GGATTTGAAACAaCATCATCATCAAAATCCTGGGCAGGAGCATTTATTGACTCGTTGCCA
ATGCAGTTGCTTTCGTGTGAACCCTTTTtCTtATGATTTCTTGAGTTGGACTTGTGCAAT
TTCtCCAATGATCCGAcTACATCATCTACCtGTTGCTGTAGTGAATCTTCATCAGAAGAA
GATGCTTCAGAGAGACCAGATTTTTCTGCATTTTTTCCTTAGGAGTAATATAGTTAATAT
TACGGATAACaCTGTCTTAGCTGACTTCTTCCTGTGGTTTTTCCGTGTGAAGCATTCAGA
GaaGAGTGCCTTTTGTCTTGCTGTGCATTCGAGTCCGATTCACTCCCTGCCTCGGAGTCG
CTGGATTCAGTcTTtCCATCTTCTCCGGAATGCTTTTTTACTgAATCGGATTCTTTCAGG
CTGGGAGGCCACTTCATGTTAATTGCATAGTGAGGATGTATATGCTGCATTGGGAATGGA
TATCCCTGATATCCAGGAAGCTGTTGCATAGGATTCTGGAAGTTGTACATGTATTGAGGT
ATCTGATTTAGCCATGGCATTGGCACTGGAACTTTGTTGGTATTTGGAGTCTGATCTGAc
GTTACCAGGTTATCCTCCTTTTTGCTGTCAGAACTTGTGTGACTAGCAGTTGAATCAGAT
CTTGATGCATCCAAAGATCCATttGGAAGATCACCTTTGGGCAAATTTAGTACGATATTT
GAGTTAAGGGTGCTAGCATCATTATTAAGCACTATTCCTGGTGTTCCCAAGAATGACAAT
TCTGCTGGTGGACATGC
>contig00105  length=2114   numreads=31
AGATCTCTTACTTTTCTTTTGCCTCCTTCAATCGAATATCCTCTTCGAATACTGCAGAAT
TTTTCGAATTTTCAATTAAAGCTTCGATTTTTATCTTCCGTTGTTACTCTGGTGTGAAGG
AaGAAGTTTGTTTtGTATAAAGTTGTGTTCTTGTGGGgTAAAACCCAGGGgACGACAGGT
TGTAGACATCACGGCTATACACGGAGTAATTCGGCCTGTAATTCATGTCCAGGCTGTACG
ACGTGAGGGTTGTGTGATTGAGAGCAACCcTTCGCCGCACGGTGGACGTGGTGCTTTGCC
TTCTGAAGGCGGTAGTCCTTCTGAtcTTCTTTTCCTTGCTGGTGGCGGTTCCGTTCTTTt
CGTTGCCTGTTAGATTTAGGATTATATAGTTtATATAGATTTTtCtGTTAAaGTTGCCaG
GCAAAtAAGGGtATTTTtAGAAGAATTAGATCTCTCGATTAAGAAGCAAGTTTGGtCTAT
ATtGTTTTTGGGATCTTAAATAAAGATGAGTGACAGTTTGATGTTAAGGATCAAGAGGGT
ACCTACTGTTGTTTCAAATTTCCAGAAAGAGGAGGCGGAAGATGGTGCTCGCCGTAGCGG
AGGTTGCGGCCGGAATTGCCTCCGGCACTGTTGCATTCAAGGGGCGAAGCTGCCTCTGTA
TGCTTTCAGGAGAGAGAACAAGATTGTTGGTGAGAAGGGTGTACTCGAACATGAATGCGA
GCCTCCCGTTGCTTTCCTTGACTCGCTTGTTCTTGGGGAGTGGGAGGAtCGTTTTCAGAG
GGGGCTATTtCGCTACGATGTcACTGCCTGTGAAACCAAGGTGATTCCGGGCCAGTATGG
TTTCATTGCCCAGCTGAATGAGGGCCGTCACTTGAAGAAGAGGCCAACTGAATTCCGTGT
TGACAAGGTCCTCCAGCCGTTTGATGGGAaCAAATTCAACTTCACTAAAGTTGGTCAGGA
AGAGGTGCtCTTCCAGTTTGAAGCGAGTGAAGATGGTGAAGTTCAGTTCTATCCAAGTGT
CCCTATTGATGTTGAGAATTCTCCAAGCGTGGTTGCCATTAATGTTAGTCCTATTGAGTA
TGGGCATGTTCTGTtGATCCCACGTATCCTAGAGTGCTTGCCACAGAGGATAGACCGAGA
AAGCTTATTGCTTGCTATTTACATGGCTGCTGAAGCTGGCAATCCATACTTTCGATTGGG
TTACAACAGCTTGGGGgCATTTGCTACCATCAACCACCTTCACTTCCAGGCTTACTACTT
GGCTGAGCAATTTCCCATTGAGAAGGCAGCCACTAAGAAGATAAACACTTTGGATAATGG
AGTGAAAATCTCTGAGCTTATAAATTACCCTGTTAGAGGCCTTCTATTTGAGGGTGGAAA
CACTCTGCAAGATTTATCCAACACTCTTTCTGATGCTTGCATTTGCCTTCAAGACAACAA
CATACCTTATAATGTGCTTATCTCTGATTGTGGAAAGCGGAACTTTCTCTTGCCACAGTG
TTATGCTGAGAAACAAGCACTTGGGgAAGTGAATCCTGAAATTCTTGATACCCAAGTAAA
CCCAGCTGTTTGGGAGATTAGTGGCCATATGGTGTTGAAGAGGAAGAaaGACTTTGAAGA
GGCGACTGAGGAGAACGCTTGGAGGCTGCTTGCAGAGGTTTCTCTATCAGAAGCAAGATT
CCAGGAAGTGAATGCCCTTATCTTTGAAGCCATTTCCTGTAGCGACAATCGCAGTGAAAA
TGATGTTGAGGACTTGCCTGAGGACTCGAACGTCGAATCCCTTGAAGTGGATGCTATTAA
CAAAAGCTCTGGCACCGGCACCGCTATGGTGACTGGAAATCAAGAATGCCTTGTTCTGCA
GTAAGGTTTGGCTTGATGAGCAAACCAGTTGTGTTTCAGTCTGGCATGTAAAGTAaTTCC
TATTATTAGTGGCAGTAGCCTAAATAaGCGAAACTAGGTTTGCACCATCGAAACTTGGTT
tGCCTTGTTCTAGTGCCATTCAtGGTTTGTTATTCATAACCATTTATGCTTGAGTATTCA
GCTTATTGGTCATGTAATATTATCCTATTTGTACGTACTACATTGGATTGCCAAATACTC
TTATGGAAAGTTTG
>contig00106  length=2100   numreads=44
GCTCAATATCCTTTTCAATGTTCTCTCTTATAGCATATTTGCAAGCACGCTggCATATCT
CAGTAATATCGGCACCACTGAAGCCTTGAGTATACTTAGCAAGTGCTCTCAAGTCAACAT
CTTTGGAGACTGGTGATTTCCTCAAGCAAGCCTTGAAAaTTTGATGACGAGAATCCTCAT
CAGGAAGAGGAATGTAGATCAACTGATCAAGACGGCcAGGACGCAGAAGTGCAGGATCAA
TGATATCAGGTCTATTAGTGGCCCcAaTAaTAAAAaCAGTTTtCTTTGCAGACATGCCAT
CCATCTCTGTAAGAAGCTGGTTCAAAACCCTGTCCGCTGCACCTCCAGCATCTCCTACAC
TGCTTCCTCTCTGAGTAGCAATCGAGTCAAGTTCATCAAAGAAGAGGACACAAGGAGCAG
ATTGGCGAGCCTTATCAAAAATTTCTCGCACATTTGCTTCACTCTCTCCAAACCACATTG
TAAGCAATTCAGGACCCTTGACACTGATGAAATTTGCCTGGCATTCATTGGCAATAGCTT
TAGCCAGAAGTGTTTTCCCACACCcAGGAGGGCCATAGAAAAGAaCCCCCTTTGAGGgTG
ACATTCCAAACTTCTCAAATTtCTCAGGgTGCTCCACTGGATATTGAACAGTCTCTTGAA
GTTCCCGCTTAACATTCTCAAGACCCCcAATATCCTCCcAACTTACATTAGGCACTTCAA
CAACTGTTTCACGTAAAGCAGATGGgTTGCTTGTTCCAAGTGCCGTTTGGAAGTGTTCAT
TAGTCACTGCCATTGAGTTAAGTATCTCAGCATCTATTGACTCATCTTCTAAGTCAATCA
CATCCATCTTCTCCCTGATGCACTGAAGAGCAGCCTCAGTGCAGAGAGCTGCTAAATCAG
CACCAACaTAACCGTGTGTGtCTTTGGCGATTCTTTCTAAATCAACATCTTCAGCAAGCT
TCATATTCTTtGTATGGATTCGAAGAACCTCAAGAcGCCCAACTTCATCAGGAACACCAA
TATCAATCTCCCGGTCAAATCTCCcAAACcTTCTTAAAGCTGGGTCAATGCTGTTGGGTC
GATTCGTGGCTCCAATGACAATAACATGTGCACGGGACTTAAGTCCATCCATGAGCGTCA
AAAGCTGGGAGACTATCCTCCTCTCCACTTCTCCATGTGTCTTCTCTCGCTTAGGGGCAA
TTGAATCAATCTCATCGATAAAGATAATAGATGGTGCATTCTTCTCAGCTTCCTCAAAAG
CTTTTCTGAGATTGCTTTCACTCTCACCAGCCAGTTTTGACATGATCTCAGGTCCATTAA
TACAAAAGAAGAAAGCACCTGTTTCATTGGCAACAGCCCGTGCAATAAGGGTCTTTCCAG
AACCAGGAGGTCCATaGAGCAAAaTTCCCTTCGGTGGCTTCACACCAATTGATTTGAATA
GCTGTGGATGTCTCAGTGGCAACTCCACCAACTCCCGAATCTGAGCCATCTGTTTTCTAA
CACCACCAACGTCATCATAGCCAACTTCATCCAATCTATTTTCATCTTCCCTTCTCACAG
GTTCCCCcTCGCAGAAAATCTCTGTGTCTGGTGCAACCACACAGTATTCTGGAGGGTCAG
TTTCAATAACCTTGAACTCAACGCTTCTCATTCCTCCTCTCACAAGGAAGAGATCACCCT
TCCTGACAGGGCGATAAGCCTCCAGGAAATAAGGTTTTAGGTATGCATCAAACAGGTTTC
CAGTGACCCCTTCAATTGTGTCATCTATAGGGAGAATGTGCACACGCTTTCCATATTTGA
CATCAGGACATTGATGCACAGAGACAACATCTCCAAGCCTAACCCTCAGGTTCGACCTCA
CAACCTTGTTCATTCTGATCTTTGGCTCATCACACGTCTCATCCGCAAGGGCAATGCAGA
TAGTAtCTTTCCTTTtCTTtCCcTTAATTAaGATCGTGTCGCCTCGAAaGAGCTGGAGCT
TCTCCATGGTATCTGGATGCAGCGACACGACAGAGTTAtCATCATTGGTAGCCTCATCGA
CAACTAGCCGATTCGGTGCCTTCTTGCGCTCCAAAATCGCCGTACTAAAATCCCTCTTCG
>contig00107  length=2090   numreads=31
GATAGGtCACATGTAATTCTAAGATAGATACCAACCaTATATGTATaaTGCTGCTATTAT
TTGAACTACTTACAACTATGGAGCCTCGGTTCCCTGCTCGAGAAGGCTCTCTGTGTTATA
ACTaCTGCCCCAAGCTCTTTCCTTCCATATCTGCTCTACTTCAGAGAATGTAAGCCCTTT
AGTCTCTGGCACAAATAGAATCACAAACACAATTgCGGCCGCAGCAATACCTGCAAGAAT
CAGGAAaGTTGCACCGGTTCCCACAGCATTAGCAACTGAAAGGAATGTTTGTGCCACAAT
CAGATTAGAAACCCAATTCACAGTAGCTGACATTCCTCCGCATATCCCTCTATATGCCTC
TGGATATACCTCAGAGTTCACTGTCCATGGAACaGGTCCCATTCCGGGTGAgAAGAaGGC
AATGTATAGAGCTAGCCCTAAAaCTGCAAGCCACCCATACATTCCATTTGAAGAATCAGA
TGACTCcGCAAaGAAaGACCCAGCAAGTATGACAAGAGAAAAAATTACACCGGTTAAGCT
TGAGAGTGCTAACTTCTTCCGCCCAAAATGGTCGATAAGATAAATACCAAGGATTGTTCC
AACAGCATTCATTCCAGCAACAATGAGGGAAAGGAGAAGAGCTAATTGATTAGAATTGAA
GCCAGCCATCTGGACAATGGTTGGGCTATAGTACATGACTGTATTGATGCCAGTGAACTG
CTGAAATGCCTGAAGTCCAGcACcTGCAAGAAATGCGAGTCTGATTtCTTTTGATTTGAA
CACATCCAAGTATCTGACAACCTTCTTTCTCTGTTGTTCTTCCTCCGCTGAAGCAGAAAG
GTGTTCAATTTCATCTTCCAATCGAGCAATGTCATATATTCTAGCCAGTGTCATAATGGC
TTtATCTTtATCATCCTTCATAAAAaGCCAGCGAGGAGATTCTGGCATACAGAGCATAaG
AAAAAaCTGAATCACAGCTGGTACACCTGCAACTCCAAGCATCCACCGCCATGTTCCTGG
GACcTGTGTAAATGCAAGATTAACAAGATAGGAAAGAAACTGTCCACCAGTTATCATAAG
AACATTTGTGCTCACTAATCCTCCTCTTACTTCAGATGGTGATGCTTCTGCAATATAAAC
AGGaGCAGTGACAGATGCTATACCcACGCCAAGACCAACTAAAAaTCGACCTGCAATAAG
AACATATGGATCTGGTGCAGCTGCCATGACAACTGCTCCGGCAGCAAAGACAACATCAGC
AATCAGAGTAGCTTTCTTGCGTCCGTAAGTATCATTAATCcAACCCCCTGATGCAGCTCC
TATGATTGCACCAACTAGGGCCATGCTAACAATTGTTTCCTGTAGGAAGCTACTCTGATT
GACCACCTCAAAGTCATCTTTtATGTACAAAAGGGCACCTGAAATAACACCTGTATCGTA
GCCGAAGAGCAAACCTCCTATACCAGCAATCACAGTTAATCTTAAAACATAATTATTACT
GAAATAAGACATCCTCCTCTCCGGGAACAAATCTAAGTACCCTGAACTTCCTGGTAATGA
CTCGATCGTCATCTTTCTTCTtACCTTTTTCCCCTTTTTAtCCTTCTCTGGAgTCACTAA
CTGGAAGGAGATCACTTAACTGAAGTAGaCTAAaTAAACAACACTTACTTGCAATTGCTA
GACGAACAAAATGCGCGATCGGAGTTAAAATTCTTAATCGCACCAAAATGAATTCACACT
TTCAAACTGAGAtaaaaaaaaaaaaaaaaaaaaaaaTaCCAaCTCCTCTAATGGTGACGG
TTACAGTAACCAGGAACAAACGGTTACTGCTTCAAaCAAGGCCATGGAACAGTCAGCGAA
CCCTGAAAATCGAGGATTACTAAAaTCGATTTGAGGTAGGTAACCAGTTAAATTACGAGC
TCAAAaTGGAATGCAAAAGGCAAAaGCTCAGCAAATTTCGAGCTTTTAAGAGATTTtGTT
TGAAAATTCTTTTGAAAaTTTTTGGTTGATTTGGTCTTTGTAGATTTCCCGAGAAAATGT
ATATTAAAGATTTTCCCGAGAAATTTTGTAGCAACAGATTTCCCCTCTTG
>contig00108  length=2088   numreads=33
CTTCTCATCCACAGGAGGTAGAGGAATCTTGATCCTCCTCATCTTGTCAGTGAACTTGGA
gTtGAATTCAAAGTGATCAGTAGGAGAGATtGTTTttGtATTtGgCTCCTTGCTtAGAAT
CTTATACTTTGCACATGACAAAGAATGGAGCAGTCTAACAACATCATCATCAGTCAGGTT
CAATTGAGTCATGATCTCTGAATAACTCAATCTATCAGAAGAGTTGAAAAGTAACAGTGC
AGAAGCCTGATAAGTAGTCACAATCAGCTCCATTGTTTtcGGTTCAAATTTTCCAATGAG
GTTACAAGTACCCAGAGAGTATATCCAGGTAAGTTTtCTGTGCTTTGTTTtCGTTTGATA
GAATTCCCTGAAAACTTCAACACACTTAACCATCTCTGCCGGAAGGTTCAAATCAAAAGA
CTTGTAACTTGGCCAGAAGCCTGTTGTCAAAACAGTAACTGTCAAGTCAaTCCCTGGATT
TGCATTAGGGTTATTGCTTAGATACTCCTCAAAACTGGTTTGGTTTTCCCTTGCTAATGT
CAAATCGGTAACCATCCCCTCCATCTTTGAGGTGAACTGACCACCACATTGTTGCTTCAG
CTTTGTCAAAATGCTTCTCTCATGGTCATCATTAGCACTCTTATCAAAAaGAAGTCGCCG
GGCAAGTTTTTtCCTATAAAaCTCAGCAAATAAGTCTTTGTCACTAATATAAGCAAGCAG
CTTCACCACCTTTTCCAACATTTCTTCAATGGCTTCATCACTTAATTTttCACTCCCACC
TTTCTTCAGGATATTAtcACAGAaaGTCGCTAATAGCTCTGCACTAGAACTTCCAGCAAC
GCCCTTGTTACAAAAaaCTtCAAAAGCCTcTTTCAGTGCCTTGTGGAAAAGAGTGTGGTT
CTGGAAACAATCATTGACATATGCCAAGtATTtGTCATGCAGCTCAaTAACCTTCcTAaC
AAAAaGCTGTTCTTGCACACCAACAATAtCCTTTTTTtCTGCCTtCTtGTtGCTTGCTGC
ATCTTCAGCTtGTTTGACCAAAGCTGTGCCTTCAGCAGTAACATGCTGCTTAAATATACT
GGAAACAGGATCTAAGCCTCGAGGAATTTtGGAAAAGAGCCTGAACATTCGTGACAAATC
CTCTACCTTGTCATCTCTAAGCAATGCATGGCATCCAGAGTGCtCCTTTTCAaGTatGGT
TTGCATATACAGACAGCAACTCATGTTGAACTTTCTCCAACAGTTTCGGCTCACTGCTGG
AATGCAAGTAGTGAGAAACCCTATCTTTTtCCCGTTTTAAACATTCCTCAGCTTTTAACA
TATAATCTGGACAAGAATCTTCTAGAATCCAATTTGATGCCTTCCGAGAATAATAAGCAG
CTGTGTCTTTAAGCATGGCTGCTTCAAAATCATTCTCATAATAATCCATCTGCCCCATCC
CAATTTCGACAAATATATCCAAAACATTCTTTAATAAAGCACGATCAATCTGCTCTCCCT
CACGCTCCTGGTCAATCAAAGAAATTACAGCATCCCTCACTTTACCATTTAACTCCTGGT
AGACCAGGTCACGGAAGCATGTGAGTCCAACTTCATTAAGGGGTGGGAGTGACCTCCGAG
CAATAAAGTATCGATCCAGGTAATGGAAGAAACGAGAAAGCCACCTAACCATAACTTTAT
GGTTTGCCCACCTTTTCACAAGCTCTCTCAACATAAACTCATCATGTTTTtCtCTCAAGG
ATGGCAAAACCGTTGAAGTAATGTATTCTTCGAAAGACTCACGGTACTTGTCATACAGTT
GTTGGGAGTAATCATGAGGAGGCTTCTGCGTACACATGTTGTAGATGGTAGTATAGAGCA
TCATGTAGTCCTCGGAGCTGAACTGTGGCTCAGGCAATCCTTCCAGGATGTTCTTCAGCT
TCGTAATCCCTTTTtGCATAAACTCCCATCCTTGCTCTAGGTCAATCGTCTTCCGCTCAT
TCATCGTCATATTGCCAAAaCCTTAATTCCCAGACCCTCCAAACCAAAATCTGATTCGAA
GAAGAGAAGAAGAAAGGCTAGACAGTGTGGATGGAGAAGAAGGAAAAC
>contig00109  length=2084   numreads=29
GCGATATGGAGAAaaGCCCGACTAGAAAATATTTGGATTGGAGAATTCTCGATTTTTGTC
TTAGAAAAAAGGTCGATATTGAGTCCTGGATTGATATCGGAAGCAAaGAAAAAAAAAaTA
aCTAAGACTAGGACTAATAAGTATCAAATAATTGATAAAATCGATAAGAAAAATCTTCTT
TTTCTtACAATTCACCAAGATCAAGAAGTCAATTCATCCAATCAAAAAAAAAaCCTTTTt
GATTGGCTGGGAATGAATGAAGAAATACAAAATCGTCTCATATCCAATTTTGAACTTTGG
TTcTTTCGAAAATTTGTGATACTTTATAACACATATAAGATAAAaCCATGGgCAATACCc
ATCCAATTTCTtCTTTtCAATTTTCATAGAAATGAAAATGTTAGTAAAAaTACTAAAATC
AACGAGAAGAAAAaCGGCGATCTTTTTATATCATCGAATGAAAAAAAaTTCATTGAATTA
GAGAATCGAAATCACGAAGAAAAAGAATCCAAAGACAAAaTGGACTTTGGATCAGTTTTC
GCAAATCAaGAAAAAAaTATTGAAGAAGATTATATGGGATTAGATATGAAAAAaCATaGA
AATAAAAAaCAAAaCAAAaGTCATaCGGAAGTAGAGCTTGATTTCTTCCTAAAaCGGTAT
TTATGTTTtCAATTAAGATGGAATGATTCTTTAAATGAAAAAaTAATCAATAATATCAAA
GTATATTGTCTCCTGCTTAGACTGACAAATCCACGAGAAATTCTTATATCTTCTATTCAA
AGACAAGAAATAAGTCTGAATATTCTGATGGTTCAGAAGGATTTAACTCTTACTGAATTG
ATGAAAAAGGGAATATTTATTATCGAACCTGTTCGTTTGTCAGTAAAAaaTAATGGACAA
TTTCTTTtGTATCAAACGGTAGGTATCTtATTAGTTCATAAGAACAAACAACAAATTAAT
CAAAAaTaCaGaGAAAAAaTCTATATTGaTAAAAaGAATTTtACCGAACCTATTGAAaGA
CATCAAAGTCTAATTGGCAATAGAGACAAAaaTGATTATGATTTACTTGTtCCTGAAAAT
ATTTtATTCCCTAAaCGTCGTAGAGAATTAAGAaTTCTAACTTCTTtCAaTTTTAAAAaC
CAAAaTGATATTCATAAAAaTGATATTCATATAAATACAGAAATTTTCAACGTTAATAAA
aTAAAAAaCTGTGGTCCTATTTTGGATAAAAGTAAACATTTTGATAGAGATAAAAaTAAA
CTAATTAAATTCAAATTTTTtCTTTGGCCCCATTTTCGATTAGAAGATTTAGCTTGTATG
AATCGCTATTGGTTTGATACTAATAATGCCAGTTGCTTCAGTATGGTAAGAATATATATA
TATCCACGGGCGCAATTTTAGTTTTAGTAAAGGTGCATTTttCATTTttCATATATATCC
CATAGCATATCTAAtCGAGTATATGAAAaCAAGGAGATGGgCACGTTATTTTTtACACTC
CATATTCATATGGAATTCAATCATGTATTAATTAGATCTAGAAACGAATCTTTTTtACTT
tCAATTCCaTTTTAGAtAGtAATTTTTTtCTCTTTTGGAAACGAAAAaaTATACCATCCT
TTTtGtATCTATAACTGAAatAAAAAAAAaTGGAATTGATtAAGGATAAATTGGATTTGA
CAAGATTTTGAATTATTAACAAaGAAaGATTaTTGTGTaTACAAAaTTAAAATGAACTGA
CATTATTATTTATTAATACATTTtctATTATTACTGATTAaTAAAAAATATCTTAaaCTA
AAAAAaaTAAACTAAAAAAGtACTTTTTTtATGGTAAAAAATTCATTCATTTCGGTTATT
TCACAAGAaGAAAAAaaCGAAAACAAAGAATCCGTTGAATTTCAAATAGTAAGTTTCACT
AATAAGATACGAAGACTTACTTCACATTTGGAATTGCATAGAAAaGACTATTCATCTCAG
AGGGGTTTGCGGAAAATTCTAGGAAAACGTCAACGATCGCTGTCTTATTTAGCAAAGAAA
AAGAGAGTACGTTATAAAGAATTAATTAGCCGGTTGGATATTCG
>contig00110  length=2081   numreads=27
ATTATTGTTTTTCAGTTTCTAGATAATGGTGAATCCTGAGCATGGTAGTGTACTTtCCAG
gATTCATTTtCTCTTGGGgTCGTGTgAGAATAaTGTCAGCAAAGAGTTGAACAGGGAGTT
TGTTtCCAGTCCTGTTATTTATAACATATTATTCTCTAGCTTTTGGGAGgTGGCAGtACA
TTCTGAACTGGTATGGTTTAATGTaTTTTAAGGGTTAGATGGACCAAAGACTGTCCAATT
GGTGTTGCCTTTGCCATACCTCTCTCAGAGCTTTATATCTTAACAACTTCTTTCGTTCTT
TCTTTTTTtGTTTtATTCAATTTATAATTTtATATTCATGTCCCATCAAATTTtACTTGA
GGCTTGCTTTCTTGTTTTCtCAGGgTGGTTACTTTCTTCTGTTGAAGATGTGAAATAATC
TTAAACAAGGGGTTATCTTTGATCTTGATCaaTAATATAATTTAAAACTTTTATACTTAA
TGGGTATTGATAAATttCCCAAGCATGGTGATATTTTCTAGGATGCAAttttCTTTTTTt
tCtGGAGACGTATCaGGAATGGTTCGTTTCTGCGAGATATGGCATCAGGGAGTTCTTTTC
AATTCATGTTGCAAAACTCTCGAATCACTAGAAGTTAAAACGTGTAGAGCTCTGAGCTGG
TTTTATGTGTTTCTAGGGgTTCAGCAGCGCAAAaaTTGATTTCAAGTTTTATTTGCCTTT
ATGCTATACCTTTCTCATGATCAGGGAGTTCTTTTCAATTCATATTCCAAAAATTTATGA
TTCACTAGTATTTGGAAGTACAGAGTTAGAACCTGAGCTGGTTTGCTGTATTTACAGGGg
CTTGTTTCCGTCTTTTGTTAAAGATGTGTGCTGAGCTTGAACAAGAGGGgTTTgTTtGAT
CAGGGAGgTTAAGTTGTGTtAAGTtACTATTCTTTATCTTTtGGGAAGTGATAATACATT
ATGAGCTTGTtAGTTTGATGTGTTTCCAGGCGTCGAATGGACCAATGGTTGTTTAATGGG
AGTTGCTTTTGCTTTATGCCCCTCAGATTTGTGCTGATCCTTTCTTTTTtCTGTTTTTTG
TGATTTTCTACtAGTTTTAGTTTGCAATTTTACAACCTGCCCtGTTtCTTCAGGGTGGTA
ACTTTCGTCGTCTGTTGAAGGTGTCAGCAAAGTGTGACCAGGGAGGTCTATACTTCTTTT
CAAGTCATGTTGCAAGAAGTTTATGATTCACTAACATTTAaCACGTAAAaCTAGAGCCTG
AGCTGGTTtGATGTATTTCCAGGGGTTCTGCGAGGAGAAGATTGAGTTCTGGGgTTATTT
gCCTTGTCAtAAATTTTtCAAtATTTTATTGATCTGTTACTATGTCCATCTCTCTCTTTT
TTCCTTCTCACCTTGGTGTGGCTATAaTTTCAATCGATATGTGGATTCTATTATTGTCGT
CCCAAGCTTTTtGTTTttGCAGTGATCAACACTCCCTCAATCTTGCAGAACTCAATGTGA
GTTAGTTTtAAGCTTTGATCACTTCACTTGACTTTTCCATTTCATTTtCTGCGTTCTCCT
GTGGTTTtCCTTGCTGAaTATGAtAAAAaCTGTTTTAtCTTTTTTTTTttCAAGAAGATT
ATACtGTTTtATCTTATTCAaTATCTGCAGCTATCTGCAATTCTGTTCTGTCTATTCAAG
TTAaTGCAGCTATCAGTAATaTGCGTtGTTTTGTTATTTGGTATCTCCCGCTAGTGTTGG
CTAGAAATTGGACAGCATTTGAGTTACTGGCTTATGCACTTGGATTTTCCAATGTTGTGT
AATGGTCGAATCAGCATGAGGAAAGACAATTACATTTTGGAGAGTCAGATTGTTAGAGAC
GACTGTTAACTTGTTTCTTTCAAAAGGAGCTGTGCTGATTTTGCTGATATGGTGTCAAAa
TAGAATGGTGTCTGTTTTTCTTCTTTTGTTGTCTGGTTGGTTCCGTTAAAATTTGGTCAG
TGTTTTACTTAGGTATAGAAAATTCACTTTGGTGGCTTGTTGATCAATATGAGCTTGGAA
GGTTTCCTTCTAGGAATATTGTTTTGTTTCCTTAAAAGAAT
>contig00111  length=2083   numreads=53
tttttttttttttccttttCCGTTTTTCAGGCTTTCAACTACTCTGTCTTCCATTTCTTC
TCATGTACAGATACAAGAATAATTTGATGACTACAAGTTGGATGGATTTTGCATCTCAAA
AAAACTCCTATACCTTACACCGTCCAGTCTtCAGCTCAATAGATCACTACTCGAAGCAGC
CCTGGCTGTGGTTCAGTGTAGTCAAGGCCCTCTTCTTCAAGCAGGTATTGCTGTATGGCG
ATAGGAAGTCTTGCTGGAGTGCGGGAACCCcGGGTGTGATGGCCCGTCCCAACACATAtA
TAGACCTGCAGACGCTGCTCTGCAGCTCGGGCTGTGCTCCTCAGAACACTCAGTTCATGC
TTTAGCACATGAATGGCTTCACTAACATGCAGACCATGAAGGTCTATCATCCGCTCATGT
CCTCTCCCATTTCCCTGCATCTCCGGACCAGCCGGgTTCCTCAGACGATATATAGATTCC
TGAGCCTTCCcGTGTGCTGCTTTCATATGCATATTGTGCAGTTGCCCCTTCACGCTCAAT
TCCTTGGCTAGAGCCTTGTTCCCAATGAGGTATGCTTGTCGTGCCTGTTCAAAGTAGGCA
TTCCGTAATCGTGCATGATCACGAGCCTCTTCCCGCAATTCAGAATACATATTTGCCACT
GCTTCTCCAGTTTCAAgCCACACAGgAgCTGCTCGAGCTGAACCACGATTTtGCGTCCTA
TCAGCATAAATGCCTCTCCCATTCCCAcTACTATAAGAGCTAGCTAAAACATGGGAACTT
CTGCTAGAGCCAACAGTTGAATCAGCAGAaCCATTTCtGTCATACTTCCATATGCCAGAA
TCCTGAGATGTCAACTTCCTGACAGCTGAAGCAAAATCCACTGCGCCAACTCTAGATGGg
ATGGAAGAACTAGACTTGAATAAAaGTATGTTCTCTTTGTCAGAACGATAAGGATTGCCA
CTTTGCTGAAGATCATCTCcTCcATATTTAGAAGGACCGTtCtGACTCTCCGGCACAGGA
AGTGCTGGAAAGTCAAGAGCACTGAGATTGGGAGCTGATACTGTCTTTGAGCTCATATTC
TGATTGAAACCACCATCTACTTGCAGCTCTAGTTGAGTAAGCATCTCAATAGTGAGATTT
ACATCACATCCATTTGCAAAaTAAACTTCTGCAAGGCTATCAGCAGCAAACCCAGGGAAT
TGCGAAGCCAAAAATTCCACAGGGTTCATGTCGTTATCATCAATTATTGCATGCTCACCT
AGCACATCATTCAAAAATCCAGGCCTTGAATTCCCATTGTATGAATGTACTTCCCTACCA
TTGCCAAGAAGCTGATCACTGCCAACAATTTGTTTGTCCCAGGGCTTAGCCGACAAATTC
AAATAACTAGCTGAACTAGGATCTTCTCCATAAGAAGCACTAGCACTAGCATATCTAATC
TTTTCACCGAAGCTGCCACCATTTATATGCCGTGGGgATGGTTCTTGTTGATCAGTCAAC
ATATATCcACCcAAaGgAGCAGGGAACTTtGgCACTtCACTGCTATCATGTAAAGACAAG
CCTgcTAAAGAgAGCCCTCCCAGTGCTTGAGACTCGTCTTCACCCATGACCTTAAAGTCG
GGAGTGATATCATCAGGGAGCTGATGGCGCCAGAATTGATGTGCCTCATCATCAGAAGTA
TTAGAAATAGATGATTCTGACCGATCAAGTACTGCTTTCCCAATTGCACCACAAGTAGCA
AACCTTGCTGTTGCAGCAGCTGCACTTGACGTACTTCCAGAAGGAGATGTTGATGATCTA
AGGGAAAAaGGAACAAACTCTGCTGCATTTGGATTCAAAGCGGTTGCTTTGTTTGGAATG
CTGACCTTCGTATTACTGGTTTGAGACCcTTTCTTGGACAAGCTCATTTCTATACCAAAA
TGGAAACCAAAaGACTCTACATGCATAAAAaGATACAGACGCAGAGAACAACCTCGAGTT
TtAGCAGGCTTTATCCAAAACCTTTACGAAACAAaTCAAATGGATCCATATCAGAAGAAA
GGAGTCAAGATCGGGTAGAATCAAAAAATAAAAGAAACTAAAA
>contig00112  length=2079   numreads=31
AGTCTGCAAATAGTATACATGGCAACTATCTCAAATTAAATAACAATTCCGATCAATACA
TACTACAACAATTGCAGTTTCCCCCTCTTTATTAACCAGTAATTGGTAACCAATGGCTCA
GCCAAGTGTAAAAATGGATGGCAATTGACCTCTCAAGCCTCAGTATACCCTCCAGATCTT
GTTCCCAGATCAATCGGTCTGCAATCATATCAAGCTACAGAAAATTAAATaTGCAACAAT
TGAGTAGCATATGGAGCATGTACCCTGCTGCATCCATTCATCACAGGCAAGGGGCCAGAT
GCACAaGaGGTAAaGCCcGTCGCCTTTCAAGAAAGCCTCAATGCAGAATCTTCATCCATT
GTCCAAaCAAAaCCAGGCATGTCGAATCTAGGCCCAGCGACAGTCCTATAGATGTAAAGC
TTCTCAACTGGACAACTTTCTGGCCTTGAATCTGGAGgTCCCCTcTCATCAATAACTTCA
ACATTGAGCCTAGGCATCTTCTGACCTAGCAATTTACATGCTCCGTAACTCACCGAGCAA
GAAGACATCCAAAGGGATCGCATTGTCTCCAGCTTTGCAGCATTGGCCAAAAGAGCCTTG
TCCCCAAATGGACAATCTCGAATCTCTAGTTTGCGTAGGTTTTCACATCCAGACATCACA
TGATGGAGCCCCAAATCaCTATCTCCGGCAAAGGCTACAGAGAGCATTTCTAACTTTTtG
GCATAAGTTCCAATGTACTCAAAAACACGGTCAGTGAGGAGACCTGACAGGGAAAGGCGC
TGGAGATCCTTGCAGTGTTGAACAATGGCTCCAAAACCATCATCTAGTGGCTGAAGGGTT
GTGTAATCAGGGGTACGTGGTTCCATAATACAAAGCCGAAAGCGAGTCATGTTTGGACGA
TTCCTAGCAACTGTTATCAAGGCATCATtGGTCATTtGATGGCAAAAGTACAGAACAGAT
TGGAGTTTAGGGCAACCCTCAGAAACAGAGACAAGGCCCTGCTCTGTCAAGGATACATTT
GGTTCCACAGCAAATGGCTCAGATGGGAAAACCCTCAATTCTCGCAGGTCCTTGCAAAAT
GTTGCAAGAGCTTCAAGTCCAATATCTTCGATGTAATCCAGCACCCACAACCGCTGCAAA
CTCTGACATTGACTGACAAGTTTAATGACATCAGGGCTTTGGATAGTAGCATAGCTCAAG
TTCAACGATGTTAGGCCAGAGCAAATAGGATAAATTGCTGGAAGGTAACCTGGAACCACA
TCCCAAAATCCAGATAAAcTTTtCAATtCCTTGCACCCAGAAAAAGCTCCAGATAGGCTT
GAGAaGACATCAGGCCGCAGCTCAGATGAGTAGGTTCCTGTGCCCAaCTCAACTAGCTGG
GGTGCCCTAGAAAGTATGTTTGCAAGCCTGTCAaGAGGCAcGgTAcGGTTGaGCCGAAGA
GTCCTCAGATTGGGGCACCGACCCACcAGACGCTCCAAGGCCGAGAAACTCACCTCAGAA
ACTAAGCAGGAAATGTTAAGAGAGACCAGTGaCGTAAAAGaGTCTGGAAAGTGGCTTAaC
CAATGCCCACTAGGATCGTCCACCTCACTCTCCCGCAAATCCAGCTCCCTTAGATTCCTG
CAATTGGCAGCAATGGCAGCAAGTCCATCAGTAGAGAAACCCTCACACGAAGAAAGCACC
AAAACCTTAAAATTCTTAAAGGACTTAGCAATCAGCTCCAAGGTCTCGTCTGTAACCACC
ATCCTCTTCAACCTGATCTCTTCAAGCCAAGGGTAAGCAGAGGCCATAGCCGCGATCCAC
GGGTAAACATAACCACCCCAACCATCAGGCACCAGATTGAAGTCAgCAAAGTGAGGCTTt
CCTTTAAGCTCTATCGATCTCACTTCCGGAAACCTCCGTATCACCATTGATGGACTCACA
GCATAACAGTTGCCAACAAAAaTCCTCCTCCTACACCACCTCTCTATCTCGTACCACGAC
TTGCACACCATGGATATCGCGTTTCTGTCcTTGTCGTGCTGTATGAAGGAGAACACGTGC
TCCAGAACCTCCTCAGGGAACGAGCTCGTCATTCtcaac
>contig00113  length=2073   numreads=41
cacaaaataaataccaataagagataagaagagatgcgaccaCTTCCTACAttATTTTAT
ACCCTCTCCTACAAaGAAACTGgTAAGACCGACTCCATTGATAATTCCATCAATTATtCT
TttATCAAAAAaaTGAATTAATTCGGCCAATTTTCTTATACCCCCAATAAaaGATATTGC
ATAAAAAGCATCTATGTAACCTCGATTATAGgACCAATTATATATCACATTTAGtATTTT
GTCCCAAAGAATTCTATTAGGACCCTTTTTAGTCAACTTAGTGAACAAaTTAAAGAAATT
CCAaTTTtGTAACGATGAATAAACGGGCTTATATAAAAAGGACGCTATAAATATTCCGAA
AAAaGCTATACTGACCGAAAAAaTGGCATTTGTTACAAATTCATACCAATCCACAGACTC
ACTTTGGTTTtGGTACAAAAGGTTTAAAGACGGAGTTAAAaGTTTtGACAAAATATCCAA
CTGCATTCCTTCTTCATTGAATTGATTGAAGGgAATTCCTATGGCTCCAACAAATAAAGT
AAATAGTACCAAAaCAAGCATAGGAAGTAACATAGTATTATCCGATTCATGGGgATAGGA
AAAACCCTTTtAGTATTAAAaTTTTtAAtAGTAATAAAAGGCCATGTCATATTTCTTAAA
TTACCGCCAATTtGATATGTGTTCCTCCAAAAAAAaGAAGTCCTTTCATTATTATTCATT
GCTGATAAAGCTAATAAACGAAAATTGTTGTTAAGCATTTTAGATTCTTCTTTACCCCAT
AAAGAGATTGAaTAAAATGAACTGTTTTTGTAATTTTGAAAATGAACATTTAAATGTCCT
TCAAAAGTAAGTAAaTAAACCCGAAACATATAAAATGCAGTTAATCCTGCTGTGAAACAA
GCTATTATTGCAAAAATAGGTGAATACAACCAACTATCATTAAGAATCTCATCTTTGGAC
CAAAAACAGGCGAAAGGTGGAATACCACAAAGGGAAAGTGTTCCTAATAAAAAAGCAGTT
TTTGTAATTGGAATATGTTTTGTTAAACCACCCATCAGAACCATATTTTGACTCTTATCT
GGAGAATAACCAACAATAGCTTCCATTGAATGAATAATCGATCCAGATCCTAAAAACAAC
AATGCCTTCGAATAGGCATGAGTAATCAAATGAAATAAAGCGACTCGATAAGACCCCATA
CCTAGAGCTAACATCATATAACCCAATTGAGACATTGTAGAATAGGCTAAACTTCTCTTA
ATATCTTTTTGAGCAAGAGCTAAAGTAGCTCCTAAAAATACTGTTATTATACCTATCAAA
GCGATTAGATTCATTATGTAAGGTGTGACTACAAAAaGAGGAAAAAGTCGAGCTATAAGA
AAAATCCCCGCCGCTACCATAGTAGCAGCATGTATCAGAGCCGAAATAGGAGTAGGCCCT
TCCATGGCATCCGGTAACCATACATGAAGAGGAAATTGCGCCGATTTCGCAATTGCACCG
GAAAaTAATAGAAAGGCACACAAAGTAACAAATAAAAGATTAACCTGATTATTAGAAATC
AAGTTATTGAATATTTTGAACAAATCCCGAAATTCGAAACTGCCTGTTATCCAATAAaGa
CCTAAAATTCCTAATAATAAACCAAAaTCCCCTACACGATTAGTTACAAACGCTTTTTGA
CAAGCGTTtGATGCAATAGGTCGTGTGAACCAAAAACCTATTAATAGATAAGAACACATT
CCAACCAATTCCCAAAAAaTATAAATTtGTATCAAATTAGAACTAGTAACTAATCCCAAC
ATTGAAGTATTGAAAAAaCTCATATAaGcAAAAAaaTcTCAAaTAGCCTTGATCATGAGA
CATATAATTATCACTATAAAAAaGAACCAAAATTCCAACTGTAGTAATTAATACTAACAA
AATAGAAGTAAGTGGGTCAATCAAGTATCCGAACTCTAAAGAAAAATCATTATTGATAGT
CCACGACCATATATATTGATATAAAAAACTGCTATTtATTTGCTGAATAGACAGATCGAT
TGAAAAAATCATGAcTATATTTAACAATAAAAC
>contig00114  length=2072   numreads=26
GTTCAATATGCGATCACCTGACAAAAAaaTGATGCTTGCTCGAGTTCAACATCTTTGCTT
CAGAATAGGAGTGACAAGTGCAAAGCCTCCCCTTTCCGTTTCCAGCAACAAGAACATTTC
TGGTGGTAACCTAATTGTAGAACCAGTAATGACGGACGCAAAAATaaTAGACGAGTCTAG
AAGGGTtGAAATGGCAATGGAAATCTAAAATAAAaTCTAAGGAACATTCATAACTTGGAT
GGACTGTAGCATGTCTGAAAcTGCTATAACAAGGTCACCCGATTTGATCATTCCTCTAGC
CTTGAGTAAGGCGAATGTCCTATTAAGGTTGCTTTCCATATCATCAGAAAAGCTCAGGCG
GAAAGGTATCAAGCCCcACTGTAGGTtCAGGCGCCTCCTTACTGATGTCGTGGTTGTAAA
AGCAAAGATTGGGCAGTCAGgCCGGCAACGAGACAAGAGAGATGCCATGTGACCATTCTT
AGTATAGACAAAAaGTGCATCCACCTCCAAATTGTTAGCCATCTTGGCAGCAGAGTTGCA
AATCTCTTCAGAAATAGAATCTGAAAaTGAAGATCCTATGGCTGGGAGTTCCATAACTTC
ATGACGCTTCTCTTCTCTCCACCATTTCTCGATTCTCACACTGACACTTCTCAGAACAGC
CAGTGCCTTCTCTGGGTACTGGCCcATGGCTGACTcACCAGAGAGCATCAAAGCATCAGC
CCGTTGCCTAACTGCTTCAGAAACATCAGCTACTTCTGCTCTGGTGGGTGTAGGGTATTC
AAtCATAGATTCAAGTAATTGAGAAGCAACAATGACTGGCTTATCTAGCTGCCTGCAGAG
CTGAACAAtCTTTTGCTGGGCTGATGGAACCTGTTCCAATGGTATCTGAGCACCCAGATC
TCCTCTTGCAACCATAGCTCCATCTGATGCTAGAATGATCTCTTCTAAGTTCTTCAATGA
GTCAATACTCTCTATTTTTGCAATGACAGCTATGTCACTATCACGAGACCTAGCAGCTAT
GTAGCTCTTGAGATGATTAAGCACTTCAGCAGACTTGACAAATGATATTGCAATAAAATC
AACACCCTCTGCAATACCAAAaTCGATGTCCAACCAATCCTTAGGGgAAATTGTGGGAAG
CATGGCATTACGTTCTCGCACTAGACTTCCATTCCTCCAGAACGTTAAATTAGCTCGTGG
TAGCAACAATCCCGGATCAGTACATCTGCATTTGACATCTGGACCAATTTTCtCAATCAC
CTCAAATCTTACCATCCCACCATCCACTAGGAGTTCATCCCCAAcTTGCACATCCTCGGC
AAAACCATCATAGTTCACATTGATAGTGCGTTCTGGGCGAGGTGAGGCAAaGGCTCTGAC
ACTGAAAGTCCATATTtCACCATCCTCAGCTTTAGCAGAGGGAGCTCCACCAAGATCGCC
CATGTGAATCTCACTCCCTTCAGTATCcATCATAATAGCCACAGCAAAACCTTTCTCTTC
ATTCAGTCTCCTAACACGCTCGATGACTCTTTtATGCCACTCGCGCGTGCCGTGgCACAT
ATTAAGTCTAGCAACATTCATtCCTCCCACCGCCAGCGCCTCCAGCTGCTCGAAGCCGCA
AGTGGCCGGACCGAtGgTGCAAACGAGCTTAGTCCTCCTCGTAcTCCTAAaTCCATTCtC
CTTTAATTCTGCTTCCGTCACCGCATCTACCTCAATCGAACTCACATCAGTAACTGGCAA
aGTATTGTGTTCCGTaGACAAAaCGCCGCTTCCAGTGCCATTtCCAGAAACAAGGACTTG
AGATGACGGAGCGGAGTTAGGATCTGAAGATGCTGATGCTTTAACGGAGACTGATTTGGA
AATGAAAGTGATGGGAAGTCGGGTATtGGAGGTTGGAAGAGAAGGTTTAACGAAAGGTTG
TTTAACGAAAGTGAGGTTAGGAGAACGAGTGAAGAAATGGAGTGACTGAGACATGGTTAC
CGGGAAATGTATTGCCCGGTGGCCACGTGGCTATTCACCGGAAAGGAAAAGAAAGAGGAA
GACAGAGGTTCGGGATGGAGAGGTGGAGGTTT
>contig00115  length=2063   numreads=53
TCccTATTAGAGAAGGCTAGGTTCAaGGgTTGGTCGAGTCaCTTACATACCTCTCGCTAT
CGCTCAAACcTtCCTCTCCCTATCGGTCTTCATACCTCtCCTTTCAGGAGAGGATATGGA
ATGCTCTAAGGGCGTTAGCGCTTAAGGTTAATTGAATTGAGTCTAAGCTAGAGCTCGGCC
CCAACGCCAGCTATCGGGTAGCCCGATCTAATAATATAATAGCGTGAGAGAAGCATTTTC
CAGCTCGAAAGTTATTAGGCAGCTAGTCaGgAAGTCCTGCCCCCAAAACCAGTTTCCATC
CAGTTCCGCAAGCCATTCCATAAAGTCAGTGCCCCAAGTCTGTGCCCCcAAGAATGTCCC
CAGCGAAAGCATGCCCTTTATTTTAGTTTCAAGCGATAGGGCTTTAGGCTTAGACTTCAT
CGTCAGTTGAAAGCTTAAGAAGTCGGCACGGCATTCCACATTAAGCTTTTAGGCAGGtAG
TTTTTTTTTtAATTACtATTACtGGTTGAGCTGATACGAGTACTCTCCGAGGAAGATTCG
CCTGTTCCAGAAAAAGTGCATTTCTTTATTCGAGTTACGTGATATGTATCCTTTGGGgCA
GGAaGATTGATAAACAGAGAAAGAGAAGAGAAAGCGTTATGCTTAACACATGCAAGTCGG
ACTCtCTTTtCTAGATTCACTCTCTTCCTCACcTATGAGCGAGCTAACAACAAATCCtCT
TTGAGTTAGGAGTTCCAgCGGCCAATTATGCGACAATCAATATAGGCTGATTATGCGAGA
aTAGCATAAGTGTGTTATTAGCATTTTAAAGGATTAACATAACAAGGTTTGgCAAGTAAa
CGAGGAATTTCTTACAGTAAGATAGAAAGCGGGCTAGTCTCCGAAAATGCCCCTCCCcGT
GTCGTTGGGAACAAGTAAGATTTTTCAGGGTAGAAGGCCTTTCCTTGAAAGCGAGAAGGA
CTCCGCTTACTCACCAGGTTTACGGCGGCGGCGCGGCTACCCTCGAAGGAAAGAGAAAAT
TGCTCTACACAGAGCGAGGAGAAGTACCCGACAGCACTTACGGCGGATTTTCGGATAAAT
GAAAaTATCGTCGTAGTATAGTTGCAGACAAGAAAGTAGCTGTGACGTGAACTGCGCTGT
GCTCATCAAAGTGTAGGCTGCACCGTGCTGAATGAAAAAAGCCCATTCCCATTTAATCTG
TGAGGAAAGCCCTCACCTTCTCTCTTCGAACATATATTTAAGAAGTACACTGGGACGCTT
TCAAAGTGTCTTCGGGATACGCGAGTGGCGGTGTGTCTTTTAAAAAAAGAGAAAAACAAA
ATTTCGCATGAAAAAAAAaGTATCACTCCTTCACCTTATCCATAACTTATGTCAATTGAT
TCGGGATCAAAGTCATCAGGAGCCTCTCCCTGCCCCACAACAAAACAAGTCGAAAACCCT
CTGAACGCAGTTGATGCGGTTAATTAAAGCCGGTATCAACGAGAATCTAAAACAGCTTAT
GGACACGCACAATTTGAATCTCCCACCTGACTGGACATTTCCCCAAATTACAACAGGGGG
GAAACAAACGATCTGGAGCATTTATGTTCGACTTTACAGGATCTTTCTTTATATGATATG
GGTTTGGTAGTCTTTCATCAAGCCAACAATCTTCTCCATTTTCTTTCTTCAGGGGTGGTT
AGTCAAACATTAGGgAGGGGGGATAAGGTAAGGTAAGTTAGAATCGAATTCTAAACCGGC
GTGGCGCTGCTGGATGCTTCTGATTAATAGAACAGGAAGAGGAGTCAGCTAAAAaGAAAG
ACCACCAAAaGTAATGACCACCAAGATATGCATAGTGATTCGATCTTTTGATCACCCATT
TTTGGAAAACCATTTTTGGGGGCTTCCGCCTTACACACGGAAGATTGGATTGCCTGAATC
ACGAGTCTTATATACTGTGTTACGATCACCTCATATTGATAAAAAGTCCAGAGAACAATT
TGAAATGGAAATCAAGAAAAAaTTTCTGGTCATAAAAACAGAAAGGCATGAATTGCGCAA
GAAGTTCTTTtGGTTAAAACGCC
>contig00116  length=2056   numreads=27
CTTTTTCATTTCCTTCaaTATATCTGCTCTTAGGTGACCATTGAaaCAAGTTTGGTTTTT
TtCACTTTCCTTCTTTTGAGGTCTCGCCGTCTTTGGAGTTCGGCTCTGCCTTTTGTCTGT
GAAGATTAATTGGTGGCGCATTTAAAGTCAAGTCTTtACTAAGGAGATCTATAGCAGGAG
AGATTTtCTTTGTTTCTTTAATTATATCGAGTTGTTTCAAGACATTTATGGTTATCTCTG
CAAAATCTTGGAATTGAAAATTCTAAAAAAaTtCTTTCTTTATCcATCTTCTGCTCTCGT
CCAACCAACTGCACATAaTTGATAGCCaGAAAACAGGGAAGCAAAAGTTGATATATCAAT
TCAaGCCAAAGACAaGCTTTGAAAACTTAGTCAGTGATAAGCAACGGATCTGTGATTTGG
GTTTTCTTCTGCAATTCTTTTACGCGAAAGAGACATCTCAAGACCCTTTAGTTTGATCTA
CCAGGATTTAGACGTTGCTTTTAGAGAAAAACGAAGACAATGTTGCCGCAAAAGCAAGCA
GAAGAAGCAATTGTCCCCAACTTTAGCGAGACAGAAAATGAAGCAAGACAAGAAGAACTA
GAAGaTGAACACTCTATGTTTAATGTCAAAAGCTTTCTCTGGCACGgAGGCTCCGCCTGG
GATGCTTGGTTCAGTTGCGCTTCTAATCAAGTAGCACAAGTTTTACTGACACTGCCTtAT
TCGTTCTCTCAACTGGGTATGCTGTCAGGAaTACTGTTCCAAATATTCTATGGACTTATG
GGAAGTTGGACTGCTTACCTTATAAGTGTTCTCTACATAGAATACAGAACTAGAAAaGAA
AAGGAGAATGTTAGCTTCAAGAACCATGTTATCCAGTGGTTTGAAGTTCTTGATGGGCTA
CTGGGTCCGTACTGGAAGGCAGCAGGACTTGCCTTCAACTGTACTTTCTTACTCTTTGGA
TCTGTTATTCAGCTTATTGCTTGTGCAAGTAACATTTACTACATCAATGACCACTTGGAC
AAGAGGACATGGACTTATATTTTTGGAGCTTGTTGTGCTACCACAGTTTTTATCCCATCC
TTTCACAACTACCGCATTTGGtCTTTtCTTGGCCTTGGCATGACCACTTACACCGCCTGG
TACcTCACCATAGCCGCCGTTGTTCACGGCCAGGTAGAAGGAGTAACCCACACGGGTCCA
AAAAAGCTGGTGCTATACTTCACCGGAGCAACCAACATCCTCTACACCTTTGGTGGACAC
GCAGTGACTGTAGAAATCATGCACGCCATGTGGAAGCCTCAAAaGTTCAAGTACATATAT
TTGTTAGCTACACTCTACGTTTTCACATTAACTCTTCCGTCGGCTTCCGCCGTTTATTGG
GCTTTTGGAGATGAACTTCTCAACCATTCTAATGCCTTCTCTCTCCTTCCCAAAaaCGGC
TTCCGTGATGCTGCCGTCATCTTAATGCTTATTCATCAGTTTATAACATTTGGATTTGCC
TGCACACCGCTGTACTTCGTATGGGAGAAGGTAATAGGGATGCATGACACAAAGAGCATA
TGTCTAAGAGCACTTGCTAGGCTGCCGGTGGTTATACCAATTTGGTTCTtAGCAATtATC
TtCCcTTtcTTtGGgCCCATTAATtCAGCTGTTGGAGCTCTTTTGGtCAGCTTCACCGTT
TACATTATCCCTGCCTTAGCCCATATGCTtACCTACAGAAAAGCCTCCGCCAGACAGAAT
GCGgCAGAGAAACCTCCATTGTTCTTACCAAGCTGGACGGCGATGTACGCGTTAAACGCG
TTCATAGTGGTGTGGGTATTGGTGGTTGGTTTTGGGTTtGGTGGGTGGGCTAGCATGACT
AACTTTGTCAAGCAAGTTGACACTTTTGGGCTATTTGCCAAATGCTACCAATGCAAGCCT
CCTCCACCTCCTACTATTACTGCTAATGCTACTATTACTACTCACCACcACTGAACTATA
GTTACCcGCCTGTGACTTTTGAGAGCCAAAaCTCaCCAACATATTTTGTATCATACATGG
GGAGGTATAGAGCAAT
>contig00117  length=2043   numreads=29
GCTGAAAAGAGAGAGAACGGAGAGAAAAGTTCGTTTGTAGACGTTATCGGACTCCAAATC
CACATTCAGCCGGATTTttGGGAACCCGGTTCATGTCCGGTCTAGGGTTTttGAAATTCT
GTGGAAAATCTCAAGAGCGTTAATTAACGGATTTGAAAATTACACGGATTCTTTGGAATT
TGTGAACTGCCAATTCTCGTATATTTTTCTATGTAATATTTGCTTCTTGACTGTTCTAAC
TTGGAGTTTTTTttttGGGGTTGTGGTATTGAATTTCAAGATATTAGGGGTTTTTAGGTT
TCTTATGAGGTTGAATTTGGGATCTTCAGATTTGGGGATAGTTGATAGGCAATTGTGGAG
CGTCTCGTGATGTTTACACCGCAAAGGAAAGTGTGGTCAGGCTGGTCGCCCATGCCACGG
AGCGAGAACCAGAaGAGTGGAGTCGGGTCGGATCCGAATACGAATGCTAACGGCccAAGT
GTCcTGAATTCTGGCGATGGGAGTGTTTtGAAaGGgAaGAGTGTGGCTTTTCCTGAGCCG
GTGACACCCAATGGCGTGGGTTTTGCCTTGAATGATGATGATGGATTGGCACTGAAGATT
TCCAAGCTCGAAAAAGagCTGTTTGACTATCAGTATAATATGGGACTTCTGTTGATTGAG
AAGAAGGAGTGGGgTTCTAAGTTTGAAGAACTCAAGCAAGCAATTTCAGAAGCTACAGAA
TCATTGAAACGAGAACAAGCAGCACATTTGATTGCAATCTCTGATGCTGAGAGGCGAGAA
GAGAATTTGAGGAAGGCCTTGGGTGTTGAGAAACAGTGTGTGCTTGATTTGGAGAAAGCA
GTGTGTGAGATGCGTGCGGAAAATGCAGAACTTAAATTTACAGCCGATTCAAAATTGGCT
GAAGCAAATGCTTTGATCACTAGTGTTGAAGAGAAaTCTCTAGAAGTCGAGGCAAAATTG
CGTGCTGTTGATGCTCGTCTTGCTGAAGTTAGTAGAAAGAGTTCGGAGATTGATAGGAAA
TCACAGGAGGTGGAATCCCGAGAAaGTGCTCTTCGAAGGgAGCGCTTGTCCTTCATCACA
GAGAGAGAGGCACATGAGTCTGCTTtCTCTAGGCAAAGAGAGGACTTGCGAGAATGGgAA
AGAAAaTTACAAGAGGGGGAAGAGAGGCTATCcAAaGGTCAAAGAATTATCAACCAAaGA
GAGGAGAGGGCAAATGAGAATGATAGGATCTTTAAGCAAAAGGAGAAGGACcTTGAAGAG
GCTCAGAAGAAGATTGATGAAGCAAACTCAACCTTGAAAaGGAAaGAAAaTGAAATGAGC
AGCAGGCTGGCTAATCTAACTCTAAAaGAAAaGGAATTCGATGCTACTAGAAAGAAATTA
GAGGTGAAaGAGGAAGAGTTGTGCAAATTAGAAGAAaaGCTAAATGATAGAGAAAAAGTT
GAGATTCAGAAGCTCATTGATGAGCATAATGCAATTTTAGATGAAAAAaaGCGTGAAttG
AGTTAGAAGCTGACCAAAAGAGGAAATCTCTGGATGAGGAACTGAAAAGCAAGATGGTTG
AAGTGGAGAAGAAGGAAGCTGAAATCAAACACATGGAGGAGAAAaTTCTAAAaaGAGAGC
AAGCACTGGATAAAaGATtGGACAAGCTTAAGGAAAaGAGAGAGACTTTGAGTTGAAATC
AAAaGTTCTAAAGGAAAGGGAGAAGACTATCAGATCTGAGGAAAaGAAATTGGAGACAGA
GAGAAGGGAACTGAGTTCTGATAAAGAAAATTTttCTGAATCTCAAGACTGAACTTGAGA
AGATAAGAGCTGCCAATGAAGAACAGCTACTGAAGATTCATGAGGAGAAGGAACGGCTCA
AAGTAAATGAAGAAGAgagggctgagcatgttcgcttgcaatccgaactaaaggaagaga
taaaaaagtgcaggcttcaggaggagctgctcttgaaggaggtcgaagatttgaagcagc
aaaaagagaattttgagagagaatgggatgatctggatgagaaaagggttatgattgaga
aag
>contig00118  length=2037   numreads=32
TTTGATGATCAAACCTCATAAaaTACAAAGGATTAGCACTAAATTAAGCTTGCAAACGAA
GCGAAGCTTGATAACGACCAAGAACTGACTGTAATCCTGACACGCAAGACCTCCCTTtCC
ATTCTTACTCAGGCAGAGAACCAAAATTCCAACAAAAAGGAGGATTTCAGTGATGAATTC
TATTCATGGGTTCTCAAAaGTGCAATTTttAAAAGTATCGGTTTTAGCCATGCCGAaTAC
CCATGAAGTAGTTGAAGTCATGGTGCTGGACCCTCAGTTGCTTTAGCCACGAATCTGCCA
CACTAAAGAGTGACACTAGCCTTTCTTGGTCCCTGCCACAGTGGCCTGAGATCCATACAT
TTCCTTGCATTTTGTAAGTGGCCAAACCGAATGGGGGAAGGgATATGCTTTCCCcTTCcT
TtCGCTTCCTTTCTGGACTCTCAATATCATCATCTAGGTCCATATCTTGGAAAGATGATG
ACAGGGTGTGGTATGTAAGAAAGCATGTGGACAAGTCCTTAATGGTTCTTCCCATGGGAA
TGTGATAAATTGGATACCATGCAACAGCCATCCAACTAGCCGGAGAAAGATCCACGCTTC
GCAACGACATCAAGCCCTGGAATCTTTGAGCCAATCCATTAATCTTATCCATCAATGGAA
CTCTTCCATACGGAGTTGATCTCTCAAAATACTGAAAATATAAGTTACCCAATCTATCAT
TGAGACGCCAAAGATTGTCTTGTTCGAATCCGCCTTCCTCTGAAGAGCATCCATCCCACC
TCCACAATTTGTCACTCTCACTCTCATCACTGCATGAATCGCTAAACGAATCCCTCGTCT
CACCATCACCAGACTCAATCTCTTCCCTGAAACCGTTAaCAGAGGAATTGCTAGTGAAAA
TCTGAATAGCAGAGAGATAAGGCACATAATACTGGACCAAGGTTTCTCCATTGTTCAAGA
CAATaGGAACTCcAGCCCCATAAGCACTCCATTCATCGTAACAATTCCATAGATCAccAA
cTGTAaaTaaCTCAACCGTTCTCTCTCCCATGgTGCCACAGACGGTTTAAGTTtCTAATC
TCAGTCTTGGGgAGGAATTGGGATGGGACTAATGGAGTTGTGCAATGAAGGAaGCAGTCG
AGGTTTGATTGCGTTGACCCccTTGTCAAAAATCATGGTTTCGAGGAGAAAGAGATAGAG
AGCTGGAAAAGAGAGGAGAGAAATTTAGTTTCTCCCCcAACCCAGAAAAGAAAAaaCAGA
GGAAGGTCAaGAAAATAGAGGAGAAAACAAaGGAGAAGGGTTAGACACACACAGAGAGAG
AATGAGAGAGAGAGAGAGAGAGAGAAaTTGTCGgATTtGtATTtCCTTTttAGAGATAGA
TAGAAAGAGTGACGAGGAGAAACAGAAATGCAAGAGAATTCttATTTTTTGACGTTTGGA
CAGCTAAATaTAAAAATAACTCAAAAATATCTCTCTTTTCTCTCTCTTTCTTTTCTTCTG
TTTCAAGAGAAAGTCCTGAGTGGTAAATGGCAATGTTGTCAAAATCCACAGCCACCGGAG
ACTCCAGTTTCCGGCTTCATTTTCGTTTCGGAAAGTCTAAAGAAACATTCAAAGATAAAG
CAATTGCTTTAATTGGGATGTTCTGTTTCTTGTACTCTGTTTCTGCaTTTGCTTTAAACT
TAAAGAAAaCTCAATATCCTCAACACTATTTTtCAATATTCAaGAAAAAAAaCTaCTCCT
GAGACACCGCAAAATTCAACGTTAATTCTTCAAGTTAAaTCAAAAACCCACcTTAAAACA
AGGGAgaCAAAAAAAaTaCAAGAAAGgAGGGgCTAAGAAAaTCCAGGAAAaTAAGGACAA
CGaTGGAAAAAGTTtCTGTTTTtAACACATTCAAGATAaTCACATACTTTCTTTTCAACA
GAAACCCATTTTTCATGTGCTTAAGATCAGATTGTTAGCAGAATTACAACTAGCGTGAGA
ATAGAGATTATAATTTTTCTTTCTTACGGAAAaTAATAAAAAGGAATCAACTTTCCC
>contig00119  length=2041   numreads=42
CGCATTGCAAGTTTGACAGgTAAAAACACCAGCATGACAATCAAACTTCCATAAACTGCA
ACAGACAACAAAACCCTGCGAGCATGCTTGTGCACAGGATCGTCAATCAAATCTCGAAAC
GGGTTGTAGTTTGGATCGGCTGGATCTCGAAGGAAATACAATACTCcAGGGCGTAATACC
CCTCGAAGAAGACTGACAAAGATGCTTATTTGTAGCATATAAACAATTCCTACAACCCAA
TGAACCAATGAGCTTGCCAAAGGAGAAACTGAGAAGAATTGAACTCTCTGAGCCATGGAC
TTCCCGAACATCCTTATAGTACAAACATCCAACCACCAACCACACATCAAAGGAAaTACG
CCAAGTTCAATAACCAAAAGAAAGGCAACCTTAATCATAGTCATCAAATGCCTCATtGCA
GCCAAGAACTGCCTGAAAAGGGATGGAATTGTTTCTGCTATAGAAGCGATACCATAAAAC
CTCCCCATAGTCAAAGGcTCACCCTTCgTGTAACGAATCAAAGCAACAATTCCAAGATAG
AAGAAGACTAGGGAAAATATAAATATGTATCCAATAGCAAGAGTTGTTACATCAGAAAGT
CGTGATGTGCCAATACTTGACCCTTTTAAGAGATCTGCTGACAGTGGAGTGCTTACATTC
TTTGAGACTTCATTTAGACCACTTGCATTTACTTTTAAAATATCTGCAACCTGACCAAGA
AGTCCACCATCTTGGCCTTCAGATGTCAAATTTGTAACAACAGTTAATGCATTCTTCAAC
GTAAAATTTGCTATGGAGAGGGCAGTATCTGTAAATGGCATAACTGTTGACAATAATGGA
CCGCTTGCAGACGAGAAAATCCATGATACATGATAGAGTATAATACGTCCGAGTGAAAAG
GGTaCAAAGaTCACTATACCAAGGAATATCATATTGCTAGCAAGAACAGTAAATGCATTT
tCAaCTAAATGGAACACAGGACCCTGCATGCCAACAAGCTCATCGAAAGGAACATCCTCA
GCACCATCAGCATCATCTAAACCATCAAACATTTGTTCAACATGAGCCTCCAGACGAGCT
GCCTGCATCTCCcATCGAGCAGCAACATTTTCTGCATTTCTTCTGATTATTTGACCAGCC
CCAGCAATTCCTTGTCCTCCACCAGCATCTTCAGCATTTGCCTCACCAGCAAAATTTCTA
TTTGCTTGCCCCGGTTGCCTTCTTGCAGCACGGGCACCATTTCTGTCACCTTCATCTTCT
CTCTCAGCATCCTGACCTCCAAGCTCTCTTAAATGCCTAAAGTAATCTCTTAATGAAGTG
GCCCCAAGAAAAATGAACACAATACTTGCAGAAAGTAGGAAGCCATGCAGACAATCAGTA
AGAATAATAGTGGTGGATATATGACTTAAAAATAATCTCTGGGCTTCACCAAAACTCCTA
ACAAAAGCCAAACGCCATATCCAAAATGTTATGAAGGGTATAATAAGGAGCCAAACAGAA
AGTACAAAGCTAAGACGCAAAAaGAATTGCAGAACATGGCAAGCCTTCATTGCCATCCCA
ACTATAAACTCCTGAAAAGGAAGCCTTGCCGGGGCATTCTCAGCATAAACAGGAGAGAAA
GAGAATGCGTGCTTGCAGACCTCGCATTGGCGAGCGTTGCTGTGATTCAGCCACTGGAGA
AGACAATCCTGGTGCACAAACTTAATACTTCCGCTACAAGCACACGGATACCGTAAAGGA
TTCTCCGCATCTCCCGGGTTCCTACAGATCCGGCAAACATCCTCCTCCTCCTCATCGTCC
TCATACTTCGATGCCGCTGCCGCTGCCGCTGCCGCCGCCGACGAaGCTCcGTTCCCCTCC
CcTTTATCAAATACGCGATTCGATGCCGTAGAACTCGATGAAGATGATGTGGAGGATGGA
GACGACGGTCTTAGGGTATCATTAGCGTCTACGTgATTCGATGGCGGTAGTAGTGGCGCC
TTCCCAGAGGCGATCTCCATGAGAAAGTTTAGGTTTACGAGAGGAGGAGGGCAACGAATC
G
>contig00120  length=2040   numreads=90
ccagtGCCTTTTACCAATAGGAAAGATCTTATTAAAAGTCTTTCGGCCCTAACTGACTCG
CTCTGTAACCCGGCTTGACGaGTAACTGTTTTTCTTTTCCCTTCATTCCATCCACTTTCA
TTCcGGGGTTCATCCCCCCTTTCTATGATTCCCTAGTTCGTCTTCTCTTAATCTATTTAT
TGTGTGAGGGAAATCCTCTCAGCCTGAAGGCTGATGCCGCACCTTGCGCGTGTGAATGGA
TCTTTTATATACCTCTTTGCTCAGCACGTGACTGTGTACTCCTAAAATGGAAGCTGCATG
TCAAAGCCCGTTCCCGGTTCATGGTGGAATCTCCATTAAATGCGTTGGTAAAGCACGGGA
TGTGGGAAAAAAAGCGGAGGTTGCCGCTGTGACAGTATGAGTCTGAGTTCCAGCTCTTTC
TGTTGCCGCTGCAAGACTAGCCGTTGTTGAGTAAATAGCAGCTCTTACCCTATCCGCGGT
TGATGGTGAATAAGCGTTGCTATAGAATCAGCTGCTGTTGAGGAAGCATCCAATTGCAAT
TCCAGAGGCATATCCCTTCTTTTATATTATATATTATAAGGAACTTCTTGCCCGAATAAG
GCGAAGGGATTGACAGCGGGGAAGGAAAGCAAGGTTGAGTTTTTACTCAACTAGTAAGAC
ATGCCCAGAAGAGGATTGAGGGACAGAAGGAGAGCTGCAGGCCAACAAAACAAGGAATAG
AAGACTAGGTGAGCCGGTAGACGAAAAATAGGAGCAGACTTCCAAGCCAACAAAAACAAC
TCAATATCATAATAAAAGAAAACCAAAAGGGGTTAATCAAACAAAGATATCTATGGTCGA
TTCTACGAAGAGTAGATTCGCCCCTTATGTTATGGCTCGTCTCGCGCTTAGTCACTCGCG
GGATTCGGATAGGGGAGCAGCAAGTCTTTTCTGAAAAAACTCGCAGTTCTCCCCTTTATC
TAAAAAaTATATATCTATATATATTTTACTAACTCTTTGGTTGGATCAGACAGGGACTTC
TATAAAGATCTTTCCACTCATTCATCATACTCAAAGTCGAAGTCACGGCATGGCATGGGG
GGCTCGGAAAAaTAaCGAGAATCGGTGTCGTGGTGGTGCTACGAGATGGCGATTTATCGT
ATAGAAGAAGAGATCCGCGGACCTATTGATTGACCATAGCTGCGAACCGGTCGACTGCTA
TCTAAGAGAAGATAAGTAGTTCTTCTATCGTTCAAGGGCAAGGGGAGAAAATGTAGCGGC
TTGCCTAGATCTCGTATTTCCCACGTAGTCCGTCGGTCAAACCAACGATTCTCTTCTCAA
AGTAATAGAGAGATTCTTTTTCTGGTATGTAACTCCGCGAGCTAGGAGCGCATCATCGGG
GCAGGGCGAAAACGAACATAGGATCAGCATCATGGCCCTTTTCTTGTTTCTTTTGTTTGT
GTCCGGTCCGTTGTGTGTGTTTTTTTtAAAGCTTAGCCGGGGACTGCTGCTCTGGGGCAT
CCCTTTCCTCTTCTTTCTTTTGCTGCTGATCTCACATCGAGAGCAGCTCCTTCTTGTTCA
GGGTCATCAGATGAGAGATCTTCCTCCGACTCCGAGAAATCGGTCAAGCGGGAGGCTACC
CTCTCCTTTCAGTCGAGTCACTTCATCCCTCCCCAGAGGAAAGCAGAAGCTCCAGGATGA
GTATGTCCTGGATTCCCGGATTCATTCTCGTCCTGATCCACCATGGAATTTTCGGAATCT
ACAAAAaCATTCTAGGAGAGGGCTCGTAATGATCTTCTCAAACTCAAAGATCAAAAGGTG
CTGAAGTGGCAGGGTAGGAGGGGATCTGtAGGTTTTTGTGAAAGGGATGCTCTTATCATG
TTATTGCTGAAAAAAAAAaCCGAaTTCCTCCATTTGATGTCGATTCATCCACACTTCCAT
TCCTTGTAGAGGAAGGCTAACTGCTTGCTGGCTGGGAGCTGTATGAGCGGTAACGTCCAC
GTACGGTTCCGTGAGAAGGGCGGCGGTGGACAGAAATGGCCTTGTTGTACCTtACTCTCG
>contig00121  length=2036   numreads=87
CCCcACTAACCAATTACgTTACgaCCATTGAACAAACTTGGTTGACAAACATAGTTTATG
CGCCGCTAATGTAGCGGCTTGTCGAGCATTTGACAAACTCACACCATCCATTTCAAATAG
GATTTGTCCCGTAGACACACGAGCAATCCAACCCGTAGGATTTCCTTTTCCTCTTCCCAT
TCTTACTTCTGTAGGTTTCCCGGTAATAGGGAGATCTGCGAAAACTCTTACCCATATCTT
ACCATTTCTTCGGAATTGTCCGCTCATAGCACGATGGAATTGTCCGCTTATAGCCCGACG
CGCTGCTTCAATGGCTCGATATGAAAGACGACCAGCTTTACAACTTTTAATGCCATATCT
TCCAAAACCAAGTTGTGTACCGTCCAGTTTGCAACCCCTACTACATCTGCCTTTACGATA
TTTACTATATTTCGTACGTTTCGGATATAGCATGTCCCCCCTTTTTTTTTTtACtATATG
AAATCCACACTTTGACACCTAAGATTCCGTAACGAGTAGATACTTCCGCAGAAGCATAAT
CGATTTTCTGGTTAAATACATTACAAGATGTTTTTCCATACTTTCCGCATTCAGTTCTAG
CTATTTCTGCGCCTGATAATCGACCTGAACAACATATACGgaTCCCcTCCACCCCTTTTT
TCATTACTAATGGAATCTCCTTCACTATTTTACTAAAAATGGAACGAAATGATCTTGTTT
TGTTCCTCAGTTGAAAAGAGATGTCTTGAGCAATCAGAGAAGCACTTTGATAAACAGATT
TAATCTTGACCGACTCAATTAAGGTATTAGTGTTTGTTCTATTAGACAACAAAGATCGCA
TTTTTTTCATTTCGTTCAAATAAGAGTTGTACCCGTACGGAATTCTTCTGTTTCTCAGTA
TGATCTCTATCATCATCTCTATTCCCTTTATCAATTCTCCTATCCCACCTAGGTTTATGA
ATTTCTCTATCAATTCCATTACCTTATCCTTACCCATGAGGTTCCAACATTTGATCCTTA
ATTGACCTAGGAGTTGTTCCCGGGCATCCTGGTTATTATACACCCCAACCCCATCCCTTA
GAAAGAAAAAGGTAGCACCGAAGAAAGGAAAAAGCGAGATGGTGgTTTTTGTTGTTCCCG
CGAAGCGAAGATCATTCGTTTGGCGAATGAAGTGAGTCAACCTCTTTTTGGCTTCGGACA
AACACTTTTTTTCGCTGGTCAaGCTTTCTACAAAAAAaGCGATGCGAGAACGTATTCTCT
TATCTAAGCTTCTTCCCTGTGCATTCGCCCCCCCCATCGTAGATGGTTCAGCCACGCCCG
GTGCCACGAAATGATTGAGAACTACGACGGGGTCGAAATGAATTTGGTTCTTTGTATTCA
ATAAATATTGCATGACCAAATAATTCAAGGAGAGGCACACTGTAGGGAGGGTCCTTTTAA
GTAGATGACTCGTCGGGCCGTCGGAGCGGGACTTCTTTGGGAAAAAGAACTTGAATAACT
TCGTTTTTCTGAAGGAGTCGTCATTTTCTATCAGGAACGCTATGTCATTTACAACCCCGG
CGTATTTCGGATGCTTGAAGGCCCCGCTGACCCGAAGTGATTTAGAAAGATTCTTCTTTA
TCGATGGTGATCGGTCATGGTATCCATAGCGTTGCTTCTTTTTCGGCCAAATCCTGATTT
CGTTTTCCTTCTCCCGGTCGTCGAGCCTGATCGACTCGACTCTTTTCCCTGCCCCCcGGC
CTCTCACTTCGTTTCGTTCTTCTTCTGTATTGTCGCTTGAATGAAGACACCTGATCGGCC
CGACTTTCCCGAATGTCCACCACCGGCCCTTCTCCTTTCCGGGTCTAGTTTTTTtGCGTC
GTTTCAGTCGTCGTGGTCGACGGGGAAGAAAgAAaTTAATGAATGTTCTTTTGGGAAAAT
GTAGAATAATACACCTACCGAGACGAAAGCCAAAGGTGAGTCTCGTAGGTGGACGTATCG
AACCgAAaTAAGATCTCAGATTGACATCTTGATACACTAATTTACCATAATAATAa
>contig00122  length=2039   numreads=50
aaaaaaaaAAAaaagAAAAAAAaaaagAAaTATGGATGAAATTTaCAAACAGGGCATTAC
CAGGAAAaGAAAGAGACGCAACATCATATACAGCTCTACGCAGAAACCAACCTCATCGGA
TCCAAGGGCAAAACACACTCTGGAAAATCTGTTCTTGGTCCAGCAAGGGAGTAATATGCA
AGTATATGGGCTGGTTGCTCAACCACCGCATCTTCGCCAACCTGATtAACCATGGCAACT
TTTCTAAGAGGAATTAACTCAATGTTCCAAAATGGGCGAGCCATTGTTAAAAGATCACGA
CCTGGAATTGACGATGCTTTATAACCTtGCaCCCaCAGATACCTCAAAGAGGTCAGTTGC
ATCACAGCTCTAGCCAATGCACTCTCAGTGAAACAACAGCccccTcATTTCtAGCTTTTG
AaGACTAGgACATCCTTTAGAAAaTGCTAAAaGCCCcTCATCAGACTCTCCAACGTAaCC
CAAAaGCATCCATCTCACATTCTGACTGTACTGCCCAATATAACCAAGACCCACATCAGT
CAATCCTCCTTGTCGAAGATACAGAGCAAACCTCCGGAGCTTCTCACAATGTCTCAATAG
AGCTCGAACACCATTGTCAAGTGGTAGATCAGTTATCCTCTCTTCTCGGTCGAGCAAGAC
CAGGCGGAAATCATTCAGGTTCTTTAAGCAAGCACCAATATGTTCTAGTGCTGCATTTGT
GATATCAGAAACATAAACAGCCATGTACTCAAGTTCCAGACAGCCCTGAGCCAAAGCAAT
CAATCCTCTCTGCGAAACTACACCTTCTTCATCCTCCATTCCCTGCTCATCAGCACCACG
CTCAATTCTAAGTCTCTTTAGTCGCTTACAACTGGAAGCAAGAACTTCCAGCCCTCTATC
TCCAATAACATTTCTTGCCTCAAGAACTTCTAaGTTGCAGCACTTTtGAATTAGAAAACA
ATGGTCCTCTGTGTCAAGTAATGCATAGAGGAGATCCAACTTTTTGAGCATGGGTGCAAA
AGGGAACACTATCGGCATTTCATTTTTTCCCATATAGGTCAGACCCAATCGACACAATCT
TTGTGGAAATGTCACAGCAGAATACTTGTCCGGTGCATCATTGAAGGAACCCCCACAAAA
TTCTTCTAGAGCAGCTGCAGCATGGAAAAAACCATGAAGATCCAATATTTCACAATCACT
AATTTTAACAGATACTAAGGAGCGACAATTTTTGGCTATGAGCTCAAGGTCTTCAAATCT
GACTTTGGTTAGCTCCGTCATGTAAAAATTTAGATTCTCAAGAACTGTATTATTAATAGC
AATCTGATGTAGCCAATCACCATCTTTCTCAAGAATCGAGCTCTCTTCCAAAAGTAAAGT
TCTTAATTGCCTGCACAAGCGACCGACATGTAAAAGCCCATCGGTAGAGAATCCAGAACA
CTTATCAAGTTTCAAGACCTGCAAGACCCGACCACGAGACTTAGCGAGAAGCTCCAGATC
CGAGTCCTTCACAATCATTCGTCTGAAGTGAACAGATTTCAAGCAATCAAACGAGTCGGC
AATTTCATTAACCCACGGCGTCACAAACCCTCCCcAATCCTCCGGTATCAAATTAAACAT
AGCAGCTCTTGGTTtCCCTTtCAGCTTtAGGGATTCAAGgTGCTTAAAACGACGTCGTAA
CCGATCCGGACTAGTGGTATAGCATAAAGCGATCGTTATATGCTTTCGCGTTAAGGCGTC
AAGCTCATACCAGCGACGACAAACCAGTGAAACAGCGTCGCGGTCTCGTGGGTCATCTAT
GTACGGCATCACACATtCTAAAACGACATCGGGCATGCCACTGCTGCAACTCATTCTATT
GAGTTTGCTGTCCTGACTCTCCTCTTCCAtcgcTTtAaCAaGCcGGAGATtCAAGAAaaC
GgCAAaGACAACGGTTCCATCGGATCGCAACTTCAACTTCAGATCGACTAATCGAGTGCA
GTCGCTTACCGCGACCAATCATGGAAGCAGTGTTTAGTGAGCAGCAGAGACACAGACAC
>contig00123  length=2031   numreads=20
CCACTTACCAAGGTACAATCCAATTGGTAATGCTTAAACCTTCccACAAGAAGGAAAAAA
GAGTAACCTGCTCAAGCCATCCTTTTAAGCAAGGTACCGATACAATTTTCTGTCAGAACT
ATCCCTCTCTAAGAAATCTCGTTCAATAAGAGACTCAATACGTTTCTTAATCTCTGTGGG
ATTGGCCAGAAATCGCGACTGCAACTGCTTTGTGACCTCAGCAaTTATATTGTTAtGATC
CAACACCCTTCTTGATTTCATGATCCTAACTATTGCTGCTTCTATCTGGGGCTTCCTGTC
CTCCTCCACTCTCTGCCGAGTCTCTTGCTTTTCAGGTTCTGATTCCTTTTGTGCAACTAC
AGTTCCTATCTTCACCTTGTAGAATTTGCTtGTAAATTTGTCGTTGACGAAAAaaGCATC
TTCCTCACCAATGTCTTTACTCATGGGCTCTTTTCGAAGCACATTCTTtCcTTTCACACA
AGCCATAGATTGCAGGCACCTCTTCAGGTCTGAAGCAGGAATTTCTGTTGCTTGCtCAAT
CTCCTTGTAGCTAAgCCGATCAGCATTGttAAACAGCATAAGGACGCACATTTGATAAGT
AGAAACATTCAACTCGtGTTTCTGACcTTCCCAAATGTTGCTTTAATGTCTGCTGTGCCC
ATGTTAGTCTGCCAGGAGAGTCTCCGACCGGTATGGGTTCCAAGgTAATAGGATCGGAAC
TTCTCACATAGTGCTGACATTTCAGTAGGCAAGTTGCAAGTAACACTAGGCTGAGTTGGC
CAAGATCCCGTTGTCAAAACCTGGACAACCAGTGTAGGTCCATCCCCTAGCTCAGGGTGG
CTTGCATAAAACCCTTGCATTgTGTCCTGGGAGGTCTTCATGTCAGTAAACATGCCTTCT
AACTTTGAAGTGAATTGATATCCACATTCAGTCTTAAGTTTGACTATTAAACTTCTCTCT
GCGTCATCAGAgACAGTTTTACCTGATAACAACCGTTTAGCCAAATGCTGTTTATAATAC
TTCTCAAATACATCTTTCTCCTGCAAGTAACGGAACAACATCATCACTTTAtCAAGAATA
ATCTCCACATCTTCCTCACTAACTCCCTTTAGACCTTTCCGAAGTTTGTCGTCCACGAAC
AACGAGATAAACTCAGGAGAGCGAGCATTCAAGTTAATGAAGTATTCAAAaaGAGgAATT
CAAAGCaTTCTGGAATGTCTTATCATTGTTGAATGCCAAGCTTATGATGCTATCATACTT
AtCTTTTTCATCCAGCAAaCGCTGaaCAAATTCCACAGGATCCTTCAATCTTTCTGGATC
AGTAACTAGTTGTTTTCCTGTCTCCCTGAGGTGAGAAGTCATCACTTCTCGTATTTTTAG
AAGACCATTAGGAACCCGACGGAATAGGTTATACATTCTTCCCAAGTCTTCATACTTATC
ATCAAGAAGCATATTTACCAGGCCTGAgTTATCCATGTGCACTAGTCTCAGCATGTGGTT
AGCAATCATTTCCTTCTCCACCACATTAGTTATCTTGACTTCACTCTTGGTATCCAAGTA
GTGGGTCACTCTCTCCATCTCTTCATTCAAACGTTTCTCGGCTTTTTTCAAATATTCCCC
ACAATCACAGCATTCAATAAATTTTTGAGATTCACCCCTATAAAACTCAGCTGAAACCTC
AAGAAATGgCTTCTCAAAGTCTTCTTGGTAAACTGAAGAACCTAAATCCATAAGCATCTT
GATTATGTTCCTCATCAATCCTCTGTCTATAACTTCAACAGTCCGTTCTCTGTGAACAAG
TTCAAGAAGTGTATTAAGAAGCCTGGTTTGGATTTTGCTCGAGTGTATGATATTATCCCT
CCACAAGTTTAGTCCAAGCTCATGAACTGGAGTTTTATGCGTGCTTGGAATATATGTCCT
ATCCATGTACATCAATATATCCCTAATcatttgcaatgctttgttatggtcattccattt
cctgttcagctcctactaaaaatgaatctccctgacgcacgcctacaatag
>contig00124  length=2022   numreads=32
GGAAGGTGGATTTGGTGTATTGggAGGttGTTTTAGGAGTTTAGTGAGGAGAAAACAAGT
TGATTCTGCACATGTTAAAGCTAATGGTCACCATCAGTTaGCCAAGGAGCTGTCTGTTCC
TCACCTTATTGCAATTGGTGTTGGTTCAACAATAGGAGCTGGAGTTTATATTCTTGTTGG
AACTGTCGCTAGAGAGCATTCTGGTCCTGCTCTTACAATTTCCTTtCTGATAGCTGGAAT
TGCTGCTGCTCTCTCTGCCTTTTGCTATGCAGAGCTTGCGAGCCGATGTCCATCTGCCGG
CAGTGCTTATCACTATTCTTATATATGTGTTGGAGAaGGTGTTGCGTGGTTGATTGGCTG
GGCTCTAATATTGGAATACACAATTGgTGGATCAGCTGTTGCTCGTGGCATATCCCCAAA
TCTGGCATTCTTCTTTGGAGgCCAGGAtAGTTTGCCCAGTTTTCTAGCACGTCAGCATAT
TCCTGGCCTTGATATTaCAGTTGAtCCTTGTGCTGCAATTCTAGTATTTATTGTtACTGG
ATTCTTGTGTTtGGgAaTCAaGGAgAGTACTGTGGTACAAGGTACAGTCACCgTTGTgAA
TGTCTGTGCGATGCTTTTTGTCATAATAGCTGGCAGTTACCTGGGCTTCAAGACTGGATG
GGCAGGATATGAGCTTCCTATGGGTATTTTGCTTTTGGAGTAGATGGGATGCTTGCAGGG
TCTGCAaCAGTCTTTTTCGCGTACATTGGTTTTGATTCAGTTGCTAGCACTGCTGAGgAG
gTAAaGAATCCACAGCGAGATTTACCgTTGGGCATAGGGCTTGCACTATCTATTtGTTGT
ACTTTATACATGCTGGTCTCAGTtGTTATTGTCGGACTGGTACCTTATTATGCAATGAAT
CCTGATACTCCCATCTCTTCTGCATTTGCTACACATGGCATGCAATGGGCTGCGTACATA
ATAACTGCCGGAGCTgTTATGGCTCTCTGTTCAACATTGATGGGCTCGCTtCTTCCTCAG
CCTAGGATTTTGATGGCAATGGCTAGAGATGGATTGTTGCCACCATTCTTTTCAGATGTT
AATAAGAGTACCCAAGTTCCTGTAAAGAGCACATTGGTGACTGGTCTTGGTGCTGCTACT
TTGGCATTTTTTATGAATGTTGACCAGTTGGCAGGCATGGTCAGCGTGGGCACACTTCTT
GCTTTTACCATGGTTGCAATTTCTGTATTGAtACTCAGATATGTGCCACCAGATGAGGTG
CCATTTCCATCCTCACTTCAGGACACAATTGATTCTGTGTCATTGCGGTACAGTGCAAGT
AATGGTGAAAAGCCTGGAGTTGAAGCTGGTACTTCAATCACTTTGCCTTtATTAGGCAAA
AaTAaGAAGCTAAaGGCAGCTGAATATCCTATAATTGTAAAaCAAGAAGCTGAAGACAAT
TATGTCCTAAAAGAAGGAACCAGAAGAAATATTGCTGGTTGGACCATAGCATTCACATGT
ATTGGTGCATTTCTTCTTACATATGCAGCTACAGATTTGAACCTACCTGGGCTTCTTCGC
TTTACGTTATGTGGTGTTGGCGGTGCTCTTCTTCTGTTTGGTCTGATTGTGCTGACTCTT
ATCGAACAAGATGATGCAAGGCACAGCTTTGGGCATTCTGGAGGATTTATTTGTCCATTT
GTTCCACtCCTTCCAATCATCTGCATTCTCATCAACcTGTACCTGCTtATTAATCTGGGT
GTTGCTACCTGGACACGGGTTTCAATCTGGCTCCTCATTGGAGTGATCATTTATGCAATC
TATGGTCGAGCTCACAGCTCGTTGTTAGATGCGGTGTACGTACCTGCAGCTCATGCTGAT
GAAATTTATCGCACCTCTGGAGATAGTTTGGCATAGAGATATTAGACATGCCAGTATCCC
TTCTCACGTAATTCTTACAGCAGAATCTCGTTGTTGTATTGTATGATGGCATTCCTCTGA
AACGCCGTCTCCCccACCATTTCTTTGGCTTCTAAAaaTGCC
>contig00125  length=2009   numreads=71
TGGAAATttACACACTtGGATTttGTTTTtCTtAcTTTTtACCCtcTCTGTGTCAAGTCT
CACTcAcACccccAGGCTTTGAGATTCACTGACTCGCTAACTTCAACTCAGTCGCTATAC
TGAGTTAACTCGAACCGCCGGGTTTCCAAGCCGAGGTGACAATTAGCGGTCTCGTATGCC
AACCAAGCATCAAGCATCCATCTTTTTCCTCTACTCTATACCCATCACCACCAGCGAATA
TATCTAACAACATGCCAGCTTGTTTATACGCGTTTGAACCAAGGTGAACCGGTTCGAACC
CAGCTGCATCAATCCGAGTTCTCCACTGAGCAAGCGTCTCATGTCGCTCAACTCGGTCTG
CTCCTTCCCAAGCTACAACATTACAAATCTGCCTTCCTAAGTATAACTCGGACATAACCA
GGTCTTGACTCGGTACAACTGACCCAGATCCTTCCAACGAGTCAAACAAACTCGAATAGT
AATGCAACGCTTCAGTAAACCGGTCTAAAAAAACCGGACCGTTGTGGTTTGCTTCTTGTT
CAACAATGGTTACAATTTTAGGCTTCATTGCTTTAACAGAGGAAAGAACTTTATCAATCC
CACCTGGACGGGCCAGGAGGCGGTGAAGCTCGAAAACCGAATTGACGGCGACCGTCTCGA
CATCAGGGCGGACGTCGAGCATTTCCGGCTGCAGATCCGCCAAACTATTCGCAACGAAAC
CACGGAATTCAAATTCAACACCAATAGCTTCCGCCAATTGCGCTAACTTCCAACCGACTT
GCTGCAAAGTATCGGTATTATTAGGCTGCGGTGGTCCAATCCCGGTTAAACGGAAAGACG
GCGGGCCACCTGGCCTCAAAGCAAGTGCTTGCATAAGCGCCGGCCACTGCATACCTTGTT
TAAGCCCAAAATCAATCACATGTACTCGATTTGCAGTTGAAAATGCCTCGAGAATGGCTT
GATTAGCTGTGAAATGAGCGAATTTGAGGTAAGGACAGGTTTCGTAGAAATGCATCTCTA
AAGTATCAGAATAGGAAGGATCCAAGCTCTCTTGAGGGTAGATTTTGTAAATTCGACGAG
CTAATGCTTCTGCAAAATAAGTAGCGACTTTTCTCATAGAACTAGCTTGAGACGCCGCGA
GCAAACCTATGTGCTTCAATAATGCTTCTGCTAGTTTCAAATTATCTTGTTGAACAGCTT
CTGCACACGCTAAAAGCGTATGTACGAGTCGAATTCCAGTTTCCTGTGAGTCGATTAGGA
CTACAGGCCGAGCTGACTCTGACAAATTACCAGATATCGTAATTTGTGATGGCGGAGAAG
GAGATGACAGTGAAGATGAAGATGAAACGGTTAAATTATTATCAGAACCAGAAGCCATTT
TCATACGCTTTCTTGAGTTTGTACTTTCTCTCTCTAATGAATCGTTTtGCTGCTGTTGTG
GTGGCGGCGGTGGATAAGCAATCACACCAGGAATTGCACGAAGATCGTATTCGGAGTCGT
CACTGAAAATTCCTGGTTGTGGATTCCTAGAGAAAGAAaTTGTAGAATCTTGATTTTGAA
GGATATCAGAGGAATCAAGaCCGAAaGGGGAATTaTTAAACTCAGAAAGCATGCTTTGAA
CCCAACCGGAGAGATCTGAAGGATTATAATGTACAGTATCAGTAGAAAGATGAGAAATCC
CATCTTCTTGAGCTGTACCCATTACCATCTCAAGTTGTTCAAGCTTTTGAGCAACGTCGG
CCATGTCCGATGACcGGACTTTGTAACCTAATACAGCAAGTAATTCATCTACAGCCCCAC
TATCTTGCTCTTCATTCCATAATTTtCCTTTCCCCATTGACAAAGATTCACCTTTGCCGT
CGCCGCCGCCACCCACATCGGAACTTTCTTGAAGATCTCTTTTCCTCATTTtCTTGATTC
TTTTtATTGGAAAAGCGTAATTAGAGAAACATAAGAGTTCTATTGGGTGATAATTTAGAA
GGAAAATGATAGGAAGGAGAAGAGATGGG
>contig00126  length=1997   numreads=50
gggctccatagcaagaaatgatatattctgttaaagacagtccttcacgtaaattgcttt
gaatgggTAAATCAATCATTTGTCCTTGTGGATCCGACATTAATCCTCTCATACCTACTA
ATTGGTGTACTTgAGATGCATTTCCCCTAGCTCCcGAAAAAGACATTATAtGAACTGGAT
TAAAGGgTTCCGTCATCCTAAAATTAAGATTCATTTCTTGTCGCAAATATTCACTTGTAG
CATACCATACCTCAATAGATTGGCGTAATTTTTCTACCACGTGTACATTTCCATAATGAT
AATGTTTTTCCAAAATCAAACTTTGTtGTTCAGCATCTTGGACTAGCCATCCCTTAGAAG
GTATTGTTAAAAGATCATCAATTCCTAATGAAaTGGATGTAGCAGTGgCTTGCTGGAAAC
CCAGAGTCTTTACTTGATCCAGGATGTGTGATGTATATGCCATTCCAAAATGATCTATTA
ATCtGCTAATAAGtCGTTTAAtGGCAGTTCCATcTATCACTTTATTGTGAAAGACCAGAC
TGGCCCGTTCGACCATAAGCACCTCCATATTCTGCTGAGTAGGGTTCGACAATGGATTTG
AGTCACTGATTGGAAATTTCCTTTtCTTGATCTTGATTCGCGTaGAAATtCAGGAGCtAC
GGTCCTAGTTGAACCAAAGaGATCGGAATTCATGCCGATGTCATAGAATTACTTAACTtA
GATCCGATTAGATACCATCTGAGCAGGCTTGACAAAACCCTTGTATAGCTTCTTCGATTT
CTCGATAAAAAGAAATATGACCAACAGTAGTTCGAATGTATATACAAATAATTTCTTTTT
TtATATTTCTTACTATTAGATAGTGTTCATAAATCTCATGATAGGTACCTAAAGATTCAT
AGTGAACTTCGAGGGGAGCTTCTCTTGAAACAATAGCGCGTTGATCTAGTTGCCACCGGA
GCCACAAAGGGCTATCTAAATTGATTCTTTTCCGCCGAAAAGCGCCAATTGCATCATAAG
AATTAGAAAAAAAaGGTTCTTTCGTATATTTATTGTTATTATCGTCAATTCTTTCATTTT
GAGAATTTCTGCGATTACATGGATTATACCTATTTGCACAAATACCTCGACGATTCCCGC
TTGTTAATACATAGAGCCCAATAAGCATATCTTGAGTTGGTACGGAGATGGGATCTCCAA
TAGCTGGAGACAAGAGATTCATATGAGAAAACATAAGTAAACGAGCCTCTGTTTGAGCCT
CCAACGATAAAGGTACATGAACAGCCATTTGATCCCCATCAAAGTCTGCATTGAATCCCT
TACAAACCAATGGATGTAAACAAATAGCACGGCCTTCCACTAAAATGGGTTGGAACGCCT
GTATGCCTAATCTATGCAGAGTCGGCGCTCTATTCAGTAATACCGGATGTCCCTGCATAA
CTTCTTGAAGTATTTCCCATACAATTGGTTCTTTTTCCCGAATTTTACTCTTAGCAACTC
CTATGTTCGAAGCAAGATGTTGCCTAATTAGACCACGAATTACAAATATCTGGAAAAGCT
CTATTGCTATTTCGCGAGGCAATCCACATCGATGTAATGAAAGTGAGGGGCCTACGACAA
TGACAGAACGCCCCGAATAATCAACCCGTTTGCCAAGCATAGTCTCACGAAATCTTCCTT
CTTTGCCTTCAATTACATCCGAAAACGACTTGTAAACCTTATTATGACCGTCCCTCATAG
GTTGTCCGCGGATTCCATTATCAAGAAGTGTATCCACGGCTTCTTGTACCAATTTCTCCT
GACACATTACTAATTCCCCTGGCGTAGATCTACTTGTTGTTAATAGATCAATAAGAGTAT
TGTTCCGATAGATAACTCTTCTATAGAGTTCATtAATATCTGAACTCATTAGTTTacccc
cATCTATCTGAATGATTGGTCTcAACTCGGGAGgAAGAACCGGTAATAGACATAAAACCA
TCCATTCTGGTTCTATA
>contig00127  length=1988   numreads=44
ACCGTATTaCAACaaGAAAAACAACTGAGTTAAGAATCAAGACATATCTTCCCccTAAAA
AGAAAaTTCTTCAGGTAACAGTTCCTTGCCTCTCGGTTCGATTTTGCGACTCTTGTGCAG
ATATACTGTAAGAAGAATCATGATGAaTTTACTCCCAGCTGTTTTTAATCCTCAAATTGA
TGCATTGCTTTCATGTTATCTACGCGGTAGCAAAATTGAATTGTGACGGTGATTATCACA
TCAACTGAATTATGCTGAACCTGCAGTAACCTTCTTCCGGACAACCCTTTTTCTTCGTGT
CTTTGGAGCTGATGcTCCCCCGTcAACAGAATCAACGCTCCCTTGTTTGATGCCAAGAAG
CCCTAGCCCAGAAACAAAGGTTTTCTTTGATATAAACCATTTTGAAGATGATGTAGCAAC
ATCTTCAACTGGTCTATTGTAAGCCTTCAAAAGGGTATCCGACTGGGCCAGAGGATCTGC
CTCTGCCCCTATCCAGGCCAGTCTTGATGTCTCTCCGACTTGTACATTCAAAATCCTCAT
AGCTGTGCTGAAAAACAGTGCCACTCCAATAACATCAAAATGGCTGACCATTGCCCTATC
AAATCCACATAATAGCTGGTATCTCAGGTTTGCATAAAGTCCAAGGAAAGCACCATAACC
ACGCGCATAGTTACTCACAGGCGGGACTGTCACAGATAACCTATCTTTCTTTTTACTGGC
CAAGACATTTGACAATTGACCTTGGATTGCCCCAGCACTTAATCCAACCACACATAACTC
AGCAGCCTTATAGAAGAACGAATGGACCCTCTTTTGCAAGTCAAATTCTCTAAGCGGGTA
ACTCTTCTCAAATATATTGTTTGGGAGCTTCTGTAGTGTATTTTGCAAGTCAAAACGGAA
TGTGTTTCCATATGAACGGCAAGGAGCAAGCGTCCAAACAaCTATGGCATTGCAAACTGT
TGCTGTAAGTACATTTACAAGCGCTAGATCCCATTCATGCTTTATCCTATCTTTGCGATT
TTtCAaCTCCcACCAAaCAGAACAACCAATTGTAGCAGCCTGCTCTAAAaGAaGCCGATA
TAAAAaGGCAGGATCTGCAAGCATCCTTCCAATAAATGCCcTGGAAaTTGCTTCAGGAAG
CGTTCTAGAGATAAACCTAGTAGTTGTTGGTCTGGCATTAATCGCTAGGAACTTGACCAT
TTGAGCTGAGCTGaCcAAACCCATCTCATAGGCTTGTCGAAATCCAGCaGGCAAaTCCAT
CATtGTTTTCTGCCATtCGTTCAAAaCAGCATCTACAAATTTtCTATCAAAAAGCTCTTC
AAGAAaTTTCCTCCTTCTGAATAGTCCACCTTCATCTCCCTCATCACCATCATCAAAATC
ATCAAAGTAATCATCATCATCACCATCATCATCACCTCCATCACCGCCACCGTGATTTAT
TTTTTTCCCAATATCTCCACCACCTCCCCCAAGAGCAACCTCAGGGCTAACCTTGGACTC
TTtCTGCGTCAAATCAAGTTTCCCTTTCTCCAAAGTAaCCGCCCCAAAAGCACCGAATTT
CCCCTTCATAACCGGTCCAAACTCCCcTcTCGAACTcGACGCCGAACCTAAATCCACCGg
TGCAGCATCCGGAGCAAGAAAGCATCTTTCtAAAGCCGAAACGGCATCAGCGCCATCGAT
TATCGAAGGAGACGAGCACTTAATGATAAGATTCCTTCGTAATTTACATGTCACCGGCTG
GATTGCGGGCAACTGCTGCCTTGGACACAGTTGAGGAATCGGAGGCAGACTTGGCTTTAA
CGGTAAGGTCTTAGCGGCGGTTGTGGCGGTGGGGATTTGAGCTGTATGAAACACCAAATG
AGACATCTTTTAGAGGAAAGGAGCTTTTTCTTTTttCTGTTTGGAAGTGAGAAATTTTGC
CTTATCTCTTGTTATTTTCCCAGAATTTGTTTCATTTCAGGGAAGAATTCGCTCCTCTCT
CTAGAAAT
>contig00128  length=1988   numreads=63
CcTCAATCTTAGGACCAGCACCGCTGCCACCTGCTGGAGGAACATCATCATCCATGCTGC
CACCCACGTCGGCACCAGCACCTTGGTACATCTTGGCGATGATGGGATTGCAGATGCTCT
CAAGTTCCTTCATCTTGTCCTCAAACTCATCAGCCTCTGCAAGCTGGTTACCATCTAGCC
ATTGAATGGCCTGATCAATAGCATCcTCAAtCTTCTTCTTGTCATCTGTGGCCAACTTGG
AACTGATCTTCTCATCCTTGATAGTGTTCCTCATATTGTAGGCATAGTTCTCCAAGGCGT
TCTTTGCCTCAACCTTCTTCTTGTGTTCCTCATCTTCTGACTTGTACTTCTCAGCCTCCT
GGACCATCTTCTCAATTTCTTCCTTGGACAACCTACCCTTATCATTAGTAATTGTAATCT
TGTTCTTTTGTCCAGTGGTCTTATCCTCAGCCGACACATTCAGGATACCATTGGCATCAA
TATCAAAGCAAACAGTAATCTGAGGAACACCTCTTGGTGCTGGTGGAATGCCAGAGAGCT
CGAATTTGCCAAGCAAATTGTTATCTCTTGTTCTGGTTCTCTCACCCTCATAAACCTGGA
TCAAAACACCAGGTTGATTGTCGGAGTAGGTGGAGAAAACTTGCTCTTTCTTTGTTGGGA
TTGTTGTGTTTCTTGGGATCAAAACTGTCATGACACCACCAGCAGTTTCCAAACCAAGGc
ACAcgAGGgTAACATCCAAGAGCAACAGATCCTGCACCTTCTCATTGCCTTCACCGCTCA
AGATGGCGGCCTGAACTGCAGCACCATAGGCAACAGCCTCATCAGGGTTAATGCTCTTGC
AAAGCTCTTTTCCATTGAAGAAGTCCTGCAACAACTGTTGCACCTTAGGAATTCTTGTAG
AACCACCAACAAGAACAACATCATGTACAGTGCTCTTGTCCATCTTAGCATCCCTCAAAC
ACTTCTCTACAGGCTCCATACACTTCCTGAAAAGATCCATGTTAAGCTCCTCAAATCTGG
CACGGGTGATGGTCGTGTAAAAATCAATACCCTCATACAAAGAATCAATCTCAATAGTTG
TTTGAGCAGTAGATGAAAGAGTTCTCTTTGCCCTTTCACAAGCAGTCCTCAACCTCCTAA
GAGCTCTTGGGTTTCCACTAATGTCTTTCTTATTCTTCCTCTTAAATTCTTGAACGAAGT
GGTTCACCATTCTGTTGTCGAAGTCCTCACCTCCAAGGTGGGTGTCTCCAGCGGTGGCCT
TGACCTCAAAGATACCCTCTTCAATTGTGAGCAATGAGACGTCGAACGTACCACCACCCA
AGTCAAAAaTCAACACATtCTtCTCACCAACACTGGTCGCCTTCTTATCAAGACCATAAG
CAATGGCAGCAGCTGTTGGCTCATTGATGATACGCATGACATTGAGACCAGCAATTACAC
CAGCATCCTTCGTAGCCTGCCTCTGAGAGTCATTGAAATAGGCAGGGACAGTGACCACTG
CATTCTTCACTGTAGTTCCAAGGTATGCCTCAGCAATCTCACGCATTTTAATGAGAACCA
TGGAAGAGATTTCCTCAGCAGCAAACTGCTTGTCCTCACCCTTATAGCTGACAACAATCA
TGGGCTTATCACCAGGTCCTGGAATAACCTTGAATGGCCAGAGCTTGATGTCACTCTGGA
CTGAAGCATCGGAGAATCTCCTACCAATCAACCGCTTTGCATCAAAGACGGTGTTGATAG
GGTTCATGGCGACCTGGTTCTTAGCAGCATCACCAATTAAACGCTCTGTATCTGTAAATG
CAACGTAAGACGGCGTCGTCCTGTTTCCTTGATCATTGGCAATGATCTCAACTCGATCAT
GTTGCCAAACACCAACACAGGAATAGGTAGTACCCAAATCGATTCCGATAGCcGGTCCTT
CACCTTTGCCGGCCATTATGTCAGATCACAAAAACAACGTAGGTCTACAACAGCTAACGA
GCGGCAGA
>contig00129  length=1986   numreads=32
CCTCATTGCTTATGGCCTTCGAGGCAGCCACCTCCTCCAACCGTTTCCATGTTAGTTCTC
TCCTCTCCTGCATTTCTTGCTCTTTGACTTCATCTTCTTGGAATTTAACCAAACACTCGT
CAAAAAGCTCTTGATCAGCATCCGAGAAAATCTTCCTCACATTCAGTGTCAGGCTCTGAA
CAGCTTGGTTCCAGTGACCCCTCGTGTTTCTCTCCAAAGCTGGGAAGATTATAGGAAGTA
TTACTTTACGGTTTTGTGTGATCAAATTCCTTATGTGATCATTGTTCCaCAAAAACAATG
CACGTTCAGCCACCTGAAAATGTGAGCTGTTGAGACAGCGACTAACTTGACGGAATAAGG
GGATCATGCAACGCTGAAATTCTGCTGATTGAGTGGCCTCTAAAACCTCTTCCAACTCAC
CAAGGAACATAACCTCTTTGGAACTATtAGTTATGGGCCAATACCTTAAAAGACCTCGAA
TTACAGTATCAGCAAGCTTGAAATCTTTTTCCACAAACTgAGTAATACAATATGAAAGTT
GTTGATGGTACATCGATACACACTTGGGCTTGTGAAGAGGAATCAAGGCTCGGACAAGGA
AGAGCTTGTGCTCTTCTTTCAATGGCAAAGCAAACCCATTAATTATGCTGCCCAATATCT
CAAGCAGTTCGGCAATCCCATTATGTCTCTCAGTCTCAAATaTGAAACGATAAAaGATAT
TGTTtATAGCTTTTCTAATGAATGGCCTATGTACCATAAACTTCCcATAAaTGCGATGCA
GTATTGTCTTCAAATACTCCCTCTCCCTTTGATCCTCTGAATCAAACAAaTCTAGCAGTC
TCAACACAAATGAATGGTCAATGTATCTCTTCGCAagCTTGGCATCAGTCTCTGTTGAAG
CCACAAATCTAaGGAAAAaCTCATACACAATTTGAAGATGAGGCCATGATGGCTCCATAG
TCGGTTCATCCTCCTCAGGGTCATACATTTCTAGAATCTTATtATCATGATTTGATGATG
GAAGCGTTCTAAACAAATTAGCCGCCGCCATTTTTGTtATCTCTTGCATTGTCACTTCAT
TGAACTTTGATGTAACAGAAGAGATATAATCAACAAGCTCAAGCAAGGTCTGCCTCTTAA
TGTCCTTCTCCTTAAGATTTTTAgAAGGATCATTAAAATCAAACACAACACAACACATGT
TCAGCTTCCTAATAAAGAGACTCTGCTTCTCTGAACTAGAAACATCCCTGAAACTAGGCA
GTGGCTCATAAACCCAAAcAGCAGATACAGGTCCCACTTGACCCGCACCGGTAGCTGACT
TTTTCCCTtGgATAGATTTGTTCTGTGTaGCCAGgTTCCcATTGTTAATGCGTGAAGCCC
CCAAACCTGAATTCGAAGACCTTGAAGAATTCGATGGCTGcTTTGAAGTGTTTATGGAAT
TGGGTCCATGGGAAGAATTCAGAGACGAAAACGCATTGACCCCACCATCATTGTTCGAGT
CATTATTCGATGATTTTGAGGGTTTTCGAGGTAGCTTACCCAATATCTGTTTGATCATAT
CGACTTGAAAAAAAAaGCCTTAACCCCCAAGCCAAGCGCTAATCCTAATTTtAGCTCAAT
AACAAATCAAAGCTCCCACCTCAAAGAACCTCAAAAaCAAaGCATTTtCATATTtGATCG
ATAAaCACCAaTTCAAAaGAAAAACAaCAAAaGCTATaGAAAAAaCTCGACAAAAGTTaT
ATAAACGAGTCTaTCCATGCACCGGTCCATAACTCAAAGTTGCAATtACGAAATTTTttG
tatACAGAaGGTTTTAAaTTGAAGGGGTAAAAGAAGAGAGGAAACAAACTTACATTAATA
AGATGATTAACGGAGAGATCTGAAAaTGTGAGAGAAAAaCCCTAGAAaTCTGAGCTTCTG
GGATTTGATCTGCAATTGATAAACCCTAATATGCTTTtCTGTGCTTGCCCCCAATTGATT
TAGCGA
>contig00130  length=1978   numreads=15
TCGTCAAAACGAGGGGATCCGTCTTTGGTAGAGAGGAGCCAAAACCCTAATTCGACTGAG
GGCTCGGTTTGTTTTATATCAGACAACTGAACTGTTAGGGAATCTGTAGAATTTGTGTTT
CTTTTGTCATTGAGTTGttACTCAATGCCGGGCACGCCAATTTTGCTTCTACCAGCTCCT
GATGGAGATATCTCTGATATTCCTCCTTCTCAAGTGACAGAACAGAAGCTGCCCAACGAA
GATGaTAAAACTGCAAATGAGGAGCAGAGCAAAGCTCCAGTTGCAACCCACACAAGAACT
ATTGGAATCATTCATCCCccTCCTGATATTAGGAATATTGTGGATAAAACTGCACAGTTT
GTTGCCAAAAATGGACCTGAGTTTGAAAAGAGGATTATTGCCAATAATGCTAACAATGCC
AAGTTTAATTTTTtGAATTCTTCGGATCCTTATCATGCATATTATCAACATCGATTATCT
GAATTTCGTGCCCAGAATCAATCTTCTGCTCAACAACCTCCTGCTCAGACGGCAGATTCT
GCTGCTGTTACTGAGTCTGCTCAATCTGCTCTTACTACTGATGGTGGTGAAACTGTTGTA
AAACCTGACCCTGCCGCGCAGTTTAGACCACCTCCTCGTAAGGTTCTTGAACCCCCAGAA
GGTGAACAGTATACCATTCAACTTCCTGAGGGGATCACAGGAGAGGAACTTGATATTATT
AAGCTCACAGCGCAGTTTGTGGCTCGAAATGGCCAAGCATTTTTGACTGGATTGACTAAT
AGGGAGATAAACAATCCCCAGTTCCATTTTttGtAAGCCAACTCACAGTATGTTCACATT
TTTTACTGGTCTGGCCGATGCTTATTCAAAAGTTTTGATGCCTCCAAAGGGGTTGACTGA
AAAACTGAAAAAaaGTaGTTGTTGACATGACGACTGTGCTTGagCGGTGCTTGCATCGCT
TGGAGTGGGAACATTCTCAAGAGCAGGCAAGACAGAAAGCTGAGGATGAAATTGAGCAGG
AGAGAATTCAGATGGCCATGATCGATTGGCATGATTTCGTTGTGGTTGAGACCATAGACT
TTGCTGATGATGAGGATGAGGACCTGCCCCCTCcTATGACTCTTGAGGAGGTTATAAGGA
GGAGCAAGATTTCGGCTATGGTTGAAGACGAAATCATTGAGCCTGGAAAGGAAGTGGAAA
TGGAAATGGATGAAGAAGAGATGCAACTTGTTGAAGAAGGAATGAGGGCAGCCAATCTTG
AAGAGAATGATGGTGAGAAAGAACACATGAAGATAAACCAGGAACCGGAAGAACCAATGA
GAATTGTGAAGAACTGGAAGAGACCTGAGGAAAGGATTCCAACTGAAAGAGACCCAACAA
AGGTTGTTGTTTCCCCTATCACTGGTGAGCTAATTCCAATTAATGAGATGTCTGAGCACA
TGAGGATTTCTCTAATTGACCCcAAGTACAAGGAGCAAAaGgAAAGAATGTTTGCCAAAA
TTCGGGAAACAACACTTGCTCAGGATGATGAGATCTCTAGAAACATTGTGGGACTTGCAC
GAACCCGTCCTGATATCTTCGGCACAACTGAGGAAGAAGTTTCTAATGCAGTTAAGGCAG
AGATTGAGAAGAAGAAAGATGAGCAACCAAAGCAGGTTATATGGGATGGTCACACTGGAA
GCATTGGACGTACGGCAAATCAAGCCATGTCTCAGAATGTTAATGGGGAGgATCAAAGTG
AAGcTGCTAATAATGATGCACGGATCCTTCCTGGTCCAGCAGCTCCTCCTCCTCCTCCTC
GACCAGCTATGGCTTCAGTTCGACCTCTACCTCTACCACCAGGAGGAGCCATAAATCTAC
CTCGCATGCCTCCGCaTAtCTGCTCCAACTGGTATGGCATATCCTGTACCTGGACCAAGG
CCGCCAGGCATGCCTATGATGCCATCAAGTCGTCCGGCCCAGGCTCCAATGCCATTAA
>contig00131  length=1976   numreads=36
TCGCTGTGATaTAAACATGAAGTGttGTTGTAGGTGGAGATGGGAATACCAACaGCACTT
GCTTCACCATAGACTTGTCTCCccGGGTTTGGtGTtCTTTttGTGCtGTTtGgtGTTGTA
CGGATCAATTGGCGTgTTTtATGGGTGGCTTGTGTTTAATAAGCCTTATGTGAGTGGCAG
TGATGCTGTGGGTTTAACCTCCTCTGTTGGATGTCAAGAGGACAATGAGGGTTCTTGGTC
AATTGGTCTTTTTTAtGGCGACTCTCCCTTCTCCCTCAAACCAATTGAAGCTGTGAATGT
GTGGAAAGATGAGAGTGCAGCCTGGCCAGTGGCTAACCCTGTTGTCACGTGTGCTTCAGT
CTCAGATGCTGGTTTCCCCAGtAATTTTGTTGCTGAtCcTTTtCTTTATGTTCAGAGAGA
cACACTTtATCtGTTTtATGAAACCAAGAATTCATTGACCATGCAAGGAGACATTGCAGT
TGCAAAAaGTACTGATAAgTggggCATCATGGCAACAATTGGGCATTGCCTTGGATGAGg
ACTGGCATCTCTCTTATCCTTATGTTTTCAACCATCAGAACGAAATATACATGATGCCTG
AGGGCAGTGCAAAGGGAGAACTTCGTCTATATCGAGCAGTTAATTTTCCATTGCAATGGA
CACTAGAGAAGATCCTTATAAAAAAGCCACTAGTTGATTCTTTTATCATTAAAAATGATG
GAGAATATTGGCTTTTTGGTTCTGATCACAGTGGTTTTGGAACTAAGAAAAATGGACAGC
TGGAAATATGGCATAGCAGTTCACCTCTTGGTCCTTGGAAACCACACAAGAAGAATCCAA
TATATAATGTTGACAAAAGTGTGGGAGCTAGAAATGGAGGCAGACCATTTGTGTATGATG
GAAATCTTTATCGTGTTGGTCAGGACTGTGGTGAAaCTTATGGACGACGAGTGCGAGTCT
TCAAGGTGGAAGTTCTTACCAAGGATGATTACAAAGAAGTTGAAGTCTCACTGGgcTTTG
AAGAGCCCACTAAGGGACGGAACGCTTGGAATGGTGCTCGTTACCATCATCTTGATGTGC
AGCAGTTAAGTTCTGGCAAGTGGATTGGGGTTATGGATGGGGATCGTGTACCTTCTGGAG
ACTCGGTGCGTCGGTTTATTCTTGGCTGTACTTCACTTGCAGCAGTCACAGCAATTGTCA
TAGTGTTGGGTGTTCTGCTTGGAGCTGTGAAGTGTATTATACCACTCAACTGGTGTTCTT
ACTACTCGGGGAAGAGAAGTGATAGtCTTTtGGTATGGGAAAGgTCAAATGCCTTTtCTT
CAAAGGTACGAAGGTTTtGTGGCCGCTTGAACAGAGCAGCTTCATCTCTCcGGGTgAAAA
TAAGGCCTAATACTTGGGCTGGAAGATTGGTTTTGGCTGTGATATTTGCAATTGGAGTTG
TGCTGATCTGCACGAGTGTTAAATATATTTATGGAGGAAACGGTGCCGAAGAACCTTACC
CATTAAATGATTCCTATTCTCAGTTTACTCTGTTGACAATGACTTATGATGCTCGACTCT
GGAACTTGAAAATGTATGTCAAGCATTACTCAAGATGTTCTTCAGTTAAAGAGATAATAG
TGGTCTGGAACAAGGGGATACCCCCAAAATTGAGTGAGCTGGATTCTGCGGTGCCTGTTA
GGATCAGAGTTGAAAaCCAGAATTCACTAAACAATCGGTTCAAGAAAGATTCATCAATAA
AGACACGTGCTGTTCTTGAGCTTGATGATGACATTAtGATGACTTGTGATGACATTgAAC
GGGGATTCAAtGTAtGGCGCCAATACCCAGATCGGATAGTTGGCTTCTATCCCCGAcTCA
TTAGTGGAAGCCCATTGAAGTACAGGGGTGAGAAATATGCCCGATCTCATAAAGGTTATA
ACATGATACTTACAGGTGCAGCTttCATAGACAGTAAAGTTGCtATTTGATAGGTA
>contig00132  length=1979   numreads=31
GGTTATCTTTCTTGTATCTCATAACCGGAAATCTGGAAAAGCTTTCTAAAATGCTGAAAA
TTGCTGAaGTAAAGAATGATGTTATGGgTCAGTTtCACAATGCCCTTtATTTGGGTGATG
TGCAAGAACGCGTGAAGATCTTAGaGAGTGCCGgCCATTtGCCACTTGCTTATATAACTG
CTAAAGTCCATGGGCTGGAAGATGTTGCTGAACGTCTAGCTGCTGAATtAGGAGAAAATG
TTCCATCGTTACCTGAGGgTAAAGCGCCTTCCCTTCTGATGCCTCCAGCTCCCATTATGT
GTGGTGGTGATTGGCCACTTCTGAGAGTCATGAAAGGTATATTTGAaGgTGGACTGGATA
ATGCTGGTAGAGGTGGTGTTGATGAAGATGAAGAGGCTGCTGAAGGTGATTGGGGTGAGG
AACTGGATATGGTTGATGTGGATGGCTTGCAAAATGGAGACATTACAGCtATTTTGGAGg
ATGGGgAAGTGGCTGAAGAAAATGAAGAGGAGGGAGGATGGGATCTTGAAGATTTGGAGC
TCCCACCTGaGGCAGACACACCAAGGGCcTCTGTCACTACTCGCTCCTCAGTTTTtGTTG
CTCCAACTCCTGGTATGCCAGTAAGCCAGATTTGGATCCAAAGATCATCACTTGCTGCCG
AACATGCTGCAGCTGGCAATTTCGATACAGCTATGCGATTGCTCAACAGGCAACTTGGTA
TTCGGAATTTTGCTCCACTGAAATCCATGTTTCTTGATCTTCATTCAGGTAGCCATACCT
TTTTACGtGCATTTtCATCGACTCCAGTGATATCTCTAGCAGTTGAACGAGGTTGGAATG
AGTCTGCTAGCCCTAATGTGAGGGGGCCTCCAGCATTGGTATTTAATTTCTCTCAGTTGG
AAGAGAAGCTAAAGGCTGGTTACAAAGCCACAACAACTGGGAAATTCACTGAGGCACTTC
GACTCTTCCTCAGCATTCTTCATACGATTCCTTTAATTGTTGTTGACTCAAGGAGGGAGG
TTGATGAAGTCAAGGAGTTGATTATTATTGTTAAAGAATATGTTCTGGGTCTGAAGATGG
AGCTCAAAAGGaGGGAAATGAAAGACAATCCAGTGCGCCAGCAGGAaCTAGCCGCCTACT
TCACCcAcTGCAACCTTCAAATGCCTCATTTAAGGCTTGCTTTGTTAAATGCAATGACAG
TTTGCTACAAGGCGAAGAACCTTGCCACTGCAGCTAACTTTGCTAGACGGCTATTGGAGA
CAAATCCCACAATTGAGAACCAGGCAAAGACGGCCAGACAAGTTTTGCAGGCTGCAGAAa
GGAATATGACAGATGCCTCGGAGCTAAATTATGATTTCAGAAaCCCATTTGTGACGTGTG
GCGCAACATATGTTCCAATTtACCGAGGACAAAaGGaTGTCTCTTGCCCATATTGTAGTT
CACGGTTTGTGCCTAGCCAGGAAGGTCAGCTGTGTACTGTTTGTGATCTAGCAGTTGTTG
GTGCAGATGCTTCAGGATTGCTCTGCTCTCCTTCCCAGATACGATAATTGAGACGCTGAA
CTTAGAAGATTTtCCAGCTCATCTTATTGGCAGCAGAaGAGGTCAACTtGATTGTTtCTT
GTGTGCTAGAGAAAAGGTAAGAGAGATTATAGAAGAGTTTAAGTACCCAGTGAATTTGTT
TGTGCCGTCTTTTCTTTTTACATTCTATTTTTTtGCCTTTTTCCCTTAATCTTCTTTGCC
TCCTTTTtACTTGGTTGATTATGATTTTCAaTGTAATAAaCAACTTCAGAATTTTGACTT
TtAGGCTATTCTTGTTAGTTGTTCATAGACAAGAATGGTCAAGGGCTCTTGTTAAATTAG
ATGATCTTTATTGGCAGGACAAACTATATATCAATATCAGTGTATTCAaGATTccAtgaC
caaaaaaaaaaaaaaaaaaaaaaaaaaaaaaaaaaaaaaaaaaaAAAAAAAAgaaaaaG
>contig00133  length=1964   numreads=36
GGGACTGATAACTCTTACAAGAGTAGGGGAAaCAAAGCATCCAAATTCAGGGGAATATAA
TGTTCTTACAAACGCTCAACAGAAACACATTACTGAATCAACTATCCTGACAGGAAGACA
GAGCTTTACTAgaTCACATTCTACTCCACTCCTACAAAATCTTCCACTCTTCCATATCTT
ACTGAAATGCATAGCAGTAaGGCTGAATTTCTTCATTTCTAATTGCCAGACTGGCGCAAT
TCTGGGCGAACAAAATCTGCATCTGGAGGCACTGAAATGTCAacAGTTGGTCTCAACCTG
GCACACACTTCAATAGCCCCATGAACGGGGTCTGACATGAAGTTGCTTATAaGGTCATGG
TTGAGAGGACTGCCTGCATCCACAGCGACGAAGGCCTGCTGGGTAAGgATGTAATCAAAa
CGAGGTGCCCACTTCCTTGATCCTAATCGAGCAGTTGTCGAACAATTATCAACCATGAAT
GAGACACCTCGGGCATGCATGAATGGATTTAGTGAATCCACAGCTTCAATCAAACTCTCA
TTTATGATTTCAGAGTACGAGTGTCCCTTCTTCCGCAACACCTCGATCTGAGCCATCATC
AATGCTACAAATACTCCAGCAGTGAAAGGATATAAAGGACCCAAGTCATCCTTAGGTCGT
GTTGCTCGAaCACGTTCACCCACTTTCCACATTCGcGTTTGATCTATCTTACCCATTGGg
AAAGCTGGTAGGCCCTCCTTTtCATAGAATCGACGCCCAGCCAACACAACACTTCGAATC
TCACTACCACTAGCAACATCTTCATAACACTCATATAGAATGTCCATACAGGGATAATAC
GCTGCACTGTATGCAGTCTCAAAGTCCCTTTTTCCCTCATCGGATAATGAGTTATAAACA
GCCAACATGCCcTTTGTTGAGATAGTTTTtGATATTATTCCTGTTATGCTCTCAACGGTA
TTCTTGTAAGCCACATCTTCATTCATTCCATTCTCAGTGTACCTTCTGAACAAGCATTCC
ACAACCCCATGGACAGCGCCAAGTAGTATGCCACGTTCCCCGAAAATGTCACTCTTGTAC
TCCTGCTCCAATGTGGTGGCAAATGTAAAAGGAGAGCCCAAAGCAACAGACCATCCCAAG
GCAaCATCTGCAGCTCTACcaTCAACATCCTGGTGGACAGCAAAACTTGAATtAATTCCt
gCACCATTTATTtCTTTGCCCTGAACATAGAGCCTACGAAcAgAAGGCCCCATTCCCTTG
GGACAAACAGCAATAACACTTATGTtCTTAGGAAAaTCAAGCCCcAGTGATTGCAAATGT
CCAAGAAGAAAACCATGGGAAAGGCCAAGGATGCTGTTtGGTTTCATATGAGAGAATATC
TTCTCaTAGTTATCTGCCTGAGCAGCATCAGAAATCAATAACAAGACAAGATCACTGCCA
GCAATAGTTTCCCAAATGTCTCCCAATGTTCCACTCTCTTCAGTGAACCCCGCAGCACGA
GCTtCAGCAAAAGAGCGGGAGCCCTTCCTCAACCCAATCTTTACTACGATGTCAGAGTTt
GCATCAGCAAGAGAATCCCTCAAATTCTGTGCTTGGGCTGGCCCcTGGGATCCCCAGCCA
ATAACTCCAATCTGCTTAATCCCCTTGAAAGCATCAGGCAACAAGGGAAaCAAGTCTCTC
CCTCCTCTAACAATATACTCGTCGTGGCCAGCAAGAGTTATTTTCTCTTTCTTGAACACG
gAGGTCTCGAAATCAAGCGACGTCATAGGAGTGATGGAAGGAgCGGAAACcATTCTAACc
GAGAGCGACGATCTTCCACTTGATGGGACATTTtGTTTGGTGTGAACACGAGAAACCAAA
GGTTTtAAAGTCGGTGAAGACGATGATATAAATCCTACCGTGGATCTTGAGGCGTTGGGC
TTAAGTGATGATGATGGTGGTGATATTGATGGTCTAGAGAGTGC
>contig00134  length=1950   numreads=54
GTGCTGCTGCTGCTAGACATATCAGGACCGTCCATCTGGTATAGAGTTGTCCGGTCTTTA
ATTAGGTTCTCGATGCCATACCAGTACTCGCTGACCTTTAAAAaaCATAGAATAAGAAGT
GGAAAAAGAAAAGAAAAGAGAAATCTGCAAACCAATTGCTTCGAAGAAAGAGCAAAGCAA
CCTACCATTACCAGATAGAAGCATATTTGAAGCTCAAGTGATTTGGAAGAGCAGCGAATG
GCCAACATTGACATCGAGGgACTCcTGAAGGAGCTGCCTGAAGATGGGCGTGTTCCAAAG
ACGAAGATCGTTTGCACGCTTGGACCTGCATCCCGATCCGTCCcTATGCTCGAGAAGCTT
TTGAGGGCTGGGATGAACGTCGCTCGCTTCAATTTCTCCCATGGTACTCACGAGTACCAC
CAGGAGACCTTGAACAATCTCAGGATTGCCATGCAGAACACTCAGATActCTGTGCTGtC
ATGCTCGACACCAAGGGACCTGAGaTACGGACTGGTTTCCTGAAGGATGGAAAaCCTATT
CAaCTGAAGGAaGGTCAGGAAATCACTGTCACGACTGATTATAGCATCAAGGGTGATGCA
GAGATGATCTCCATGAGCTACAAAAAACTGCCAGTGGATGTGAAACCTGGAAATACCATC
TTGTGTGCAGATGGTACCATCTCTCTGACTGTGTTATCTTGTGATCCAGATGCTGGAAGT
GTGAGATGTCGGTGTGAGAACACAGCAACACTAGGTGAGAGGAAAAATGTCAATCTTCCT
GGCGTTGTGGTGGATCTTCCCACTCTAACAGAGAAGGATAAGGAAGACATCTTGGATTGG
GGTGTTCCCAACAAGATTGATATGATTGCTCTTTCATTTGTTCGCAAGGGGTCGGATCTT
GTTCACGTGCGTAAGGTCCTTGGTTCACATGCTAAACATATACAATTAATGTCAAAGGTT
GAGAACCAGGAAGGAGTTGTTAACTTTGACGAGATATTGCGGGAGACTGACTCATTCATG
GTTGCCCGTGGTGATCTTGGAATGGAAATTCCTGTTGAGAAAATTTTCCTGGCACAAAAA
ATGATGATATACAAGTGCAATCTTGTGGGCAAGCCTGTGGTCACTGCTACTCAAATGCTT
GAATCCATGATCAAGTCTCCTCGACCAACCCGTGCTGAAGCAACTGATGTTGCTAATGCT
GTTCTTGATGGCACTGATTGTGTTATGCTCAGTGGTGAAAGCGCAGCTGGGGCCTACCCA
GAGCTTGCTGTAAAGATTATGCGCCGAATTTGTATTGAAGCAGAATCATCCCTTGACTAT
GGAGCTATCTTCAAGGAGATGATAAGATCAACTCCACTTCCTATGAGCCCACTGGAGAGT
CTGGCATCCTCTGCTGTACGAACTGCTAACAAGGCAAAAGCAAAGCTCATTGTtGTTTTG
ACACGTGGTGGGACGACTGCTAAGTTGGTTGCCAAGTATAGACCAGCTGTTCCAATTCTG
TCTGTGGTTGTCCCAGTCTTGACAACCGATTCATTTGATTGGACCTGCAGTGATGAGACC
CCAGCAAGGCATAGTCTGATATATAGGGGGTTGATTCCTCTTCTGGCAGAAGGATCTGCT
AAGGCTACTGATGCTGAGTCCACTGAGGTTATTTTGGAAGCTGCTTTAAAGTCAGCAACG
GAGAGGGAGTTGTGCAAGCCTGGTGATGCTGTTGTTGCCCTTCATCGTATTGGAGCTGCC
TCTGTTATTAAGATATGCATTGTGAAATGATATGGAACATGCAGAATGCCTTAGATATGG
CTGGGAGGAGTGGTTACAGAAAATGGACTTCTATTTTATTTCTTTGAGATCTGTATTTCA
GACGTTGGaGgATTTTAATTATTTACTGTCAGTCCATGATATATATATTACATGGTAATG
GTGTGCTTGAATAATGTGTATttACTTGGA
>contig00135  length=1944   numreads=175
AGGgTTTTCACTTCCCCTTTCTTCTTTTTCAGCTACTGGATTACTTGTGGTGTTTGATTC
TCACCAACCATGGGGTCGATCCCCGATCCTGGCGAGTTAACCGAGTTGACTCAGCCCAGC
TTTGACGAGTTCCAGCGCCAGACCTCTCTCATGACCAGCTGCACTCTTCTCTGGAAGGAG
CTATCTGACCATTTCTCGTCTCTTGAGCAGAATCTTCAGAAGAAATCAGAGGCCCTCAAG
AACAAGTTTCAGACACTAGACCATCAAACAAAGACCTCTCTCGCCTCCCTCAAGAAGCGC
GAGGTCACCATTGACGGCAGCGTTGAGATCGCACTCAAACGCGTCGAGCAACACAGGGAA
GCCGCTCTCAAGTCACTTGATAATCCCAATTTTGACCATCCTGATGGTGAGGTGGATAAC
GGCGATGGACTCTTGCAGCTTCTGAAATCTTTCTGCTTGAAAATGGAATCGAGAGAGTTC
TGGAAGTTTGTGATAACAAAGAAGAAGGAACTTGATGTGTTGAGGAGCCAGATTCCGTTA
GCTCTGGCTGAGTGTGTGGATCCGTCTAAGTTTGTCTTGGAAGCAATTTCAGAAGTTTTC
CCAGTGGATAAGAGGGGGgAAAGGACGGAGAAAGGGAATGACTTGGGATGGGCTTGCGTG
CTGATTTTGGAGAGCCTGATACCGGTAGTCGTGGACCCGGTGATAGGCAAGTCCAGGCTG
TTAGTGACCCCGAGCGTGAAGGAGAGGGCCAAGGAAATTGCTGAGACTTGGAAGAGAAGT
CTGGAAGAGCGCGGTGGTATTGAGAATGTGAAGACTCCTGATGTGCATACTTTCTTGCAG
CATTTGGTCACCTTTGGTATTGTGAAGAAGGAAGATGTGGATTTGTACAGGAAGCTCGTC
GTAGGGTCTGCTTGGCGCAAGCAGATGCCTAAACTTGCTGTCTCACTTGGTTTGGGTGAA
AAAATGCCTGATATGATCGAGGAGCTAATTAGTAGGGGTCAGCAGCTTGATGCAGTTCAT
TTTACTTATGAAGTTGGCCTTGTGGATAAGTTCCCCCCTGTTCCATTGCTAAAAAAaTTT
TtGAAGGACTCAAAGAAAGCTGCAGCTTCTATTTTGGAGGATCCAGATACCGGTCGAGCT
GCGCACCTTGCTGCTAGAAAGGAGCAATCTGCTCTCCGGGCTGTCATCAAGTGCATTGAA
GAATACAAACTAGAGGCCGAGTTCCCACCAGAAAACCTCAAGAAACGCCTTGAACAGTTA
GAGAAGGCCAAGACTGAGAAGAAACGGCCAGCTGCAGTCCCTGCCAACAAAAGAACACGT
GCCAGCAATGGTGGCCCAATGCCTCCAGCCAAGGCTGGACGTTTGACAAATGCTTATGTA
TCATCCTTCCCTGCACCTCCAACATTTGTCAGGTCTCCCTCGCACACTCAATACCCTACT
GGTGTACCTGCATATCCTTCTCCGGCAGCTGTTTATGGTAGCAGGAGCCCTCAGTCTCCC
TATGCATACTCACCAGAGGCTGCTCCTCCCCCCATGGCAGGATCATATCCTGGAGCTCCT
TTGAATTATCCTGCATATGGAGGTTATGGCAATGGTTTCGCACCAGCTTATCAGCAGGCT
TACTACCGATAGACATGACACTACTTGGAAGTTGAAGATGGTAACCACTGATATGATGAC
CCcAATCTCATTTAATGCTTTCTCAACTGGCTTGTTTGTAATCACtAaCCTTTttAATGg
TAGCGATGTGTGtGTTAATTAtAACTGTTCTTCTTGCTATGCCATGGTAAGAAGCTGTAT
TTCTAATGTTGATCAAACTGTAGCTCTAGGTGATTGTGAAAGTAATCCTCTGATGGAAGC
ATAACGATGTTGATGAACTGATATTACCACTACTATTGTTAGGgTTAGTTGTAGAAAaaT
CTCCcTTGTTtCTATCTTGTGTCC
>contig00136  length=1938   numreads=32
TAAACCTAAGCTACGCCTCTCGACGCCCTTCTAAAACCCTAATCTTTCCTGCcACTACCA
CCACCACAACCACAGCCGTCTCATTTTtCTCTCGCTGTCAAATAGAACATGGCTTCTACA
TTTACTGCCATGTCTTCCTTGGCTGCTCCCAATGGACGGGTGATGGACAAGAATCTTGCA
TCTTCTTCAAACAGGTTGTCTTCTTTTGCCTCCATTTCTGGAAGCTCATTTGGTAGGAGA
CAGAATGTGGTTTTACGTAGATCTCGATCTCCCAAAATTAATGCTATGGCCAAAGAGTTG
CATTTCAACAAAGATGGATCAGCAATTAAGAAATTGCAAACTGGTGTGAACAAACTTGCA
GATCTAGTTGGAGTTACTCTAGGTCCTAAAGGCAGGAATGTTGTTCTTGAGAGCAAGTAT
GGCTCCCcAAAAaTTGTTAATGATGGTGTGACTGTCGCCAAAGAGGTTGAATTGGAGGAT
CCAGTTGAGAATATTGGTGCCAAGTTGGTGAGGCAGGCAGCTGCCAAGACAAATGACTTG
GCTGGTGATGGGACCACTACTTCTGTTGTTCTTGCTCAAGGCCTTATTGCTGAAGGAGTC
AAGGTTGTGgCTGCTGGTGCAAACCCTGTGCTAATTACTAGGGGTATTGAGAAGACCTCA
AAAGCTTTAGTGACTGAACTCAAGTCAATGTCGAAAGAGGTTGAAGACAGTGAACTAGCA
GATGTAGCAGCTGTTAGTGCAGGGAACAACTATGAAGTGGGGAATATGATAGCAGAAGCC
ATGAGTAAAGTGGGTCGTAAAGGAGTGGTGACTCTTGAAGAGGGAAAAAGTGCAGAAAAC
AGCCTCTATGTTGTTGAGGGAATGCAATTtGATCGGGGTTAccATCTCACCTTATTTttG
TTACAGACAGTGAGAAAATGTctgttgaatatgagaactgcaagttgcttcttgttgata
agaaaattacgaatgcgaGGGATCTCATTAaCATTCTTGAAGATGCAATCAGGAGTGGAT
ACCCAATTCTGATTATTGCTGAAGACATTGAGCAAGAAGCTTTGGCAACTCTTGTTGTGA
aTAAGCTTAGGGGTGCTCTAAAGATTGCTGCTCTCAAAGCTCCtGgTTTttGGAGAGaGA
AaGAGCCAGTACCTTgaTGACATTGCtATTTTAACTGGAGGAACTGTTATTAGAGATGAG
GTGGGACTTGCCTTGGACAAAGTTGGCAAGGAGGTTTTGGGCCATGCTTCCAAAGTGGTA
CTTACCAAGGATTATACTACCATTGTGGGTGATGGAAgCACCCAAGAAGCAGTAAGCAAG
AGGGTTGCACAAATAAGAAACCTCATTGAGGCTGCTGAACAAGAGTATGAAaGGgAAAaG
CTAAATGAGAGGATTGCAAAaCTGTCAGGTGGTGTTGCTGTGATACAGGTTGGAGCACAA
ACTGAGACAGAACTCAAAGAAAAGAAATTGAGAGTTGAAGATGCTCTTAATGCAACAAAG
GCAGCTGTTGAGGAAGGTAtGTAGTTGGTGGTGGTTGCACCCTGTTGAGACTTGCATCGA
AGgTGGATGCCATTAAAGACACCcTTGACAATGATGAAGAAAaGgTAGGgCAGATATTGT
GAAAAGGGCTCTCAGCTACCCACTCAAATTAATTGCCAAGAATGCTGGTGTAAATGGAAG
TGTGgTCAGCGAGAAGGTGCTTTCCAGTGACAATCCAAAATTTGGATACAATGCTGCAAC
CGGAAATTATGAAGATCTAATGGCTGCTGGTATAATTGATCCAACAAaGGTGGTTAGATG
TTGCCTGGAGCATGCATCATCAGTAGCAAAAaCTTTCTtGATGTCTGATTGTGTGGTTGT
TGAGATCAAGGAGCCTGAACCAGTCCCTGCTGGCAATCCCATGGACAATTCAGGATATGG
GTACTAAGTGAACAATCA
>contig00137  length=1931   numreads=34
CATGGAGATCCACCAAGCCCTAACTCGCTCTCCAATAATACGTAATGTCCTTCCTCGCCA
TGAGCAAGGTGGAGTCTTCGCTGCTGAGGGATACGCGCGCGCTTCGGGCAAGCCTGGTGT
CTGCATCGCCACCTCTGGACCTGGCGCCACCAATCTCGTTAGCGGCTTAGCTGATGCTCT
CCTCGATAGTGTCCCCATTGTGGCTATCACTGGCCAAGTCCCTCGCCGCATGATTGGTAC
TGATGCATTTCAGGAGACTCCTATTGTCGAGGTAACTCGGTCGATAACTAAGCACAATTA
CCTGGTTCTTGATGTTGATGATATTCCTAGAATTGTAAGTGAaGCTTtCTTTTTAGCCAC
CTCTGGACGTCCTGGCCCAGTACTGATTGATGTaCCAAAaGATATACAGCAACAATTAGC
TGTTCCCAATTGGAATTCTCCTATTAAATTGtCAGGTTATATGTCAAGGTTGCCTAAAGA
GCCTAGTGAATCACATTTAGAGCAGATTGTGAGGTTAATCTTCGAGTCAAAGAAACCAGT
GTTATATGTAGGAGGAGGGTGTTTGAATTCAAGTGAGGAATTGAGGAAGTTTGTAGAGTT
AACAGGAATTCCAGTGGCGAGTACTTTAATGGGACTTGGGGCATTCCCTGTTGCCCATGA
TTTATCATTGCAAATGCTTGGAATGCATGGAACCGTTTATGCAAATTATTCAATTGATAA
TAGTGATTtATTGCTTGCGTTTGGTGTGAGGTTTGATGATCGTGTGACAGGGAAGCTCGA
GGCATTTGCAAGCAGAGCCAAGATTGTCCATATCGATATTGATTCTGCTGAGATTGGGAA
GAATAAGCAGCCTCATGTGTCTGTTTGTACGGATGTGAAATTGGCCTTACAAGGTATGAA
CAAAATTTTGGAGAGCAAAAGTGCTAAGAGTAAGCTAGATTTtCATGCATGGAGAGAGGA
GCTGAATGAGCAAAAAGCTAAATATCCATTGAGTTTTAAGACCTTTGGAGATGCAATTCC
TCCCCAGTATGCAATTCAAGTTCTTGATGAATTGACTGATGGGAATGCCATTATAAGTAC
TGGGGTTGGGCAGCATCAGATGTGGTCTGCTCAGTTTTACAAGTACAAGAGACCACGGCA
ATGGTTGACATCAGGGGGTTTAGGTgCTATGGGTTTTGGATTACCAGCTGCTATTGGGGC
TGCTGTTGCTAATCCTGGTGCAGTTGTTGTAGATATTGATGGTGATGGAAGTTTtATCAT
GAATGTTCAGGAGTTGGCAACTGTTCGCGTGGAGAATCTACCAATCAAAATAATGCTTCT
GAACAaTCAGCATTTGGGAATGGTGGTGCAATGGGAGGATCGGTtCTACAAGGCAAATAG
AGCTCATACTTATTTAGGGGATCCATCAAGAGAGACTGAGATTTTCCCCAATATGTTGAA
GTTTGCTGAAGCTTGTGGAATACCTGCTGCCCGTGTGACAAGGAAAaaGGATCTTAGAGA
AGCAATCAAAACAATGTTAGATACTCCGGGACCATATTTGTTGgATGTGATTGTGCCCCA
TCAaGAGCATGTTTTGCCCATGATCCCAAGTGGTGGAGCTTTTAAAGATGTGATAACAGA
AGGtGATGGAAGAaCAAAGTACTAATCTTCCTTAGCAGCAAATATGTTTATGTATTTTAT
GTGGAATTTCATGCTTATGTTAGGGTGTGGCAAGTTTTTTTCAGTTCACTGTTTAGTTTC
AGTGATATTCTGATGGTACTTGTTTAGACTAAAACTTGCCTGTTTGCTAAGTTGTTAATT
TGCTATATGATCAAGTAGGTTGTTTTTGCATTCTGATGTTGTTAGAACCTTGCAATGGCC
TGTCTACGTAATAAAAACTATGTAATCAATTATTGGTACTTTTttCtAGCTCAGGATTTC
CTGAAttAATG
>contig00138  length=1924   numreads=20
CTCTGGAGTAAGAGGTTGCGGaCTCATTTGCTAATGCTTCCTTCACTTTTGAAACAAAGT
CCTCAGATGACTTGTAAGTTAAACAGTTTGGAAATGACCTAAAGAACTCATTTGATGGGT
GATCTGCACATACAACAAATTTCCCcATCGCAAGTGCCTCAGCAGTAGCTGTGCAGAGTA
CATCGCTCACACTAGGATTTATGAAAACTTTGTACCCATGAAGAGAATCATCTGCATGAT
CTCGCCcTTTCAGAAAGTTGACATTCAAATCGAACTTTTtAGCTGCAATCTGAACTTCAT
GTGCATCCTCTCCATTTCCAAaTACATCCAATTTGAATCCATCAAGCTCATTTTtGTGCT
TTGATAGCAAATCTATCAACTCCTTATATCCCTTAGCCCAGACCATCTTGCCAAGGAAAT
ATGCtCCTTTTGAGAAGGCCTGCTGCCCAAGTTCTCTTTCTGCAGCAACCTTTTCTCCAA
TTTTCAGAAACTTTGGATTAACACCATGAACATTGCAAATCACAGATTTGGGTAAATCCT
GAGTGGCAGCAGAAAGGCGAAGAACCTTGTGACAGTATGCTCGGGTAACCCAATTGTTTA
TGTGTTTTACAAAGAAAGCTTGGAGAGCCCcATTCcTTTCCcTCTTGATGTATTCTAGGt
AATTTGTGTGGACAACACCTACAACATGGTTGAACTTATCAGTCCAGCGCTTACCATGGT
GATACCAATTCAGATGTTCTGGTTCTTCCAAGATAGCAATGTCAGCGTCCTTCGACGGAA
tAAACTGAGAAGTATCTCCAGCTGGAATTATGCTTCTCCGTGATTTTGAGAACTTtCCTG
GATAGAAAGAGATTTTAAAATCAGCCTTAAAGCCAATCCTATCCTCAAGCCAAGTCCGGA
TATAATTCTCCTGCTCTTCTGGTGAACTAAAAGTGAGATTGTTGGGATAAACTAGTTCTT
GATCGGACTGGCAAAGCCAAGGAACCAACAAAGTGACCTTTtGTTTTTCAGACTTTGATA
GATACGCAGCTCGAAAAAGTGGATTTACAGCTGTGCCAGTCATCCACGGAaGACTAgCAG
TTGTGACAATGGCAACATGCCTcTTCCCATCTGTTGGGTTATGATTtGATATATCAGTCC
ACAAGCCACCATCATAGCTATGTCCTGTACTTTGAAGGACACTTGCTATCCTTAAATCCA
GTTCATCGTTCACATTCTCATTATCCAATAAGGAGGATTCTCCTGTAGAAAGTGACCGAA
GTAAAATTTGATTCTTACGTTTACTGCACAAGCTTTCAACTATCTTGTCACATATATCTC
TTCTAACACCAAGTTGATCCAAAAATGGCCCTGACTGCCTAACAAAATACGCCAACAATT
CCGGTACATCCAGTGGTGGTACTTCCTTTGTCTCTTGAGGCTCCCGGATTGCTTTCAAGC
TAGACTTCAATTTCTCCACAAACTCATTATTCTTCAAGCCCCcAAAAaTCTCCACGGACT
CACTCTTCTTCTCCAACTGCCTCAACCTCTTCTTGAACGCCCTTATGGGTTCCCATTCCT
CAAACTGACCCCCcTCCTCTTTCGAATCCCCccAAAACTCCCTAAATCTAACAGGCCTCC
TCCATCTTCTAACCCTATCAAACTCCACAGTTCCATTTCTATCCCCATCCTCCGCCTCAG
CCACTATTGCATTCCTTATAGCCGACAAATCAATCCCAAGAGTCGCCcTCGGTCCCCACT
TCTCCAATACTTTCTTGCTAaTCTCCGGCGCTGAGTAAACCCTCCGAAATTCCGAtATTT
tCGGCTGCAATTTCTTCACGAaTCAATTTCCGCTGCCGTGGATGACCTAAaCGAACCTAC
AGAGAAGGAAGTGGACGCAGAGTTGATGAAaTTCTCGATCTCTCTATCAAACGAGTTAGC
TAGA
>contig00139  length=1922   numreads=16
CCTTCAATTGTACTAACACAACAAAAAGAAAGCTTttAGCTCTCTACATCTCCAAttGAA
CATttGCAAAGTCTTAACTAATATATATTACAACCAATCTCAACTCTAACATTTttACAT
TATATGTTATACATCTTCTAGTGGAAATGGCTAGCATAAGATCTCCAACCTTGGCTTAAA
TGTCAGAATTGAACCCTTCCTTTTTCTTGTTAGCACCATCTTTACTAATGACAATGCCTA
CCAGCTTACACGGTTCTGCTTGTTCTAGCATTTGAACTACACTTCGCATCGTAGGTCTTA
AACTTGGAACCCTTGAAGTACACAGAATTGCAATTCTTAGCACCTTAACTGCATCTTCTT
TAAAAACTTGTGGAATTCTTGAGTCCACTATGctAAACACGCTCTCTCTGCTCTTCAAGT
TGCTaGAAACCCAATCCACTATGTCTTTGTTTtCTCCATATTCTGCTTCTATTGGCTTCT
TCCcACTCACTAGCTCCATTAATACCACTCCGAAaCTATACACATCACTCTTCTCATTAA
CTTTGTATGTGTATCCATATTCGGGAGCTATATAACCATGGGTACCGGCAATTACATGTG
TGGAATCTTTGGCACTATTTGCTTGAACAATCTTGGCGAGTCCAAAATCTGCAATTCTTG
GCTTCAAGAATTCATCCAACAaaTGTTACTGGACTTGACATCTCTGTGAATTATGGGTCT
GTCGCATCCGTGATGCAAGTACTCCAGTCCCTTAGCTGCTCcTATGGCAATCTCATACCT
TGTCTCCcAATCAAGCTCCATCTTTTTCGAAATATGCAGACGGTCCCATAAACTTCCATT
AGGCAAGTACTCGTAAACCAGAAGGCTCGAGTCTTCGCTGGTAATGCTACAGTACAGTTT
CACTACGTTGACATGCCtAATtGAGCTTAAGGTCTGCACTTCAGCATCAAaTtCTTTAGA
TTTtCCGCCGCGCTTGGTGAGCATTGGGGTTGTGCTCCAGCTCTTTTTCCGGCCACCCGA
ATCTGTATTCCAAATATGTTTGACAGCAAGCTCTTTACCATTGGCGAGCAGTACTTTGTA
CACATTTCCAGATCCTCCTTTTCCTATTAAaTTATCTTCTTTAATAGAATCAaGAATCTC
TTCCTCACCAAAGCTTAACACATGGAAAGACTTCACATCCCAAGATTCTTCCTTCAATGA
ATGGTCTTGATCTTTttCTTTCTTCTTTAAATACAAGAAGTaGACAAGGGCAAGAACCAA
GATTGCTGCTCCTACAGCAAAGCAAGCTATGACTGTACGAACATCTTTCAACATGCCGGA
TTCTGGCTTGCATAGCTGAAAAGTACTCACTGTTTGGCTACAAAGGCCAGGATTACCGCT
AAAACTTCCATTGTAAGCTTCAATTGACAAAGATTGAGGTATCCTACCGGTTAACCTATT
ATgaGAAAGATCGAGTAAGCTTAGCCTCAAAGAGGACAAGCTGTCTGGAATATGCCCTGA
AAGTTGATTCTCCGACAAATTCAAAAAATTTAAACTCGGGAGAGATCCTAAGGAAGAAGG
AATTTCGCCGGAAAGTAAATTATGGGCTATGTTCAAATCATTGAGAGCAACACATGAGCC
TAATGAGTCCGGTACGGAACCAGAGAACGTATTATTATGCAAATAAAGGGTACTCAGTTG
ATTAAGTTCTCCTATTGATCTCGGTATCTTGCCTGAAAATTGATTATCGTTTAACTTGAT
TGAGTTCAGAGATGTTGCTTGCGAAATCTCCTCCGGCAATTCACCCGATAATCGGTTGTT
TCCGAGGAACAACTGCCAAAGGGCTTTGGCGTTCTTGATATCAGAAGTCACCGGACCTTC
AAACTGATTTAACTCGATATCAATTATGTTGACTttGGCAATCCCCAAATTCCGGCGGGA
AC
>contig00140  length=1882   numreads=27
tttcttttGCTGTTAATGGCATTTttATTTCACAGTTAAATATCACACATCTGATAATGA
AAATGAGTTTTGAGAGCTACTGAATCCAGCAGCAGCTTCTACAGCACAGAACTAGAACTA
TATTGAAAACAGAGGCAACCGGTACTTATTATTTCCCTATAGAGTCGGAGTCTAAGCAGC
CAGACTTTttCGATGCAATCTCAAACACATTCTCAGAGAGTCCATTAGTAGACATTATCA
TCTCCAGCTGTGCCTTGGCAAGGGCTTGCCGGgTTTCATCATAGCGTCTCCATCGTGAGA
AAGCCGACACCATGCGGGAGGCCACCTGAGGATTAATTTtGTCTAGTTGCACCACTATCT
CCCCcAAGAAATTGTAGCCTGATCCATCCTTTGCATGGAAATTCACAGGAGAACCGCAAA
ATCCTCcAATAAGCGAGTATACCTTGTTTGGATTGCGTAGGTCAAATGCTGGATGATTTA
AGAGGGCTCGGACATTCTCAACATTCCCAGGAATATCAGAGCTTGCTTGGAGGGCAAACC
ATTTATTCACAACCAAAAagTCATGTTGCCACTTGTTATAGAAGTCAGCCAAGACTTCAT
CACGTGTTTTACCAGGGTTCTGGGCTATGGCTACCAAAGCTGCAAATTGTTCTGTCATAT
TTGTGGCTGTTCTGTACTCATGTAGAGCAAGGTTTGTTAACTCCTCATCTTCCAGTGATG
CAAGATATGCAAGGGCAACATTTTTTAGAGCACGTCTAGCCATGTTCAGGTGATTAAAGA
CGTATTCTTCTGAGCTCCTATTATTTTCAACtGTGTTTAGCAACTCtGGTTTTAGTTCAG
AGGCAAGCCGCTTCCTGATGAAAGATCGAACAGCATGAACAGCATCAGGATCTGCAACTT
CCATCAAGTCCATTATCTCTCCTTCACCAGGCAGAGTTATCGCCTTCGCAATAAATTCTT
TATCCAAGCTGGAGTCACCGAGTATGCTTCTAAGCCCATTTACAAACTTTGGATTTAAAG
CCAATGGTTTGTTTtGTTGGAAATCGGCCACTAAGCTCAGCATCAGCTTCCTTGCCAAGA
CCTGTCCAGCCTCCCAACGGTTGAATTCATCCGAATCATGAGCAAGAAGGAAAAACAGAT
CACTGTCGGAGAGATCAGATTCAAGACGAATAGGAGCACTATAACCCCGCAATATaGAAG
GAACTGGCCGCTCAAGTATGTCAGAGAAGACAAACTCTTCCTCTTTCTTGGTTATACTAA
GAACCGTTGTGTATATGGgTTGATTGTTGCTTGTGATAGACCTTAGTGTTCCATCTTGAT
AGACAGAAGAAAGAGGCATGTCCTTGCCGCTTGAATCAAGCAGACCTAGTgCCACAGGAA
TGAACATTGGTTCTTTAATTGGTTGGCCTGGAGTTGGCGGCACCTCTTGACTAAACTTCA
AGGAGAAAGTACGAGCTTCCGCATTGTAAGATGACGTAACTTTCACACGAGGCGTACCAG
CTTGGGAGTACCATAGTAAGAAATTAGCAAAATCTGCATCATTTGCATCTCGCATGGCAG
CAAAGAAATCTTCACAGGTtACAGCTTGGCCATCATGCCTCTtAAAATAAaGATCCATGC
CCTTTCTGAAaCCATGAcTCCCcAGCAAGGTTTTGTACATCCTGACAaCTTCAGcTCCcT
TTTCATACACCGTGACTGTGTAGAAGTTATCCATCTTGATGTAAGAATGTGGTCGTACAG
GATGAGCCATGGGACCAGCATCCTGTGGAAATTGGTAATTTCGAAGCTTTGAAACATCAG
CAATCCTCTTTACAGTACGGCTACCCATGTCTGATGAAAATTCCTGATCCCGGAATACAG
TTAACCCTTcttAAGCTAAGCT
>contig00141  length=1903   numreads=28
AAAATAAAATCCTGAGAATtCTAACCAAaGAAAaGaGAGCTAaGAAAACAAGATCCCTCC
ACCTGGATTAGGACTTATAGCAAATCATAACTACATTTGATTAGTTAATTAATACACACT
ACTACACATCAAAGAGCTCCTAAAAAAaTCTGAAACAATCAATAATCCCATTAAAACCAC
CCCATCCAAACAAGATTCAGTGTCATCACGTTGTGAAGAAAGTCCATAGCTTCTTGCCAA
TTGAAACTTCACCGGGATGCTGAGACTCGTCTTCATCATCaTCATCATCATCCTCATCAC
CATCATCTTCTCTACGTGACTCGCTCCAaTGCTTGTCTGTCACGTCATAcTCCCTACCCC
CTTcAGGAGTGCCATTTACcTCCTCACTTAGTGCAGCATTGCCAACCAAGTTTCTGGTCG
TATCATCATCCTGATTGTCTGAGACCTTCTCCATCTGTACAAAGTGTGCGCTTCCACCAT
TCTCACTAGCAATCCCGATTGAAGTTGGATCCTTGACACCATCATCTTCCTTATTTCCGC
CATTGATCTCTGATAAGGCTTTATCAGTTACAACTGTGACTCCGCGTTTAGGCCGTCGAA
GGTTATACCGCTTTTTGCCTGGAGCTTGCACAGTGGCAACTTTTTCTtGCCTCTTCCTTC
GCTTCCCAGCTGTGACACTATCTGAGcGGCCCTCACTGTCATCACCATCATGCTCGCTTA
CTGTGTTTTGGGATGTTGGATTACGGTTACGTTTCCGGGCATTTCTTGGAATtCCTTTAT
CCATGAGAcTAGACTCGTCGCGGCTTTCAGCTTTCAGATGGCTAGAATCTTCAGTCTCAT
TTGGCTCAAAaGaTTCACCAAGTATAGCCTTCGCATCTTGCACAACTGCCTTCACTGAGC
GTGTTCTACTAATTCTAGGCCTGCCTCTCTTATGAGCCTGGCGGCCTCGCTTTAAATCAG
AAGCCTGAGAGACTtCCTGAACATCCGGTGCCTCACTGTTAATATTGCtCTGGTCATCAA
CTGACAAATCCTGGGTACCTTGAGCCTCTCTGATGTTAGAATCAGACTCAATCCTCTGGA
CATCCAATGTAGtATTTTCAATCGCAAAAGATAAGTCTTGTTCATttGCTGTGGATTCTA
ATCTTTTttGATTCTTCTTCCATGTTCTCAGCAGGCAgAGACATCCCCTCAGTCAGATTT
CGTATAGCAGCAGACTCAATCTTTTTACCAGGGGAAAAGCTAAAAatCTTTGATGTACAT
TTCCGGAGCCAAGAAACTGGAGATACTGAGTGAACTGCATTTGGGGATATATCAATATCT
TGCCTTGCATCAACCTCAAGATTTTGATTATCATCTGCTGTCGAGTCATTATTAACTAAT
TGTTGCTTGGGAAGGATCTCTTCATTCTCAATTTCTTtAGAAGATATTAAATCAGAAAGC
ACAAACTCAGAAGTTATTTCACCACAGTTCTTACAATTCTTGTGTTGCTCAACAAATAAA
ATGAAGCGCTCTTTCTCTTTAATAAACTGTTCTCTATGATCTTTCAATTTCCtGCTAAGA
TCACCAAGCTTATCAATATCTTCtCGCATTTCAAGTTGTTGCTCTTGAAGATGCTTTTTA
TTTGCTACAATTTCTTGTCTTTCTTTTTCTAATGTAAGCCTTTCCAATTTCATTTCTTCC
ATTTCTCTTCTAGCTAGATCTCTtAaGAAGTTAATGTTGTTTAGTTCTCTCTCCTTCTCT
TCTTCGAACAATTTGCTCTTCTCATGCAAaaTTTTTtCCATCTCCTCTCGTCTTTTCTGC
AAATCACTCTcaagttgactcttctgaagctcaaactcatgcagcatttgctttctctca
ctttgagatttctcagctatagcagaacgttcgtgttccattt
>contig00142  length=1902   numreads=60
CTTCATTCTGTGTCTTGTTTGATTTTGCTGGTCAATTCCTTGAAAgaaaGAGAGATGGGA
AGCTCTGGAGAATTCACATGGAAATTGGCGGATCACCcAAAGCTTCCCAAGGGGAAGACA
ATAGCAATGGTGGTTTTGGATGGTTGGGgTGAGGCTAAACCCGaTCAGTATAACTGTATC
CATGTTGCTGAAACTCCTACTATGGATTCTTtCAAAAAGACTGCTCCAGAGAGATGGAGA
TTGATTAGGGCTCATGGCAAAGCTGTGGGTCTTCCAACTGAAGATGACATGGGCAACAGT
GAAGTTGGTCACAACGCTCTTGGTGCTGGACGTATTTATGCTCAAGGTGCTAAGCTCGTG
GACCTTGCTCTTGCCTCTGGAAAAaTATATGATGATGTGGGATTTAAGTACATAAAGGAA
AGTTTTGAAACTGGCACTCTGCACCTCATTGGCTTACTCAGTGATGGTGGAGTTCATTCT
AGGCTTGATCAGTTGCAGTTGCTGCTAAAAGGCGCTGCTGAACGTGGTGCTAAACGAATC
CGTGTTCATATTCTTACTGATGGACGTGATGTTATTGATGGCACAAGTGTTGGCTTTGTA
GAAACTCTTGAGAAAGACCTTGAAAATTTACGTCAAAAAGGTGTTGATGCACAGATTGCA
TCTGGAGGAGGGCGCATGTATGTTACAATGGATCGTTATGAGAATGACTGGAATGTTGTG
AAACGAGGATGGGATGCTCAGGTTCTTGGTGAAGCCCCACACAAGTTTCGAAATGCTGTT
GAGGCTGTCAAGAAACTAAGGGAAGCTCCTAAAGCTAATGACCAGTACTTGCCTCCATTT
GTCATTGTTGATGAGAATGGAAAGCCTGTTGGCCCAATTGTGGATGGTGATGCTGTTGTC
ACATTCAACTTCCGTGCAGATCGTATGGTTATGCTTGCTAAGGCACTTGAATATGAGAAT
TTTGACAAATTTGATCGGGTTAGATTCCCTAAAATCCGTTATGCTGGAATGCTTCAGTAC
GATGGTGAGCTGAAGCTTCCTAGCCATTACCTCGTATCTCCTCCAGAGATAGAAAGAACA
TCTGGTGAATATTTAGTGCATAATGGTGTTCGCACCTTTGCTTGCAGTGAGACTGTCAAA
TTTGGCCATGTCACTTTCTTCTGGAATGGAAATCGCTCTGGTTATTTCAATCCAGAGATG
GAGGAATATGTTGAAATTCCCAGCGATGTTGGAATTACATTCAATGTGCAGCCAAAGATG
AAGGCTGTTGAGATTGCAGAGAAGGCAAGGGATGCTATCCTCAGTGGCAAATTCCACCAG
GTTCGTGTTAACCTGCCAAATGGCGACATGGTTGGACACACAGGAGATATTGAAGCCACA
GTTGTTGCATGCAAGGCAGCTgATGATGCTGTCAAGATGATCATTGATGCTATAGAGAAA
GTTGGTGGAATATATGTTATTACTGCAGATCATGGCAATGCTGAGGACATGGTAAAGAGG
GACAAGTCAGGGAAACCTCTTCTTGACAAGAATGGCAATATTCAGATATTGACATCTCAT
ACGCTTGAGCCAGTGcctATtGCAATTGGAGGTCCTGGATTGGCACCTGGTGTCAGATTC
CGCAATGATGTTCCCACcGGTGGACTTGCAAATGTGGCTGCAaCTGTTATGAATCTCCAT
GGATTCGAGGCTCCTAGCGATTATGAGCCTACTCTAATTGAAGTAGTCAACAACTAGGAT
TAATGTAAACCCAAGAATTCAATTTTAGTTTTttGCTTAAATTTtGATTGGCAAGCGGAA
GTCTTACCATGTACGGCAAGTTATCGGATTAAATAAGCGATTTTGAGTAAGCTTGCTGCT
GGGgTTGGCTCCCtATTTtGGATTTCGGATACACACTTACCG
>contig00143  length=1885   numreads=100
ATTTTTTTTCCTCTGCTGAATTCGgTGCTCTTCCTTTGAAACCCTCGAGTAATCGCTGTG
CTTAAGCGTCTTACAAGTTCGATTCAATTGAGGGTTTTTCTCTTTCTTTTTTCAATTTTG
CTTTGGGTTTAATTTTTCTGGATTGTTGGGTATTATTTGTTTGTCTCTATTTCGTTGGGA
AGGAAGAGTCAGATGGCTTTGTGGTCGATTTTATTGGATATTTTGAATAGGCCTACTATT
GGTGATATCGTGGCTGAGCTCGTCATGTTTATGGCTCCCTTGTGGATTGCGGTTATTATT
GGGGTTCTTGTAGGATGGGCGTGGAAGCCTAAATGGGCCAACTTGGGTAGAGAATTGCTG
GATTCTTCTGTCAATAAAGACTCTGCGAACACAGTACCATCGCCAGCATCTTCCTCGATT
CCGACCTTAAATTCTTTGAAGTTTCAGTTGCCCAGTTGCATCTCTTGGATTGCCGACGAT
GGGATTCAAAAGGACTCTCCCCCAGCCCCACCTTCCTTGAGTGCTGATTGCAGTTCCAAA
CAGTCGCAAAAGGAAaGTTCCGGTATAGTAAATGAAGATGATTTAGAGCATTTGTGCAAG
CTTGTGGAAGAGAAAGATGGAGGTCCTGCTTGGATTCAGATGATGGATCGTTCTACCCCA
ACTATGAGCTATAAAGCTTGGCGGAGGGACCCTGAGAATGGCCCCCCGCAATATCGTAGT
AGCACTGTGTTTGAGGATGCCACTCCTGAAATGGTGAGGGACTTCTTTTGGGATGATGAA
TTTCGAATGAAATGGGATGACATGCTTATACATGCTGCAACTTTGGAGGAGTGCCCTACC
ACAGGAACAATGATAGTTCAGTGGGTGCGGAAGTTTCCCTTCTTCTGCAGTGACAGAGAG
TACATCATAGGCCGTCGAATTTGGGAATCAGGTCGACTGTATTACTGTGTTACAAAGGGA
GTTCCTTGCATGTCTGTTCCAAGGCGCAACAAACCAAGACGTGTGGATTTGTACTATTCA
AGCTGGTGCGTTCGTGCAGTTGAATCAAAAaGGGGGGATGGCCAGCTGACTGCATGTGAG
GTGCTACTGTTCCATCATGAAGATATGGGTATTCCGTGGGAAATTGCAAAGCTTGGAGTC
CGGCAGGGTATGTGGGGAGCTGTGAAAAaGATTGAACCGGGTTTACGTGCATATCAAAAG
CAGAGAGCAGCTGGAGACCCACTTTCACGTTGTGCTTTCATGGCTCAGATCAACACCAAA
GTAaGCGCAGATTACCTGAGATCTTTAGAGAGCAATGCTAATAGTTCATTGGAGGCTGCA
ACGCAGGATTCATCCAAGAAATCGGGGGGAAACATACCTAGGATGCTAGTGCTTGGTGGG
GCTATTGCTCTTGCTTGTACTCTTGACAGAGGGCTGCTGACTAAAGCTGTTATATTtGGA
GTAGCTAGAAGATTTGCAAAAATTGGAAGGAGGTTGTGATTAGGAATTTTTATTCTTCAT
TTTtATTTTTtATTGCCTGATTTGGAAGATGACAGCCGAAGTTAATCGAGGGTTGCAGTG
AATTGAGAAATGGTCAGATGATGTATGCCCTAACTCACCTAGTTGAAATGGATACGAGCT
TTGTACTCATTTTTCCTtGTGCTTGAGGTTCGGCGCAGCTTCAGATCAGATAGAGAAAAA
GaTCATGCAAGCTGTATTCATGAAATAGGGCAATGTAATCAAAGAACCTCAGGCTGCAAA
AaTAaCAGAAACAGTGAGGTTCTTTtCTTGTCATTCTGTGTTGTTCTtAAtATAGTAATT
GATACATTTCCTttGGaaCCaaaaaaaaaaaaaaaaaaaaaaaaaaaaaaaaaaaaaaaa
aaaaaaaaaaaaaaaaaaaaAAAAA
>contig00144  length=1897   numreads=22
CTTCCAATTCCTCTCCTTTCTCTCAAaaTCTTCTTCTCACAGCCccAAAACCccAATCCC
AATCTACTACTGACCTTCCTGAAGGCACTCAATGGCGATACAGCGAaTTCCTCAATGCAG
TCAAGAAGGgCAAAGTCGAGAGAgTTCGTTTCAGCAAaGATGGTTCTGCTCTACAGCTCA
CCGCCGTAGACGGCCGCCGTGCTACCGTCATTGTTCCTAAtGACCcTGATCTTATCGATA
TTTTAGCTATGAACGGCGTCGATATCTCCGTATCCGAAGGAGATTCCGGCAAtGGTCTTT
TCAATTTTATTGGAAATCTTTTATTCCCATTCCTCGCTTTCGCTGGATTGTTCCtCCTTT
TCCGCCGGGCACAGGGCGGTCCTGGAGGACCTGGCGGATTAGGCGGGCCcATGgATTTTG
GAAGGTCGAAATCGAAATTTCAaGAAGTGCcAGAGACTGGTGTTACATTtGCtGATGTAG
CAGGAGCTGACCAAGCAAAATTGGAACTCCAAGAAGTTGTTGATTTCTtGAAGAACCCGG
ACAAGTACACAGCTTTAGGAGCCAAAATTCCAAAAGGGTGTTTATTAGTAGGGCCACCTG
GAACAGGTAAGACTTTGTTAGCTAGAGCAGTAGCTGGAGAGGCAGGAGTGCCGTTTTTTT
CATGTGCAGCTTCAGAGTTTGTGGAGTTGTTTGTGGGAGTGGGAGCATCAAGAGTCAGAG
ATTTGTTTGAGAAAGCCAAAGCAAAGGCTCCTTGCATTGTATTTATTGATGAGATTGATG
CCGTAGGAAGACAGAGAGGAGCTGGTCTTGGAGGTGGAAATGATGAGAGAGAGCAGACTA
TTAATCAGTTGTTGACTGAAATGGATGGATTTTCTGGTAATTCAGGTGTTATAGTGTTGG
CTGCCACTAATAGACCTGATGTTCTTGATTCGGCTTTGTTAAGACCTGGAAGGTTTGATA
GACAGGTTACTGTCGACAGGCCTGATGTTGCTGGTAGAGTTAGAATACTCCAGGTTCACT
CAAGAGGGAAGGCCCTTGCAAAGGATGTGGACTTTGAAAAGATTGCACGGAGAACCCCAG
GATTCACTGGAGCTGACTTGCAGAATTTGATGAATGAAGCTGCCATACTTGCAGCTAGGC
GTGACCTTAAaGAAATTAGCAAAGATGAGATCTCTGATGCTTTGGAAAGGaTCATTGCCG
GACCAGAGAAGAAAAaTGCGGTTGTCTCAGATGAGAAGAAGAAATTAGTTGCCTATCATG
AGGCTGGTCATGCTTTGGTTGGTGCACTTATGCCTGAATATGATCCTGTGGCcAAGATAT
CCATCATTCCCcGTGGTCAAGCTGGTGGtcTTACATTTTtCGCTCCAAGTGAGGAGCGGC
TTGAGTCTGGACTGTACAGCAGAAGTTACTTGGAGAATCAGATGGCTGTTGCATTAGGTG
GAAGGGTTGCTGAGGAGGTAATCTTTGGTCAGGATAATGTGACAACAGGGGCTTCGAATG
ACTTCATGCAAGTTTCAAGAGTAGCAAGGCAGATGGTTGAGAGATTTGGTTTCAGCAAAA
aGATTGGGCAAGTTGCTATCGGTGGACCTGGTGGAAATCCCTTCTTGGGTCAACAGATGT
CATCTCAAAAGGACTACTCCATGGCCACTGCGGATGTGGTGGATGCAGAGGTAAGGGAGC
TGGTGGAAAGGGCATATGCAAGGGCGAAGCATATcATCACAACTCACATTGATATTCTCC
ACAAGCTTGCTCAACTCCTCATAGAGAAAGAAACcGTTGATGGAGAAGAGTTCATGAGCC
TCTTCATTGATGGAAAAGCTGAACTATTTGTTGCCTGATTCCATTTTTAGGCATGAGCAA
TCATGTTGTATTATATGTTTAATTTACGAACAAGCAC
>contig00145  length=1896   numreads=28
cTAGTGTAATCTTAAAGACAAATGGCTGCTGAGGAAGATGCAGGATATATGTttggTTGG
ATGCAAATGCATGTTAGgAAGTAAGTCTTAcACAAGATAAaTGAATTTGAGgATACCTCG
CAGGGATCTGTATTTTGACACTTAAAGGGAAGTTTACAATGGGgTGACAGAGAGTGTTCC
TCTTATTCAATTTGGAAGTGGTGAAGTATCGTAAAGTGATATTTTATAACGAACTTACTT
CTGGCTTGTTTtGGCTCTAAGCTTTTGTTCCAAAACAGCTACTTCTGTCTCAAGGCTGAA
CATTCTGTTAAGAGCATGCATATTCTCAAGGGTCTCACTTAGAGTTCGGCTGTCACTCCc
ATCGCATCTCAAGTGCTGCATtGGACCGTGAAGTAGCTTGTTAACTACACCGCGGCTAAG
ATCATCTACTGCTCTCcTtGTTTTCTTTGGgaTATCcTCACCCAtCTTTGAAAGGCATTT
ATCTAGTTCTGCGACCCTGATTCTCTCTGCATAAGCTCTCAATTTCTTGATTGTAGGAAC
AGTCTCCAGTGAATCCCTCCAGGCTTCAAATtGTTTtGATTCCTCAGCAATAATAGCTTG
AGCTTCCATTGCTTTCCGGAGGCGATCCTCTTTATTAGCAGCAACGACTTCCTTGAGATC
ATCGACATTGTAAACTCGAACATTGTCAACAGCATTGACACATGAGCCCACATTCCTTGG
AACAGAGATGTCTATAAATAACCTTGAACCTCCAACCTCTGGACCAACAGAGGAAAGGTC
TTTAACATGTTCTTCCAAAAaTAATGGGGTTTCTGATGCTGTACTGGTGAAAATAACATC
AGCTTCAGCAGCACAGTTTAGCATTTCTTCAAGGGGCTTGTAAATGATCTCAACATCCTT
CAGCTCaTCACGTATAGCTGCAaCTCTCTCCTCACTTCTGTTGACGATCACCATTTTCGT
GCAACCCTTTGCTACCAAGTGTTTGATTACAAGCTTCCCCATCTTGCCTGCTCCAATCAC
CAACATTCTGGCGGTACCATGGGAAGATTCAGGAAGCTTCATCCAAGCCAGTTCAACAGC
AGCAGAACTTACAGAAACAGCTCCAGCACAAATATTTGTCTCAGTCCTAACCCGCTTGCC
AACAGATATTGCATGCTTAAaCAGCCCACTAATGTTCcGCCCAAAaCCAAcAACTCcTTG
GCCAACTTTGACAACTTGTTTAACCTGAGCAAGAATTTGGCCTTCTCCTAGAACAAGAGA
GTCAAGACCTGCAGACACTTCAAAAATGTGCTGTGTAGCATCATTGTTGTACAGTAAAAA
CCGGTGTTCACAAATTTCTGAAACAGGAATGCCACTTGTCTTTGACATCCATTCAGTAAC
TTCTTTGACCCCTCTATGCTGAGATAGGGCCACAACATATATCTCCATTCTATTACACGT
GCTAAGAACTGCAGCCTCTTCTATATGATTTAAATTACATAGCTCTCCAATAGCTCGAGG
CCATTCAGCTTCTGGAATGGCAAGTTTTtCACGCATTTCAACTGGTGCAGTGTGAACACT
AAGCCCAATTACCACAATGCTAGCCCTTtCcTTtGTATATCTGTCAGCAGCAGACGTCTT
GAGCtGTTCAAGAGCAGACATGCCAGAAACCTTAGCCGGATCGATATtATTGTCTGTCTc
AACAACAGCATCCGTCGAAGCAGCAACCTCACATCTCACCCTTCCTCTcTGCAATAAAaT
CCTTCGATAATTGTTGCTATTCGCCGGCTTGCATATAACCCGTATCTGTTGTGCCGGCGA
AATCAAATGAGCCCTCAAAGTAGCAGAAGCAGACCCAGATGAAGATGAAGACGTAGAATT
GAGCAACAAAGTCTCCATCTTGGCACCAGCCAAAGT
>contig00146  length=1893   numreads=53
AGATTGGTATATATTTGGATTGTTTGGTTGGTCCATCTTCTGGATGCGGCTTTGGGATCT
CAAGTTCAATTTCCATTCTTGTTCTGGAATTATTCTTTATAGTTTATCAATACTTTCTTC
AAATTAGACTGAAATGAAaGTTcGcTTtCTTGTTTCctCAGGGCTTGTTTCTGTCTTCTG
TTGGAGATGGAtaGTAAGCTTGAATAAGGGggTTTTTtGGGATGTTCAATGAGTAACATT
TATTTATGTTATTATACATCTTTAGTGTAGCGGTAGATTCTGAGTCTAGCTGTGtGGTTT
TTTtCAGGATTCTATGTATTGTCTGAAGAAGTTGATATATAGATCTATCAGTAAGGCAAA
CGGTGAaCAGGGAGTCTTCTTCCCCCcTTAATTAGAGCGATTATGGTTTCTAGGGAATGA
TAGTAGAATCTGAAATGGATTTACTGATGTCTTCCCAGGGATCCACCGACTAAAGATGTG
ACTGATCTAAGAGTCTTGTGAGAGGATATCGTTTAATTTATATAGAAACGCTTATTTACT
CTTTTGTTTTCCATTCGTTTCCGAACTCTATTCTGAAATGTAAGCCTTGTTGGATGATGT
TTTTCcAGGATCATTTGTGAATGGAGAAATTTATGGTCTCTGCATGGATCAAGAGCAGGA
AGTGTTTTATTTTATATTATGATTCCACTTTTGATTATGGATAAAATGATTTAGTACTCT
TGAAAAATGGAGTCTCATTGTGTGGTTTGTTACTTGCAGATGAGTTGATTATATTTTTCT
CAGTTTTGTGTCTCTAAGTGAACTTTTtGGTTTCTTCATTATTGTTACTTAGCGCGGTTC
TTGTTCCCAACATCCATGGTTAATCTTTCAACTTTGTGGGAGTTGAAATCAATTGTGGAG
ATTTGGTTATGCTCCTTTTGCAACTTTTGGGATATAAGCTCTCGACTGATGGAGATTTCT
TGAAACTTATATCCATAATCTTTCCTTTTCATGTCCTTCCTGCATGTTTATGATCTCTGA
GCATAGATGGTGTGATTTTtACAGGATTCATTGGTCGCGGAGAAGTGTGTCCCGGTGAAG
TGTAGGAATGATTtACGCTCTCTCTTTCTATGTTCGAATATTTTAAAATTCCTGAGTCAC
TAGCACTTGAGTCTGAATTTGTATGTTTGCAGGTCTCTTGGGTCTCACTTGTATTTGAAG
TATGTGTATTAACATCAATGAGGGAGTGTATTTCTTTTTGCTGCCCTGAATTCTTTTtAT
TTCCTCTATTGGACAGTTATCTGAGTTCTTATTGTCTCCTTCATCAGGTCTATGACTATT
GTTTTtGTTATGGAGGGAGTATGATCTTATTGTCTTTtCATtCTGCTCTtGAaCTTTtCA
GACAGATCTTATAAGAAGCTGAATTGCAACTATATTATGTGCTTTCAGGATTTTCTGAGA
AATATGTGGTGGGCTGTCATGGGTCAGAAGTGATTTtCTTTtGTATGGAGCTAGGGGTTC
AGTGCTACTGGTTTCTTTGGTGGTTATCTACTTTTtGTtACCCTTTCATTTCTGTCGGTG
TTTtCTGATCATCAATTTGGTTACTAATTGTAGTGTTTACATAATAATTTGATCATTTGG
AAGATTCACATGGaCAAaTATGAATAATGTTTAAACaGTTTCTTCTTGGACCTGATTCTG
GtGgTTCTTTATGCGTGGGTAGCTTGAGATGTTAAaTCGATGTAATTTTtAATtGGCTTC
AGGATACGAGATTCAGCTGTGTATCTATTTTTCATGGTTCTTTCAACTCTTTTTGGTTGA
[truncated: 3,403,700 more chars]
